# Supplementary material for: The Schistosoma mansoni genome encodes thousands of long non-coding RNAs predicted to be functional at different parasite life-cycle stages
Source: Sci Rep. 2017 Sep 5;7:10508. doi: 10.1038/s41598-017-10853-6 (PMC5585378; doi:10.1038/s41598-017-10853-6)
Supplement: Supplementary file 2 — Table S1 [file 41598_2017_10853_MOESM2_ESM.xlsx]

## Sheet: SmLINC
Table S1. Genomic location and architecture of S. mansoni putative lincRNAs.
chrom	chomStart	chromEnd	geneID	strand	blockCount	blockSizes	blockStarts
Chr_1	606321	609801	SmLINC00001-IBu	-	2	1625,19,	0,3461,
Chr_1	606405	609799	SmLINC00002-IBu	-	2	1541,17,	0,3377,
Chr_1	606405	609799	SmLINC00003-IBu	-	3	1431,48,17,	0,1493,3377,
Chr_1	924293	928308	SmLINC00004-IBu	-	2	1180,1907	0,2108
Chr_1	924293	928308	SmLINC00005-IBu	-	2	824,1907	0,2108
Chr_1	924293	928308	SmLINC00006-IBu	-	2	2272,1232	0,2783
Chr_1	924293	928308	SmLINC00007-IBu	-	3	824,164,1232	0,2108,2783
Chr_1	924293	928310	SmLINC00008-IBu	-	2	468,1909	0,2108
Chr_1	1110619	1112501	SmLINC00009-IBu	-	2	1208,633,	0,1249,
Chr_1	1110619	1112501	SmLINC00010-IBu	-	2	869,974,	0,908,
Chr_1	1116017	1117818	SmLINC00011-IBu	+	2	925,837,	0,964,
Chr_1	1366279	1368703	SmLINC00012-IBu	+	3	225,181,1364	0,837,1060
Chr_1	1366822	1368703	SmLINC00013-IBu	+	2	475,1364	0,517
Chr_1	1366822	1373929	SmLINC00014-IBu	-	2	1950,777	0,6330
Chr_1	1742980	1754947	SmLINC00015-IBu	-	5	680,73,114,148,61	0,711,833,999,11906
Chr_1	1802923	1803755	SmLINC00018-IBu	+	2	67,506,	0,326,
Chr_1	1802923	1803842	SmLINC00017-IBu	+	2	650,24,	0,895,
Chr_1	1802956	1804677	SmLINC00016-IBu	+	2	34,859,	0,862,
Chr_1	1802961	1804682	SmLINC00020-IBu	+	2	29,864,	0,857,
Chr_1	1802963	1804700	SmLINC00019-IBu	+	2	27,882,	0,855,
Chr_1	2064827	2070639	SmLINC00021-IBu	-	2	890,55,	0,5757,
Chr_1	2149196	2151470	SmLINC00022-IBu	-	3	797,158,49	0,857,2225
Chr_1	2171019	2172287	SmLINC00023-IBu	+	2	232,999,	0,269,
Chr_1	2463242	2465651	SmLINC00024-IBu	+	2	366,2007	0,402
Chr_1	2499573	2501670	SmLINC00031-IBu	+	4	168,112,159,205,	0,220,370,1892,
Chr_1	2499573	2501670	SmLINC00033-IBu	+	3	168,309,205,	0,220,1892,
Chr_1	2499573	2502184	SmLINC00029-IBu	+	2	529,719,	0,1892,
Chr_1	2499573	2502184	SmLINC00030-IBu	+	3	332,626,719,	0,370,1892,
Chr_1	2499573	2502184	SmLINC00032-IBu	+	3	332,159,719,	0,370,1892,
Chr_1	2499616	2502051	SmLINC00027-IBu	+	3	289,159,586,	0,327,1849,
Chr_1	2499616	2502051	SmLINC00028-IBu	+	2	486,586,	0,1849,
Chr_1	2499631	2505739	SmLINC00025-IBu	+	2	471,4274	0,1834
Chr_1	2499717	2507403	SmLINC00026-IBu	+	4	24,112,159,1202	0,76,226,6484
Chr_1	2518123	2520571	SmLINC00034-IBu	-	2	515,1492	0,956
Chr_1	2611394	2612484	SmLINC00036-IBu	-	2	244,805	0,285
Chr_1	2611679	2612484	SmLINC00035-IBu	-	2	93,660	0,145
Chr_1	2648148	2658421	SmLINC00037-IBu	-	3	251,244,1295	0,1613,8978
Chr_1	3105253	3110747	SmLINC00038-IBu	-	2	3055,697	0,4797
Chr_1	3105253	3110747	SmLINC00039-IBu	-	2	3061,697	0,4797
Chr_1	3105253	3113071	SmLINC00040-IBu	-	3	2651,414,337	0,4797,7481
Chr_1	3105253	3113071	SmLINC00041-IBu	-	2	2651,337	0,7481
Chr_1	3105253	3113086	SmLINC00042-IBu	-	3	3061,414,352	0,4797,7481
Chr_1	3105253	3113094	SmLINC00043-IBu	-	3	3055,414,360	0,4797,7481
Chr_1	3144426	3145481	SmLINC00044-IBu	-	2	400,621	0,434
Chr_1	3144426	3145481	SmLINC00045-IBu	-	2	396,621	0,434
Chr_1	3991427	3992197	SmLINC00046-IBu	+	2	395,337	0,433
Chr_1	4061980	4062925	SmLINC00047-IBu	-	2	829,55,	0,890,
Chr_1	4475417	4479342	SmLINC00048-IBu	-	2	1951,31	0,3894
Chr_1	4601927	4605261	SmLINC00049-IBu	-	2	756,2084	0,1250
Chr_1	4608361	4610882	SmLINC00050-IBu	-	2	164,1928	0,593
Chr_1	4611423	4622728	SmLINC00051-IBu	-	3	799,3924,145	0,4362,11160
Chr_1	4611953	4616853	SmLINC00054-IBu	-	2	269,1068,	0,3832,
Chr_1	4611953	4616853	SmLINC00055-IBu	-	3	269,554,424,	0,3832,4476,
Chr_1	4613693	4619964	SmLINC00052-IBu	-	2	2646,3535	0,2736
Chr_1	4619639	4623321	SmLINC00053-IBu	-	2	70,738,	0,2944,
Chr_1	4634446	4636826	SmLINC00056-IBu	+	3	86,217,538	0,157,1842
Chr_1	4637167	4641386	SmLINC00057-IBu	+	2	84,510	0,3709
Chr_1	5045442	5047712	SmLINC00058-IBu	-	2	862,221	0,2049
Chr_1	5843091	5849773	SmLINC00059-IBu	-	3	2861,81,1931	0,2898,4751
Chr_1	5843091	5849773	SmLINC00060-IBu	-	2	2861,3784	0,2898
Chr_1	5845535	5847865	SmLINC00063-IBu	-	3	198,81,23,	0,454,2307,
Chr_1	5845535	5848002	SmLINC00064-IBu	-	4	337,34,81,160,	0,383,454,2307,
Chr_1	5845535	5848002	SmLINC00065-IBu	-	2	535,160,	0,2307,
Chr_1	5845535	5848002	SmLINC00066-IBu	-	3	417,81,160,	0,454,2307,
Chr_1	5845781	5847909	SmLINC00061-IBu	-	3	91,152,67,	0,137,2061,
Chr_1	5845781	5847909	SmLINC00062-IBu	-	4	91,34,81,67,	0,137,208,2061,
Chr_1	5887853	5888664	SmLINC00067-IBu	+	4	53,530,35,33,	0,97,691,778,
Chr_1	5887853	5888664	SmLINC00068-IBu	+	3	627,35,33,	0,691,778,
Chr_1	6021947	6024087	SmLINC00069-IBu	-	2	31,730,	0,1410,
Chr_1	6021947	6024087	SmLINC00072-IBu	-	3	31,448,239,	0,1410,1901,
Chr_1	6021947	6024087	SmLINC00073-IBu	-	4	31,448,24,145,	0,1410,1901,1995,
Chr_1	6023257	6024087	SmLINC00070-IBu	-	2	548,239,	0,591,
Chr_1	6023257	6024087	SmLINC00071-IBu	-	3	548,24,145,	0,591,685,
Chr_1	6023481	6024114	SmLINC00074-IBu	-	2	324,266,	0,367,
Chr_1	6115345	6119803	SmLINC00076-IBu	-	2	747,36	0,4422
Chr_1	6115345	6125464	SmLINC00075-IBu	-	2	747,46	0,10073
Chr_1	6215876	6216445	SmLINC00077-IBu	+	2	459,68	0,501
Chr_1	6958190	6964920	SmLINC00078-IBu	-	8	1271,116,532,135,543,89,78,12	0,1309,1467,2030,2204,2782,2906,6718
Chr_1	6959805	6962151	SmLINC00079-IBu	-	4	384,135,543,1179,	0,415,589,1167,
Chr_1	6959805	6962151	SmLINC00081-IBu	-	4	384,717,89,1055,	0,415,1167,1291,
Chr_1	6959805	6962151	SmLINC00083-IBu	-	5	384,135,543,89,1055,	0,415,589,1167,1291,
Chr_1	6960000	6962151	SmLINC00082-IBu	-	3	937,89,1055,	0,972,1096,
Chr_1	6960419	6962151	SmLINC00080-IBu	-	5	373,114,89,78,203,	0,404,553,677,1529,
Chr_1	7583994	7591719	SmLINC00084-IBu	-	2	1166,5023	0,2702
Chr_1	7583994	7591734	SmLINC00085-IBu	-	3	1474,122,223	0,2702,7517
Chr_1	7583994	7591734	SmLINC00086-IBu	-	3	1166,122,223	0,2702,7517
Chr_1	7584418	7591733	SmLINC00087-IBu	-	3	1050,2429,222,	0,2278,7093,
Chr_1	7584418	7591733	SmLINC00089-IBu	-	3	1050,122,222,	0,2278,7093,
Chr_1	7584480	7591733	SmLINC00088-IBu	-	3	680,122,222,	0,2216,7031,
Chr_1	7588584	7591733	SmLINC00090-IBu	-	2	541,222,	0,2927,
Chr_1	7593254	7598146	SmLINC00091-IBu	-	3	1559,87,19,	0,4728,4873,
Chr_1	7638746	7669362	SmLINC00092-IBu	-	2	4,1512	0,29104
Chr_1	7661135	7669362	SmLINC00093-IBu	-	2	3380,1512	0,6715
Chr_1	8085078	8085792	SmLINC00094-IBu	+	2	202,476	0,238
Chr_1	8375338	8383605	SmLINC00095-IBu	+	2	845,575	0,7692
Chr_1	8410697	8419119	SmLINC00096-IBu	-	7	1098,184,71,388,77,76,368	0,1143,1366,1480,5394,7943,8054
Chr_1	8411588	8419118	SmLINC00098-IBu	-	8	207,184,71,388,77,76,92,226,	0,252,475,589,4503,7052,7163,7304,
Chr_1	8411588	8419118	SmLINC00099-IBu	-	8	207,184,71,388,77,76,205,122,	0,252,475,589,4503,7052,7163,7408,
Chr_1	8411588	8419118	SmLINC00110-IBu	-	9	207,184,71,388,77,76,92,64,126,	0,252,475,589,4503,7052,7163,7304,7404,
Chr_1	8411588	8419118	SmLINC00111-IBu	-	7	207,184,71,388,77,76,367,	0,252,475,589,4503,7052,7163,
Chr_1	8411635	8419100	SmLINC00114-IBu	-	10	160,184,82,156,181,77,76,92,64,104,	0,205,428,551,749,4456,7005,7116,7257,7361,
Chr_1	8411635	8419100	SmLINC00118-IBu	-	8	160,184,82,388,77,76,205,104,	0,205,428,542,4456,7005,7116,7361,
Chr_1	8411635	8419100	SmLINC00125-IBu	-	9	160,184,82,388,77,76,92,64,104,	0,205,428,542,4456,7005,7116,7257,7361,
Chr_1	8411635	8419100	SmLINC00127-IBu	-	7	91,223,77,76,92,64,104,	0,707,4456,7005,7116,7257,7361,
Chr_1	8411635	8419117	SmLINC00124-IBu	-	9	160,184,82,388,77,76,92,64,30,	0,205,428,542,4456,7005,7116,7257,7452,
Chr_1	8411668	8419118	SmLINC00100-IBu	-	9	58,184,71,388,77,76,92,64,122,	0,172,395,509,4423,6972,7083,7224,7328,
Chr_1	8411668	8419118	SmLINC00103-IBu	-	8	58,184,71,388,77,76,205,122,	0,172,395,509,4423,6972,7083,7328,
Chr_1	8411668	8419118	SmLINC00104-IBu	-	7	58,725,77,76,92,64,122,	0,172,4423,6972,7083,7224,7328,
Chr_1	8411668	8419118	SmLINC00106-IBu	-	8	58,305,388,77,76,92,64,122,	0,172,509,4423,6972,7083,7224,7328,
Chr_1	8411708	8419100	SmLINC00115-IBu	-	6	857,77,76,92,64,104,	0,4383,6932,7043,7184,7288,
Chr_1	8411708	8419100	SmLINC00117-IBu	-	7	426,388,77,76,92,64,104,	0,469,4383,6932,7043,7184,7288,
Chr_1	8411708	8419100	SmLINC00120-IBu	-	5	857,77,76,205,104,	0,4383,6932,7043,7288,
Chr_1	8411708	8419117	SmLINC00126-IBu	-	6	857,77,76,92,64,30,	0,4383,6932,7043,7184,7379,
Chr_1	8411840	8419118	SmLINC00097-IBu	-	6	305,379,77,76,92,226,	0,346,4251,6800,6911,7052,
Chr_1	8411840	8419118	SmLINC00101-IBu	-	7	184,52,379,77,76,205,122,	0,223,346,4251,6800,6911,7156,
Chr_1	8411840	8419118	SmLINC00102-IBu	-	6	305,388,77,76,205,122,	0,337,4251,6800,6911,7156,
Chr_1	8411840	8419118	SmLINC00107-IBu	-	4	725,77,76,367,	0,4251,6800,6911,
Chr_1	8411840	8419118	SmLINC00108-IBu	-	5	725,77,76,205,126,	0,4251,6800,6911,7152,
Chr_1	8411840	8419118	SmLINC00112-IBu	-	5	305,388,77,76,367,	0,337,4251,6800,6911,
Chr_1	8411840	8419118	SmLINC00113-IBu	-	8	184,52,379,77,76,92,64,122,	0,223,346,4251,6800,6911,7052,7156,
Chr_1	8412003	8419117	SmLINC00121-IBu	-	8	131,165,181,77,76,92,64,30,	0,174,381,4088,6637,6748,6889,7084,
Chr_1	8412003	8419117	SmLINC00123-IBu	-	5	131,388,77,64,30,	0,174,4088,6889,7084,
Chr_1	8412003	8419118	SmLINC00105-IBu	-	6	21,502,77,76,205,122,	0,60,4088,6637,6748,6993,
Chr_1	8412003	8419118	SmLINC00109-IBu	-	7	21,502,77,76,92,64,122,	0,60,4088,6637,6748,6889,6993,
Chr_1	8415817	8419100	SmLINC00116-IBu	-	6	226,77,76,92,64,108,	0,274,2823,2934,3075,3175,
Chr_1	8415817	8419100	SmLINC00119-IBu	-	5	226,77,76,205,108,	0,274,2823,2934,3175,
Chr_1	8418340	8419100	SmLINC00122-IBu	-	3	376,205,108,	0,411,652,
Chr_1	8557224	8560830	SmLINC00128-IBu	-	2	557,393,	0,3213,
Chr_1	8785166	8787085	SmLINC00129-IBu	-	2	686,230	0,1689
Chr_1	9063437	9074115	SmLINC00130-IBu	-	6	410,100,127,302,936,21	0,6033,6939,9315,9653,10657
Chr_1	9063437	9074115	SmLINC00131-IBu	-	5	410,100,127,1830,21	0,6033,6939,8759,10657
Chr_1	9071595	9074115	SmLINC00132-IBu	-	2	2431,21	0,2499
Chr_1	9287321	9296307	SmLINC00133-IBu	+	2	3492,1062	0,7924
Chr_1	9290755	9292635	SmLINC00135-IBu	+	2	188,1657,	0,223,
Chr_1	9290860	9291738	SmLINC00136-IBu	+	2	83,760,	0,118,
Chr_1	9290932	9292635	SmLINC00134-IBu	+	2	11,1657,	0,46,
Chr_1	9639946	9645666	SmLINC00137-IBu	+	3	355,105,2377	0,3200,3343
Chr_1	9640149	9645666	SmLINC00138-IBu	+	4	152,105,133,1302	0,2997,3140,4215
Chr_1	9642409	9645666	SmLINC00139-IBu	+	2	1013,1302	0,1955
Chr_1	9642797	9643406	SmLINC00140-IBu	+	2	454,117,	0,492,
Chr_1	9705625	9709279	SmLINC00141-IBu	-	4	62,224,327,248,	0,2767,3034,3406,
Chr_1	9705625	9709279	SmLINC00142-IBu	-	3	62,224,620,	0,2767,3034,
Chr_1	9705625	9709279	SmLINC00143-IBu	-	2	62,887,	0,2767,
Chr_1	9705625	9709279	SmLINC00144-IBu	-	3	62,594,248,	0,2767,3406,
Chr_1	9705635	9709146	SmLINC00146-IBu	-	2	52,754,	0,2757,
Chr_1	9707491	9709286	SmLINC00145-IBu	-	2	573,61,	0,1734,
Chr_1	9708179	9709146	SmLINC00147-IBu	-	2	437,487,	0,480,
Chr_1	10037438	10040159	SmLINC00156-IBu	-	2	889,454,	0,2267,
Chr_1	10037438	10042745	SmLINC00155-IBu	-	3	889,39,135,	0,2267,5172,
Chr_1	10037476	10043237	SmLINC00148-IBu	-	3	851,32,627	0,4669,5134
Chr_1	10037476	10043373	SmLINC00149-IBu	-	3	851,39,763	0,2229,5134
Chr_1	10037476	10045164	SmLINC00150-IBu	-	4	851,39,396,177	0,2229,5134,7511
Chr_1	10037476	10045722	SmLINC00151-IBu	-	2	851,6017	0,2229
Chr_1	10037476	10047703	SmLINC00157-IBu	+	2	1389,631	0,9596
Chr_1	10041305	10043237	SmLINC00152-IBu	-	2	669,627	0,1305
Chr_1	10041305	10045722	SmLINC00153-IBu	-	2	872,3112	0,1305
Chr_1	10041305	10046109	SmLINC00154-IBu	-	3	669,396,43	0,1305,4761
Chr_1	10046210	10047703	SmLINC00158-IBu	+	2	649,781	0,712
Chr_1	10046496	10047823	SmLINC00161-IBu	+	2	363,901,	0,426,
Chr_1	10046669	10047673	SmLINC00159-IBu	+	2	190,751,	0,253,
Chr_1	10046669	10047673	SmLINC00160-IBu	+	2	377,589,	0,415,
Chr_1	10081394	10085227	SmLINC00162-IBu	-	2	65,1755,	0,2078,
Chr_1	10084210	10085194	SmLINC00163-IBu	+	2	278,665,	0,319,
Chr_1	10396703	10396856	SmLINC00165-IBu	-	2	52,58,	0,95,
Chr_1	10396703	10396903	SmLINC00164-IBu	-	2	52,105,	0,95,
Chr_1	10602936	10607446	SmLINC00166-IBu	-	2	1059,56	0,4454
Chr_1	10800679	10803072	SmLINC00167-IBu	+	4	698,110,331,26	0,1666,2002,2367
Chr_1	10800679	10803072	SmLINC00168-IBu	+	5	698,110,146,150,26	0,1666,2002,2183,2367
Chr_1	10899680	10905869	SmLINC00169-IBu	+	3	1060,169,167	0,5371,6022
Chr_1	11161996	11175680	SmLINC00170-IBu	-	3	69,300,69,	0,4897,13615,
Chr_1	11161996	11175680	SmLINC00171-IBu	-	3	69,211,69,	0,4897,13615,
Chr_1	11277925	11283307	SmLINC00175-IBu	+	2	665,889,	0,4493,
Chr_1	11278023	11282754	SmLINC00173-IBu	+	2	567,336,	0,4395,
Chr_1	11278037	11283307	SmLINC00174-IBu	+	3	23,492,889,	0,61,4381,
Chr_1	11278060	11282678	SmLINC00172-IBu	+	2	530,260	0,4358
Chr_1	11403741	11404495	SmLINC00176-IBu	+	3	179,59,438	0,211,316
Chr_1	11484198	11487066	SmLINC00180-IBu	+	3	151,380,728,	0,1729,2140,
Chr_1	11484198	11487066	SmLINC00181-IBu	+	4	151,380,371,312,	0,1729,2140,2556,
Chr_1	11484198	11487066	SmLINC00182-IBu	+	3	151,782,312,	0,1729,2556,
Chr_1	11484198	11487066	SmLINC00183-IBu	+	2	151,1139,	0,1729,
Chr_1	11484319	11487108	SmLINC00177-IBu	+	3	30,515,770	0,1473,2019
Chr_1	11484320	11487108	SmLINC00178-IBu	+	2	29,1224	0,1564
Chr_1	11485824	11487096	SmLINC00179-IBu	+	2	483,758,	0,514,
Chr_1	11503860	11507582	SmLINC00184-IBu	+	2	147,1008,	0,2714,
Chr_1	11503860	11507582	SmLINC00185-IBu	+	3	147,92,1008,	0,1608,2714,
Chr_1	11527588	11531012	SmLINC00186-IBu	+	2	256,882	0,2542
Chr_1	11527612	11531012	SmLINC00187-IBu	+	3	256,92,882	0,290,2518
Chr_1	11527612	11531012	SmLINC00188-IBu	+	2	256,3110	0,290
Chr_1	11527612	11531012	SmLINC00189-IBu	+	2	256,882	0,2518
Chr_1	11554311	11555515	SmLINC00190-IBu	+	2	1038,121	0,1083
Chr_1	11713971	11714859	SmLINC00191-IBu	-	2	730,125,	0,763,
Chr_1	11759995	11766932	SmLINC00192-IBu	-	4	2456,1532,21,110	0,3674,6362,6827
Chr_1	11759995	11766932	SmLINC00193-IBu	-	5	2456,33,28,21,110	0,3674,5178,6362,6827
Chr_1	11759995	11766932	SmLINC00194-IBu	-	3	5206,21,110	0,6362,6827
Chr_1	11765179	11766826	SmLINC00195-IBu	-	2	22,469,	0,1178,
Chr_1	11807552	11811521	SmLINC00196-IBu	+	2	3274,178	0,3791
Chr_1	12347191	12350539	SmLINC00197-IBu	+	3	758,104,1054	0,809,2294
Chr_1	12347452	12350391	SmLINC00201-IBu	+	4	165,94,104,906,	0,403,548,2033,
Chr_1	12347452	12350391	SmLINC00202-IBu	+	3	497,104,906,	0,548,2033,
Chr_1	12347452	12350391	SmLINC00203-IBu	+	4	165,283,104,906,	0,214,548,2033,
Chr_1	12347498	12350098	SmLINC00199-IBu	+	3	451,104,613,	0,502,1987,
Chr_1	12347498	12350098	SmLINC00200-IBu	+	4	119,94,104,613,	0,357,502,1987,
Chr_1	12347565	12350539	SmLINC00198-IBu	+	4	52,94,104,1054	0,290,435,1920
Chr_1	12351902	12355178	SmLINC00204-IBu	+	2	46,634,	0,2642,
Chr_1	12356367	12359708	SmLINC00205-IBu	+	3	150,62,712	0,1195,2629
Chr_1	13045323	13046662	SmLINC00206-IBu	+	2	1278,6,	0,1333,
Chr_1	13073348	13079670	SmLINC00209-IBu	+	2	651,45,	0,6277,
Chr_1	13073348	13092828	SmLINC00210-IBu	+	4	651,91,316,109,	0,15238,18976,19371,
Chr_1	13073348	13096048	SmLINC00211-IBu	+	3	651,91,30,	0,15238,22670,
Chr_1	13073348	13096388	SmLINC00207-IBu	+	3	651,30,303,	0,22670,22737,
Chr_1	13073348	13096388	SmLINC00208-IBu	+	2	651,370,	0,22670,
Chr_1	13090931	13092828	SmLINC00212-IBu	+	2	1709,109,	0,1788,
Chr_1	13091386	13092828	SmLINC00213-IBu	+	2	1254,109,	0,1333,
Chr_1	13093902	13095758	SmLINC00214-IBu	-	2	54,528,	0,1328,
Chr_1	13405286	13411870	SmLINC00218-IBu	-	2	531,234,	0,6350,
Chr_1	13405296	13411871	SmLINC00216-IBu	-	2	521,235,	0,6340,
Chr_1	13405345	13411763	SmLINC00217-IBu	-	2	472,127,	0,6291,
Chr_1	13405370	13411836	SmLINC00215-IBu	-	2	447,200	0,6266
Chr_1	13690372	13698257	SmLINC00219-IBu	-	2	455,28	0,7857
Chr_1	13724444	13725000	SmLINC00220-IBu	+	2	93,424,	0,132,
Chr_1	13777135	13782938	SmLINC00221-IBu	+	2	173,346	0,5457
Chr_1	13777135	13784409	SmLINC00222-IBu	+	3	173,211,149	0,5457,7125
Chr_1	14106390	14107318	SmLINC00223-IBu	-	2	828,51,	0,877,
Chr_1	14106422	14107307	SmLINC00224-IBu	-	2	796,40,	0,845,
Chr_1	14343754	14344533	SmLINC00225-IBu	-	3	540,126,25,	0,590,754,
Chr_1	14396271	14397617	SmLINC00226-IBu	+	2	20,1283	0,63
Chr_1	14456105	14456956	SmLINC00227-IBu	+	2	412,409	0,442
Chr_1	14458447	14465150	SmLINC00228-IBu	-	2	2334,1892	0,4811
Chr_1	14458447	14470150	SmLINC00229-IBu	-	2	840,285	0,11418
Chr_1	14529904	14536248	SmLINC00230-IBu	+	2	686,282	0,6062
Chr_1	14949788	14950359	SmLINC00231-IBu	-	2	455,59,	0,512,
Chr_1	15050430	15052543	SmLINC00237-IBu	+	2	685,676,	0,1437,
Chr_1	15050430	15052543	SmLINC00238-IBu	+	2	685,414,	0,1699,
Chr_1	15050980	15052543	SmLINC00236-IBu	+	3	20,84,676,	0,51,887,
Chr_1	15051031	15052543	SmLINC00232-IBu	+	2	84,618,	0,894,
Chr_1	15051031	15052543	SmLINC00233-IBu	+	3	84,254,726,	0,502,786,
Chr_1	15051031	15052543	SmLINC00234-IBu	+	2	84,1010,	0,502,
Chr_1	15051031	15052543	SmLINC00235-IBu	+	3	84,254,414,	0,502,1098,
Chr_1	15091139	15092300	SmLINC00250-IBu	-	5	249,95,219,302,89,	0,299,445,726,1072,
Chr_1	15091139	15092300	SmLINC00252-IBu	-	4	249,365,302,89,	0,299,726,1072,
Chr_1	15091139	15092456	SmLINC00249-IBu	-	5	249,365,302,50,157,	0,299,726,1072,1160,
Chr_1	15091139	15092456	SmLINC00251-IBu	-	6	249,95,219,302,50,157,	0,299,445,726,1072,1160,
Chr_1	15091231	15092509	SmLINC00239-IBu	-	3	157,729,298,	0,207,980,
Chr_1	15091231	15092509	SmLINC00240-IBu	-	4	157,95,583,298,	0,207,353,980,
Chr_1	15091231	15092509	SmLINC00241-IBu	-	4	157,401,294,298,	0,207,642,980,
Chr_1	15091231	15092509	SmLINC00242-IBu	-	4	157,729,50,210,	0,207,980,1068,
Chr_1	15091231	15092509	SmLINC00243-IBu	-	5	157,95,255,294,298,	0,207,353,642,980,
Chr_1	15091231	15092509	SmLINC00244-IBu	-	6	157,95,255,294,50,210,	0,207,353,642,980,1068,
Chr_1	15091231	15092509	SmLINC00245-IBu	-	5	157,401,294,50,210,	0,207,642,980,1068,
Chr_1	15091231	15092509	SmLINC00246-IBu	-	5	157,95,583,50,210,	0,207,353,980,1068,
Chr_1	15091395	15092300	SmLINC00248-IBu	-	3	408,302,89,	0,470,816,
Chr_1	15091395	15092456	SmLINC00247-IBu	-	4	408,302,50,157,	0,470,816,904,
Chr_1	15105363	15107941	SmLINC00253-IBu	-	2	1113,316	0,2262
Chr_1	15105363	15109579	SmLINC00254-IBu	-	3	1113,112,24	0,2262,4192
Chr_1	15105966	15106607	SmLINC00256-IBu	+	2	297,304	0,337
Chr_1	15109110	15110137	SmLINC00255-IBu	-	2	685,290	0,737
Chr_1	15111357	15112183	SmLINC00257-IBu	-	3	168,134,436,	0,218,390,
Chr_1	15119711	15121189	SmLINC00260-IBu	-	2	420,127	0,1351
Chr_1	15119734	15121506	SmLINC00258-IBu	-	2	397,444	0,1328
Chr_1	15120181	15120881	SmLINC00259-IBu	-	2	365,291	0,409
Chr_1	15148046	15152797	SmLINC00261-IBu	+	3	583,70,609,	0,630,4142,
Chr_1	15148676	15153354	SmLINC00262-IBu	+	2	70,2174,	0,2504,
Chr_1	15829976	15832841	SmLINC00263-IBu	+	2	297,195	0,2670
Chr_1	16028868	16051484	SmLINC00266-IBu	-	2	2660,561,	0,22055,
Chr_1	16029023	16053405	SmLINC00264-IBu	-	3	1149,691,502,	0,1814,23880,
Chr_1	16052663	16053460	SmLINC00265-IBu	-	2	397,360,	0,437,
Chr_1	16117923	16119470	SmLINC00267-IBu	-	2	321,211,	0,1336,
Chr_1	16709033	16726348	SmLINC00269-IBu	+	2	104,364,	0,16951,
Chr_1	16709033	16727692	SmLINC00268-IBu	+	3	104,256,462,	0,16951,18197,
Chr_1	16750245	16752083	SmLINC00270-IBu	-	2	1104,700	0,1138
Chr_1	16775877	16791177	SmLINC00271-IBu	+	2	475,267	0,15033
Chr_1	16775877	16792640	SmLINC00272-IBu	+	2	475,1231	0,15532
Chr_1	16775877	16795722	SmLINC00273-IBu	+	3	475,258,2036	0,17500,17809
Chr_1	16776040	16792529	SmLINC00278-IBu	+	2	312,1120,	0,15369,
Chr_1	16776290	16795334	SmLINC00275-IBu	+	3	62,258,1648,	0,17087,17396,
Chr_1	16776290	16795334	SmLINC00276-IBu	+	2	62,1957,	0,17087,
Chr_1	16791555	16795782	SmLINC00274-IBu	+	2	32,2405,	0,1822,
Chr_1	16793376	16795334	SmLINC00277-IBu	+	2	259,1648,	0,310,
Chr_1	16981141	16983189	SmLINC00279-IBu	+	2	348,916	0,1132
Chr_1	16981141	16984193	SmLINC00280-IBu	+	3	348,127,212	0,1132,2840
Chr_1	16981141	16984193	SmLINC00281-IBu	+	2	1259,212	0,2840
Chr_1	17347888	17354939	SmLINC00282-IBu	-	3	1805,2967,1514	0,2535,5537
Chr_1	17347888	17354939	SmLINC00283-IBu	-	3	2854,150,1514	0,5352,5537
Chr_1	17347888	17355335	SmLINC00284-IBu	-	2	2854,33	0,7414
Chr_1	17350674	17351450	SmLINC00286-IBu	-	2	68,649,	0,127,
Chr_1	17351820	17353343	SmLINC00285-IBu	-	2	1240,238,	0,1285,
Chr_1	17352005	17353328	SmLINC00289-IBu	+	2	864,414,	0,909,
Chr_1	17352027	17353332	SmLINC00287-IBu	-	2	1033,227,	0,1078,
Chr_1	17352450	17353300	SmLINC00288-IBu	+	2	419,386,	0,464,
Chr_1	17594960	17613787	SmLINC00290-IBu	+	5	1384,155,187,1289,5085	0,1441,1648,9726,13742
Chr_1	17594960	17613787	SmLINC00291-IBu	+	4	1384,155,9367,5085	0,1441,1648,13742
Chr_1	17594960	17620474	SmLINC00292-IBu	+	5	1384,155,9367,1845,669	0,1441,1648,13742,24845
Chr_1	17594960	17620474	SmLINC00293-IBu	+	6	1384,155,8313,154,1845,669	0,1441,1648,10861,13742,24845
Chr_1	17594960	17629109	SmLINC00294-IBu	+	6	1384,155,187,235,154,1004	0,1441,1648,9726,10861,33145
Chr_1	17595251	17620474	SmLINC00295-IBu	+	7	737,94,155,187,235,112,669	0,999,1150,1357,9435,10612,24554
Chr_1	17595935	17605180	SmLINC00304-IBu	+	3	860,296,159,	0,8751,9086,
Chr_1	17595953	17596746	SmLINC00299-IBu	+	3	43,94,345,	0,297,448,
Chr_1	17599308	17620474	SmLINC00296-IBu	+	4	5613,112,1845,669	0,6555,9394,20497
Chr_1	17610452	17620582	SmLINC00303-IBu	+	2	95,777,	0,9353,
Chr_1	17610452	17622659	SmLINC00302-IBu	+	3	95,670,261,	0,9353,11946,
Chr_1	17610457	17621109	SmLINC00298-IBu	+	2	90,1304,	0,9348,
Chr_1	17610457	17627936	SmLINC00297-IBu	+	3	90,670,49,	0,9348,17430,
Chr_1	17610492	17620584	SmLINC00300-IBu	+	2	55,779,	0,9313,
Chr_1	17627336	17629659	SmLINC00301-IBu	+	2	720,538,	0,1785,
Chr_1	17697698	17698144	SmLINC00305-IBu	-	2	228,172,	0,274,
Chr_1	18055265	18056123	SmLINC00306-IBu	+	2	736,11,	0,847,
Chr_1	18061200	18069692	SmLINC00307-IBu	+	2	519,64,	0,8428,
Chr_1	18062210	18065033	SmLINC00308-IBu	+	2	487,69,	0,2754,
Chr_1	18194203	18213695	SmLINC00309-IBu	+	3	456,152,9935	0,494,9557
Chr_1	18194337	18205057	SmLINC00325-IBu	+	2	512,1297,	0,9423,
Chr_1	18194337	18205057	SmLINC00328-IBu	+	4	311,159,38,1297,	0,353,8341,9423,
Chr_1	18194337	18205393	SmLINC00326-IBu	+	3	512,38,95,	0,8341,10961,
Chr_1	18194337	18205393	SmLINC00327-IBu	+	4	311,159,38,95,	0,353,8341,10961,
Chr_1	18194413	18196306	SmLINC00315-IBu	+	3	246,152,244,	0,284,1649,
Chr_1	18194413	18196306	SmLINC00316-IBu	+	2	246,1609,	0,284,
Chr_1	18194413	18205805	SmLINC00317-IBu	+	4	246,152,38,507,	0,284,8265,10885,
Chr_1	18194417	18213695	SmLINC00310-IBu	+	4	242,152,38,9935	0,280,8261,9343
Chr_1	18194417	18213695	SmLINC00311-IBu	+	3	432,38,8397	0,8261,10881
Chr_1	18198792	18200927	SmLINC00329-IBu	-	2	922,46,	0,2089,
Chr_1	18199294	18213695	SmLINC00312-IBu	+	2	2179,11017	0,3384
Chr_1	18200617	18201530	SmLINC00314-IBu	+	2	767,101,	0,812,
Chr_1	18200630	18205057	SmLINC00318-IBu	+	3	683,38,1297,	0,2048,3130,
Chr_1	18200630	18205057	SmLINC00319-IBu	+	2	2086,1297,	0,3130,
Chr_1	18200630	18205057	SmLINC00320-IBu	+	3	754,1287,1297,	0,799,3130,
Chr_1	18200630	18205057	SmLINC00322-IBu	+	4	754,44,38,1297,	0,799,2048,3130,
Chr_1	18200630	18205057	SmLINC00323-IBu	+	3	843,38,1297,	0,2048,3130,
Chr_1	18200630	18205393	SmLINC00321-IBu	+	4	754,129,1124,95,	0,799,962,4668,
Chr_1	18200630	18205393	SmLINC00324-IBu	+	3	683,38,95,	0,2048,4668,
Chr_1	18201176	18213695	SmLINC00313-IBu	+	2	1540,9935	0,2584
Chr_1	18406433	18412187	SmLINC00330-IBu	-	2	2535,2552	0,3202
Chr_1	18525770	18529334	SmLINC00331-IBu	-	2	443,233	0,3331
Chr_1	18538953	18552798	SmLINC00332-IBu	-	3	1450,331,72	0,3386,13773
Chr_1	18538953	18561302	SmLINC00333-IBu	-	2	3717,315	0,22034
Chr_1	18560606	18583866	SmLINC00335-IBu	-	2	692,243,	0,23017,
Chr_1	18560656	18586040	SmLINC00334-IBu	-	2	642,2417	0,22967
Chr_1	18618634	18620738	SmLINC00337-IBu	+	2	620,1447,	0,657,
Chr_1	18618897	18620333	SmLINC00336-IBu	+	2	357,1042	0,394
Chr_1	18707987	18711909	SmLINC00338-IBu	-	2	25,1235	0,2687
Chr_1	18710633	18715562	SmLINC00339-IBu	+	2	768,2184	0,2745
Chr_1	18710633	18715562	SmLINC00340-IBu	+	2	768,2566	0,2363
Chr_1	18710634	18712795	SmLINC00343-IBu	+	2	2036,78,	0,2083,
Chr_1	18710634	18713090	SmLINC00342-IBu	+	2	767,94,	0,2362,
Chr_1	18710634	18713090	SmLINC00344-IBu	+	3	587,148,94,	0,619,2362,
Chr_1	18710634	18713458	SmLINC00341-IBu	+	2	767,80,	0,2744,
Chr_1	18824151	18826736	SmLINC00345-IBu	+	2	24,438	0,2147
Chr_1	18851373	18853286	SmLINC00346-IBu	-	2	1696,174,	0,1739,
Chr_1	18856271	18867208	SmLINC00347-IBu	-	2	37,4058	0,6879
Chr_1	18862102	18866972	SmLINC00348-IBu	-	2	1656,17	0,4853
Chr_1	18862102	18867000	SmLINC00349-IBu	-	3	602,1000,70	0,656,4828
Chr_1	18862102	18867129	SmLINC00350-IBu	-	2	1158,1578	0,3449
Chr_1	18862102	18867129	SmLINC00351-IBu	-	3	2434,65,1473	0,3449,3554
Chr_1	18862102	18867129	SmLINC00352-IBu	-	3	602,513,1586	0,656,3441
Chr_1	18862102	18867129	SmLINC00353-IBu	-	3	602,1000,1586	0,656,3441
Chr_1	18862102	18867129	SmLINC00354-IBu	-	2	1169,1578	0,3449
Chr_1	18862102	18867129	SmLINC00355-IBu	-	2	1656,1578	0,3449
Chr_1	18862102	18867208	SmLINC00356-IBu	-	2	602,4450	0,656
Chr_1	18862237	18863193	SmLINC00357-IBu	-	2	875,43,	0,913,
Chr_1	18862237	18863193	SmLINC00358-IBu	-	3	467,354,43,	0,521,913,
Chr_1	18862237	18863193	SmLINC00359-IBu	-	4	467,132,186,43,	0,521,689,913,
Chr_1	18862862	18867208	SmLINC00360-IBu	+	2	540,2929	0,1417
Chr_1	18986107	18994385	SmLINC00361-IBu	+	4	289,309,81,54,	0,2683,3835,8224,
Chr_1	19038952	19040754	SmLINC00362-IBu	+	2	340,184	0,1618
Chr_1	19045031	19059464	SmLINC00363-IBu	-	3	58,138,515	0,5033,13918
Chr_1	19074580	19078511	SmLINC00365-IBu	-	2	804,251,	0,3680,
Chr_1	19074799	19078446	SmLINC00364-IBu	-	2	585,186	0,3461
Chr_1	19542376	19543665	SmLINC00366-IBu	-	2	644,134	0,1155
Chr_1	19726734	19728165	SmLINC00367-IBu	+	3	229,353,748	0,277,683
Chr_1	19748234	19753642	SmLINC00368-IBu	-	2	1039,129	0,5279
Chr_1	19865974	19868062	SmLINC00369-IBu	+	3	143,106,549	0,1401,1539
Chr_1	19895054	19895458	SmLINC00370-IBu	+	2	32,335	0,69
Chr_1	19919870	19920694	SmLINC00371-IBu	+	2	516,273,	0,551,
Chr_1	19923331	19925530	SmLINC00372-IBu	-	2	1175,22	0,2177
Chr_1	19941341	19943572	SmLINC00373-IBu	+	2	541,1655,	0,576,
Chr_1	20024921	20027291	SmLINC00374-IBu	-	2	609,70,	0,2300,
Chr_1	20183269	20184952	SmLINC00375-IBu	-	2	1527,115	0,1568
Chr_1	20259171	20265893	SmLINC00376-IBu	+	2	101,2182	0,4540
Chr_1	20329045	20333064	SmLINC00377-IBu	-	2	1052,149,	0,3870,
Chr_1	20447957	20449804	SmLINC00378-IBu	-	2	351,865	0,982
Chr_1	20641661	20642248	SmLINC00379-IBu	-	2	70,477,	0,110,
Chr_1	20669280	20689256	SmLINC00380-IBu	-	2	43,1128	0,18848
Chr_1	20673218	20674997	SmLINC00381-IBu	+	2	193,58,	0,1721,
Chr_1	20767740	20770505	SmLINC00382-IBu	-	2	934,708	0,2057
Chr_1	20767957	20770069	SmLINC00383-IBu	-	2	717,272,	0,1840,
Chr_1	20805231	20812051	SmLINC00384-IBu	-	3	380,21,439,	0,5416,6381,
Chr_1	20813725	20814737	SmLINC00385-IBu	-	3	568,16,127,	0,608,885,
Chr_1	21011332	21014227	SmLINC00386-IBu	-	2	59,678,	0,2217,
Chr_1	21120537	21122789	SmLINC00389-IBu	+	2	2049,107,	0,2145,
Chr_1	21120537	21125304	SmLINC00390-IBu	+	2	506,46,	0,4721,
Chr_1	21120537	21126606	SmLINC00387-IBu	+	3	506,252,116,	0,4721,5953,
Chr_1	21120537	21126606	SmLINC00388-IBu	+	3	893,252,116,	0,4721,5953,
Chr_1	21121012	21122823	SmLINC00391-IBu	+	2	31,1485,	0,326,
Chr_1	21121012	21122823	SmLINC00392-IBu	+	2	31,1638,	0,173,
Chr_1	21124140	21126691	SmLINC00393-IBu	+	2	1370,201,	0,2350,
Chr_1	21388521	21390158	SmLINC00394-IBu	-	2	705,890	0,747
Chr_1	21406807	21409570	SmLINC00395-IBu	+	2	36,1871	0,892
Chr_1	21624853	21625528	SmLINC00396-IBu	-	2	63,561,	0,114,
Chr_1	22029049	22032489	SmLINC00397-IBu	-	3	660,248,424	0,2729,3016
Chr_1	22029452	22031891	SmLINC00398-IBu	-	2	257,113,	0,2326,
Chr_1	22274200	22276985	SmLINC00399-IBu	-	3	727,120,116	0,2500,2669
Chr_1	22291441	22293567	SmLINC00400-IBu	-	2	799,73	0,2053
Chr_1	22297764	22302306	SmLINC00401-IBu	-	2	775,2066	0,2476
Chr_1	22297908	22300854	SmLINC00403-IBu	-	2	631,614,	0,2332,
Chr_1	22298508	22300914	SmLINC00402-IBu	-	2	31,674,	0,1732,
Chr_1	22360078	22362789	SmLINC00405-IBu	-	2	442,378	0,2333
Chr_1	22360214	22362771	SmLINC00404-IBu	-	2	306,360	0,2197
Chr_1	22382629	22384966	SmLINC00406-IBu	+	2	1110,115,	0,2222,
Chr_1	22470532	22473714	SmLINC00407-IBu	+	2	920,131,	0,3051,
Chr_1	22470537	22473712	SmLINC00408-IBu	+	2	915,129,	0,3046,
Chr_1	22601469	22608218	SmLINC00409-IBu	+	5	468,16,79,25,303,	0,1058,1615,5293,6446,
Chr_1	22601469	22608218	SmLINC00410-IBu	+	4	468,16,79,303,	0,1058,1615,6446,
Chr_1	22601469	22608218	SmLINC00411-IBu	+	4	468,16,79,220,	0,1058,1615,6529,
Chr_1	22622330	22637804	SmLINC00412-IBu	-	3	8,444,33	0,11668,15441
Chr_1	22628431	22634041	SmLINC00416-IBu	-	2	928,43,	0,5567,
Chr_1	22628607	22634060	SmLINC00415-IBu	-	2	752,62,	0,5391,
Chr_1	22628616	22634727	SmLINC00413-IBu	-	3	743,444,47	0,5382,6064
Chr_1	22628616	22634742	SmLINC00414-IBu	-	3	743,643,62	0,5382,6064
Chr_1	22711405	22713095	SmLINC00417-IBu	-	2	316,227,	0,1463,
Chr_1	22713980	22719832	SmLINC00418-IBu	-	3	715,24,35	0,4791,5817
Chr_1	22714973	22762864	SmLINC00424-IBu	+	3	50,185,319,	0,47355,47572,
Chr_1	22720323	22723405	SmLINC00426-IBu	+	3	1203,21,536,	0,1419,2546,
Chr_1	22720323	22723405	SmLINC00427-IBu	+	3	1203,68,536,	0,1372,2546,
Chr_1	22720344	22723646	SmLINC00419-IBu	+	2	1910,777	0,2525
Chr_1	22720351	22723263	SmLINC00422-IBu	+	2	1412,394,	0,2518,
Chr_1	22721695	22723405	SmLINC00425-IBu	+	2	68,1257,	0,453,
Chr_1	22727657	22761711	SmLINC00431-IBu	-	2	280,305,	0,33749,
Chr_1	22744023	22751391	SmLINC00428-IBu	-	2	1287,58	0,7310
Chr_1	22744023	22751682	SmLINC00429-IBu	-	3	1604,191,349	0,4500,7310
Chr_1	22744023	22761662	SmLINC00430-IBu	-	2	1604,256	0,17383
Chr_1	22761733	22765263	SmLINC00420-IBu	+	2	780,196	0,3334
Chr_1	22761733	22765263	SmLINC00421-IBu	+	2	780,526	0,3004
Chr_1	22763655	22765415	SmLINC00423-IBu	+	2	51,678	0,1082
Chr_1	22912290	22913968	SmLINC00432-IBu	+	2	78,1561,	0,117,
Chr_1	23099915	23101293	SmLINC00433-IBu	+	2	363,334,	0,1044,
Chr_1	23157049	23171180	SmLINC00434-IBu	+	4	185,83,86,204,	0,5340,7495,13927,
Chr_1	23405699	23406525	SmLINC00435-IBu	+	2	535,256	0,570
Chr_1	23408295	23410040	SmLINC00436-IBu	-	2	1256,456	0,1289
Chr_1	23415859	23421970	SmLINC00437-IBu	+	3	53,154,955	0,4918,5156
Chr_1	23443885	23446834	SmLINC00438-IBu	-	3	694,244,140,	0,2535,2809,
Chr_1	23450889	23452415	SmLINC00439-IBu	-	2	672,307,	0,1219,
Chr_1	23459837	23462508	SmLINC00441-IBu	-	2	157,877,	0,1794,
Chr_1	23460762	23462958	SmLINC00442-IBu	-	2	923,22,	0,2174,
Chr_1	23460947	23463754	SmLINC00440-IBu	-	2	957,209,	0,2598,
Chr_1	23469756	23476432	SmLINC00443-IBu	-	2	687,228,	0,6448,
Chr_1	23469756	23476432	SmLINC00444-IBu	-	2	687,367,	0,6309,
Chr_1	23662849	23666625	SmLINC00445-IBu	-	2	1471,100	0,3676
Chr_1	23728208	23728785	SmLINC00446-IBu	+	2	102,444,	0,133,
Chr_1	23904527	23910839	SmLINC00448-IBu	+	2	584,965	0,5347
Chr_1	23904527	23911722	SmLINC00447-IBu	+	3	584,577,216	0,5347,6979
Chr_1	23914430	23915354	SmLINC00449-IBu	+	3	230,55,562	0,261,362
Chr_1	23942269	23947266	SmLINC00454-IBu	+	2	754,2904,	0,2093,
Chr_1	23943317	23947266	SmLINC00456-IBu	+	2	79,2904,	0,1045,
Chr_1	23944027	23946363	SmLINC00452-IBu	+	2	2037,266,	0,2070,
Chr_1	23944027	23947928	SmLINC00453-IBu	+	2	1821,68,	0,3833,
Chr_1	23944066	23947266	SmLINC00455-IBu	+	2	224,1728,	0,1472,
Chr_1	23944080	23946173	SmLINC00450-IBu	+	2	1984,76	0,2017
Chr_1	23944080	23947884	SmLINC00451-IBu	+	2	1768,24	0,3780
Chr_1	23948391	23951041	SmLINC00457-IBu	-	2	46,1263	0,1387
Chr_1	23993784	23995421	SmLINC00458-IBu	-	2	416,141,	0,1496,
Chr_1	23995505	23998414	SmLINC00459-IBu	+	3	19,180,1064,	0,1224,1845,
Chr_1	23996674	23998502	SmLINC00460-IBu	+	2	235,1152,	0,676,
Chr_1	24011641	24023200	SmLINC00461-IBu	-	3	64,319,290,	0,10896,11269,
Chr_1	24025153	24025915	SmLINC00462-IBu	+	3	26,81,572,	0,65,190,
Chr_1	24215573	24236094	SmLINC00463-IBu	+	2	82,1795	0,18726
Chr_1	24220497	24221538	SmLINC00465-IBu	+	2	23,983,	0,58,
Chr_1	24232810	24236094	SmLINC00464-IBu	+	2	1336,1795	0,1489
Chr_1	24291712	24302720	SmLINC00466-IBu	+	4	1132,81,164,1267	0,6333,7694,9741
Chr_1	24297259	24302541	SmLINC00468-IBu	+	4	456,81,164,1088,	0,786,2147,4194,
Chr_1	24297404	24302720	SmLINC00467-IBu	+	4	311,81,164,1267	0,641,2002,4049
Chr_1	24299487	24302720	SmLINC00469-IBu	+	2	83,1267,	0,1966,
Chr_1	24299547	24302720	SmLINC00470-IBu	+	2	23,1267,	0,1906,
Chr_1	24309664	24311780	SmLINC00477-IBu	-	2	207,1014,	0,1102,
Chr_1	24310773	24312008	SmLINC00478-IBu	+	2	351,850	0,385
Chr_1	24310773	24332365	SmLINC00479-IBu	+	3	338,111,1551	0,381,20041
Chr_1	24311038	24332365	SmLINC00480-IBu	+	3	86,107,1551	0,120,19776
Chr_1	24311198	24344299	SmLINC00484-IBu	+	2	926,65,	0,33036,
Chr_1	24311199	24322996	SmLINC00482-IBu	+	2	66,1398,	0,10399,
Chr_1	24311201	24312579	SmLINC00494-IBu	+	2	64,1222,	0,156,
Chr_1	24311201	24344280	SmLINC00495-IBu	+	3	64,920,46,	0,156,33033,
Chr_1	24311204	24332247	SmLINC00487-IBu	+	4	61,68,504,340,	0,19610,20162,20703,
Chr_1	24311241	24320961	SmLINC00483-IBu	+	3	24,22,771,	0,1014,8949,
Chr_1	24311735	24329475	SmLINC00476-IBu	-	3	933,58,23,	0,3417,17717,
Chr_1	24311735	24329555	SmLINC00475-IBu	-	4	1394,107,58,103,	0,1432,3417,17717,
Chr_1	24321261	24327235	SmLINC00471-IBu	-	2	1488,24	0,5950
Chr_1	24321998	24322974	SmLINC00473-IBu	-	2	770,168,	0,808,
Chr_1	24321998	24329555	SmLINC00474-IBu	-	3	758,82,103,	0,5213,7454,
Chr_1	24322924	24324124	SmLINC00488-IBu	+	2	349,814,	0,386,
Chr_1	24323214	24325906	SmLINC00489-IBu	+	2	59,2596,	0,96,
Chr_1	24323665	24329555	SmLINC00472-IBu	-	3	424,82,103,	0,3546,5787,
Chr_1	24324097	24344280	SmLINC00491-IBu	+	3	215,174,46,	0,249,20137,
Chr_1	24324097	24344280	SmLINC00492-IBu	+	2	423,46,	0,20137,
Chr_1	24324101	24344293	SmLINC00481-IBu	+	2	419,59,	0,20133,
Chr_1	24330571	24332408	SmLINC00490-IBu	+	2	1299,501,	0,1336,
Chr_1	24330596	24332381	SmLINC00493-IBu	+	2	1274,474,	0,1311,
Chr_1	24330601	24332247	SmLINC00485-IBu	+	2	281,881,	0,765,
Chr_1	24330601	24332247	SmLINC00486-IBu	+	2	1269,340,	0,1306,
Chr_1	24346623	24347425	SmLINC00496-IBu	-	2	443,316	0,486
Chr_1	24402916	24412516	SmLINC00497-IBu	+	2	118,1752	0,7848
Chr_1	24417197	24419111	SmLINC00498-IBu	-	2	1412,458,	0,1456,
Chr_1	24417197	24419111	SmLINC00499-IBu	-	2	298,458,	0,1456,
Chr_1	24634778	24637227	SmLINC00500-IBu	+	2	2283,112,	0,2337,
Chr_1	24636950	24648815	SmLINC00501-IBu	+	2	111,819,	0,11046,
Chr_1	24640456	24642077	SmLINC00506-IBu	-	2	684,39,	0,1582,
Chr_1	24640843	24642008	SmLINC00507-IBu	-	2	297,415,	0,750,
Chr_1	24641075	24657018	SmLINC00504-IBu	-	2	65,443,	0,15500,
Chr_1	24649488	24653785	SmLINC00509-IBu	+	2	52,1645,	0,2652,
Chr_1	24654009	24656746	SmLINC00502-IBu	-	2	934,171	0,2566
Chr_1	24654589	24657018	SmLINC00503-IBu	-	2	354,247,	0,2182,
Chr_1	24654589	24657018	SmLINC00505-IBu	-	2	354,443,	0,1986,
Chr_1	24654600	24656938	SmLINC00508-IBu	-	2	343,363,	0,1975,
Chr_1	24726811	24728591	SmLINC00510-IBu	-	3	762,45,21,	0,1679,1759,
Chr_1	24727553	24728276	SmLINC00511-IBu	-	2	155,526,	0,197,
Chr_1	24736042	24742487	SmLINC00512-IBu	-	2	106,380	0,6065
Chr_1	24932402	24932888	SmLINC00513-IBu	-	2	154,290,	0,196,
Chr_1	24932402	24932888	SmLINC00514-IBu	-	3	154,93,166,	0,196,320,
Chr_1	25050831	25061915	SmLINC00515-IBu	-	3	66,224,66,	0,10750,11018,
Chr_1	25050831	25061915	SmLINC00516-IBu	-	2	66,334,	0,10750,
Chr_1	25060875	25061915	SmLINC00518-IBu	-	2	930,66,	0,974,
Chr_1	25061447	25061915	SmLINC00517-IBu	-	2	358,66,	0,402,
Chr_1	25464315	25471723	SmLINC00519-IBu	+	2	1551,791	0,6617
Chr_1	25468341	25471723	SmLINC00520-IBu	+	2	119,791	0,2591
Chr_1	25469103	25471723	SmLINC00521-IBu	+	2	35,791	0,1829
Chr_1	25471010	25483987	SmLINC00522-IBu	+	3	1246,51,48,	0,9687,12929,
Chr_1	25681219	25684042	SmLINC00523-IBu	+	3	1317,56,100	0,2634,2723
Chr_1	25682109	25683478	SmLINC00526-IBu	-	2	31,1232	0,137
Chr_1	25682109	25683478	SmLINC00527-IBu	-	2	94,1232	0,137
Chr_1	25682121	25684058	SmLINC00528-IBu	-	2	82,1812	0,125
Chr_1	25682125	25686474	SmLINC00525-IBu	+	2	411,1612,	0,2737,
Chr_1	25682469	25684930	SmLINC00524-IBu	+	2	67,1077	0,1384
Chr_1	25688152	25689090	SmLINC00529-IBu	+	2	459,446,	0,492,
Chr_1	25747124	25750235	SmLINC00530-IBu	+	2	632,818	0,2293
Chr_1	26284435	26289121	SmLINC00531-IBu	-	2	71,2002	0,2684
Chr_1	26491070	26501951	SmLINC00532-IBu	+	5	69,111,48,73,641	0,7655,8635,9375,10240
Chr_1	26495003	26498342	SmLINC00536-IBu	+	2	413,2888,	0,451,
Chr_1	26496992	26501951	SmLINC00533-IBu	+	2	2761,1506	0,3453
Chr_1	26496992	26501951	SmLINC00534-IBu	+	2	3526,641	0,4318
Chr_1	26498739	26501951	SmLINC00535-IBu	+	3	1014,73,641	0,1706,2571
Chr_1	26519895	26523165	SmLINC00537-IBu	-	2	2921,89,	0,3181,
Chr_1	26809306	26823284	SmLINC00538-IBu	+	3	221,346,658	0,4922,13320
Chr_1	26835666	26836634	SmLINC00540-IBu	-	4	482,88,88,190,	0,521,650,778,
Chr_1	26835956	26836500	SmLINC00539-IBu	-	3	192,217,56,	0,231,488,
Chr_1	26996781	27001594	SmLINC00541-IBu	+	2	789,3546	0,1267
Chr_1	26997082	26998920	SmLINC00542-IBu	+	2	488,872,	0,966,
Chr_1	27084977	27095701	SmLINC00546-IBu	-	2	1219,37,	0,10687,
Chr_1	27084977	27095726	SmLINC00549-IBu	-	2	1219,62,	0,10687,
Chr_1	27094186	27096098	SmLINC00547-IBu	-	2	1650,56,	0,1856,
Chr_1	27094186	27096098	SmLINC00548-IBu	-	3	1435,172,56,	0,1478,1856,
Chr_1	27094383	27095929	SmLINC00543-IBu	-	3	1238,172,43	0,1281,1503
Chr_1	27094383	27096071	SmLINC00544-IBu	-	3	1238,172,29	0,1281,1659
Chr_1	27094479	27095929	SmLINC00545-IBu	-	2	1142,265,	0,1185,
Chr_1	27105144	27108408	SmLINC00550-IBu	+	2	863,83	0,3181
Chr_1	27247617	27250974	SmLINC00551-IBu	+	2	2116,1207	0,2150
Chr_1	27247617	27252370	SmLINC00552-IBu	+	3	2116,123,511	0,2172,4242
Chr_1	27247617	27252370	SmLINC00553-IBu	+	3	2116,145,511	0,2150,4242
Chr_1	27270335	27282665	SmLINC00554-IBu	+	3	365,96,2460	0,5521,9870
Chr_1	27270335	27282665	SmLINC00555-IBu	+	2	365,2460	0,9870
Chr_1	27277103	27278105	SmLINC00556-IBu	-	2	138,824,	0,178,
Chr_1	27562489	27564948	SmLINC00557-IBu	+	2	34,1293,	0,1166,
Chr_1	27574318	27583345	SmLINC00558-IBu	+	2	260,787	0,8240
Chr_1	27790134	27790645	SmLINC00559-IBu	-	2	53,407,	0,104,
Chr_1	27888843	27889902	SmLINC00560-IBu	-	3	244,92,637,	0,289,422,
Chr_1	27888843	27889902	SmLINC00561-IBu	-	3	84,92,637,	0,289,422,
Chr_1	27888843	27889902	SmLINC00562-IBu	-	2	381,637,	0,422,
Chr_1	27933324	27964958	SmLINC00563-IBu	+	4	179,165,179,59,	0,214,3969,31575,
Chr_1	28462633	28463120	SmLINC00564-IBu	-	2	365,89	0,398
Chr_1	28510560	28511215	SmLINC00567-IBu	+	2	357,261	0,394
Chr_1	28510560	28511239	SmLINC00565-IBu	+	2	596,43	0,636
Chr_1	28510560	28511239	SmLINC00566-IBu	+	3	357,202,43	0,394,636
Chr_1	28511776	28512771	SmLINC00568-IBu	+	2	525,427	0,568
Chr_1	28585838	28598940	SmLINC00569-IBu	+	2	38,1072	0,12030
Chr_1	28585838	28600308	SmLINC00570-IBu	+	3	38,150,1365	0,12030,13105
Chr_1	28595352	28600308	SmLINC00571-IBu	+	2	2666,1365	0,3591
Chr_1	28597868	28599940	SmLINC00573-IBu	+	2	150,997,	0,1075,
Chr_1	28597868	28599959	SmLINC00572-IBu	+	2	150,1016,	0,1075,
Chr_1	28705724	28707058	SmLINC00574-IBu	-	2	1218,64	0,1270
Chr_1	28705724	28722685	SmLINC00575-IBu	-	3	1218,1943,83	0,3246,16878
Chr_1	28705724	28724009	SmLINC00576-IBu	-	3	1218,1943,504	0,3246,17781
Chr_1	28706295	28707347	SmLINC00582-IBu	-	2	647,353,	0,699,
Chr_1	28706295	28707347	SmLINC00583-IBu	-	2	268,725,	0,327,
Chr_1	28706329	28707334	SmLINC00579-IBu	-	2	613,340,	0,665,
Chr_1	28708520	28720352	SmLINC00577-IBu	-	3	1059,296,62	0,2097,11770
Chr_1	28708520	28723883	SmLINC00578-IBu	-	2	2393,378	0,14985
Chr_1	28709234	28710720	SmLINC00584-IBu	-	3	345,217,103,	0,1125,1383,
Chr_1	28709234	28710720	SmLINC00585-IBu	-	2	1342,103,	0,1383,
Chr_1	28709286	28713354	SmLINC00589-IBu	+	2	327,227,	0,3841,
Chr_1	28709286	28713354	SmLINC00590-IBu	+	2	610,227,	0,3841,
Chr_1	28709293	28713150	SmLINC00586-IBu	+	2	603,23,	0,3834,
Chr_1	28709293	28713317	SmLINC00587-IBu	+	3	320,41,190,	0,562,3834,
Chr_1	28709556	28710698	SmLINC00588-IBu	+	2	57,843,	0,299,
Chr_1	28717577	28718309	SmLINC00580-IBu	-	2	577,111,	0,621,
Chr_1	28717577	28718309	SmLINC00581-IBu	-	2	588,111,	0,621,
Chr_1	28721982	28731848	SmLINC00591-IBu	+	2	495,1367	0,8499
Chr_1	28733582	28742564	SmLINC00595-IBu	+	2	72,781,	0,8201,
Chr_1	28733582	28743802	SmLINC00592-IBu	+	2	72,2019	0,8201
Chr_1	28733598	28737689	SmLINC00597-IBu	+	2	56,925,	0,3166,
Chr_1	28733598	28741848	SmLINC00598-IBu	+	3	56,668,65,	0,3166,8185,
Chr_1	28733603	28742630	SmLINC00596-IBu	+	2	51,847,	0,8180,
Chr_1	28737209	28743802	SmLINC00593-IBu	+	2	223,2019	0,4574
Chr_1	28739743	28743802	SmLINC00594-IBu	+	2	45,2019	0,2040
Chr_1	28785084	28787717	SmLINC00599-IBu	-	2	1833,127	0,2506
Chr_1	28785084	28787883	SmLINC00600-IBu	-	2	1833,903	0,1896
Chr_1	28785084	28794490	SmLINC00601-IBu	-	3	1833,126,432	0,3085,8974
Chr_1	28786005	28787083	SmLINC00611-IBu	+	3	696,111,188,	0,734,890,
Chr_1	28786005	28787768	SmLINC00610-IBu	+	3	845,17,114,	0,890,1649,
Chr_1	28786405	28789069	SmLINC00603-IBu	-	2	512,900,	0,1764,
Chr_1	28786405	28794554	SmLINC00604-IBu	-	3	512,126,496,	0,1764,7653,
Chr_1	28786405	28794554	SmLINC00605-IBu	-	4	512,126,1083,496,	0,1764,3381,7653,
Chr_1	28786474	28789077	SmLINC00608-IBu	-	2	443,908,	0,1695,
Chr_1	28786474	28794628	SmLINC00609-IBu	-	3	443,126,570,	0,1695,7584,
Chr_1	28786827	28789063	SmLINC00606-IBu	-	2	90,894,	0,1342,
Chr_1	28788246	28790453	SmLINC00607-IBu	-	2	49,667,	0,1540,
Chr_1	28789178	28794554	SmLINC00602-IBu	-	2	1691,496,	0,4880,
Chr_1	28871511	28872756	SmLINC00612-IBu	+	2	419,781	0,464
Chr_1	28931838	28934832	SmLINC00613-IBu	-	2	1519,65,	0,2929,
Chr_1	29006759	29007477	SmLINC00614-IBu	+	2	115,564,	0,154,
Chr_1	29006797	29023304	SmLINC00616-IBu	-	3	857,66,69	0,2207,16438
Chr_1	29006836	29007470	SmLINC00615-IBu	+	2	38,557,	0,77,
Chr_1	29012641	29016521	SmLINC00617-IBu	-	2	3091,21	0,3859
Chr_1	29012641	29016749	SmLINC00618-IBu	-	2	3091,47	0,4061
Chr_1	29012641	29033600	SmLINC00619-IBu	-	2	3091,1390	0,19569
Chr_1	29012781	29016661	SmLINC00620-IBu	+	2	1117,1511	0,2369
Chr_1	29038511	29057867	SmLINC00621-IBu	+	4	171,181,476,420,	0,1063,15997,18936,
Chr_1	29039694	29056618	SmLINC00622-IBu	+	2	61,2110,	0,14814,
Chr_1	29044856	29051895	SmLINC00623-IBu	-	2	2120,97,	0,6942,
Chr_1	29064834	29070757	SmLINC00624-IBu	-	2	23,812,	0,5111,
Chr_1	29214515	29216692	SmLINC00625-IBu	+	2	411,1724	0,453
Chr_1	29244589	29267004	SmLINC00626-IBu	-	2	833,163	0,22252
Chr_1	29244743	29267047	SmLINC00628-IBu	-	2	679,206,	0,22098,
Chr_1	29248573	29267004	SmLINC00627-IBu	-	2	700,163	0,18268
Chr_1	29298555	29306133	SmLINC00629-IBu	-	3	344,235,81,	0,7218,7497,
Chr_1	29298555	29306412	SmLINC00630-IBu	-	2	344,37,	0,7820,
Chr_1	29431928	29433982	SmLINC00631-IBu	-	4	369,161,492,28,	0,408,614,2026,
Chr_1	29431928	29433982	SmLINC00632-IBu	-	2	1106,28,	0,2026,
Chr_1	29559402	29567882	SmLINC00633-IBu	-	6	258,67,68,85,43,389	0,5603,7781,7894,8014,8091
Chr_1	29559402	29567929	SmLINC00634-IBu	-	6	258,545,68,85,43,436	0,4952,7781,7894,8014,8091
Chr_1	29559402	29567937	SmLINC00635-IBu	-	7	258,213,198,68,85,43,444	0,7300,7549,7781,7894,8014,8091
Chr_1	29563601	29567363	SmLINC00636-IBu	-	3	1298,68,67	0,3582,3695
Chr_1	29563601	29567363	SmLINC00637-IBu	-	3	1505,68,67	0,3582,3695
Chr_1	29563601	29567882	SmLINC00638-IBu	-	5	1259,68,85,43,389	0,3582,3695,3815,3892
Chr_1	29563601	29567882	SmLINC00639-IBu	-	5	1471,68,85,43,389	0,3582,3695,3815,3892
Chr_1	29725919	29730697	SmLINC00640-IBu	-	3	264,138,180	0,2473,4598
Chr_1	29742017	29743671	SmLINC00642-IBu	-	2	1121,488,	0,1166,
Chr_1	29742017	29743671	SmLINC00643-IBu	-	2	933,240,	0,1414,
Chr_1	29742035	29743679	SmLINC00641-IBu	-	2	1590,10,	0,1634,
Chr_1	29793756	29798323	SmLINC00644-IBu	+	2	30,1960	0,2607
Chr_1	29936812	29944709	SmLINC00645-IBu	+	2	483,616	0,7281
Chr_1	29936812	29945334	SmLINC00646-IBu	+	3	483,152,293	0,7281,8229
Chr_1	29948843	29949612	SmLINC00647-IBu	+	2	71,561	0,208
Chr_1	30013747	30016400	SmLINC00648-IBu	+	3	176,36,326	0,367,2327
Chr_1	30249988	30254495	SmLINC00649-IBu	+	2	775,493,	0,4014,
Chr_1	30255252	30256283	SmLINC00650-IBu	+	2	79,908,	0,123,
Chr_1	30443058	30443789	SmLINC00651-IBu	-	2	112,578	0,153
Chr_1	30443058	30443789	SmLINC00652-IBu	-	2	323,364	0,367
Chr_1	30533283	30534483	SmLINC00653-IBu	+	2	200,903	0,297
Chr_1	30742591	30743230	SmLINC00654-IBu	-	2	397,210,	0,429,
Chr_1	30760641	30763210	SmLINC00655-IBu	-	2	640,593	0,1976
Chr_1	30854519	30856260	SmLINC00656-IBu	+	2	500,1205,	0,536,
Chr_1	30892208	30893790	SmLINC00657-IBu	+	2	23,1520,	0,62,
Chr_1	31024647	31025258	SmLINC00658-IBu	+	2	381,196	0,415
Chr_1	31033723	31036246	SmLINC00660-IBu	-	3	2302,127,13	0,2349,2510
Chr_1	31033723	31036246	SmLINC00663-IBu	-	2	2476,13	0,2510
Chr_1	31033723	31036275	SmLINC00661-IBu	-	2	2302,203	0,2349
Chr_1	31033723	31036737	SmLINC00662-IBu	-	2	2090,112	0,2902
Chr_1	31034821	31036766	SmLINC00659-IBu	-	3	771,176,141	0,816,1804
Chr_1	31061029	31095442	SmLINC00665-IBu	+	3	847,64,381	0,31801,34032
Chr_1	31081329	31095411	SmLINC00664-IBu	+	3	136,64,350	0,11501,13732
Chr_1	31274567	31275249	SmLINC00666-IBu	+	3	93,45,467	0,137,215
Chr_1	31324309	31347010	SmLINC00667-IBu	+	2	32,1036	0,21665
Chr_1	31346349	31347652	SmLINC00668-IBu	+	3	86,52,624,	0,442,679,
Chr_1	31346744	31347450	SmLINC00669-IBu	+	2	99,422,	0,284,
Chr_1	31473176	31477296	SmLINC00670-IBu	+	2	22,698	0,3422
Chr_1	31478544	31482904	SmLINC00671-IBu	-	2	789,729,	0,3631,
Chr_1	31482385	31486243	SmLINC00672-IBu	+	2	33,3531	0,327
Chr_1	31483458	31484285	SmLINC00673-IBu	+	2	218,567,	0,260,
Chr_1	31486570	31488772	SmLINC00674-IBu	-	3	120,63,1947,	0,153,255,
Chr_1	31486570	31488772	SmLINC00675-IBu	-	2	120,2049,	0,153,
Chr_1	31578697	31579999	SmLINC00676-IBu	-	3	923,207,101	0,959,1201
Chr_1	31793507	31797182	SmLINC00677-IBu	-	2	230,2619	0,1056
Chr_1	31858976	31864166	SmLINC00678-IBu	-	2	784,55,	0,5135,
Chr_1	31858976	31864215	SmLINC00679-IBu	-	2	784,71,	0,5168,
Chr_1	31859073	31864199	SmLINC00680-IBu	-	2	687,55,	0,5071,
Chr_1	31859123	31864208	SmLINC00681-IBu	-	2	637,64,	0,5021,
Chr_1	31859123	31864208	SmLINC00682-IBu	-	2	637,97,	0,4988,
Chr_1	32097814	32098666	SmLINC00684-IBu	+	2	190,628,	0,224,
Chr_1	32097820	32098683	SmLINC00683-IBu	+	2	184,645,	0,218,
Chr_1	32165936	32180253	SmLINC00688-IBu	-	2	1881,178,	0,14139,
Chr_1	32167365	32180245	SmLINC00685-IBu	-	2	1455,170	0,12710
Chr_1	32167365	32181156	SmLINC00686-IBu	-	2	1455,90	0,13701
Chr_1	32169125	32180253	SmLINC00687-IBu	-	2	915,178,	0,10950,
Chr_1	32182512	32211845	SmLINC00691-IBu	-	2	537,734,	0,28599,
Chr_1	32182539	32211902	SmLINC00690-IBu	-	2	510,791,	0,28572,
Chr_1	32182539	32212080	SmLINC00689-IBu	-	2	510,969	0,28572
Chr_1	32184802	32189493	SmLINC00693-IBu	+	2	43,314,	0,4377,
Chr_1	32188594	32203654	SmLINC00692-IBu	-	3	368,374,21,	0,439,15039,
Chr_1	32203812	32207961	SmLINC00695-IBu	+	4	403,99,73,546,	0,1724,2558,3603,
Chr_1	32203812	32207961	SmLINC00696-IBu	+	5	97,271,99,73,546,	0,132,1724,2558,3603,
Chr_1	32203812	32207961	SmLINC00698-IBu	+	4	97,99,73,546,	0,1724,2558,3603,
Chr_1	32203812	32207961	SmLINC00699-IBu	+	5	199,167,99,73,546,	0,236,1724,2558,3603,
Chr_1	32206270	32207961	SmLINC00697-IBu	+	2	173,546,	0,1145,
Chr_1	32206367	32207648	SmLINC00694-IBu	+	2	80,233,	0,1048,
Chr_1	32211990	32212650	SmLINC00700-IBu	+	2	403,197,	0,463,
Chr_1	32217533	32228844	SmLINC00701-IBu	-	2	1039,376	0,10935
Chr_1	32217669	32228926	SmLINC00706-IBu	-	2	903,458,	0,10799,
Chr_1	32221009	32222834	SmLINC00703-IBu	-	2	990,803,	0,1022,
Chr_1	32221397	32222834	SmLINC00702-IBu	-	5	90,145,79,131,803,	0,178,362,471,634,
Chr_1	32221397	32222834	SmLINC00704-IBu	-	4	90,145,79,966,	0,178,362,471,
Chr_1	32221397	32222834	SmLINC00705-IBu	-	2	90,1259,	0,178,
Chr_1	32228945	32231875	SmLINC00712-IBu	+	2	170,534,	0,2396,
Chr_1	32228945	32233968	SmLINC00711-IBu	+	2	170,1347,	0,3676,
Chr_1	32228972	32233896	SmLINC00708-IBu	+	2	143,1275,	0,3649,
Chr_1	32232061	32239601	SmLINC00707-IBu	+	2	2694,355	0,7185
Chr_1	32232312	32244332	SmLINC00713-IBu	-	4	2602,128,63,28	0,3788,11766,11992
Chr_1	32232312	32244985	SmLINC00714-IBu	-	4	2602,128,63,133	0,3788,11766,12540
Chr_1	32232390	32233845	SmLINC00719-IBu	-	2	139,1273,	0,182,
Chr_1	32232390	32236468	SmLINC00717-IBu	-	3	139,86,368,	0,182,3710,
Chr_1	32232390	32239645	SmLINC00718-IBu	-	4	139,86,128,846,	0,182,3710,6409,
Chr_1	32234411	32244142	SmLINC00715-IBu	-	3	503,128,64,	0,1689,9667,
Chr_1	32234411	32244335	SmLINC00716-IBu	-	4	503,128,63,31,	0,1689,9667,9893,
Chr_1	32238384	32238879	SmLINC00709-IBu	+	2	330,120,	0,375,
Chr_1	32238448	32239339	SmLINC00710-IBu	+	2	24,819,	0,72,
Chr_1	32363484	32364307	SmLINC00721-IBu	+	2	466,317	0,506
Chr_1	32363487	32364283	SmLINC00720-IBu	+	2	463,293	0,503
Chr_1	32542237	32544217	SmLINC00722-IBu	-	2	267,238,	0,1742,
Chr_1	32649868	32652148	SmLINC00723-IBu	-	2	986,22	0,2258
Chr_1	32654374	32658548	SmLINC00724-IBu	-	2	313,405	0,3769
Chr_1	32660857	32666169	SmLINC00725-IBu	-	3	212,53,753	0,838,4559
Chr_1	32661453	32667219	SmLINC00726-IBu	+	4	177,44,134,62	0,2159,2259,5704
Chr_1	32661453	32667219	SmLINC00727-IBu	+	3	177,234,62	0,2159,5704
Chr_1	32697433	32703775	SmLINC00728-IBu	-	2	6017,21	0,6321
Chr_1	32697433	32703775	SmLINC00729-IBu	-	3	3047,1132,21	0,4885,6321
Chr_1	32697433	32703789	SmLINC00730-IBu	-	3	3047,134,35	0,5883,6321
Chr_1	32697433	32703805	SmLINC00731-IBu	-	3	4759,729,51	0,4792,6321
Chr_1	32697433	32703805	SmLINC00732-IBu	-	4	3047,153,435,51	0,4885,5086,6321
Chr_1	32697433	32703821	SmLINC00733-IBu	-	2	3047,505	0,5883
Chr_1	32700177	32703824	SmLINC00737-IBu	-	2	303,1785,	0,1862,
Chr_1	32700177	32703824	SmLINC00738-IBu	-	3	303,1411,70,	0,1862,3577,
Chr_1	32700423	32702789	SmLINC00734-IBu	-	2	57,750,	0,1616,
Chr_1	32700853	32702341	SmLINC00740-IBu	-	3	1332,17,23,	0,1372,1465,
Chr_1	32700853	32703777	SmLINC00742-IBu	-	2	1595,23,	0,2901,
Chr_1	32700853	32703990	SmLINC00741-IBu	-	2	2951,142,	0,2995,
Chr_1	32700916	32703824	SmLINC00736-IBu	-	2	2534,70,	0,2838,
Chr_1	32700916	32703824	SmLINC00739-IBu	-	2	2038,70,	0,2838,
Chr_1	32702795	32703962	SmLINC00735-IBu	-	2	1009,114,	0,1053,
Chr_1	32715296	32716411	SmLINC00743-IBu	-	2	853,34,	0,1081,
Chr_1	32715544	32719284	SmLINC00748-IBu	+	2	1006,52,	0,3688,
Chr_1	32715999	32718746	SmLINC00750-IBu	+	3	79,134,856,	0,692,1891,
Chr_1	32715999	32718746	SmLINC00751-IBu	+	3	551,134,856,	0,692,1891,
Chr_1	32715999	32719317	SmLINC00749-IBu	+	2	826,85,	0,3233,
Chr_1	32715999	32729031	SmLINC00752-IBu	+	2	551,303,	0,12729,
Chr_1	32716002	32720026	SmLINC00747-IBu	+	3	548,134,794,	0,689,3230,
Chr_1	32716002	32720090	SmLINC00744-IBu	+	3	548,119,2200	0,689,1888
Chr_1	32716002	32728903	SmLINC00745-IBu	+	2	548,175	0,12726
Chr_1	32716484	32718782	SmLINC00746-IBu	+	2	66,892,	0,1406,
Chr_1	32799774	32801343	SmLINC00753-IBu	+	3	101,149,1232,	0,149,337,
Chr_1	32997121	32997752	SmLINC00754-IBu	+	2	287,309	0,322
Chr_1	32997196	32998035	SmLINC00755-IBu	+	2	212,592	0,247
Chr_1	33238849	33241658	SmLINC00756-IBu	+	2	76,1168,	0,1641,
Chr_1	33428972	33431207	SmLINC00757-IBu	+	2	39,1252,	0,983,
Chr_1	33615462	33617967	SmLINC00758-IBu	+	3	28,21,1100,	0,1005,1405,
Chr_1	33621938	33627122	SmLINC00760-IBu	+	3	1585,22,138,	0,3158,5046,
Chr_1	33626232	33628646	SmLINC00759-IBu	+	2	619,113	0,2301
Chr_1	33893266	33895602	SmLINC00761-IBu	-	2	912,566,	0,1770,
Chr_1	33926971	33940735	SmLINC00762-IBu	-	2	8655,1898	0,11866
Chr_1	33926971	33950380	SmLINC00763-IBu	-	3	8655,1331,2472	0,11870,20937
Chr_1	33926971	33953145	SmLINC00764-IBu	-	6	7137,268,1331,371,231,11	0,8387,11870,20937,22678,26163
Chr_1	33926971	33953145	SmLINC00765-IBu	-	5	8655,1331,371,231,11	0,11870,20937,22678,26163
Chr_1	33933250	33938955	SmLINC00775-IBu	-	3	858,268,118,	0,2108,5587,
Chr_1	33934079	33938924	SmLINC00778-IBu	-	3	29,268,87,	0,1279,4758,
Chr_1	33934829	33938955	SmLINC00776-IBu	-	2	797,118,	0,4008,
Chr_1	33934878	33938966	SmLINC00779-IBu	-	2	748,125,	0,3963,
Chr_1	33934936	33938924	SmLINC00777-IBu	-	2	690,87,	0,3901,
Chr_1	33938516	33950380	SmLINC00766-IBu	-	3	672,371,584	0,9392,11280
Chr_1	33940793	33950380	SmLINC00767-IBu	-	2	7486,584	0,9003
Chr_1	33940793	33950380	SmLINC00768-IBu	-	2	2812,2472	0,7115
Chr_1	33940793	33950380	SmLINC00769-IBu	-	2	7486,731	0,8856
Chr_1	33940793	33954557	SmLINC00770-IBu	-	3	7486,84,1904	0,9003,11860
Chr_1	33940793	33954557	SmLINC00771-IBu	-	3	2961,115,1749	0,11860,12015
Chr_1	33940793	33954557	SmLINC00772-IBu	-	2	7486,1904	0,11860
Chr_1	33948110	33950341	SmLINC00780-IBu	-	2	169,692,	0,1539,
Chr_1	33948140	33950290	SmLINC00774-IBu	-	2	139,494,	0,1656,
Chr_1	33950456	33954561	SmLINC00773-IBu	-	2	992,1423	0,2682
Chr_1	34073279	34075069	SmLINC00781-IBu	-	2	24,815,	0,975,
Chr_1	34093144	34097428	SmLINC00782-IBu	-	2	2694,424	0,3860
Chr_1	34093144	34104055	SmLINC00783-IBu	-	4	4190,293,198,990	0,7067,9695,9921
Chr_1	34093144	34122271	SmLINC00784-IBu	-	7	2672,330,2688,2422,4486,129,335	0,3860,4672,7471,9921,14449,28792
Chr_1	34093144	34122271	SmLINC00785-IBu	-	5	4190,6538,141,129,335	0,4672,14266,14449,28792
Chr_1	34093144	34122271	SmLINC00786-IBu	-	6	2672,3500,2422,4486,129,335	0,3860,7471,9921,14449,28792
Chr_1	34093144	34122271	SmLINC00787-IBu	-	5	2672,929,141,129,335	0,3860,14266,14449,28792
Chr_1	34093144	34122365	SmLINC00788-IBu	-	4	7360,2422,4657,429	0,7471,9921,28792
Chr_1	34093144	34130667	SmLINC00795-IBu	+	2	13451,579	0,36944
Chr_1	34095746	34098285	SmLINC00791-IBu	-	2	1588,469,	0,2070,
Chr_1	34095753	34098418	SmLINC00789-IBu	-	2	1581,602,	0,2063,
Chr_1	34100433	34122127	SmLINC00794-IBu	-	6	71,198,99,141,129,191,	0,2406,2632,6977,7160,21503,
Chr_1	34112943	34113723	SmLINC00855-IBu	+	2	116,631,	0,149,
Chr_1	34112951	34121162	SmLINC00815-IBu	+	4	108,102,180,170,	0,141,6412,8041,
Chr_1	34112951	34124442	SmLINC00810-IBu	+	5	108,102,180,106,502,	0,141,6412,8041,10989,
Chr_1	34112951	34130077	SmLINC00803-IBu	+	7	108,102,180,106,253,80,235,	0,141,6412,8041,10989,11313,16891,
Chr_1	34112951	34130077	SmLINC00808-IBu	+	6	108,180,106,253,80,235,	0,6412,8041,10989,11313,16891,
Chr_1	34112951	34130077	SmLINC00814-IBu	+	7	108,102,180,106,253,700,235,	0,141,6412,8041,10989,15141,16891,
Chr_1	34112951	34130077	SmLINC00816-IBu	+	6	108,180,106,253,700,235,	0,6412,8041,10989,15141,16891,
Chr_1	34117885	34119400	SmLINC00817-IBu	+	2	456,37,	0,1478,
Chr_1	34118222	34124344	SmLINC00834-IBu	+	3	1321,106,80,	0,2770,6042,
Chr_1	34118222	34129257	SmLINC00827-IBu	+	5	119,180,106,404,1165,	0,1141,2770,5718,9870,
Chr_1	34118222	34129257	SmLINC00845-IBu	+	5	1321,106,253,80,1165,	0,2770,5718,6042,9870,
Chr_1	34118222	34129257	SmLINC00847-IBu	+	6	119,180,106,253,80,1165,	0,1141,2770,5718,6042,9870,
Chr_1	34118222	34130274	SmLINC00823-IBu	+	6	119,180,106,404,700,432,	0,1141,2770,5718,9870,11620,
Chr_1	34118222	34130274	SmLINC00832-IBu	+	4	1321,106,404,432,	0,2770,5718,11620,
Chr_1	34118222	34130274	SmLINC00835-IBu	+	5	119,180,106,404,432,	0,1141,2770,5718,11620,
Chr_1	34118222	34130274	SmLINC00839-IBu	+	5	1321,106,253,80,432,	0,2770,5718,6042,11620,
Chr_1	34118222	34130274	SmLINC00842-IBu	+	7	119,180,106,253,80,700,432,	0,1141,2770,5718,6042,9870,11620,
Chr_1	34118222	34130274	SmLINC00849-IBu	+	5	1321,106,404,700,432,	0,2770,5718,9870,11620,
Chr_1	34118222	34130274	SmLINC00851-IBu	+	6	1321,106,253,80,700,432,	0,2770,5718,6042,9870,11620,
Chr_1	34118222	34141718	SmLINC00831-IBu	+	6	119,180,106,253,80,78,	0,1141,2770,5718,6042,23418,
Chr_1	34118814	34119447	SmLINC00790-IBu	-	2	391,198,	0,435,
Chr_1	34119018	34121162	SmLINC00809-IBu	+	3	304,180,170,	0,345,1974,
Chr_1	34119018	34129865	SmLINC00807-IBu	+	5	304,180,106,404,23,	0,345,1974,4922,10824,
Chr_1	34119018	34130077	SmLINC00804-IBu	+	6	304,180,106,253,700,235,	0,345,1974,4922,9074,10824,
Chr_1	34119018	34130077	SmLINC00806-IBu	+	6	304,180,106,253,80,235,	0,345,1974,4922,5246,10824,
Chr_1	34119018	34130077	SmLINC00812-IBu	+	5	525,106,253,80,235,	0,1974,4922,5246,10824,
Chr_1	34119039	34122127	SmLINC00792-IBu	-	4	166,58,98,191,	0,210,308,2897,
Chr_1	34119039	34122127	SmLINC00793-IBu	-	3	166,196,191,	0,210,2897,
Chr_1	34122254	34129257	SmLINC00837-IBu	+	5	553,94,105,80,1165,	0,1686,1834,2010,5838,
Chr_1	34122254	34129257	SmLINC00846-IBu	+	4	269,253,80,1165,	0,1686,2010,5838,
Chr_1	34122254	34129257	SmLINC00852-IBu	+	3	553,404,1165,	0,1686,5838,
Chr_1	34122254	34129257	SmLINC00853-IBu	+	3	269,80,1165,	0,2010,5838,
Chr_1	34122254	34129257	SmLINC00854-IBu	+	3	269,404,1165,	0,1686,5838,
Chr_1	34122254	34130035	SmLINC00843-IBu	+	3	269,404,193,	0,1686,7588,
Chr_1	34122254	34130274	SmLINC00836-IBu	+	6	553,94,105,80,700,432,	0,1686,1834,2010,5838,7588,
Chr_1	34122254	34130274	SmLINC00838-IBu	+	4	269,80,700,432,	0,2010,5838,7588,
Chr_1	34122254	34130274	SmLINC00841-IBu	+	5	269,253,80,700,432,	0,1686,2010,5838,7588,
Chr_1	34122254	34130274	SmLINC00848-IBu	+	4	269,404,700,432,	0,1686,5838,7588,
Chr_1	34122254	34130274	SmLINC00850-IBu	+	4	553,404,700,432,	0,1686,5838,7588,
Chr_1	34122254	34141718	SmLINC00826-IBu	+	5	553,94,105,80,78,	0,1686,1834,2010,19386,
Chr_1	34122321	34124442	SmLINC00805-IBu	+	2	202,502,	0,1619,
Chr_1	34122321	34128990	SmLINC00801-IBu	+	3	202,253,898,	0,1619,5771,
Chr_1	34122321	34130077	SmLINC00800-IBu	+	4	202,253,80,235,	0,1619,1943,7521,
Chr_1	34122321	34130077	SmLINC00802-IBu	+	4	202,253,700,235,	0,1619,5771,7521,
Chr_1	34122489	34129602	SmLINC00796-IBu	+	3	34,404,1510	0,1451,5603
Chr_1	34122744	34130667	SmLINC00797-IBu	+	4	63,80,700,825	0,1520,5348,7098
Chr_1	34123680	34129257	SmLINC00822-IBu	+	3	513,80,1165,	0,584,4412,
Chr_1	34123680	34129257	SmLINC00829-IBu	+	3	354,256,1165,	0,408,4412,
Chr_1	34123680	34129257	SmLINC00833-IBu	+	2	664,1165,	0,4412,
Chr_1	34123680	34129257	SmLINC00844-IBu	+	3	513,60,1165,	0,604,4412,
Chr_1	34123680	34130274	SmLINC00820-IBu	+	4	513,60,700,432,	0,604,4412,6162,
Chr_1	34123680	34130274	SmLINC00824-IBu	+	3	664,700,432,	0,4412,6162,
Chr_1	34123680	34130274	SmLINC00828-IBu	+	4	354,256,700,432,	0,408,4412,6162,
Chr_1	34123680	34130274	SmLINC00840-IBu	+	4	513,80,700,432,	0,584,4412,6162,
Chr_1	34123680	34142092	SmLINC00825-IBu	+	3	664,78,21,	0,17960,18391,
Chr_1	34123680	34142092	SmLINC00830-IBu	+	4	354,256,78,21,	0,408,17960,18391,
Chr_1	34123758	34130667	SmLINC00798-IBu	+	3	435,700,825	0,4334,6084
Chr_1	34124170	34128990	SmLINC00813-IBu	+	3	23,80,898,	0,94,3922,
Chr_1	34124170	34130077	SmLINC00811-IBu	+	4	23,80,700,235,	0,94,3922,5672,
Chr_1	34127652	34130106	SmLINC00818-IBu	+	2	1140,264,	0,2190,
Chr_1	34127661	34130274	SmLINC00821-IBu	+	2	1131,432,	0,2181,
Chr_1	34127665	34130215	SmLINC00856-IBu	-	2	1366,184,	0,2366,
Chr_1	34127699	34130667	SmLINC00799-IBu	+	2	1093,825	0,2143
Chr_1	34141664	34142348	SmLINC00819-IBu	+	2	54,277,	0,407,
Chr_1	34150653	34154942	SmLINC00860-IBu	-	4	349,137,297,108,	0,2097,3846,4181,
Chr_1	34150653	34154942	SmLINC00861-IBu	-	5	349,137,41,201,108,	0,2097,3846,3942,4181,
Chr_1	34150653	34154942	SmLINC00862-IBu	-	3	349,137,443,	0,2097,3846,
Chr_1	34150703	34154974	SmLINC00858-IBu	-	3	299,137,475,	0,2047,3796,
Chr_1	34150703	34154974	SmLINC00859-IBu	-	4	299,137,297,140,	0,2047,3796,4131,
Chr_1	34152441	34154941	SmLINC00857-IBu	-	3	446,297,107	0,2058,2393
Chr_1	34159585	34161113	SmLINC00863-IBu	-	3	158,285,92,	0,218,1436,
Chr_1	34159585	34161113	SmLINC00864-IBu	-	2	503,92,	0,1436,
Chr_1	34159807	34168967	SmLINC00865-IBu	+	2	26,1003	0,8157
Chr_1	34162235	34168967	SmLINC00866-IBu	+	2	38,1003	0,5729
Chr_1	34165727	34168967	SmLINC00867-IBu	+	2	29,1003	0,2237
Chr_1	34166869	34168967	SmLINC00868-IBu	+	2	21,1003	0,1095
Chr_1	34167103	34168967	SmLINC00869-IBu	+	2	65,1003	0,861
Chr_1	34475868	34477189	SmLINC00870-IBu	+	2	555,723	0,598
Chr_1	34670531	34670839	SmLINC00871-IBu	-	2	234,30,	0,278,
Chr_1	34797058	34799873	SmLINC00872-IBu	-	3	391,71,1793	0,894,1022
Chr_1	34859120	34862291	SmLINC00873-IBu	+	2	73,440	0,2731
Chr_1	34884279	34886421	SmLINC00888-IBu	+	4	124,190,161,143,	0,1564,1797,1999,
Chr_1	34884279	34886421	SmLINC00890-IBu	+	3	124,190,345,	0,1564,1797,
Chr_1	34884279	34887011	SmLINC00885-IBu	+	5	124,190,161,84,613,	0,1564,1797,1999,2119,
Chr_1	34884279	34887011	SmLINC00887-IBu	+	4	124,190,286,613,	0,1564,1797,2119,
Chr_1	34884330	34886843	SmLINC00874-IBu	+	3	73,519,445	0,1513,2068
Chr_1	34884899	34886843	SmLINC00875-IBu	+	2	1134,236	0,1708
Chr_1	34884899	34886843	SmLINC00876-IBu	+	3	1338,84,445	0,1379,1499
Chr_1	34885553	34886939	SmLINC00877-IBu	+	3	480,286,541,	0,523,845,
Chr_1	34885553	34886939	SmLINC00878-IBu	+	2	809,541,	0,845,
Chr_1	34885553	34886939	SmLINC00879-IBu	+	4	480,286,140,372,	0,523,845,1014,
Chr_1	34885553	34886939	SmLINC00880-IBu	+	4	480,146,84,541,	0,523,725,845,
Chr_1	34885553	34886939	SmLINC00881-IBu	+	4	480,161,84,541,	0,523,725,845,
Chr_1	34885710	34886421	SmLINC00886-IBu	+	2	323,345,	0,366,
Chr_1	34885710	34887011	SmLINC00883-IBu	+	4	323,102,140,613,	0,366,512,688,
Chr_1	34885710	34887011	SmLINC00884-IBu	+	3	323,286,613,	0,366,688,
Chr_1	34885874	34886943	SmLINC00889-IBu	+	4	159,283,140,376,	0,202,524,693,
Chr_1	34886116	34886571	SmLINC00882-IBu	+	2	246,173,	0,282,
Chr_1	35304774	35331586	SmLINC00891-IBu	-	4	86,77,8,925,	0,628,13375,25887,
Chr_1	35328156	35331586	SmLINC00892-IBu	-	2	100,925,	0,2505,
Chr_1	35485984	35489803	SmLINC00896-IBu	+	2	312,291,	0,3528,
Chr_1	35487079	35489535	SmLINC00897-IBu	+	2	578,23,	0,2433,
Chr_1	35487079	35489803	SmLINC00898-IBu	+	2	534,291,	0,2433,
Chr_1	35488940	35496213	SmLINC00893-IBu	+	3	1068,447,376	0,5193,6897
Chr_1	35489956	35490735	SmLINC00894-IBu	+	2	52,690,	0,89,
Chr_1	35489956	35490735	SmLINC00895-IBu	+	3	52,84,540,	0,89,239,
Chr_1	35663525	35666330	SmLINC00899-IBu	+	2	993,860	0,1945
Chr_1	35966877	35969130	SmLINC00900-IBu	-	2	1363,20	0,2233
Chr_1	36047965	36066903	SmLINC00902-IBu	-	3	470,55,114,	0,18735,18824,
Chr_1	36056003	36056753	SmLINC00903-IBu	+	2	31,681	0,69
Chr_1	36065170	36065574	SmLINC00901-IBu	-	2	298,51	0,353
Chr_1	36086927	36087538	SmLINC00904-IBu	+	2	506,74	0,537
Chr_1	36309708	36312579	SmLINC00905-IBu	+	2	661,247,	0,2624,
Chr_1	36375925	36376865	SmLINC00906-IBu	+	2	834,61,	0,879,
Chr_1	36376919	36380584	SmLINC00907-IBu	+	2	64,496,	0,3169,
Chr_1	36379652	36384848	SmLINC00908-IBu	+	2	25,1190,	0,4006,
Chr_1	36535597	36549932	SmLINC00909-IBu	+	2	2094,270,	0,14065,
Chr_1	36884596	36890498	SmLINC00910-IBu	-	2	1672,22,	0,5880,
Chr_1	36954507	36956287	SmLINC00911-IBu	+	4	253,65,44,1050	0,384,573,730
Chr_1	36954587	36956287	SmLINC00912-IBu	+	3	173,44,1050	0,493,650
Chr_1	36980032	36980846	SmLINC00913-IBu	-	2	21,659,	0,155,
Chr_1	37062487	37075166	SmLINC00915-IBu	-	3	148,220,716	0,5471,11963
Chr_1	37062487	37076944	SmLINC00916-IBu	-	4	148,220,436,64	0,5471,11963,14393
Chr_1	37068103	37075933	SmLINC00914-IBu	-	3	75,436,203	0,6347,7627
Chr_1	37104043	37129915	SmLINC00917-IBu	+	2	29,1757	0,24115
Chr_1	37116180	37117921	SmLINC00918-IBu	+	2	326,209,	0,1532,
Chr_1	37152700	37156200	SmLINC00919-IBu	+	2	909,206	0,3294
Chr_1	37152700	37156200	SmLINC00920-IBu	+	3	909,120,206	0,2567,3294
Chr_1	37154181	37156200	SmLINC00921-IBu	+	2	1206,206	0,1813
Chr_1	37371975	37373076	SmLINC00922-IBu	-	2	598,461,	0,640,
Chr_1	37377021	37377866	SmLINC00926-IBu	+	2	779,22	0,823
Chr_1	37377021	37378609	SmLINC00923-IBu	+	2	1046,503	0,1085
Chr_1	37377021	37378609	SmLINC00925-IBu	+	3	879,126,503	0,920,1085
Chr_1	37377021	37378609	SmLINC00928-IBu	+	4	480,365,126,503	0,514,920,1085
Chr_1	37377021	37378609	SmLINC00929-IBu	+	2	480,1074	0,514
Chr_1	37377703	37378609	SmLINC00924-IBu	+	2	23,838	0,68
Chr_1	37377703	37378609	SmLINC00927-IBu	+	4	23,129,126,503	0,68,238,403
Chr_1	37405121	37406367	SmLINC00930-IBu	-	3	150,74,943	0,187,303
Chr_1	37422810	37425639	SmLINC00931-IBu	-	2	1695,23,	0,2806,
Chr_1	38663094	38667452	SmLINC00932-IBu	+	2	673,38,	0,4320,
Chr_1	38681972	38684052	SmLINC00933-IBu	+	2	41,579,	0,1501,
Chr_1	38706128	38709551	SmLINC00934-IBu	-	3	994,24,92,	0,2218,3331,
Chr_1	38706128	38709551	SmLINC00935-IBu	-	2	1458,92,	0,3331,
Chr_1	39215213	39217666	SmLINC00936-IBu	-	2	464,287,	0,2166,
Chr_1	39215213	39217666	SmLINC00937-IBu	-	3	464,168,82,	0,2166,2371,
Chr_1	39246153	39270007	SmLINC00938-IBu	-	2	299,280	0,23574
Chr_1	39516339	39526264	SmLINC00939-IBu	+	2	2306,42	0,9883
Chr_1	39565539	39566330	SmLINC00940-IBu	+	2	699,24,	0,767,
Chr_1	39573515	39575008	SmLINC00943-IBu	-	2	1026,418,	0,1075,
Chr_1	39573515	39575008	SmLINC00944-IBu	-	2	1038,418,	0,1075,
Chr_1	39574138	39574921	SmLINC00945-IBu	-	2	403,331,	0,452,
Chr_1	39574138	39574921	SmLINC00946-IBu	-	2	415,331,	0,452,
Chr_1	39574196	39575152	SmLINC00941-IBu	-	2	357,562,	0,394,
Chr_1	39574196	39575152	SmLINC00942-IBu	-	2	345,562,	0,394,
Chr_1	39666899	39677740	SmLINC00947-IBu	+	2	37,563	0,10278
Chr_1	39792823	39795686	SmLINC00948-IBu	-	2	1293,1522	0,1341
Chr_1	39792823	39795686	SmLINC00949-IBu	-	2	1293,1519	0,1344
Chr_1	40044244	40044530	SmLINC00950-IBu	-	2	134,113,	0,173,
Chr_1	40079909	40081497	SmLINC00951-IBu	-	2	558,45	0,1543
Chr_1	40087924	40089433	SmLINC00952-IBu	-	2	117,452,	0,1057,
Chr_1	40089399	40093892	SmLINC00953-IBu	+	2	1390,2045	0,2448
Chr_1	40101514	40102382	SmLINC00954-IBu	-	2	357,477	0,391
Chr_1	40271342	40286613	SmLINC00955-IBu	+	3	58,114,352,	0,1365,14919,
Chr_1	40292109	40296065	SmLINC00956-IBu	+	2	57,1263,	0,2693,
Chr_1	40406600	40408401	SmLINC00957-IBu	-	3	1452,62,215	0,1491,1586
Chr_1	40407794	40408549	SmLINC00958-IBu	-	2	258,458,	0,297,
Chr_1	40407794	40408549	SmLINC00959-IBu	-	3	258,62,363,	0,297,392,
Chr_1	40594073	40594336	SmLINC00960-IBu	-	2	174,54	0,209
Chr_1	40953581	40955134	SmLINC00964-IBu	+	3	159,104,136	0,1267,1417
Chr_1	40953651	40990655	SmLINC00963-IBu	+	3	89,281,82,	0,21806,36922,
Chr_1	40971058	40985738	SmLINC00961-IBu	+	3	277,281,1977	0,4399,12703
Chr_1	40985597	40988373	SmLINC00962-IBu	+	2	116,940,	0,1836,
Chr_1	41216625	41228303	SmLINC00965-IBu	-	2	817,98	0,11580
Chr_1	41259826	41260886	SmLINC00966-IBu	-	2	825,188,	0,872,
Chr_1	41448612	41463478	SmLINC00967-IBu	+	4	373,22,248,1198	0,9950,10637,13668
Chr_1	41448612	41463478	SmLINC00968-IBu	+	2	373,4916	0,9950
Chr_1	41448612	41486852	SmLINC00969-IBu	+	5	373,935,189,243,540	0,9950,13668,16853,37700
Chr_1	41448612	41486852	SmLINC00970-IBu	+	6	373,22,248,189,243,540	0,9950,10637,13668,16853,37700
Chr_1	41448612	41486852	SmLINC00971-IBu	+	3	373,3907,540	0,9950,37700
Chr_1	41448612	41486852	SmLINC00972-IBu	+	4	373,3907,243,540	0,9950,16853,37700
Chr_1	41448917	41460164	SmLINC00988-IBu	+	4	68,22,76,773,	0,9645,10332,10474,
Chr_1	41448917	41460164	SmLINC00989-IBu	+	3	68,22,915,	0,9645,10332,
Chr_1	41448922	41460145	SmLINC00979-IBu	+	3	63,22,896,	0,9640,10327,
Chr_1	41448922	41468497	SmLINC00981-IBu	+	6	63,22,248,189,243,788,	0,9640,10327,13358,16543,18787,
Chr_1	41448922	41487414	SmLINC00980-IBu	+	6	63,22,248,189,243,1102,	0,9640,10327,13358,16543,37390,
Chr_1	41458274	41486852	SmLINC00973-IBu	+	4	310,3220,243,540	0,975,7191,28038
Chr_1	41458355	41463478	SmLINC00974-IBu	+	2	1142,1198	0,3925
Chr_1	41458355	41486852	SmLINC00975-IBu	+	3	1142,189,540	0,3925,27957
Chr_1	41459445	41469277	SmLINC00986-IBu	+	4	52,189,243,1037,	0,2835,6020,8795,
Chr_1	41460129	41466283	SmLINC00982-IBu	+	2	2340,818,	0,5336,
Chr_1	41460129	41469277	SmLINC00984-IBu	+	3	2340,243,1037,	0,5336,8111,
Chr_1	41460129	41469277	SmLINC00987-IBu	+	3	2340,243,1568,	0,5336,7580,
Chr_1	41460129	41479350	SmLINC00983-IBu	+	3	2340,243,292,	0,5336,18929,
Chr_1	41460129	41486910	SmLINC00985-IBu	+	3	2340,243,598,	0,5336,26183,
Chr_1	41460167	41466168	SmLINC00977-IBu	+	2	2302,703,	0,5298,
Chr_1	41460167	41469244	SmLINC00978-IBu	+	3	2302,243,1004,	0,5298,8073,
Chr_1	41465463	41486816	SmLINC00976-IBu	+	2	245,504,	0,20849,
Chr_1	41769111	41776627	SmLINC00990-IBu	-	3	796,156,1139	0,2287,6377
Chr_1	41770620	41773539	SmLINC00992-IBu	+	2	30,990,	0,1929,
Chr_1	41771509	41774660	SmLINC00991-IBu	-	2	45,812,	0,2339,
Chr_1	41798593	41801592	SmLINC00993-IBu	-	2	2868,95	0,2904
Chr_1	42066092	42071523	SmLINC00994-IBu	-	2	69,908	0,4523
Chr_1	42070492	42071441	SmLINC00995-IBu	+	2	335,283	0,666
Chr_1	42162007	42169279	SmLINC01002-IBu	+	2	312,145,	0,7127,
Chr_1	42162108	42170155	SmLINC00996-IBu	+	2	211,1021	0,7026
Chr_1	42162109	42176438	SmLINC00997-IBu	+	2	210,1144	0,13185
Chr_1	42162238	42176616	SmLINC01004-IBu	+	2	81,1322,	0,13056,
Chr_1	42162260	42180967	SmLINC01003-IBu	+	3	59,48,1409,	0,15713,17298,
Chr_1	42162281	42180656	SmLINC01000-IBu	+	3	38,48,1098,	0,15692,17277,
Chr_1	42162862	42169192	SmLINC00999-IBu	+	2	1661,58,	0,6272,
Chr_1	42163812	42170155	SmLINC00998-IBu	+	2	711,1021	0,5322
Chr_1	42177855	42180656	SmLINC01001-IBu	+	2	166,1098,	0,1703,
Chr_1	42228121	42230749	SmLINC01008-IBu	+	2	668,745,	0,1883,
Chr_1	42228390	42230739	SmLINC01005-IBu	+	3	60,130,735,	0,269,1614,
Chr_1	42228390	42230739	SmLINC01007-IBu	+	2	399,735,	0,1614,
Chr_1	42229008	42230058	SmLINC01009-IBu	+	2	623,392,	0,658,
Chr_1	42229699	42230739	SmLINC01006-IBu	+	2	144,735,	0,305,
Chr_1	42275775	42290316	SmLINC01010-IBu	-	4	1058,267,89,770	0,1110,12329,13771
Chr_1	42275775	42294144	SmLINC01011-IBu	-	3	1058,267,237	0,1110,18132
Chr_1	42276877	42289972	SmLINC01016-IBu	-	3	275,89,426,	0,11227,12669,
Chr_1	42276877	42294180	SmLINC01015-IBu	-	4	275,89,118,273,	0,11227,12669,17030,
Chr_1	42276886	42294185	SmLINC01013-IBu	-	4	266,89,798,278,	0,11218,12660,17021,
Chr_1	42276886	42294185	SmLINC01014-IBu	-	4	266,89,118,278,	0,11218,12660,17021,
Chr_1	42276921	42294177	SmLINC01017-IBu	-	4	231,89,118,270,	0,11183,12625,16986,
Chr_1	42288038	42294185	SmLINC01012-IBu	-	2	155,278,	0,5869,
Chr_1	42289642	42294177	SmLINC01018-IBu	-	3	443,219,270,	0,483,4265,
Chr_1	42365164	42382050	SmLINC01019-IBu	+	4	28,202,94,1137,	0,6222,11377,15749,
Chr_1	42374359	42378058	SmLINC01021-IBu	-	2	150,1964	0,1735
Chr_1	42376392	42382050	SmLINC01020-IBu	+	2	243,1137,	0,4521,
Chr_1	42535169	42538024	SmLINC01022-IBu	-	2	867,48	0,2807
Chr_1	42663897	42667368	SmLINC01023-IBu	-	2	337,3087	0,384
Chr_1	42751500	42752208	SmLINC01024-IBu	+	2	631,21,	0,687,
Chr_1	43204801	43205163	SmLINC01025-IBu	+	2	89,225,	0,137,
Chr_1	43258530	43264363	SmLINC01026-IBu	+	3	59,39,922	0,4245,4911
Chr_1	43262018	43264363	SmLINC01027-IBu	+	3	59,39,922	0,757,1423
Chr_1	43300506	43304664	SmLINC01028-IBu	-	3	36,45,746	0,2701,3412
Chr_1	43490429	43493556	SmLINC01032-IBu	+	4	160,157,63,268,	0,2546,2747,2859,
Chr_1	43490429	43493556	SmLINC01034-IBu	+	4	160,157,63,285,	0,2546,2747,2842,
Chr_1	43490429	43493556	SmLINC01035-IBu	+	3	160,157,380,	0,2546,2747,
Chr_1	43491677	43493556	SmLINC01029-IBu	+	3	1455,63,285,	0,1499,1594,
Chr_1	43491677	43493556	SmLINC01030-IBu	+	2	1455,380,	0,1499,
Chr_1	43491677	43493556	SmLINC01031-IBu	+	3	1455,63,268,	0,1499,1611,
Chr_1	43491677	43493556	SmLINC01033-IBu	+	2	1562,268,	0,1611,
Chr_1	43491965	43493056	SmLINC01036-IBu	+	2	1054,6,	0,1085,
Chr_1	43492616	43493492	SmLINC01037-IBu	+	2	623,204,	0,672,
Chr_1	43492616	43493492	SmLINC01038-IBu	+	3	516,63,204,	0,560,672,
Chr_1	43492616	43493492	SmLINC01039-IBu	+	4	403,70,63,204,	0,446,560,672,
Chr_1	43689945	43693784	SmLINC01040-IBu	+	2	456,457	0,3382
Chr_1	43698921	43709338	SmLINC01041-IBu	+	2	394,364	0,10053
Chr_1	43708745	43709367	SmLINC01043-IBu	+	2	194,393,	0,229,
Chr_1	43708746	43709379	SmLINC01042-IBu	+	2	193,405,	0,228,
Chr_1	43836740	43839516	SmLINC01045-IBu	+	2	1490,55,	0,2721,
Chr_1	43836764	43839484	SmLINC01044-IBu	+	2	1466,23,	0,2697,
Chr_1	44076223	44077479	SmLINC01049-IBu	-	3	853,166,164,	0,886,1092,
Chr_1	44076223	44077479	SmLINC01050-IBu	-	2	1052,164,	0,1092,
Chr_1	44076223	44077511	SmLINC01047-IBu	-	3	1052,101,50,	0,1092,1238,
Chr_1	44076223	44077511	SmLINC01048-IBu	-	4	853,166,101,50,	0,886,1092,1238,
Chr_1	44076341	44079784	SmLINC01046-IBu	-	2	347,3057	0,386
Chr_1	44078179	44083650	SmLINC01055-IBu	+	2	67,1497,	0,3974,
Chr_1	44080021	44085291	SmLINC01051-IBu	+	3	3073,69,624	0,3110,4646
Chr_1	44080021	44085291	SmLINC01052-IBu	+	3	1641,2455,624	0,2132,4646
Chr_1	44080293	44083650	SmLINC01057-IBu	+	2	152,1497,	0,1860,
Chr_1	44080293	44086500	SmLINC01056-IBu	+	4	152,941,69,248,	0,1860,2838,5959,
Chr_1	44080432	44085291	SmLINC01053-IBu	+	3	13,2568,624	0,1608,4235
Chr_1	44081736	44083309	SmLINC01058-IBu	+	2	1358,178,	0,1395,
Chr_1	44082152	44083650	SmLINC01054-IBu	+	2	942,519,	0,979,
Chr_1	44082281	44086010	SmLINC01059-IBu	+	3	813,69,1343,	0,850,2386,
Chr_1	44084246	44086010	SmLINC01060-IBu	+	2	362,1343,	0,421,
Chr_1	44085256	44085935	SmLINC01061-IBu	-	2	415,179,	0,500,
Chr_1	44109005	44112637	SmLINC01062-IBu	-	2	490,2050	0,1582
Chr_1	44313173	44313595	SmLINC01065-IBu	-	2	357,20,	0,402,
Chr_1	44313173	44314733	SmLINC01066-IBu	-	2	441,1018,	0,542,
Chr_1	44313237	44313773	SmLINC01063-IBu	-	2	377,58,	0,478,
Chr_1	44313237	44314444	SmLINC01064-IBu	-	2	377,46,	0,1161,
Chr_1	44585737	44588621	SmLINC01070-IBu	-	2	277,467,	0,2417,
Chr_1	44587346	44588209	SmLINC01068-IBu	-	2	654,163,	0,700,
Chr_1	44587652	44588621	SmLINC01069-IBu	-	2	348,575,	0,394,
Chr_1	44587739	44588490	SmLINC01067-IBu	-	2	261,444,	0,307,
Chr_1	44671016	44672480	SmLINC01071-IBu	-	2	530,165	0,1299
Chr_1	44671016	44673077	SmLINC01072-IBu	-	3	530,113,59	0,1299,2002
Chr_1	44789142	44793301	SmLINC01074-IBu	+	3	372,60,894,	0,688,3265,
Chr_1	44789242	44793330	SmLINC01075-IBu	+	3	272,60,923,	0,588,3165,
Chr_1	44789340	44793555	SmLINC01073-IBu	+	3	174,60,1148	0,490,3067
Chr_1	44789399	44793298	SmLINC01076-IBu	+	3	115,60,891,	0,431,3008,
Chr_1	44882555	44884075	SmLINC01077-IBu	+	2	1376,100,	0,1420,
Chr_1	44907444	44912320	SmLINC01078-IBu	-	2	1216,35	0,4841
Chr_1	44947966	44948508	SmLINC01080-IBu	+	2	490,16,	0,526,
Chr_1	44947966	44948508	SmLINC01081-IBu	+	3	297,159,16,	0,331,526,
Chr_1	44947966	44949358	SmLINC01082-IBu	+	2	297,1061,	0,331,
Chr_1	44947976	44949271	SmLINC01079-IBu	+	2	287,974,	0,321,
Chr_1	45201097	45201920	SmLINC01083-IBu	+	2	222,559,	0,264,
Chr_1	45201106	45201690	SmLINC01084-IBu	+	2	213,329,	0,255,
Chr_1	45201112	45206286	SmLINC01085-IBu	-	2	1580,36,	0,5138,
Chr_1	45258771	45270545	SmLINC01086-IBu	+	4	4286,262,149,1651	0,6809,7665,10123
Chr_1	45262936	45270615	SmLINC01090-IBu	+	3	121,149,593,	0,3500,7086,
Chr_1	45264404	45270545	SmLINC01087-IBu	+	3	675,149,1651	0,2032,4490
Chr_1	45264404	45279702	SmLINC01088-IBu	+	2	2181,1005	0,14293
Chr_1	45269267	45270494	SmLINC01089-IBu	+	2	715,472,	0,755,
Chr_1	45280655	45282069	SmLINC01091-IBu	-	2	192,1118	0,296
Chr_1	45303546	45309510	SmLINC01092-IBu	+	3	178,61,2100	0,215,3864
Chr_1	45303811	45309510	SmLINC01093-IBu	+	2	11,2054	0,3645
Chr_1	45959360	45960001	SmLINC01094-IBu	-	2	167,436	0,205
Chr_1	46265029	46265758	SmLINC01095-IBu	+	2	103,590	0,139
Chr_1	46274152	46277219	SmLINC01097-IBu	-	2	706,132,	0,2935,
Chr_1	46274152	46277219	SmLINC01098-IBu	-	2	706,128,	0,2939,
Chr_1	46274278	46277567	SmLINC01096-IBu	-	2	580,480	0,2809
Chr_1	46696716	46699320	SmLINC01099-IBu	-	2	65,535,	0,2069,
Chr_1	46696716	46699320	SmLINC01100-IBu	-	2	65,563,	0,2041,
Chr_1	46696720	46699320	SmLINC01101-IBu	-	2	61,563,	0,2037,
Chr_1	46696720	46699320	SmLINC01102-IBu	-	2	61,535,	0,2065,
Chr_1	46968820	46970157	SmLINC01103-IBu	+	2	727,574	0,763
Chr_1	46971709	46972773	SmLINC01105-IBu	+	2	104,898	0,166
Chr_1	46971709	46972773	SmLINC01106-IBu	+	3	104,166,691	0,166,373
Chr_1	46971842	46972738	SmLINC01107-IBu	+	2	199,656	0,240
Chr_1	46972082	46972773	SmLINC01104-IBu	+	2	188,464	0,227
Chr_1	46972240	46972799	SmLINC01108-IBu	-	2	437,88	0,471
Chr_1	46972240	46972910	SmLINC01109-IBu	-	2	559,59,	0,611,
Chr_1	46978827	46980281	SmLINC01110-IBu	-	2	1297,114,	0,1340,
Chr_1	46978827	46980281	SmLINC01111-IBu	-	3	1113,139,114,	0,1158,1340,
Chr_1	46988037	46989906	SmLINC01112-IBu	+	2	1391,55,	0,1814,
Chr_1	47001397	47005631	SmLINC01119-IBu	-	2	613,623,	0,3611,
Chr_1	47002206	47004911	SmLINC01120-IBu	+	2	387,425,	0,2280,
Chr_1	47004360	47005881	SmLINC01116-IBu	-	2	407,1060,	0,461,
Chr_1	47004360	47007295	SmLINC01113-IBu	-	2	1093,149,	0,2786,
Chr_1	47004360	47007295	SmLINC01114-IBu	-	2	1433,149,	0,2786,
Chr_1	47004360	47007295	SmLINC01115-IBu	-	3	407,654,149,	0,461,2786,
Chr_1	47004360	47007295	SmLINC01117-IBu	-	3	407,632,149,	0,461,2786,
Chr_1	47004360	47007295	SmLINC01118-IBu	-	3	407,972,149,	0,461,2786,
Chr_1	47006578	47013672	SmLINC01121-IBu	+	4	33,120,121,378	0,1237,5344,6716
Chr_1	47007650	47013672	SmLINC01122-IBu	+	4	67,173,121,378	0,112,4272,5644
Chr_1	47007848	47011053	SmLINC01139-IBu	+	4	87,130,27,22,	0,2951,3112,3183,
Chr_1	47007848	47011828	SmLINC01130-IBu	+	3	87,130,868,	0,2951,3112,
Chr_1	47007848	47011828	SmLINC01132-IBu	+	3	87,130,857,	0,2951,3123,
Chr_1	47007848	47011828	SmLINC01138-IBu	+	3	87,175,556,	0,3212,3424,
Chr_1	47007848	47011943	SmLINC01135-IBu	+	3	87,355,21,	0,3212,4074,
Chr_1	47007848	47011996	SmLINC01134-IBu	+	3	87,2256,74,	0,1311,4074,
Chr_1	47007848	47011996	SmLINC01136-IBu	+	3	87,2017,781,	0,1311,3367,
Chr_1	47007848	47011996	SmLINC01137-IBu	+	2	87,2837,	0,1311,
Chr_1	47007867	47013672	SmLINC01123-IBu	+	4	68,288,121,378	0,3260,4055,5427
Chr_1	47007869	47013672	SmLINC01124-IBu	+	4	66,175,143,378	0,3191,3403,5425
Chr_1	47007880	47011996	SmLINC01126-IBu	+	3	55,355,74,	0,3180,4042,
Chr_1	47008116	47011996	SmLINC01131-IBu	+	2	3299,74,	0,3806,
Chr_1	47008116	47011996	SmLINC01133-IBu	+	3	3119,143,74,	0,3156,3806,
Chr_1	47008138	47011996	SmLINC01127-IBu	+	2	3097,724,	0,3134,
Chr_1	47008138	47011996	SmLINC01128-IBu	+	2	3277,74,	0,3784,
Chr_1	47008138	47011996	SmLINC01129-IBu	+	3	3097,143,74,	0,3134,3784,
Chr_1	47009613	47011019	SmLINC01125-IBu	+	2	1316,59	0,1347
Chr_1	47051530	47052273	SmLINC01140-IBu	-	2	209,502,	0,241,
Chr_1	47051592	47052261	SmLINC01141-IBu	-	2	147,490,	0,179,
Chr_1	47366403	47368228	SmLINC01142-IBu	+	2	376,74,	0,1751,
Chr_1	47453019	47456168	SmLINC01143-IBu	-	2	674,697	0,2452
Chr_1	47497747	47501744	SmLINC01144-IBu	-	2	721,1371	0,2626
Chr_1	47498357	47501137	SmLINC01146-IBu	-	2	111,764	0,2016
Chr_1	47500653	47502050	SmLINC01145-IBu	-	2	603,90	0,1307
Chr_1	47575125	47580536	SmLINC01147-IBu	+	2	76,990	0,4421
Chr_1	47575212	47581862	SmLINC01149-IBu	+	3	137,768,253,	0,4334,6397,
Chr_1	47575212	47581862	SmLINC01150-IBu	+	3	137,737,253,	0,4365,6397,
Chr_1	47575212	47581862	SmLINC01151-IBu	+	3	137,1138,253,	0,3964,6397,
Chr_1	47575212	47581862	SmLINC01152-IBu	+	4	137,142,768,253,	0,1243,4334,6397,
Chr_1	47579016	47581641	SmLINC01148-IBu	+	2	1298,32	0,2593
Chr_1	47838298	47838893	SmLINC01153-IBu	+	2	199,350	0,245
Chr_1	47964148	47966684	SmLINC01154-IBu	-	2	1003,50,	0,2486,
Chr_1	47981456	47997797	SmLINC01155-IBu	+	2	210,906,	0,15435,
Chr_1	47996334	47997740	SmLINC01160-IBu	-	2	57,1273,	0,133,
Chr_1	47996334	48002226	SmLINC01158-IBu	-	3	884,164,30,	0,916,5862,
Chr_1	47996334	48002226	SmLINC01159-IBu	-	4	57,751,164,30,	0,133,916,5862,
Chr_1	47996745	48002232	SmLINC01156-IBu	-	3	473,164,36,	0,505,5451,
Chr_1	47996745	48002232	SmLINC01157-IBu	-	2	669,36,	0,5451,
Chr_1	48548914	48551371	SmLINC01169-IBu	-	2	168,487,	0,1970,
Chr_1	48548917	48551744	SmLINC01161-IBu	-	3	165,107,630,	0,1967,2197,
Chr_1	48548917	48551744	SmLINC01163-IBu	-	2	165,630,	0,2197,
Chr_1	48548917	48551744	SmLINC01164-IBu	-	2	2074,310,	0,2517,
Chr_1	48548917	48551744	SmLINC01167-IBu	-	3	165,107,310,	0,1967,2517,
Chr_1	48548917	48553508	SmLINC01162-IBu	-	3	165,107,388,	0,1967,4203,
Chr_1	48548917	48553508	SmLINC01165-IBu	-	2	2074,388,	0,4203,
Chr_1	48548917	48556780	SmLINC01166-IBu	-	2	2074,144,	0,7719,
Chr_1	48549048	48551453	SmLINC01168-IBu	-	2	34,1108,	0,1297,
Chr_1	48550124	48553349	SmLINC01170-IBu	-	2	867,229,	0,2996,
Chr_1	48566041	48572908	SmLINC01171-IBu	-	2	510,330	0,6537
Chr_1	48566041	48572912	SmLINC01172-IBu	-	2	510,4310	0,2561
Chr_1	48566041	48572912	SmLINC01173-IBu	-	2	510,2800	0,4071
Chr_1	48566041	48572912	SmLINC01174-IBu	-	2	510,2772	0,4099
Chr_1	48566041	48572921	SmLINC01175-IBu	-	2	510,1413	0,5467
Chr_1	48845284	48846042	SmLINC01177-IBu	-	2	346,372,	0,386,
Chr_1	48845288	48846067	SmLINC01176-IBu	-	2	342,397,	0,382,
Chr_1	49234641	49240896	SmLINC01178-IBu	-	2	648,312,	0,5943,
Chr_1	49247375	49255243	SmLINC01179-IBu	+	2	4016,1205	0,6663
Chr_1	49248198	49252323	SmLINC01180-IBu	+	2	38,1219	0,2906
Chr_1	49254059	49262357	SmLINC01181-IBu	+	2	67,1636	0,6662
Chr_1	49255390	49262357	SmLINC01182-IBu	+	2	1097,1636	0,5331
Chr_1	49256468	49262357	SmLINC01183-IBu	+	2	19,1628	0,4261
Chr_1	49318015	49327259	SmLINC01184-IBu	+	2	206,3084	0,6160
Chr_1	49416157	49419037	SmLINC01185-IBu	+	2	389,270,	0,2610,
Chr_1	49440816	49441420	SmLINC01186-IBu	-	3	110,222,198	0,148,406
Chr_1	49531100	49532533	SmLINC01187-IBu	+	2	47,1353,	0,80,
Chr_1	50053840	50055184	SmLINC01188-IBu	-	3	984,148,133,	0,1022,1211,
Chr_1	50053840	50055184	SmLINC01189-IBu	-	2	984,322,	0,1022,
Chr_1	50064751	50065924	SmLINC01190-IBu	-	2	22,739,	0,434,
Chr_1	50075164	50076871	SmLINC01191-IBu	+	2	1244,248,	0,1459,
Chr_1	50083600	50087437	SmLINC01192-IBu	+	3	37,5,763,	0,801,3074,
Chr_1	50088962	50091614	SmLINC01195-IBu	+	2	108,650,	0,2002,
Chr_1	50088962	50091614	SmLINC01196-IBu	+	2	100,650,	0,2002,
Chr_1	50088991	50091637	SmLINC01193-IBu	+	2	71,673,	0,1973,
Chr_1	50088991	50091637	SmLINC01194-IBu	+	2	79,673,	0,1973,
Chr_1	50093650	50104017	SmLINC01197-IBu	-	2	2206,47	0,10320
Chr_1	50622916	50627478	SmLINC01198-IBu	+	2	185,713	0,3849
Chr_1	50663320	50663757	SmLINC01199-IBu	-	2	70,328,	0,109,
Chr_1	50686199	50687270	SmLINC01203-IBu	+	3	527,240,226,	0,569,845,
Chr_1	50686199	50687270	SmLINC01204-IBu	+	2	809,226,	0,845,
Chr_1	50686477	50687327	SmLINC01200-IBu	+	3	95,400,283,	0,131,567,
Chr_1	50686477	50687327	SmLINC01201-IBu	+	4	95,118,240,283,	0,131,291,567,
Chr_1	50686477	50687327	SmLINC01202-IBu	+	2	531,283,	0,567,
Chr_1	50749080	50754402	SmLINC01206-IBu	+	3	53,194,641,	0,114,4681,
Chr_1	50749102	50754401	SmLINC01205-IBu	+	3	31,194,640,	0,92,4659,
Chr_1	50879149	50880453	SmLINC01227-IBu	-	3	266,634,322,	0,307,982,
Chr_1	50879149	50880453	SmLINC01228-IBu	-	2	266,997,	0,307,
Chr_1	50879149	50880453	SmLINC01229-IBu	-	2	941,322,	0,982,
Chr_1	50879169	50880535	SmLINC01208-IBu	-	4	21,53,738,309,	0,193,287,1057,
Chr_1	50879169	50880535	SmLINC01209-IBu	-	5	21,53,738,237,43,	0,193,287,1057,1323,
Chr_1	50879169	50880535	SmLINC01210-IBu	-	5	21,53,162,292,197,	0,193,287,844,1169,
Chr_1	50879169	50880535	SmLINC01211-IBu	-	5	21,53,162,450,43,	0,193,287,844,1323,
Chr_1	50879169	50880535	SmLINC01212-IBu	-	4	21,53,1007,43,	0,193,287,1323,
Chr_1	50879169	50880535	SmLINC01215-IBu	-	4	21,53,162,522,	0,193,287,844,
Chr_1	50879169	50880535	SmLINC01216-IBu	-	5	21,53,849,125,43,	0,193,287,1169,1323,
Chr_1	50879169	50880535	SmLINC01225-IBu	-	6	21,53,162,292,125,43,	0,193,287,844,1169,1323,
Chr_1	50879201	50880535	SmLINC01207-IBu	-	3	993,79,197,	0,1025,1137,
Chr_1	50879201	50880535	SmLINC01213-IBu	-	3	993,237,43,	0,1025,1291,
Chr_1	50879201	50880535	SmLINC01214-IBu	-	4	993,99,105,43,	0,1025,1157,1291,
Chr_1	50879201	50880535	SmLINC01217-IBu	-	5	214,736,79,125,43,	0,255,1025,1137,1291,
Chr_1	50879201	50880535	SmLINC01219-IBu	-	2	1104,197,	0,1137,
Chr_1	50879201	50880535	SmLINC01220-IBu	-	3	214,162,522,	0,255,812,
Chr_1	50879201	50880535	SmLINC01221-IBu	-	2	993,309,	0,1025,
Chr_1	50879201	50880535	SmLINC01222-IBu	-	4	993,79,125,43,	0,1025,1137,1291,
Chr_1	50879201	50880535	SmLINC01223-IBu	-	4	214,162,450,43,	0,255,812,1291,
Chr_1	50879201	50880535	SmLINC01224-IBu	-	3	1104,125,43,	0,1137,1291,
Chr_1	50879201	50880535	SmLINC01226-IBu	-	2	214,1079,	0,255,
Chr_1	50879394	50880535	SmLINC01218-IBu	-	5	21,162,77,61,309,	0,62,619,737,832,
Chr_1	50889131	50901499	SmLINC01230-IBu	+	2	57,576	0,11792
Chr_1	51075537	51079820	SmLINC01231-IBu	-	2	1983,585	0,3698
Chr_1	51075537	51080126	SmLINC01232-IBu	-	2	2476,2078	0,2511
Chr_1	51095918	51110227	SmLINC01233-IBu	-	6	1205,563,172,61,69,236	0,1237,8484,13870,13970,14073
Chr_1	51095918	51110232	SmLINC01234-IBu	-	5	1205,563,76,172,241	0,1237,8375,8484,14073
Chr_1	51460371	51461891	SmLINC01235-IBu	-	2	117,622,	0,898,
Chr_1	51461310	51461810	SmLINC01239-IBu	+	2	411,52,	0,448,
Chr_1	51461427	51461879	SmLINC01236-IBu	+	2	294,121,	0,331,
Chr_1	51461725	51467395	SmLINC01238-IBu	+	2	90,933,	0,4737,
Chr_1	51467386	51479772	SmLINC01237-IBu	+	3	468,95,531	0,8248,11855
Chr_1	51481466	51482270	SmLINC01240-IBu	+	2	746,22,	0,782,
Chr_1	51484470	51486538	SmLINC01241-IBu	-	2	1531,177	0,1891
Chr_1	51484470	51486549	SmLINC01242-IBu	-	3	1710,92,188	0,1750,1891
Chr_1	51910129	51912510	SmLINC01243-IBu	-	2	629,1690	0,691
Chr_1	51939812	51949420	SmLINC01244-IBu	+	2	1847,877	0,8731
Chr_1	52131842	52135261	SmLINC01245-IBu	+	2	1156,975	0,2444
Chr_1	52132883	52134728	SmLINC01247-IBu	+	2	115,442,	0,1403,
Chr_1	52132925	52135230	SmLINC01248-IBu	+	2	73,944,	0,1361,
Chr_1	52132932	52135261	SmLINC01246-IBu	+	2	66,975,	0,1354,
Chr_1	52528297	52531592	SmLINC01250-IBu	+	3	711,167,694,	0,1638,2601,
Chr_1	52528297	52533337	SmLINC01251-IBu	+	2	2991,413,	0,4627,
Chr_1	52528297	52533337	SmLINC01252-IBu	+	4	711,167,390,413,	0,1638,2601,4627,
Chr_1	52528850	52530651	SmLINC01249-IBu	+	2	158,716,	0,1085,
Chr_1	52645000	52647749	SmLINC01253-IBu	+	2	27,1071,	0,1678,
Chr_1	52645654	52648969	SmLINC01256-IBu	+	2	1054,34,	0,3281,
Chr_1	52648541	52655875	SmLINC01254-IBu	+	3	436,21,637,	0,4775,6697,
Chr_1	52651867	52655875	SmLINC01255-IBu	+	2	1470,637,	0,3371,
Chr_1	52760914	52787602	SmLINC01260-IBu	-	2	1001,412,	0,26276,
Chr_1	52760914	52787603	SmLINC01258-IBu	-	2	1001,413,	0,26276,
Chr_1	52761389	52787893	SmLINC01257-IBu	-	2	526,703	0,25801
Chr_1	52766111	52787228	SmLINC01259-IBu	-	2	332,38,	0,21079,
Chr_1	52995576	52997962	SmLINC01265-IBu	-	2	171,824,	0,1562,
Chr_1	52995576	52999345	SmLINC01261-IBu	-	2	1630,357	0,3412
Chr_1	52995576	52999349	SmLINC01262-IBu	-	3	171,349,1828	0,1562,1945
Chr_1	52995576	52999349	SmLINC01263-IBu	-	2	1911,1828	0,1945
Chr_1	52996200	52999363	SmLINC01264-IBu	-	2	1006,375,	0,2788,
Chr_1	53052684	53056510	SmLINC01266-IBu	+	2	34,1761	0,2065
Chr_1	53085466	53120868	SmLINC01267-IBu	+	4	119,355,42,868	0,29242,33892,34534
Chr_1	53085518	53120833	SmLINC01276-IBu	+	4	67,355,42,833,	0,29190,33840,34482,
Chr_1	53095173	53099544	SmLINC01277-IBu	+	2	1011,59,	0,4312,
Chr_1	53095173	53099544	SmLINC01278-IBu	+	3	907,60,59,	0,951,4312,
Chr_1	53098398	53106758	SmLINC01268-IBu	+	2	1358,39	0,8321
Chr_1	53098398	53107806	SmLINC01269-IBu	+	2	1358,160	0,9248
Chr_1	53098398	53120868	SmLINC01270-IBu	+	4	1358,355,42,868	0,16310,20960,21602
Chr_1	53099664	53120833	SmLINC01274-IBu	+	4	92,355,42,833,	0,15044,19694,20336,
Chr_1	53099664	53120833	SmLINC01275-IBu	+	5	92,200,355,42,833,	0,7982,15044,19694,20336,
Chr_1	53104365	53120868	SmLINC01271-IBu	+	4	31,355,42,868	0,10343,14993,15635
Chr_1	53107645	53120022	SmLINC01279-IBu	+	4	201,355,42,22,	0,7063,11713,12355,
Chr_1	53107978	53120868	SmLINC01272-IBu	+	4	32,355,42,868	0,6730,11380,12022
Chr_1	53110083	53120868	SmLINC01273-IBu	+	4	542,355,42,868	0,4625,9275,9917
Chr_1	53240253	53241901	SmLINC01280-IBu	+	2	475,1127,	0,521,
Chr_1	53242014	53248118	SmLINC01281-IBu	+	3	661,89,259,	0,3264,5845,
Chr_1	53445625	53449419	SmLINC01285-IBu	+	3	181,123,1252,	0,2362,2542,
Chr_1	53445625	53449419	SmLINC01287-IBu	+	2	181,1432,	0,2362,
Chr_1	53445626	53452754	SmLINC01282-IBu	+	5	180,123,322,426,1413	0,2361,2541,2906,5715
Chr_1	53445665	53449344	SmLINC01283-IBu	+	4	141,271,195,812	0,2322,2629,2867
Chr_1	53445696	53452754	SmLINC01284-IBu	+	3	27,971,1413	0,2291,5645
Chr_1	53448167	53449419	SmLINC01286-IBu	+	2	322,887,	0,365,
Chr_1	53669579	53671030	SmLINC01288-IBu	+	6	426,49,80,185,202,300	0,466,543,676,911,1151
Chr_1	53669579	53671030	SmLINC01289-IBu	+	6	426,38,80,185,218,300	0,466,543,676,895,1151
Chr_1	53669579	53671030	SmLINC01290-IBu	+	6	426,38,80,185,202,300	0,466,543,676,911,1151
Chr_1	53699742	53705060	SmLINC01291-IBu	+	2	2047,47,	0,5271,
Chr_1	53707536	53708190	SmLINC01292-IBu	+	2	68,555,	0,99,
Chr_1	53707550	53708199	SmLINC01294-IBu	+	2	54,564,	0,85,
Chr_1	53707560	53708185	SmLINC01293-IBu	+	2	44,550,	0,75,
Chr_1	53757718	53761447	SmLINC01296-IBu	+	3	901,116,124,	0,1905,3605,
Chr_1	53757752	53763466	SmLINC01295-IBu	+	3	867,116,65,	0,1871,5649,
Chr_1	53758383	53764356	SmLINC01300-IBu	-	3	1385,145,40,	0,3086,5933,
Chr_1	53758383	53764356	SmLINC01301-IBu	-	2	1385,40,	0,5933,
Chr_1	53758669	53761447	SmLINC01297-IBu	+	2	1070,124,	0,2654,
Chr_1	53759261	53761749	SmLINC01299-IBu	-	2	507,280,	0,2208,
Chr_1	53759261	53764356	SmLINC01298-IBu	-	3	507,145,40,	0,2208,5055,
Chr_1	53905806	53906859	SmLINC01302-IBu	+	2	108,899,	0,154,
Chr_1	54169018	54170257	SmLINC01305-IBu	-	2	556,50,	0,1189,
Chr_1	54169070	54170316	SmLINC01306-IBu	-	2	504,109,	0,1137,
Chr_1	54169070	54170316	SmLINC01307-IBu	-	2	461,109,	0,1137,
Chr_1	54169081	54170230	SmLINC01303-IBu	-	2	493,23	0,1126
Chr_1	54169081	54170247	SmLINC01304-IBu	-	2	490,40	0,1126
Chr_1	54186008	54188078	SmLINC01313-IBu	-	2	381,382,	0,1688,
Chr_1	54186008	54191956	SmLINC01311-IBu	-	3	381,165,138,	0,1688,5810,
Chr_1	54186015	54188046	SmLINC01308-IBu	-	2	374,350	0,1681
Chr_1	54186015	54190213	SmLINC01309-IBu	-	2	374,2794	0,1404
Chr_1	54186230	54188123	SmLINC01310-IBu	-	2	159,427,	0,1466,
Chr_1	54187220	54191956	SmLINC01312-IBu	-	2	641,138,	0,4598,
Chr_1	54194523	54208814	SmLINC01314-IBu	+	2	80,155	0,14136
Chr_1	54281426	54282280	SmLINC01315-IBu	-	2	488,323	0,531
Chr_1	54295916	54300906	SmLINC01317-IBu	-	2	1878,193,	0,4797,
Chr_1	54295916	54300906	SmLINC01318-IBu	-	2	3019,193,	0,4797,
Chr_1	54295925	54300780	SmLINC01316-IBu	-	2	3010,67,	0,4788,
Chr_1	54436274	54463879	SmLINC01319-IBu	+	2	6,574	0,27031
Chr_1	54453728	54463879	SmLINC01320-IBu	+	2	34,574	0,9577
Chr_1	54486041	54486354	SmLINC01321-IBu	+	2	206,70	0,243
Chr_1	54524036	54532427	SmLINC01324-IBu	-	2	607,74,	0,8317,
Chr_1	54526852	54528158	SmLINC01322-IBu	-	2	18,1249,	0,57,
Chr_1	54526852	54532393	SmLINC01323-IBu	-	3	18,940,40,	0,57,5501,
Chr_1	54595016	54601828	SmLINC01325-IBu	+	3	250,1392,399	0,3566,6413
Chr_1	54596495	54601828	SmLINC01326-IBu	+	3	250,1392,399	0,2087,4934
Chr_1	54596622	54599527	SmLINC01328-IBu	+	2	404,945,	0,1960,
Chr_1	54597974	54601828	SmLINC01327-IBu	+	3	250,1392,399	0,608,3455
Chr_1	55176839	55179457	SmLINC01329-IBu	+	2	450,527	0,2091
Chr_1	55183415	55184174	SmLINC01330-IBu	+	2	318,402,	0,357,
Chr_1	55217015	55218983	SmLINC01331-IBu	-	2	271,391	0,1577
Chr_1	55232913	55240831	SmLINC01332-IBu	+	2	37,7231	0,687
Chr_1	55236363	55238174	SmLINC01337-IBu	-	2	723,23,	0,1788,
Chr_1	55236615	55237441	SmLINC01336-IBu	+	2	131,113,	0,713,
Chr_1	55239395	55246644	SmLINC01334-IBu	+	3	34,405,133,	0,4853,7116,
Chr_1	55243899	55246644	SmLINC01333-IBu	+	2	754,133	0,2612
Chr_1	55244247	55246627	SmLINC01335-IBu	+	2	406,116	0,2264
Chr_1	55248560	55250491	SmLINC01338-IBu	-	2	288,714	0,1217
Chr_1	55248617	55250555	SmLINC01339-IBu	-	2	231,778	0,1160
Chr_1	55568609	55571430	SmLINC01340-IBu	+	2	72,2709	0,112
Chr_1	55568627	55571430	SmLINC01341-IBu	+	3	54,193,1268	0,94,1535
Chr_1	55569432	55570338	SmLINC01342-IBu	+	3	369,433,22,	0,413,884,
Chr_1	55569432	55570338	SmLINC01343-IBu	+	2	846,22,	0,884,
Chr_1	55866732	55888413	SmLINC01344-IBu	+	2	477,884	0,20797
Chr_1	55880237	55881148	SmLINC01346-IBu	-	2	430,434,	0,477,
Chr_1	55880452	55881116	SmLINC01345-IBu	-	2	215,402,	0,262,
Chr_1	56014697	56031847	SmLINC01348-IBu	-	2	90,751,	0,16399,
Chr_1	56014697	56031847	SmLINC01349-IBu	-	2	90,676,	0,16474,
Chr_1	56014710	56031841	SmLINC01350-IBu	-	3	77,88,745,	0,10203,16386,
Chr_1	56014710	56031841	SmLINC01351-IBu	-	2	77,745,	0,16386,
Chr_1	56024981	56031943	SmLINC01347-IBu	-	2	20,847	0,6115
Chr_1	56028134	56035169	SmLINC01352-IBu	+	3	790,189,529	0,3997,6506
Chr_1	56028134	56035169	SmLINC01353-IBu	+	3	336,3812,529	0,374,6506
Chr_1	56028134	56035169	SmLINC01354-IBu	+	4	336,416,2009,529	0,374,2177,6506
Chr_1	56028134	56039207	SmLINC01355-IBu	+	3	790,2009,685	0,2177,10388
Chr_1	56028134	56039207	SmLINC01356-IBu	+	3	4186,283,685	0,6506,10388
Chr_1	56028134	56040471	SmLINC01357-IBu	+	3	4186,196,1098	0,10388,11239
Chr_1	56028134	56041548	SmLINC01358-IBu	+	3	4186,196,1069	0,10388,12345
Chr_1	56028134	56041548	SmLINC01359-IBu	+	4	4186,283,196,1069	0,6506,10388,12345
Chr_1	56029988	56035048	SmLINC01361-IBu	+	2	2332,408,	0,4652,
Chr_1	56032126	56039649	SmLINC01360-IBu	+	3	194,196,276,	0,6396,7247,
Chr_1	56044062	56055924	SmLINC01363-IBu	+	4	95,77,493,521,	0,8541,9939,11341,
Chr_1	56044062	56055924	SmLINC01366-IBu	+	4	95,77,493,384,	0,8541,9939,11478,
Chr_1	56050933	56061562	SmLINC01369-IBu	+	4	123,77,493,140,	0,1670,3068,10489,
Chr_1	56050948	56055924	SmLINC01364-IBu	+	4	108,77,493,521,	0,1655,3053,4455,
Chr_1	56050948	56055924	SmLINC01365-IBu	+	4	108,77,493,384,	0,1655,3053,4592,
Chr_1	56054005	56063083	SmLINC01362-IBu	+	2	489,1661	0,7417
Chr_1	56061915	56065996	SmLINC01368-IBu	+	2	70,891,	0,3190,
Chr_1	56063867	56065996	SmLINC01367-IBu	+	2	27,891,	0,1238,
Chr_1	56369328	56370416	SmLINC01370-IBu	-	3	259,616,131,	0,311,957,
Chr_1	56369328	56370416	SmLINC01371-IBu	-	6	159,65,107,164,257,131,	0,208,311,467,670,957,
Chr_1	56369328	56370416	SmLINC01372-IBu	-	4	273,320,257,131,	0,311,670,957,
Chr_1	56369328	56370416	SmLINC01373-IBu	-	5	273,107,164,257,131,	0,311,467,670,957,
Chr_1	56369328	56370416	SmLINC01374-IBu	-	4	159,65,616,131,	0,208,311,957,
Chr_1	56369328	56370416	SmLINC01375-IBu	-	3	273,616,131,	0,311,957,
Chr_1	56369730	56370255	SmLINC01376-IBu	-	2	229,257,	0,268,
Chr_1	56369730	56370294	SmLINC01377-IBu	-	2	525,9,	0,555,
Chr_1	56370473	56371547	SmLINC01380-IBu	+	3	64,131,231,	0,105,843,
Chr_1	56370587	56372074	SmLINC01378-IBu	+	2	122,758	0,729
Chr_1	56370587	56372074	SmLINC01379-IBu	+	3	122,85,1184	0,158,303
Chr_1	56428430	56431808	SmLINC01382-IBu	+	2	145,2113,	0,1265,
Chr_1	56428515	56433343	SmLINC01381-IBu	+	3	60,51,2444	0,1180,2384
Chr_1	56434585	56437966	SmLINC01383-IBu	-	2	469,195,	0,3186,
Chr_1	56463595	56464903	SmLINC01384-IBu	-	2	562,710,	0,598,
Chr_1	56560830	56562154	SmLINC01385-IBu	+	2	663,49	0,1275
Chr_1	56560830	56563470	SmLINC01386-IBu	+	4	663,36,77,19,	0,2419,2494,2621,
Chr_1	56561470	56563758	SmLINC01387-IBu	+	2	23,509,	0,1779,
Chr_1	56632689	56635453	SmLINC01388-IBu	+	2	53,1716,	0,1048,
Chr_1	56632689	56635453	SmLINC01389-IBu	+	2	53,1455,	0,1309,
Chr_1	56762623	56763680	SmLINC01391-IBu	+	2	153,863	0,194
Chr_1	56762623	56763680	SmLINC01392-IBu	+	3	153,53,771	0,194,286
Chr_1	56762627	56763375	SmLINC01390-IBu	+	2	149,558	0,190
Chr_1	56763945	56772234	SmLINC01393-IBu	+	3	94,152,805	0,5134,7484
Chr_1	56772966	56773720	SmLINC01394-IBu	+	2	225,488,	0,266,
Chr_1	57100931	57101688	SmLINC01395-IBu	-	3	362,96,218	0,400,539
Chr_1	57500156	57508039	SmLINC01396-IBu	-	3	1237,299,1324	0,4596,6559
Chr_1	57500156	57510148	SmLINC01397-IBu	-	3	1237,2573,806	0,4600,9186
Chr_1	57500156	57510148	SmLINC01398-IBu	-	4	1237,274,270,810	0,4600,6903,9182
Chr_1	57500156	57514921	SmLINC01399-IBu	-	3	1237,2577,145	0,4596,14620
Chr_1	57503020	57510148	SmLINC01400-IBu	-	3	13,2573,806	0,1736,6322
Chr_1	57515659	57516749	SmLINC01401-IBu	+	2	757,284	0,806
Chr_1	57515984	57516749	SmLINC01402-IBu	+	2	432,295	0,470
Chr_1	57749781	57750976	SmLINC01403-IBu	-	2	822,334,	0,861,
Chr_1	57751574	57753269	SmLINC01404-IBu	-	3	967,425,202	0,1026,1493
Chr_1	57751844	57753195	SmLINC01406-IBu	-	2	1181,128,	0,1223,
Chr_1	57751881	57753199	SmLINC01405-IBu	-	2	1144,132,	0,1186,
Chr_1	57923457	57925759	SmLINC01407-IBu	-	2	703,62,	0,2240,
Chr_1	58301861	58302559	SmLINC01408-IBu	-	2	352,299	0,399
Chr_1	58592811	58593753	SmLINC01409-IBu	-	2	369,510,	0,432,
Chr_1	58848987	58864251	SmLINC01410-IBu	+	4	1060,141,60,820	0,14157,14350,14444
Chr_1	58849071	58863358	SmLINC01411-IBu	+	2	976,214,	0,14073,
Chr_1	58849071	58863605	SmLINC01412-IBu	+	4	976,141,60,174,	0,14073,14266,14360,
Chr_1	59077634	59079215	SmLINC01413-IBu	-	2	30,306	0,1275
Chr_1	59141297	59144725	SmLINC01414-IBu	-	2	778,505	0,2923
Chr_1	59150593	59152510	SmLINC01415-IBu	-	2	1150,731	0,1186
Chr_1	59156748	59157379	SmLINC01428-IBu	-	2	467,128,	0,503,
Chr_1	59156812	59157372	SmLINC01422-IBu	-	3	133,231,121,	0,172,439,
Chr_1	59156812	59157372	SmLINC01423-IBu	-	2	403,121,	0,439,
Chr_1	59156812	59157372	SmLINC01424-IBu	-	2	133,388,	0,172,
Chr_1	59157099	59158122	SmLINC01426-IBu	-	2	116,871,	0,152,
Chr_1	59157099	59158156	SmLINC01425-IBu	-	3	116,767,99,	0,152,958,
Chr_1	59157294	59162948	SmLINC01416-IBu	-	2	2195,956	0,4698
Chr_1	59157294	59162948	SmLINC01417-IBu	-	2	2195,970	0,4684
Chr_1	59157294	59162949	SmLINC01418-IBu	-	3	2195,84,270	0,4698,5385
Chr_1	59157437	59158222	SmLINC01421-IBu	-	2	581,165,	0,620,
Chr_1	59158753	59163404	SmLINC01419-IBu	-	3	736,84,725,	0,3239,3926,
Chr_1	59158811	59162991	SmLINC01427-IBu	-	3	678,84,312,	0,3181,3868,
Chr_1	59162053	59163404	SmLINC01420-IBu	-	2	457,850,	0,501,
Chr_1	59176029	59178675	SmLINC01429-IBu	-	2	34,501,	0,2145,
Chr_1	59487958	59491206	SmLINC01430-IBu	-	3	548,104,57	0,1837,3191
Chr_1	59707620	59715286	SmLINC01431-IBu	+	2	1254,516	0,7150
Chr_1	59707702	59708514	SmLINC01433-IBu	-	2	583,71	0,741
Chr_1	59707702	59708514	SmLINC01434-IBu	-	2	579,71	0,741
Chr_1	59707702	59708582	SmLINC01435-IBu	-	2	583,66	0,814
Chr_1	59708743	59715286	SmLINC01432-IBu	+	3	131,447,516	0,2405,6027
Chr_1	59881003	59881628	SmLINC01436-IBu	+	3	157,116,286	0,186,339
Chr_1	59990881	60001711	SmLINC01437-IBu	-	2	6152,2386	0,8444
Chr_1	59990881	60001711	SmLINC01438-IBu	-	2	7278,2386	0,8444
Chr_1	59996070	59999392	SmLINC01440-IBu	-	2	963,67,	0,3255,
Chr_1	59996655	59999447	SmLINC01442-IBu	-	3	378,702,122,	0,802,2670,
Chr_1	59997394	59999447	SmLINC01443-IBu	-	2	765,122,	0,1931,
Chr_1	59997405	59999443	SmLINC01439-IBu	-	2	754,118,	0,1920,
Chr_1	59997425	59999392	SmLINC01441-IBu	-	2	734,67,	0,1900,
Chr_1	60003841	60005733	SmLINC01444-IBu	-	2	82,383,	0,1509,
Chr_1	60126817	60127517	SmLINC01445-IBu	-	2	499,167	0,533
Chr_1	60126820	60127593	SmLINC01446-IBu	-	2	496,243	0,530
Chr_1	60235655	60238182	SmLINC01447-IBu	-	2	62,1366,	0,1161,
Chr_1	60235665	60238166	SmLINC01448-IBu	-	2	52,2199,	0,302,
Chr_1	60460828	60465209	SmLINC01449-IBu	-	2	550,104,	0,4277,
Chr_1	60977681	60978578	SmLINC01450-IBu	-	2	813,52,	0,845,
Chr_1	60996239	60997948	SmLINC01451-IBu	+	2	24,608,	0,1101,
Chr_1	61214313	61215270	SmLINC01452-IBu	+	4	192,94,32,250	0,333,556,707
Chr_1	61513922	61516417	SmLINC01453-IBu	+	2	141,657	0,1838
Chr_1	61626158	61628122	SmLINC01455-IBu	+	2	1509,403,	0,1561,
Chr_1	61626175	61628149	SmLINC01456-IBu	+	2	1492,430,	0,1544,
Chr_1	61626175	61628149	SmLINC01457-IBu	+	3	1015,365,430,	0,1127,1544,
Chr_1	61627265	61628151	SmLINC01454-IBu	+	2	402,432,	0,454,
Chr_1	61645259	61645724	SmLINC01458-IBu	-	2	145,286	0,179
Chr_1	61772974	61779574	SmLINC01459-IBu	+	2	5174,1222	0,5378
Chr_1	61773003	61779574	SmLINC01460-IBu	+	2	88,1474	0,5097
Chr_1	61775598	61777427	SmLINC01461-IBu	+	2	188,1603,	0,226,
Chr_1	61780156	61783102	SmLINC01462-IBu	-	2	1040,1871	0,1075
Chr_1	61780156	61785183	SmLINC01463-IBu	-	3	1040,1193,1685	0,1075,3342
Chr_1	61780156	61786194	SmLINC01464-IBu	-	3	1040,1193,182	0,1075,5856
Chr_1	61780443	61783881	SmLINC01466-IBu	-	2	1981,383,	0,3055,
Chr_1	61783058	61783539	SmLINC01465-IBu	-	2	404,41,	0,440,
Chr_1	62334704	62336740	SmLINC01467-IBu	+	2	615,586	0,1450
Chr_1	62346398	62360688	SmLINC01468-IBu	+	4	81,245,178,620	0,963,3662,13670
Chr_1	62346765	62360688	SmLINC01469-IBu	+	3	841,178,666	0,3295,13257
Chr_1	62346765	62369855	SmLINC01470-IBu	+	3	856,178,42,	0,3295,23048,
Chr_1	62346765	62369855	SmLINC01471-IBu	+	3	841,178,42,	0,3295,23048,
Chr_1	62379592	62385984	SmLINC01472-IBu	-	2	719,869	0,5523
Chr_1	62516621	62519845	SmLINC01473-IBu	+	2	224,247,	0,2977,
Chr_1	63306392	63307212	SmLINC01474-IBu	-	2	181,587	0,233
Chr_1	64235306	64268043	SmLINC01475-IBu	-	2	3722,1308	0,31429
Chr_1	64238182	64266834	SmLINC01477-IBu	-	2	846,99,	0,28553,
Chr_1	64238249	64266882	SmLINC01476-IBu	-	2	779,147,	0,28486,
Chr_1	64268655	64276509	SmLINC01478-IBu	+	3	4210,99,934	0,5816,6920
Chr_1	64268655	64276509	SmLINC01479-IBu	+	2	5915,934	0,6920
Chr_1	64310148	64312386	SmLINC01480-IBu	-	2	336,826	0,1412
Chr_1	64310148	64312386	SmLINC01481-IBu	-	2	336,805	0,1433
Chr_1	64329686	64333401	SmLINC01482-IBu	-	4	223,39,1136,237	0,349,1630,3478
Chr_1	64329686	64333409	SmLINC01483-IBu	-	3	223,39,2093	0,349,1630
Chr_1	64329961	64333401	SmLINC01484-IBu	-	3	35,39,2085	0,74,1355
Chr_1	64474516	64476410	SmLINC01485-IBu	+	2	18,856,	0,1038,
Chr_1	64606373	64609295	SmLINC01486-IBu	+	2	1273,967	0,1955
Chr_1	64649884	64650936	SmLINC01487-IBu	-	2	935,81,	0,971,
Chr_1	64915382	64917634	SmLINC01488-IBu	+	2	201,503	0,1749
Chr_1	64992964	64998772	SmLINC01490-IBu	+	2	1204,77,	0,5731,
Chr_1	64992964	64998810	SmLINC01489-IBu	+	2	1036,115,	0,5731,
Chr_1	65061345	65062664	SmLINC01491-IBu	-	2	128,145,	0,1174,
Chr_1	65354224	65354873	SmLINC01492-IBu	+	2	418,184	0,465
Chr_1	65414589	65418654	SmLINC01493-IBu	-	3	632,1546,711	0,1346,3354
Chr_1	65414589	65419191	SmLINC01494-IBu	-	6	632,818,22,21,513,173	0,1346,2870,3354,3758,4429
Chr_1	65414589	65419191	SmLINC01495-IBu	-	7	209,6,818,22,21,513,173	0,626,1346,2870,3354,3758,4429
Chr_1	65414589	65419960	SmLINC01496-IBu	-	4	209,4409,140,124	0,626,5068,5247
Chr_1	65414589	65419960	SmLINC01497-IBu	-	4	632,3689,140,124	0,1346,5068,5247
Chr_1	65414589	65419960	SmLINC01498-IBu	-	4	1364,2901,140,124	0,2134,5068,5247
Chr_1	65414589	65419960	SmLINC01499-IBu	-	3	5035,140,124	0,5068,5247
Chr_1	65414589	65419960	SmLINC01500-IBu	-	6	209,6,18,2901,140,124	0,626,1346,2134,5068,5247
Chr_1	65415174	65416794	SmLINC01503-IBu	-	2	47,859,	0,761,
Chr_1	65415174	65416797	SmLINC01502-IBu	-	2	47,862,	0,761,
Chr_1	65415563	65417482	SmLINC01501-IBu	-	2	1190,23,	0,1896,
Chr_1	65427973	65428801	SmLINC01504-IBu	+	4	150,78,160,331	0,185,305,497
Chr_1	65427973	65428801	SmLINC01505-IBu	+	3	150,280,331	0,185,497
Chr_1.unplaced.SC_0010	235866	236738	SmLINC01506-IBu	-	2	828,8	0,864
Chr_1.unplaced.SC_0010	246948	247614	SmLINC01507-IBu	+	2	187,429	0,237
Chr_1.unplaced.SC_0010	246948	247845	SmLINC01508-IBu	+	2	187,660	0,237
Chr_1.unplaced.SC_0010	246948	247845	SmLINC01509-IBu	+	3	187,559,36	0,237,861
Chr_1.unplaced.SC_0010	246948	247845	SmLINC01510-IBu	+	4	187,372,153,36	0,237,643,861
Chr_1.unplaced.SC_0010	363310	392372	SmLINC01511-IBu	+	3	1175,61,682	0,2525,28380
Chr_1.unplaced.SC_0010	365027	392372	SmLINC01512-IBu	+	2	862,682	0,26663
Chr_1.unplaced.SC_0010	371433	374396	SmLINC01513-IBu	+	2	1352,818,	0,2145,
Chr_1.unplaced.SC_0010	814127	819307	SmLINC01514-IBu	+	3	206,2016,2770	0,349,2410
Chr_1.unplaced.SC_0010	820218	825515	SmLINC01515-IBu	+	2	204,2151	0,3146
Chr_1.unplaced.SC_0010	929610	931088	SmLINC01519-IBu	+	2	1292,149,	0,1329,
Chr_1.unplaced.SC_0010	929610	938952	SmLINC01520-IBu	+	2	1292,1076,	0,8266,
Chr_1.unplaced.SC_0010	929695	939028	SmLINC01516-IBu	+	2	1207,1152	0,8181
Chr_1.unplaced.SC_0010	929862	939028	SmLINC01517-IBu	+	2	855,1131	0,8035
Chr_1.unplaced.SC_0010	934955	938952	SmLINC01518-IBu	+	4	42,180,105,1076,	0,162,372,2921,
Chr_1.unplaced.SC_0010	1002503	1006666	SmLINC01521-IBu	+	2	3510,554	0,3609
Chr_1.unplaced.SC_0010	1002503	1012831	SmLINC01522-IBu	+	2	3510,833	0,9495
Chr_1.unplaced.SC_0010	1005435	1018649	SmLINC01525-IBu	+	3	203,405,219,	0,9715,12995,
Chr_1.unplaced.SC_0010	1005755	1015840	SmLINC01524-IBu	+	2	258,184,	0,9901,
Chr_1.unplaced.SC_0010	1014434	1018772	SmLINC01523-IBu	+	2	1121,342	0,3996
Chr_1.unplaced.SC_0010	1025901	1032366	SmLINC01526-IBu	-	2	4091,983	0,5482
Chr_1.unplaced.SC_0010	1025901	1040502	SmLINC01527-IBu	-	3	4091,599,5113	0,7926,9488
Chr_1.unplaced.SC_0010	1029528	1033849	SmLINC01529-IBu	-	2	1950,22,	0,4299,
Chr_1.unplaced.SC_0010	1029528	1033897	SmLINC01530-IBu	-	2	464,70,	0,4299,
Chr_1.unplaced.SC_0010	1030827	1032399	SmLINC01531-IBu	-	3	23,30,540,	0,556,1032,
Chr_1.unplaced.SC_0010	1030827	1032399	SmLINC01532-IBu	-	3	23,30,529,	0,556,1043,
Chr_1.unplaced.SC_0010	1034358	1036380	SmLINC01528-IBu	-	2	68,991,	0,1031,
Chr_1.unplaced.SC_0010	1126804	1128566	SmLINC01533-IBu	-	2	1097,473,	0,1289,
Chr_1.unplaced.SC_0010	1126915	1128577	SmLINC01534-IBu	-	2	986,484,	0,1178,
Chr_1.unplaced.SC_0010	1126915	1128577	SmLINC01535-IBu	-	2	1148,484,	0,1178,
Chr_1.unplaced.SC_0010	1428054	1428675	SmLINC01536-IBu	-	3	118,143,281	0,156,340
Chr_1.unplaced.SC_0010	1450847	1453778	SmLINC01537-IBu	+	2	52,887,	0,2044,
Chr_1.unplaced.SC_0010	1524588	1527884	SmLINC01538-IBu	-	3	146,352,872,	0,2019,2424,
Chr_1.unplaced.SC_0010	1564873	1565618	SmLINC01539-IBu	-	3	129,254,279	0,167,466
Chr_1.unplaced.SC_0010	1564873	1565618	SmLINC01540-IBu	-	2	421,279	0,466
Chr_1.unplaced.SC_0010	1622430	1623057	SmLINC01541-IBu	-	2	189,396	0,231
Chr_1.unplaced.SC_0010	2447809	2449183	SmLINC01542-IBu	+	2	171,70	0,1304
Chr_1.unplaced.SC_0010	2453625	2457035	SmLINC01543-IBu	+	2	34,1187	0,2223
Chr_1.unplaced.SC_0010	2494560	2500914	SmLINC01544-IBu	-	2	773,623	0,5731
Chr_1.unplaced.SC_0010	2562627	2564812	SmLINC01545-IBu	-	4	101,101,1356,513	0,131,273,1672
Chr_1.unplaced.SC_0010	2562794	2565356	SmLINC01551-IBu	-	2	67,989,	0,1573,
Chr_1.unplaced.SC_0010	2562794	2565356	SmLINC01554-IBu	-	3	67,23,928,	0,1573,1634,
Chr_1.unplaced.SC_0010	2562794	2565356	SmLINC01555-IBu	-	2	67,907,	0,1655,
Chr_1.unplaced.SC_0010	2562826	2565356	SmLINC01550-IBu	-	2	50,989,	0,1541,
Chr_1.unplaced.SC_0010	2563418	2564574	SmLINC01546-IBu	-	3	613,311,146,	0,661,1010,
Chr_1.unplaced.SC_0010	2563418	2564574	SmLINC01547-IBu	-	2	972,146,	0,1010,
Chr_1.unplaced.SC_0010	2563418	2564574	SmLINC01548-IBu	-	3	838,91,146,	0,881,1010,
Chr_1.unplaced.SC_0010	2563418	2564574	SmLINC01549-IBu	-	2	613,495,	0,661,
Chr_1.unplaced.SC_0010	2563479	2564472	SmLINC01552-IBu	-	2	911,44,	0,949,
Chr_1.unplaced.SC_0010	2563479	2564472	SmLINC01553-IBu	-	3	777,91,44,	0,820,949,
Chr_1.unplaced.SC_0010	2615378	2616010	SmLINC01557-IBu	+	2	429,166,	0,466,
Chr_1.unplaced.SC_0010	2615399	2616037	SmLINC01556-IBu	+	2	408,193,	0,445,
Chr_1.unplaced.SC_0010	2618909	2619289	SmLINC01558-IBu	-	2	324,20	0,360
Chr_1.unplaced.SC_0010	2621067	2623280	SmLINC01559-IBu	+	2	426,676,	0,1537,
Chr_1.unplaced.SC_0010	2635003	2636207	SmLINC01560-IBu	+	2	376,519,	0,685,
Chr_1.unplaced.SC_0010	2844883	2847450	SmLINC01562-IBu	+	2	52,990,	0,1577,
Chr_1.unplaced.SC_0010	2846731	2847450	SmLINC01561-IBu	+	3	73,53,510,	0,107,209,
Chr_1.unplaced.SC_0010	2851350	2853261	SmLINC01563-IBu	+	2	26,1105,	0,806,
Chr_1.unplaced.SC_0010	2891352	2892569	SmLINC01564-IBu	-	2	885,295,	0,922,
Chr_1.unplaced.SC_0010	2891359	2892551	SmLINC01565-IBu	-	2	878,277,	0,915,
Chr_1.unplaced.SC_0010	2891359	2892551	SmLINC01566-IBu	-	2	60,684,	0,508,
Chr_1.unplaced.SC_0010	2900669	2901805	SmLINC01567-IBu	-	2	74,951,	0,185,
Chr_1.unplaced.SC_0010	3035124	3037324	SmLINC01568-IBu	-	2	1992,168,	0,2032,
Chr_1.unplaced.SC_0010	3036166	3037313	SmLINC01569-IBu	-	2	950,157,	0,990,
Chr_1.unplaced.SC_0010	3089110	3090214	SmLINC01570-IBu	+	2	424,645,	0,459,
Chr_1.unplaced.SC_0010	3120839	3122720	SmLINC01571-IBu	+	2	164,457,	0,1424,
Chr_1.unplaced.SC_0010	3125969	3129938	SmLINC01572-IBu	-	2	859,1336	0,2633
Chr_1.unplaced.SC_0010	3241981	3242878	SmLINC01574-IBu	+	2	262,604,	0,293,
Chr_1.unplaced.SC_0010	3241981	3242878	SmLINC01575-IBu	+	2	404,452,	0,445,
Chr_1.unplaced.SC_0010	3241981	3242878	SmLINC01576-IBu	+	2	262,589,	0,308,
Chr_1.unplaced.SC_0010	3242193	3242878	SmLINC01573-IBu	+	3	22,117,452,	0,75,233,
Chr_1.unplaced.SC_0010	3242855	3243480	SmLINC01577-IBu	+	3	23,286,224,	0,73,401,
Chr_1.unplaced.SC_0010	3325714	3326566	SmLINC01578-IBu	+	2	318,488,	0,364,
Chr_1.unplaced.SC_0010	3334608	3335845	SmLINC01579-IBu	+	2	463,729,	0,508,
Chr_1.unplaced.SC_0010	3334608	3335845	SmLINC01580-IBu	+	3	351,63,729,	0,400,508,
Chr_1.unplaced.SC_0010	3361816	3363191	SmLINC01585-IBu	+	2	537,800	0,575
Chr_1.unplaced.SC_0010	3361862	3363227	SmLINC01581-IBu	+	2	491,836	0,529
Chr_1.unplaced.SC_0010	3361862	3363227	SmLINC01582-IBu	+	2	430,761	0,604
Chr_1.unplaced.SC_0010	3361886	3362852	SmLINC01583-IBu	+	2	467,461	0,505
Chr_1.unplaced.SC_0010	3362006	3363191	SmLINC01584-IBu	+	2	59,1078	0,107
Chr_1.unplaced.SC_0010	3362006	3363191	SmLINC01586-IBu	+	3	59,240,800	0,107,385
Chr_1.unplaced.SC_0010	3493313	3494634	SmLINC01589-IBu	-	2	349,899,	0,422,
Chr_1.unplaced.SC_0010	3493313	3496179	SmLINC01588-IBu	-	3	349,327,343,	0,422,2523,
Chr_1.unplaced.SC_0010	3493397	3496343	SmLINC01587-IBu	-	4	265,231,58,507,	0,338,607,2439,
Chr_1.unplaced.SC_0010	3674423	3676390	SmLINC01591-IBu	+	2	430,445,	0,1522,
Chr_1.unplaced.SC_0010	3674832	3684623	SmLINC01590-IBu	+	3	21,1209,4870	0,1113,4921
Chr_1.unplaced.SC_0010	3698502	3698968	SmLINC01592-IBu	+	2	195,227	0,239
Chr_1.unplaced.SC_0010	3752345	3760515	SmLINC01594-IBu	-	2	23,827	0,7343
Chr_1.unplaced.SC_0010	3756877	3760515	SmLINC01593-IBu	-	2	76,827	0,2811
Chr_1.unplaced.SC_0010	3797862	3802208	SmLINC01595-IBu	-	2	255,447,	0,3899,
Chr_1.unplaced.SC_0010	3797864	3799301	SmLINC01596-IBu	-	2	253,328,	0,1109,
Chr_1.unplaced.SC_0010	3825976	3826793	SmLINC01597-IBu	-	2	19,754,	0,63,
Chr_1.unplaced.SC_0010	3919301	3926135	SmLINC01598-IBu	-	3	24,36,557	0,481,6277
Chr_1.unplaced.SC_0010	3959796	3967479	SmLINC01599-IBu	-	2	38,3525	0,4158
Chr_1.unplaced.SC_0034	38700	43679	SmLINC01600-IBu	-	2	755,44,	0,4935,
Chr_1.unplaced.SC_0034	145384	148857	SmLINC01601-IBu	-	2	1486,551	0,2922
Chr_1.unplaced.SC_0034	243102	247465	SmLINC01602-IBu	+	2	141,430,	0,3933,
Chr_1.unplaced.SC_0034	443045	456768	SmLINC01603-IBu	-	2	349,56,	0,13667,
Chr_1.unplaced.SC_0034	543339	551424	SmLINC01604-IBu	-	3	2809,669,51	0,5218,8034
Chr_1.unplaced.SC_0034	543632	544833	SmLINC01605-IBu	+	2	361,230,	0,971,
Chr_1.unplaced.SC_0034	1310463	1311663	SmLINC01606-IBu	+	2	1128,33	0,1167
Chr_1.unplaced.SC_0034	1344918	1349634	SmLINC01607-IBu	+	2	21,425	0,4291
Chr_1.unplaced.SC_0034	1738014	1738734	SmLINC01608-IBu	+	2	123,560,	0,160,
Chr_1.unplaced.SC_0034	2154430	2155116	SmLINC01609-IBu	+	2	448,200,	0,486,
Chr_1.unplaced.SC_0034	2350577	2352168	SmLINC01615-IBu	+	2	799,758	0,833
Chr_1.unplaced.SC_0034	2350577	2352168	SmLINC01616-IBu	+	3	799,151,547	0,833,1044
Chr_1.unplaced.SC_0034	2350577	2352235	SmLINC01612-IBu	+	2	1253,45	0,1613
Chr_1.unplaced.SC_0034	2350577	2352235	SmLINC01613-IBu	+	4	799,151,209,45	0,833,1044,1613
Chr_1.unplaced.SC_0034	2350577	2352235	SmLINC01614-IBu	+	3	799,420,45	0,833,1613
Chr_1.unplaced.SC_0034	2351339	2352151	SmLINC01610-IBu	+	2	37,741	0,71
Chr_1.unplaced.SC_0034	2351339	2352151	SmLINC01611-IBu	+	2	491,286	0,526
Chr_1.unplaced.SC_0071	3541	11964	SmLINC01617-IBu	-	3	540,316,2907	0,4736,5516
Chr_1.unplaced.SC_0071	3541	12260	SmLINC01618-IBu	-	2	540,3983	0,4736
Chr_1.unplaced.SC_0071	3581	9489	SmLINC01620-IBu	-	3	500,1130,23,	0,4696,5885,
Chr_1.unplaced.SC_0071	3581	10056	SmLINC01619-IBu	-	2	500,1779,	0,4696,
Chr_1.unplaced.SC_0071	1091602	1099402	SmLINC01621-IBu	+	3	214,342,129	0,5751,7671
Chr_1.unplaced.SC_0071	1091602	1107070	SmLINC01622-IBu	+	3	214,342,98	0,5751,15370
Chr_1.unplaced.SC_0071	1182696	1185804	SmLINC01633-IBu	+	2	1400,1652,	0,1456,
Chr_1.unplaced.SC_0071	1182889	1185544	SmLINC01624-IBu	+	3	353,239,611,	0,397,2044,
Chr_1.unplaced.SC_0071	1182889	1185544	SmLINC01625-IBu	+	2	636,611,	0,2044,
Chr_1.unplaced.SC_0071	1182889	1185544	SmLINC01626-IBu	+	2	1207,1392,	0,1263,
Chr_1.unplaced.SC_0071	1182889	1185544	SmLINC01627-IBu	+	2	636,1965,	0,690,
Chr_1.unplaced.SC_0071	1182889	1185544	SmLINC01628-IBu	+	2	1165,1460,	0,1195,
Chr_1.unplaced.SC_0071	1182889	1185544	SmLINC01629-IBu	+	2	1299,1242,	0,1413,
Chr_1.unplaced.SC_0071	1182889	1185544	SmLINC01630-IBu	+	3	636,475,1460,	0,690,1195,
Chr_1.unplaced.SC_0071	1182889	1185544	SmLINC01631-IBu	+	3	636,609,1242,	0,690,1413,
Chr_1.unplaced.SC_0071	1182889	1185544	SmLINC01632-IBu	+	3	636,517,1392,	0,690,1263,
Chr_1.unplaced.SC_0071	1182922	1189298	SmLINC01623-IBu	+	7	320,150,52,475,12,36,4996	0,364,551,657,1162,1230,1380
Chr_1.unplaced.SC_0071	1210333	1233867	SmLINC01634-IBu	+	2	1744,7192	0,16342
Chr_1.unplaced.SC_0071	1210758	1218445	SmLINC01635-IBu	+	2	1319,2603	0,5084
Chr_1.unplaced.SC_0071	1210758	1218445	SmLINC01636-IBu	+	2	1319,4869	0,2818
Chr_1.unplaced.SC_0071	1210758	1233867	SmLINC01637-IBu	+	2	1319,5819	0,17290
Chr_1.unplaced.SC_0071	1245281	1252292	SmLINC01638-IBu	+	2	2611,4367	0,2644
Chr_1.unplaced.SC_0071	1245281	1252292	SmLINC01639-IBu	+	3	2268,252,4362	0,2359,2649
Chr_1.unplaced.SC_0071	1245281	1252292	SmLINC01640-IBu	+	2	2268,2942	0,4069
Chr_1.unplaced.SC_0071	1246865	1266925	SmLINC01642-IBu	+	2	684,337,	0,19723,
Chr_1.unplaced.SC_0071	1246865	1266925	SmLINC01643-IBu	+	2	684,619,	0,19441,
Chr_1.unplaced.SC_0071	1247112	1270740	SmLINC01641-IBu	+	2	437,4434	0,19194
Chr_1.unplaced.SC_0071	1255033	1273028	SmLINC01644-IBu	-	2	14213,1286	0,16709
Chr_1.unplaced.SC_0076	378846	381764	SmLINC01646-IBu	+	3	139,153,1033,	0,187,1885,
Chr_1.unplaced.SC_0076	378846	381764	SmLINC01647-IBu	+	2	236,2651,	0,267,
Chr_1.unplaced.SC_0076	378846	381764	SmLINC01648-IBu	+	4	139,49,73,1033,	0,187,267,1885,
Chr_1.unplaced.SC_0076	378846	381764	SmLINC01649-IBu	+	3	139,49,2651,	0,187,267,
Chr_1.unplaced.SC_0076	378846	381764	SmLINC01650-IBu	+	2	139,2731,	0,187,
Chr_1.unplaced.SC_0076	378857	381485	SmLINC01645-IBu	+	2	225,2372	0,256
Chr_1.unplaced.SC_0076	382358	387842	SmLINC01651-IBu	-	2	1801,30	0,5454
Chr_1.unplaced.SC_0076	491507	493260	SmLINC01652-IBu	-	2	611,225,	0,1528,
Chr_1.unplaced.SC_0076	491595	494256	SmLINC01653-IBu	-	3	523,128,240,	0,1440,2421,
Chr_1.unplaced.SC_0076	1098660	1099962	SmLINC01654-IBu	-	2	1197,68,	0,1234,
Chr_1.unplaced.SC_0076	1141317	1146155	SmLINC01655-IBu	-	4	86,99,162,281	0,4174,4351,4557
Chr_1.unplaced.SC_0094	615247	618897	SmLINC01656-IBu	+	2	59,888,	0,2762,
Chr_1.unplaced.SC_0094	615257	617515	SmLINC01660-IBu	+	2	49,1129,	0,1129,
Chr_1.unplaced.SC_0094	616188	620417	SmLINC01657-IBu	+	3	382,59,65,	0,416,4164,
Chr_1.unplaced.SC_0094	616188	620417	SmLINC01658-IBu	+	2	563,65,	0,4164,
Chr_1.unplaced.SC_0094	617665	620407	SmLINC01659-IBu	+	2	901,55,	0,2687,
Chr_1.unplaced.SC_0094	777943	779183	SmLINC01661-IBu	-	2	464,50,	0,1190,
Chr_1.unplaced.SC_0094	845979	848773	SmLINC01662-IBu	-	2	349,356	0,2438
Chr_1.unplaced.SC_0094	1060362	1061932	SmLINC01664-IBu	+	3	171,138,495,	0,216,1075,
Chr_1.unplaced.SC_0094	1060373	1061822	SmLINC01663-IBu	+	4	160,45,52,385,	0,205,291,1064,
Chr_1.unplaced.SC_0094	1114033	1115689	SmLINC01666-IBu	-	2	1406,205,	0,1451,
Chr_1.unplaced.SC_0094	1114033	1115689	SmLINC01667-IBu	-	3	365,992,205,	0,414,1451,
Chr_1.unplaced.SC_0094	1114033	1115689	SmLINC01669-IBu	-	2	365,1242,	0,414,
Chr_1.unplaced.SC_0094	1114033	1115689	SmLINC01670-IBu	-	3	307,992,205,	0,414,1451,
Chr_1.unplaced.SC_0094	1114033	1115689	SmLINC01673-IBu	-	2	307,1242,	0,414,
Chr_1.unplaced.SC_0094	1114033	1115691	SmLINC01668-IBu	-	4	365,995,48,112,	0,414,1451,1546,
Chr_1.unplaced.SC_0094	1114033	1115691	SmLINC01671-IBu	-	4	307,995,48,112,	0,414,1451,1546,
Chr_1.unplaced.SC_0094	1114033	1115691	SmLINC01672-IBu	-	3	1409,48,112,	0,1451,1546,
Chr_1.unplaced.SC_0094	1114033	1116838	SmLINC01665-IBu	-	2	307,2391	0,414
Chr_1.unplaced.SC_0135	66697	79415	SmLINC01674-IBu	-	2	1309,16	0,12702
Chr_1.unplaced.SC_0153	88013	98410	SmLINC01675-IBu	-	3	642,432,912	0,1604,9485
Chr_1.unplaced.SC_0153	442050	443963	SmLINC01676-IBu	+	3	98,26,324,	0,1129,1589,
Chr_1.unplaced.SC_0153	627961	630398	SmLINC01677-IBu	-	2	315,128	0,2309
Chr_1.unplaced.SC_0210	72451	73821	SmLINC01678-IBu	-	2	453,876	0,494
Chr_1.unplaced.SC_0210	78101	80013	SmLINC01679-IBu	-	2	503,129	0,1783
Chr_1.unplaced.SC_0210	150116	154053	SmLINC01682-IBu	+	3	159,231,389	0,194,3548
Chr_1.unplaced.SC_0210	151487	154053	SmLINC01681-IBu	+	3	198,171,389	0,257,2177
Chr_1.unplaced.SC_0210	151553	154176	SmLINC01680-IBu	+	4	132,171,155,92	0,191,2375,2531
Chr_1.unplaced.SC_0295	71976	74563	SmLINC01683-IBu	-	2	1342,1193	0,1394
Chr_1.unplaced.SC_0295	78507	79382	SmLINC01686-IBu	+	2	323,511,	0,364,
Chr_1.unplaced.SC_0295	78672	79503	SmLINC01685-IBu	+	2	158,632,	0,199,
Chr_1.unplaced.SC_0295	78672	79685	SmLINC01684-IBu	+	2	158,814,	0,199,
Chr_1.unplaced.SC_0326	43389	57297	SmLINC01687-IBu	-	2	110,3307	0,10601
Chr_1.unplaced.SC_0326	47336	57297	SmLINC01688-IBu	-	2	1265,3307	0,6654
Chr_2	169533	170274	SmLINC01689-IBu	-	2	11,338,	0,403,
Chr_2	289407	291271	SmLINC01690-IBu	+	2	1426,30,	0,1834,
Chr_2	1250214	1253974	SmLINC01691-IBu	+	2	32,1419	0,2341
Chr_2	1578631	1581056	SmLINC01692-IBu	-	3	848,33,915	0,1245,1510
Chr_2	1581813	1583923	SmLINC01693-IBu	-	2	455,567	0,1543
Chr_2	1667237	1672677	SmLINC01694-IBu	+	3	593,1196,1714	0,1023,3726
Chr_2	1667367	1672677	SmLINC01695-IBu	+	2	2089,1714	0,3596
Chr_2	1667787	1671563	SmLINC01696-IBu	+	3	43,1196,600,	0,473,3176,
Chr_2	1667811	1670993	SmLINC01698-IBu	+	3	19,1196,30,	0,449,3152,
Chr_2	1668047	1670993	SmLINC01699-IBu	+	2	1409,30,	0,2916,
Chr_2	1668104	1671549	SmLINC01700-IBu	+	2	1352,586,	0,2859,
Chr_2	1668115	1671563	SmLINC01697-IBu	+	2	1341,600,	0,2848,
Chr_2	1672492	1674147	SmLINC01701-IBu	-	2	561,424,	0,1231,
Chr_2	1939284	1943346	SmLINC01702-IBu	-	2	624,1257	0,2805
Chr_2	1943402	1955577	SmLINC01703-IBu	-	2	3461,46	0,12129
Chr_2	1959143	1959628	SmLINC01704-IBu	-	2	387,59	0,426
Chr_2	2414901	2436015	SmLINC01705-IBu	-	2	2706,1593	0,19521
Chr_2	2454429	2457565	SmLINC01706-IBu	-	2	1211,1885	0,1251
Chr_2	2749954	2756417	SmLINC01707-IBu	-	3	1484,57,384	0,1521,6079
Chr_2	2976962	2978458	SmLINC01708-IBu	+	2	1425,18	0,1478
Chr_2	2991272	2999459	SmLINC01709-IBu	-	3	450,60,294	0,7791,7893
Chr_2	3353197	3364266	SmLINC01710-IBu	-	2	4651,8	0,11061
Chr_2	3416432	3417320	SmLINC01712-IBu	+	2	39,812,	0,76,
Chr_2	3416454	3417367	SmLINC01711-IBu	+	2	17,859,	0,54,
Chr_2	3640474	3652440	SmLINC01713-IBu	+	2	156,756,	0,11210,
Chr_2	3652530	3659244	SmLINC01714-IBu	-	3	1677,305,1123	0,5081,5591
Chr_2	3654057	3659298	SmLINC01716-IBu	-	3	150,305,1177,	0,3554,4064,
Chr_2	3657549	3659298	SmLINC01715-IBu	-	2	367,1177,	0,572,
Chr_2	4587347	4588877	SmLINC01717-IBu	-	3	514,22,174,	0,552,1356,
Chr_2	4645739	4652704	SmLINC01719-IBu	+	3	64,274,819,	0,3109,6146,
Chr_2	4649084	4652631	SmLINC01718-IBu	+	2	38,746,	0,2801,
Chr_2	4694969	4697081	SmLINC01721-IBu	-	2	1180,22,	0,2090,
Chr_2	4694969	4697094	SmLINC01720-IBu	-	2	2052,35,	0,2090,
Chr_2	4729756	4730812	SmLINC01722-IBu	-	2	34,981,	0,75,
Chr_2	4730475	4731221	SmLINC01723-IBu	+	2	131,568	0,178
Chr_2	4811974	4812691	SmLINC01724-IBu	+	2	537,144	0,573
Chr_2	5026318	5039381	SmLINC01725-IBu	+	3	1406,793,22	0,2197,13041
Chr_2	5032099	5035024	SmLINC01726-IBu	+	2	79,2250	0,675
Chr_2	5145203	5145981	SmLINC01730-IBu	+	2	257,484,	0,294,
Chr_2	5145203	5145981	SmLINC01731-IBu	+	3	257,139,308,	0,294,470,
Chr_2	5145203	5145981	SmLINC01732-IBu	+	2	433,308,	0,470,
Chr_2	5145227	5145925	SmLINC01728-IBu	+	2	409,252,	0,446,
Chr_2	5145227	5154663	SmLINC01727-IBu	+	2	409,202,	0,9234,
Chr_2	5145227	5154663	SmLINC01729-IBu	+	3	233,139,202,	0,270,9234,
Chr_2	5145578	5146872	SmLINC01733-IBu	-	2	458,800,	0,494,
Chr_2	5168317	5176010	SmLINC01734-IBu	-	2	143,296	0,7397
Chr_2	5283032	5284860	SmLINC01735-IBu	-	2	24,360,	0,1468,
Chr_2	5292686	5295480	SmLINC01736-IBu	-	2	965,808,	0,1986,
Chr_2	6003359	6003884	SmLINC01737-IBu	+	2	208,275	0,250
Chr_2	6023042	6023515	SmLINC01738-IBu	-	2	316,110	0,363
Chr_2	6124703	6129243	SmLINC01739-IBu	+	2	596,151	0,4389
Chr_2	6329555	6330389	SmLINC01740-IBu	-	2	670,49	0,785
Chr_2	6453105	6453633	SmLINC01741-IBu	-	2	448,42,	0,486,
Chr_2	6497655	6500692	SmLINC01742-IBu	+	2	540,79,	0,2958,
Chr_2	6514763	6519935	SmLINC01743-IBu	+	2	1865,313	0,4859
Chr_2	6636340	6637571	SmLINC01744-IBu	+	2	642,546,	0,685,
Chr_2	6825930	6833352	SmLINC01745-IBu	-	3	815,82,34	0,6851,7388
Chr_2	6825930	6833366	SmLINC01746-IBu	-	2	815,585	0,6851
Chr_2	6962430	6966660	SmLINC01748-IBu	+	2	540,1531,	0,2699,
Chr_2	6962430	6966660	SmLINC01749-IBu	+	2	540,1795,	0,2435,
Chr_2	6962457	6965787	SmLINC01747-IBu	+	2	513,658	0,2672
Chr_2	6962886	6966665	SmLINC01750-IBu	+	3	84,394,164,	0,2243,3615,
Chr_2	6962886	6966665	SmLINC01751-IBu	+	2	84,1536,	0,2243,
Chr_2	7312172	7316371	SmLINC01754-IBu	-	2	67,792,	0,3407,
Chr_2	7312172	7316371	SmLINC01755-IBu	-	2	67,1757,	0,2442,
Chr_2	7312176	7316883	SmLINC01752-IBu	-	2	63,2269,	0,2438,
Chr_2	7312216	7316354	SmLINC01753-IBu	-	2	23,775,	0,3363,
Chr_2	7359207	7360224	SmLINC01756-IBu	+	2	308,656,	0,361,
Chr_2	7359450	7360199	SmLINC01757-IBu	+	2	65,631,	0,118,
Chr_2	7359450	7360199	SmLINC01758-IBu	+	3	65,122,478,	0,118,271,
Chr_2	7664201	7671629	SmLINC01759-IBu	+	2	4435,449	0,6979
Chr_2	7664201	7673401	SmLINC01761-IBu	-	2	7483,43	0,9157
Chr_2	7667433	7671629	SmLINC01760-IBu	+	2	1203,233	0,3963
Chr_2	7699541	7701585	SmLINC01762-IBu	+	3	148,137,313	0,188,1731
Chr_2	7699541	7701609	SmLINC01763-IBu	+	3	148,137,337,	0,188,1731,
Chr_2	8140720	8154106	SmLINC01764-IBu	+	3	436,320,792	0,774,12594
Chr_2	8815194	8815560	SmLINC01765-IBu	+	2	80,247	0,119
Chr_2	8882554	8884938	SmLINC01766-IBu	-	2	1491,24,	0,2360,
Chr_2	9171997	9173953	SmLINC01767-IBu	+	2	298,727	0,1229
Chr_2	9273149	9276385	SmLINC01768-IBu	+	2	205,1684	0,1552
Chr_2	9573232	9575432	SmLINC01769-IBu	-	2	1221,941	0,1259
Chr_2	9590013	9594319	SmLINC01770-IBu	-	2	3629,497	0,3809
Chr_2	9593407	9593973	SmLINC01771-IBu	-	2	235,151,	0,415,
Chr_2	9593438	9594001	SmLINC01772-IBu	-	2	204,179,	0,384,
Chr_2	9598450	9599736	SmLINC01773-IBu	+	3	402,784,30	0,438,1256
Chr_2	9768207	9770587	SmLINC01777-IBu	-	3	91,191,158,	0,1995,2222,
Chr_2	9768207	9770587	SmLINC01778-IBu	-	2	85,385,	0,1995,
Chr_2	9768210	9770722	SmLINC01774-IBu	-	3	88,191,293,	0,1992,2219,
Chr_2	9768210	9770722	SmLINC01776-IBu	-	2	82,520,	0,1992,
Chr_2	9768271	9770587	SmLINC01779-IBu	-	2	21,408,	0,1908,
Chr_2	9769288	9770722	SmLINC01775-IBu	-	2	1105,293,	0,1141,
Chr_2	9769319	9770587	SmLINC01780-IBu	-	2	1074,158,	0,1110,
Chr_2	9770779	9774579	SmLINC01781-IBu	+	2	23,2257	0,1543
Chr_2	9770826	9774579	SmLINC01782-IBu	+	2	37,2257	0,1496
Chr_2	10123053	10125215	SmLINC01784-IBu	-	2	910,35,	0,2127,
Chr_2	10123229	10125037	SmLINC01783-IBu	-	2	734,414	0,1394
Chr_2	10154516	10158530	SmLINC01785-IBu	-	2	493,103	0,3911
Chr_2	10174822	10177996	SmLINC01786-IBu	-	2	325,1082	0,2092
Chr_2	10361615	10362695	SmLINC01787-IBu	+	2	671,371	0,709
Chr_2	10362193	10362667	SmLINC01789-IBu	+	2	93,343,	0,131,
Chr_2	10362193	10362667	SmLINC01790-IBu	+	2	93,348,	0,126,
Chr_2	10362227	10362799	SmLINC01788-IBu	+	2	59,480,	0,92,
Chr_2	10379392	10406303	SmLINC01797-IBu	+	2	188,632,	0,26279,
Chr_2	10379392	10406303	SmLINC01798-IBu	+	2	188,376,	0,26535,
Chr_2	10379392	10411672	SmLINC01794-IBu	+	5	188,70,529,90,260,	0,5671,26279,28926,32020,
Chr_2	10379392	10411672	SmLINC01795-IBu	+	5	188,157,529,90,260,	0,10744,26279,28926,32020,
Chr_2	10379392	10411672	SmLINC01793-IBu	+	4	188,273,90,260,	0,26535,28926,32020,
Chr_2	10379392	10411672	SmLINC01796-IBu	+	4	188,529,90,260,	0,26279,28926,32020,
Chr_2	10379392	10412811	SmLINC01791-IBu	+	4	188,529,90,875	0,26279,28926,32544
Chr_2	10411239	10417358	SmLINC01792-IBu	+	2	863,2294	0,3825
Chr_2	10436988	10442108	SmLINC01799-IBu	-	2	619,815	0,4305
Chr_2	10531549	10533396	SmLINC01800-IBu	+	2	65,1059,	0,788,
Chr_2	10531549	10533396	SmLINC01801-IBu	+	2	65,1024,	0,823,
Chr_2	10610389	10610959	SmLINC01802-IBu	+	2	23,383,	0,187,
Chr_2	10630970	10633984	SmLINC01803-IBu	-	2	536,163,	0,2851,
Chr_2	10631032	10633984	SmLINC01804-IBu	-	2	474,163,	0,2789,
Chr_2	10633968	10634514	SmLINC01805-IBu	-	2	278,222,	0,324,
Chr_2	10641524	10647799	SmLINC01806-IBu	+	2	744,21,	0,6254,
Chr_2	10642188	10648352	SmLINC01808-IBu	+	2	80,574,	0,5590,
Chr_2	10644802	10648352	SmLINC01809-IBu	+	2	64,574,	0,2976,
Chr_2	10646620	10656685	SmLINC01807-IBu	+	2	1262,54,	0,10011,
Chr_2	10692999	10694429	SmLINC01810-IBu	-	2	1115,285,	0,1145,
Chr_2	11004381	11005191	SmLINC01813-IBu	-	3	195,148,393,	0,233,417,
Chr_2	11004381	11005561	SmLINC01812-IBu	-	4	195,148,321,18,	0,233,417,1162,
Chr_2	11004413	11005680	SmLINC01811-IBu	-	3	163,148,882	0,201,385
Chr_2	11006264	11007783	SmLINC01814-IBu	+	2	23,756,	0,763,
Chr_2	11062220	11063090	SmLINC01817-IBu	+	2	41,769,	0,101,
Chr_2	11062252	11062992	SmLINC01816-IBu	+	2	187,502,	0,238,
Chr_2	11062319	11062971	SmLINC01815-IBu	+	2	120,481	0,171
Chr_2	11074082	11078960	SmLINC01818-IBu	-	3	116,143,1085	0,3610,3793
Chr_2	11074082	11078960	SmLINC01819-IBu	-	2	116,1268	0,3610
Chr_2	11082196	11092360	SmLINC01820-IBu	+	2	932,1441	0,8723
Chr_2	11568865	11571339	SmLINC01821-IBu	+	2	799,152	0,2322
Chr_2	11604026	11606305	SmLINC01822-IBu	-	2	266,221	0,2058
Chr_2	11604049	11606305	SmLINC01823-IBu	-	2	243,205,	0,2051,
Chr_2	11604049	11606305	SmLINC01824-IBu	-	3	243,10,221,	0,844,2035,
Chr_2	11909409	11914663	SmLINC01827-IBu	+	2	306,415,	0,4839,
Chr_2	11913148	11915865	SmLINC01825-IBu	+	2	1626,126	0,2591
Chr_2	11913148	11918325	SmLINC01826-IBu	+	2	2756,251	0,4926
Chr_2	11915173	11918235	SmLINC01828-IBu	+	2	731,161,	0,2901,
Chr_2	11924091	11926864	SmLINC01829-IBu	+	2	940,389	0,2384
Chr_2	11933508	11938811	SmLINC01830-IBu	-	2	3161,43	0,5260
Chr_2	11933508	11949272	SmLINC01831-IBu	-	2	3161,257	0,15507
Chr_2	11958285	11963170	SmLINC01832-IBu	-	2	1091,1785	0,3100
Chr_2	11968333	11977286	SmLINC01833-IBu	-	4	409,147,130,1869	0,3395,5215,7084
Chr_2	11968333	11980928	SmLINC01834-IBu	-	5	409,147,130,250,730	0,3395,5215,7084,11865
Chr_2	11975611	11980936	SmLINC01836-IBu	-	2	56,738,	0,4587,
Chr_2	11979456	11995428	SmLINC01835-IBu	-	2	1442,27,	0,15945,
Chr_2	12161239	12164713	SmLINC01837-IBu	-	3	64,116,1253,	0,2065,2221,
Chr_2	12162945	12164697	SmLINC01838-IBu	-	2	475,1237,	0,515,
Chr_2	12186533	12191253	SmLINC01840-IBu	-	2	698,77,	0,4643,
Chr_2	12186566	12191244	SmLINC01839-IBu	-	2	665,68,	0,4610,
Chr_2	12241812	12243348	SmLINC01841-IBu	+	2	45,533	0,1003
Chr_2	12395684	12396656	SmLINC01842-IBu	-	2	833,103	0,869
Chr_2	12425997	12427779	SmLINC01843-IBu	+	2	63,631	0,1151
Chr_2	12426863	12436910	SmLINC01844-IBu	+	2	313,1726	0,8321
Chr_2	12428048	12429419	SmLINC01847-IBu	+	2	583,750,	0,621,
Chr_2	12428048	12429419	SmLINC01848-IBu	+	2	271,1065,	0,306,
Chr_2	12428048	12429419	SmLINC01849-IBu	+	3	271,277,750,	0,306,621,
Chr_2	12428051	12436910	SmLINC01845-IBu	+	2	580,8241	0,618
Chr_2	12428051	12436910	SmLINC01846-IBu	+	2	572,8241	0,618
Chr_2	12428207	12429494	SmLINC01850-IBu	+	2	416,825,	0,462,
Chr_2	12428207	12429494	SmLINC01851-IBu	+	3	112,269,825,	0,147,462,
Chr_2	12580281	12583567	SmLINC01852-IBu	-	2	59,1652,	0,1634,
Chr_2	12580839	12581888	SmLINC01854-IBu	+	2	497,501,	0,548,
Chr_2	12581574	12583865	SmLINC01853-IBu	-	2	620,26,	0,2265,
Chr_2	12926974	12929836	SmLINC01857-IBu	+	2	380,683,	0,2179,
Chr_2	12927003	12929416	SmLINC01855-IBu	+	3	133,184,803,	0,167,1610,
Chr_2	12927003	12929416	SmLINC01856-IBu	+	2	351,803,	0,1610,
Chr_2	12972599	12997006	SmLINC01858-IBu	-	3	9387,192,25	0,10326,24382
Chr_2	12981590	12982976	SmLINC01859-IBu	-	2	396,51,	0,1335,
Chr_2	12981645	12983118	SmLINC01860-IBu	-	2	341,193,	0,1280,
Chr_2	12990132	13021130	SmLINC01868-IBu	+	2	46,529,	0,30469,
Chr_2	12997065	13001619	SmLINC01863-IBu	+	4	214,72,356,1266,	0,261,378,3288,
Chr_2	12997065	13001619	SmLINC01864-IBu	+	2	734,1266,	0,3288,
Chr_2	12997065	13001619	SmLINC01865-IBu	+	2	214,1266,	0,3288,
Chr_2	12997065	13001619	SmLINC01866-IBu	+	3	618,85,1266,	0,649,3288,
Chr_2	12997065	13001619	SmLINC01867-IBu	+	5	214,72,240,85,1266,	0,261,378,649,3288,
Chr_2	12997065	13021130	SmLINC01862-IBu	+	2	214,529,	0,23536,
Chr_2	12997152	13021130	SmLINC01861-IBu	+	2	127,529	0,23449
Chr_2	12997235	13021115	SmLINC01870-IBu	+	2	44,514,	0,23366,
Chr_2	13003276	13021130	SmLINC01869-IBu	+	3	94,138,529,	0,1439,17325,
Chr_2	13053053	13053439	SmLINC01871-IBu	+	2	13,340,	0,46,
Chr_2	13203528	13205559	SmLINC01872-IBu	-	2	51,263,	0,1768,
Chr_2	13482771	13485003	SmLINC01873-IBu	-	2	446,97,	0,2135,
Chr_2	13482816	13484953	SmLINC01874-IBu	-	2	978,47,	0,2090,
Chr_2	13516772	13519717	SmLINC01875-IBu	+	2	24,395	0,2550
Chr_2	13540082	13551381	SmLINC01879-IBu	+	3	131,82,624,	0,4260,10675,
Chr_2	13543767	13551442	SmLINC01876-IBu	+	2	657,685	0,6990
Chr_2	13543846	13551381	SmLINC01880-IBu	+	2	578,624,	0,6911,
Chr_2	13543846	13551381	SmLINC01881-IBu	+	2	578,1089,	0,6446,
Chr_2	13543846	13551442	SmLINC01877-IBu	+	2	578,1150	0,6446
Chr_2	13543854	13551347	SmLINC01878-IBu	+	2	570,590,	0,6903,
Chr_2	13594349	13596389	SmLINC01882-IBu	-	2	368,277	0,1763
Chr_2	13949788	13951016	SmLINC01883-IBu	+	2	278,898,	0,330,
Chr_2	14543858	14550336	SmLINC01885-IBu	+	2	29,1513,	0,4965,
Chr_2	14543858	14550598	SmLINC01884-IBu	+	2	29,1775,	0,4965,
Chr_2	14593472	14601597	SmLINC01886-IBu	-	2	1991,4026	0,4099
Chr_2	14797852	14800611	SmLINC01887-IBu	+	4	22,194,137,768	0,1569,1814,1991
Chr_2	14798510	14800611	SmLINC01888-IBu	+	3	1105,137,768	0,1156,1333
Chr_2	14799133	14799946	SmLINC01889-IBu	+	3	442,137,103,	0,533,710,
Chr_2	14799133	14799946	SmLINC01890-IBu	+	3	482,137,103,	0,533,710,
Chr_2	14799133	14799946	SmLINC01891-IBu	+	2	670,103,	0,710,
Chr_2	14799133	14799946	SmLINC01892-IBu	+	2	482,280,	0,533,
Chr_2	14799133	14799946	SmLINC01893-IBu	+	2	442,280,	0,533,
Chr_2	14799147	14800107	SmLINC01894-IBu	+	2	656,264,	0,696,
Chr_2	14799147	14800107	SmLINC01895-IBu	+	3	468,137,264,	0,519,696,
Chr_2	15071790	15129664	SmLINC01896-IBu	-	4	314,125,99,76,	0,353,54864,57798,
Chr_2	15072202	15126709	SmLINC01900-IBu	-	3	66,469,55,	0,9928,54452,
Chr_2	15072245	15129664	SmLINC01897-IBu	-	4	23,469,99,76,	0,9885,54409,57343,
Chr_2	15072245	15129705	SmLINC01898-IBu	-	4	23,469,99,33,	0,9885,54409,57427,
Chr_2	15078462	15081087	SmLINC01899-IBu	-	2	2389,195,	0,2430,
Chr_2	15150094	15150943	SmLINC01901-IBu	-	2	756,63,	0,786,
Chr_2	15163579	15166887	SmLINC01902-IBu	+	3	37,27,844	0,2395,2464
Chr_2	15173771	15174439	SmLINC01903-IBu	+	2	416,204	0,464
Chr_2	15173788	15174601	SmLINC01904-IBu	+	2	399,366	0,447
Chr_2	15236552	15239167	SmLINC01905-IBu	+	2	629,391	0,2224
Chr_2	15236552	15239167	SmLINC01906-IBu	+	2	466,391	0,2224
Chr_2	15236590	15239207	SmLINC01907-IBu	+	2	428,431	0,2186
Chr_2	15238256	15240144	SmLINC01908-IBu	-	3	584,40,246	0,1564,1642
Chr_2	15238377	15239925	SmLINC01911-IBu	-	3	463,40,27	0,1443,1521
Chr_2	15239290	15240144	SmLINC01909-IBu	-	2	570,246	0,608
Chr_2	15239389	15240148	SmLINC01910-IBu	-	2	471,250	0,509
Chr_2	15249901	15250502	SmLINC01912-IBu	-	2	522,45	0,556
Chr_2	15251086	15252060	SmLINC01913-IBu	+	3	645,56,199	0,680,775
Chr_2	15251126	15252217	SmLINC01915-IBu	+	3	605,56,356,	0,640,735,
Chr_2	15251126	15252217	SmLINC01916-IBu	+	2	605,451,	0,640,
Chr_2	15251633	15252217	SmLINC01914-IBu	+	2	189,356,	0,228,
Chr_2	15275040	15291894	SmLINC01917-IBu	+	6	233,303,194,764,115,1489	0,1688,2039,8642,13702,15365
Chr_2	15275040	15291894	SmLINC01918-IBu	+	6	233,545,68,764,111,1489	0,1688,5385,8642,13706,15365
Chr_2	15276924	15284115	SmLINC01921-IBu	+	4	107,194,68,433,	0,155,3501,6758,
Chr_2	15276924	15284115	SmLINC01922-IBu	+	3	349,68,433,	0,3501,6758,
Chr_2	15276924	15290421	SmLINC01920-IBu	+	4	349,68,115,16,	0,3501,11818,13481,
Chr_2	15276955	15284147	SmLINC01924-IBu	+	2	318,465,	0,6727,
Chr_2	15280187	15291894	SmLINC01919-IBu	+	3	306,115,1489	0,8555,10218
Chr_2	15280358	15284147	SmLINC01923-IBu	+	2	135,465,	0,3324,
Chr_2	15516154	15518712	SmLINC01926-IBu	-	2	352,518,	0,2040,
Chr_2	15516203	15518654	SmLINC01925-IBu	-	2	303,460,	0,1991,
Chr_2	15858120	15863289	SmLINC01929-IBu	-	2	101,1069,	0,4100,
Chr_2	15859116	15864962	SmLINC01927-IBu	-	2	5145,23	0,5823
Chr_2	15859116	15867275	SmLINC01930-IBu	+	3	6525,390,1159	0,6571,7000
Chr_2	15859116	15867634	SmLINC01928-IBu	-	2	5145,2411	0,6107
Chr_2	16130022	16136248	SmLINC01934-IBu	-	2	1766,3570,	0,2656,
Chr_2	16130022	16137260	SmLINC01933-IBu	-	3	1766,65,615,	0,6520,6623,
Chr_2	16130022	16137260	SmLINC01935-IBu	-	2	1766,718,	0,6520,
Chr_2	16130022	16137260	SmLINC01936-IBu	-	3	1766,269,718,	0,3459,6520,
Chr_2	16130030	16134871	SmLINC01932-IBu	-	2	1758,1390,	0,3451,
Chr_2	16134792	16136601	SmLINC01931-IBu	-	2	959,59,	0,1750,
Chr_2	16228918	16231469	SmLINC01937-IBu	+	2	1326,24,	0,2527,
Chr_2	16546112	16550266	SmLINC01938-IBu	-	2	785,25	0,4129
Chr_2	16758177	16758993	SmLINC01939-IBu	-	2	717,64,	0,752,
Chr_2	16808731	16812965	SmLINC01940-IBu	-	2	295,1349	0,2885
Chr_2	17141863	17142663	SmLINC01941-IBu	-	2	680,23,	0,777,
Chr_2	17141863	17143978	SmLINC01942-IBu	-	2	826,295,	0,1820,
Chr_2	17231105	17237863	SmLINC01943-IBu	+	2	32,1324,	0,5434,
Chr_2	17422881	17424591	SmLINC01944-IBu	-	2	1025,485	0,1225
Chr_2	17422881	17425589	SmLINC01945-IBu	-	3	1025,41,71	0,1847,2637
Chr_2	17509803	17510330	SmLINC01950-IBu	+	2	221,269,	0,258,
Chr_2	17509803	17510613	SmLINC01948-IBu	+	2	221,552,	0,258,
Chr_2	17509803	17510613	SmLINC01949-IBu	+	2	431,338,	0,472,
Chr_2	17509803	17510613	SmLINC01952-IBu	+	3	221,173,338,	0,258,472,
Chr_2	17509803	17510613	SmLINC01953-IBu	+	4	221,173,55,245,	0,258,472,565,
Chr_2	17509803	17521008	SmLINC01951-IBu	+	2	527,21,	0,11184,
Chr_2	17510081	17510644	SmLINC01946-IBu	+	2	249,276,	0,287,
Chr_2	17510081	17510644	SmLINC01947-IBu	+	3	153,55,276,	0,194,287,
Chr_2	17851387	17866709	SmLINC01954-IBu	-	2	1271,30	0,15292
Chr_2	17852712	17855945	SmLINC01955-IBu	-	2	779,70	0,3163
Chr_2	18039255	18043616	SmLINC01957-IBu	+	2	1468,321,	0,4040,
Chr_2	18039269	18048288	SmLINC01956-IBu	+	2	1454,98,	0,8921,
Chr_2	18489042	18489665	SmLINC01958-IBu	-	2	324,248	0,375
Chr_2	18492148	18493525	SmLINC01965-IBu	-	2	533,806,	0,571,
Chr_2	18492148	18495485	SmLINC01964-IBu	-	3	533,175,101,	0,571,3236,
Chr_2	18492148	18495485	SmLINC01966-IBu	-	2	746,101,	0,3236,
Chr_2	18492148	18495485	SmLINC01967-IBu	-	3	533,175,132,	0,571,3205,
Chr_2	18492148	18495485	SmLINC01968-IBu	-	2	746,132,	0,3205,
Chr_2	18492154	18495512	SmLINC01959-IBu	-	2	740,128	0,3230
Chr_2	18492166	18492894	SmLINC01963-IBu	-	2	363,332,	0,396,
Chr_2	18492166	18493843	SmLINC01961-IBu	-	2	740,888,	0,789,
Chr_2	18492166	18495523	SmLINC01960-IBu	-	2	728,139,	0,3218,
Chr_2	18492166	18495523	SmLINC01962-IBu	-	2	728,170,	0,3187,
Chr_2	18497903	18500622	SmLINC01971-IBu	-	2	519,154,	0,2565,
Chr_2	18497903	18509660	SmLINC01973-IBu	-	3	519,81,256,	0,8007,11501,
Chr_2	18498068	18509524	SmLINC01970-IBu	-	3	354,81,120,	0,7842,11336,
Chr_2	18500054	18507705	SmLINC01969-IBu	-	2	1115,1795	0,5856
Chr_2	18505254	18509537	SmLINC01974-IBu	-	3	597,81,133,	0,656,4150,
Chr_2	18505254	18509660	SmLINC01972-IBu	-	2	737,256,	0,4150,
Chr_2	18548907	18552347	SmLINC01975-IBu	-	4	245,73,796,67	0,300,412,3373
Chr_2	18548907	18552347	SmLINC01976-IBu	-	3	373,796,67	0,412,3373
Chr_2	18566981	18576284	SmLINC01977-IBu	+	3	220,179,141,	0,5176,9162,
Chr_2	18567010	18576244	SmLINC01978-IBu	+	3	191,179,101,	0,5147,9133,
Chr_2	18571709	18576244	SmLINC01979-IBu	+	2	627,101,	0,4434,
Chr_2	18605958	18608060	SmLINC01980-IBu	-	2	180,1880,	0,222,
Chr_2	18667189	18667762	SmLINC01981-IBu	-	2	45,483,	0,90,
Chr_2	18667194	18667821	SmLINC02005-IBu	+	3	394,97,23,	0,474,604,
Chr_2	18667194	18667866	SmLINC02002-IBu	+	2	394,198,	0,474,
Chr_2	18667194	18667869	SmLINC02004-IBu	+	3	394,144,23,	0,474,652,
Chr_2	18667194	18668088	SmLINC02003-IBu	+	4	394,80,94,121,	0,474,595,773,
Chr_2	18667229	18671472	SmLINC02007-IBu	+	4	654,126,1560,584,	0,733,906,3659,
Chr_2	18667229	18671472	SmLINC02006-IBu	+	5	654,126,52,1147,584,	0,733,906,1319,3659,
Chr_2	18667229	18671472	SmLINC02008-IBu	+	2	2466,584,	0,3659,
Chr_2	18667229	18671472	SmLINC02009-IBu	+	7	654,126,52,28,50,56,584,	0,733,906,1319,1702,2410,3659,
Chr_2	18667229	18671472	SmLINC02010-IBu	+	6	654,126,52,28,764,584,	0,733,906,1319,1702,3659,
Chr_2	18667229	18671472	SmLINC02011-IBu	+	4	1347,50,56,584,	0,1702,2410,3659,
Chr_2	18667229	18671472	SmLINC02012-IBu	+	3	686,1737,584,	0,729,3659,
Chr_2	18667518	18671798	SmLINC01982-IBu	+	4	70,215,1147,910	0,150,1030,3370
Chr_2	18667518	18671798	SmLINC01983-IBu	+	6	70,97,117,130,1560,910	0,150,280,440,617,3370
Chr_2	18667568	18669662	SmLINC02020-IBu	+	5	20,97,85,28,731,	0,100,230,980,1363,
Chr_2	18667568	18671681	SmLINC02021-IBu	+	5	20,80,94,1147,793,	0,100,221,980,3320,
Chr_2	18667668	18669662	SmLINC02018-IBu	+	3	215,28,731,	0,880,1263,
Chr_2	18667668	18671681	SmLINC02017-IBu	+	4	80,19,1147,793,	0,196,880,3220,
[truncated: 5,031 more rows]

## Sheet: SmAS
S1 Table. Genomic location and architecture of S. mansoni putative ASlncRNAs.
chrom	chomStart	chromEnd	geneID	strand	blockCount	blockSizes	blockStarts
Chr_1	1190630	1192404	SmAS00001-IBu	+	2	195,1346	0,428
Chr_1	2339616	2343958	SmAS00002-IBu	+	2	1514,1304	0,3038
Chr_1	3138403	3139720	SmAS00003-IBu	-	2	1056,207	0,1110
Chr_1	6503308	6512165	SmAS00004-IBu	-	3	541,306,271	0,3103,8586
Chr_1	8577769	8585685	SmAS00005-IBu	+	4	8,88,273,6780	0,683,804,1136
Chr_1	9170545	9174485	SmAS00006-IBu	-	2	235,1859	0,2081
Chr_1	10221714	10224331	SmAS00007-IBu	+	2	29,1102	0,1515
Chr_1	11103282	11108152	SmAS00008-IBu	-	2	2437,53	0,4817
Chr_1	13848051	13850280	SmAS00009-IBu	-	2	904,1290	0,939
Chr_1	14196546	14203013	SmAS00010-IBu	+	3	445,331,676	0,2805,5791
Chr_1	14265062	14273294	SmAS00011-IBu	-	2	24,1219	0,7013
Chr_1	14270673	14272876	SmAS00012-IBu	-	2	210,801	0,1402
Chr_1	15390230	15400460	SmAS00013-IBu	+	3	803,55,1717	0,8421,8513
Chr_1	15588643	15599425	SmAS00014-IBu	+	2	6390,442	0,10340
Chr_1	15619000	15620893	SmAS00015-IBu	-	2	1793,66	0,1827
Chr_1	15619000	15620947	SmAS00016-IBu	-	3	1133,597,120	0,1180,1827
Chr_1	15791464	15807913	SmAS00017-IBu	-	2	10,1652	0,14797
Chr_1	16356286	16365610	SmAS00018-IBu	+	2	1715,8	0,9316
Chr_1	18231256	18242161	SmAS00019-IBu	+	2	2293,62	0,10843
Chr_1	18885078	18888428	SmAS00020-IBu	+	2	1603,12	0,3338
Chr_1	19635724	19639736	SmAS00021-IBu	-	2	614,487	0,3525
Chr_1	19912131	19920673	SmAS00022-IBu	+	3	3704,452,252	0,7803,8290
Chr_1	19962228	19969588	SmAS00023-IBu	+	2	456,713	0,6647
Chr_1	19962381	19970316	SmAS00024-IBu	+	3	70,195,453	0,108,7482
Chr_1	20822300	20855158	SmAS00025-IBu	-	5	44,164,4317,689,105	0,3817,5143,11149,32753
Chr_1	20826166	20841260	SmAS00026-IBu	-	3	115,6695,725	0,1277,14369
Chr_1	20827051	20841260	SmAS00027-IBu	-	3	736,689,725	0,6398,13484
Chr_1	20827051	20841260	SmAS00028-IBu	-	2	7087,725	0,13484
Chr_1	22813880	22828523	SmAS00029-IBu	+	2	240,406	0,14237
Chr_1	23245105	23252702	SmAS00030-IBu	+	5	12,25,286,28,729	0,2262,3039,4162,6868
Chr_1	24863024	24871066	SmAS00031-IBu	+	2	998,1141	0,6901
Chr_1	25383589	25385714	SmAS00032-IBu	+	2	771,20	0,2105
Chr_1	26381185	26395388	SmAS00033-IBu	+	3	51,125,3387	0,10533,10816
Chr_1	26390506	26395388	SmAS00034-IBu	+	2	1333,3387	0,1495
Chr_1	28115482	28116631	SmAS00035-IBu	-	2	251,488	0,661
Chr_1	30051666	30055443	SmAS00036-IBu	-	2	1556,22	0,3755
Chr_1	30734633	30738338	SmAS00037-IBu	-	2	992,79	0,3626
Chr_1	30754151	30759295	SmAS00039-IBu	-	2	2974,32	0,5112
Chr_1	30754151	30759295	SmAS00040-IBu	-	3	2278,248,32	0,2726,5112
Chr_1	30754151	30759501	SmAS00038-IBu	-	2	2278,2624	0,2726
Chr_1	31191890	31194623	SmAS00041-IBu	-	5	670,79,65,402,34	0,959,1074,1177,2699
Chr_1	31191890	31194630	SmAS00042-IBu	-	6	551,328,79,65,402,41	0,595,959,1074,1177,2699
Chr_1	31191890	31194814	SmAS00043-IBu	-	5	670,74,65,402,84	0,959,1074,1177,2840
Chr_1	31191890	31202593	SmAS00044-IBu	-	7	670,112,79,65,163,208,33	0,811,959,1074,1177,1371,10670
Chr_1	31191890	31202912	SmAS00045-IBu	-	6	670,74,65,163,208,166	0,959,1074,1177,1371,10856
Chr_1	31586943	31588741	SmAS00046-IBu	-	2	1390,365	0,1433
Chr_1	31586943	31593107	SmAS00047-IBu	-	2	1062,2122	0,4042
Chr_1	33117401	33124196	SmAS00048-IBu	+	2	2849,8	0,6787
Chr_1	33979791	33984384	SmAS00049-IBu	+	2	1315,401	0,4192
Chr_1	34478854	34486470	SmAS00050-IBu	+	2	1312,55	0,7561
Chr_1	35656309	35660271	SmAS00051-IBu	+	2	3844,74	0,3888
Chr_1	39017064	39025866	SmAS00052-IBu	-	3	945,460,2474	0,4011,6328
Chr_1	40753166	40762027	SmAS00053-IBu	-	2	34,481	0,8380
Chr_1	46360606	46362467	SmAS00054-IBu	-	2	981,194	0,1667
Chr_1	46884350	46904721	SmAS00055-IBu	+	2	3244,8	0,20363
Chr_1	46895255	46900694	SmAS00056-IBu	+	2	3219,242	0,5197
Chr_1	49466335	49475372	SmAS00057-IBu	-	2	1525,568	0,8469
Chr_1	49482813	49500528	SmAS00058-IBu	+	2	1746,125	0,17590
Chr_1	50522482	50523337	SmAS00059-IBu	-	3	563,183,31	0,600,824
Chr_1	53123805	53141547	SmAS00060-IBu	+	2	2441,66	0,17676
Chr_1	57298273	57302101	SmAS00061-IBu	-	3	397,1368,1001	0,1418,2827
Chr_1	57298273	57302101	SmAS00062-IBu	-	4	397,127,1368,1001	0,1249,1418,2827
Chr_1	57298273	57302101	SmAS00063-IBu	-	4	397,127,1364,1001	0,1249,1422,2827
Chr_1	57540939	57545985	SmAS00064-IBu	+	2	791,336	0,4710
Chr_1	60101605	60106736	SmAS00065-IBu	-	2	872,729	0,4402
Chr_1	63721149	63728540	SmAS00066-IBu	+	2	4413,481	0,6910
Chr_1	64647848	64662120	SmAS00067-IBu	+	2	8982,459	0,13813
Chr_1.unplaced.SC_0010	585108	595001	SmAS00068-IBu	-	2	605,411	0,9482
Chr_1.unplaced.SC_0010	2804713	2810403	SmAS00069-IBu	+	2	3449,2195	0,3495
Chr_1.unplaced.SC_0010	2806981	2810403	SmAS00070-IBu	+	2	1193,866	0,2556
Chr_1.unplaced.SC_0010	2807208	2810492	SmAS00071-IBu	+	3	954,111,50	0,1000,3234
Chr_1.unplaced.SC_0010	3301106	3306453	SmAS00072-IBu	+	2	792,444	0,4903
Chr_1.unplaced.SC_0034	63804	67090	SmAS00073-IBu	+	2	172,983	0,2303
Chr_1.unplaced.SC_0034	1156109	1165330	SmAS00074-IBu	+	2	6041,8	0,9213
Chr_1.unplaced.SC_0034	2168041	2170610	SmAS00075-IBu	-	3	777,661,9	0,1863,2560
Chr_1.unplaced.SC_0034	2326750	2339710	SmAS00076-IBu	+	3	200,269,6937	0,2604,6023
Chr_1.unplaced.SC_0034	2329367	2339710	SmAS00077-IBu	+	2	256,6387	0,3956
Chr_1.unplaced.SC_0076	463159	466147	SmAS00078-IBu	-	2	403,594	0,2394
Chr_2	656263	672791	SmAS00079-IBu	+	2	198,999	0,15529
Chr_2	1155810	1161047	SmAS00081-IBu	-	2	901,2312	0,2925
Chr_2	1155810	1161047	SmAS00082-IBu	-	2	1419,2312	0,2925
Chr_2	1155810	1161047	SmAS00083-IBu	-	2	904,2312	0,2925
Chr_2	1155810	1167977	SmAS00080-IBu	-	3	904,279,1183	0,2925,10984
Chr_2	2629615	2634836	SmAS00084-IBu	+	2	1696,31	0,5190
Chr_2	6730397	6732202	SmAS00085-IBu	+	2	441,384	0,1421
Chr_2	7208504	7237457	SmAS00086-IBu	-	2	388,186	0,28767
Chr_2	7227800	7237449	SmAS00087-IBu	-	2	1127,178	0,9471
Chr_2	7409379	7421992	SmAS00088-IBu	+	2	124,2464	0,10149
Chr_2	12200826	12206023	SmAS00089-IBu	-	3	564,31,524	0,3080,4673
Chr_2	16417123	16420415	SmAS00090-IBu	-	3	214,109,604	0,1212,2688
Chr_2	16890778	16897271	SmAS00091-IBu	+	2	183,353	0,6140
Chr_2	16902019	16905317	SmAS00092-IBu	+	2	65,1518	0,1780
Chr_2	17335503	17348743	SmAS00093-IBu	+	3	987,88,1215	0,1114,12025
Chr_2	19448136	19478705	SmAS00094-IBu	+	5	119,274,327,253,529	0,2056,2363,3680,30040
Chr_2	20388893	20390872	SmAS00095-IBu	+	2	50,1539	0,440
Chr_2	21072281	21077209	SmAS00096-IBu	-	3	1253,431,29	0,1459,4899
Chr_2	22968239	22973427	SmAS00097-IBu	+	2	859,374	0,4814
Chr_2	22975682	22979790	SmAS00098-IBu	+	2	752,174	0,3934
Chr_2	23400819	23428691	SmAS00099-IBu	-	3	62,83,1392	0,26300,26480
Chr_2	25671891	25691384	SmAS00100-IBu	+	5	77,883,607,91,227	0,2965,18485,19128,19266
Chr_2	25735747	25742533	SmAS00101-IBu	+	2	478,537	0,6249
Chr_2	25735747	25742533	SmAS00102-IBu	+	4	207,44,156,537	0,5160,5244,6249
Chr_2	25735760	25742533	SmAS00103-IBu	+	4	465,240,41,109	0,5147,6236,6664
Chr_2	25735760	25742533	SmAS00104-IBu	+	6	465,44,156,85,57,328	0,5147,5231,6236,6359,6445
Chr_2	25735770	25742533	SmAS00105-IBu	+	3	455,44,537	0,5137,6226
Chr_2	25735770	25745363	SmAS00106-IBu	+	4	455,44,156,228	0,5137,5221,9365
Chr_2	25735770	25745363	SmAS00107-IBu	+	5	455,44,156,180,228	0,5137,5221,6226,9365
Chr_2	28769291	28771474	SmAS00108-IBu	-	2	1605,204	0,1979
Chr_2	29016427	29027865	SmAS00114-IBu	-	3	1494,97,282	0,9857,11156
Chr_2	29016427	29036438	SmAS00109-IBu	-	5	1494,97,60,133,36	0,9857,11156,12605,19975
Chr_2	29016427	29042299	SmAS00110-IBu	-	5	1494,186,60,133,388	0,4547,11156,12605,25484
Chr_2	29016427	29042419	SmAS00111-IBu	-	6	1494,97,60,133,189,508	0,9857,11156,12605,22987,25484
Chr_2	29016427	29042567	SmAS00112-IBu	-	6	1494,186,60,133,189,656	0,4547,11156,12605,22987,25484
Chr_2	29018640	29042567	SmAS00113-IBu	-	6	1010,186,60,133,189,656	0,2334,8943,10392,20774,23271
Chr_2	29038802	29042567	SmAS00115-IBu	-	2	801,656	0,3109
Chr_2	32171482	32178181	SmAS00116-IBu	+	2	769,792	0,5907
Chr_2	34002049	34004842	SmAS00117-IBu	-	3	823,111,1601	0,857,1192
Chr_2.unplaced.SC_0171	53300	67991	SmAS00118-IBu	-	2	10,1257	0,13434
Chr_3	3593544	3594728	SmAS00119-IBu	+	5	434,96,11,111,149	0,551,766,806,1035
Chr_3	3593755	3594728	SmAS00120-IBu	+	5	245,155,11,111,149	0,281,555,595,824
Chr_3	5079680	5091758	SmAS00121-IBu	-	2	2739,3818	0,8260
Chr_3	5235057	5239619	SmAS00122-IBu	-	3	621,222,160	0,4128,4402
Chr_3	5235057	5239828	SmAS00123-IBu	-	6	621,56,120,45,106,218	0,2289,4128,4305,4402,4553
Chr_3	5235057	5239845	SmAS00124-IBu	-	6	621,80,120,45,106,235	0,2289,4128,4305,4402,4553
Chr_3	5237104	5239828	SmAS00125-IBu	-	3	322,222,369	0,2081,2355
Chr_3	9020945	9051035	SmAS00126-IBu	+	2	1323,23	0,30067
Chr_3	9144042	9148521	SmAS00127-IBu	+	2	271,680	0,3799
Chr_3	9401460	9406825	SmAS00128-IBu	+	3	225,163,2922	0,2232,2443
Chr_3	9741064	9748626	SmAS00129-IBu	+	2	179,878	0,6684
Chr_3	10878083	10882816	SmAS00130-IBu	-	2	801,29	0,4704
Chr_3	11120922	11142730	SmAS00131-IBu	+	2	199,1380	0,20428
Chr_3	11120922	11142730	SmAS00132-IBu	+	2	199,936	0,20872
Chr_3	11120922	11142730	SmAS00133-IBu	+	3	199,416,2263	0,19067,19545
Chr_3	13749322	13753511	SmAS00134-IBu	+	2	3409,529	0,3660
Chr_3	13750427	13753511	SmAS00135-IBu	+	2	606,871	0,2213
Chr_3	13750427	13753511	SmAS00136-IBu	+	3	529,91,529	0,2213,2555
Chr_3	16006494	16007693	SmAS00137-IBu	-	2	503,662	0,537
Chr_3	19626034	19630263	SmAS00138-IBu	-	2	262,2771	0,1458
Chr_3	20356760	20379762	SmAS00139-IBu	-	2	274,5013	0,17989
Chr_3	21384306	21398839	SmAS00140-IBu	-	2	34,525	0,14008
Chr_3	22240838	22248502	SmAS00141-IBu	+	4	372,1016,80,2489	0,3421,4481,5175
Chr_3	22240841	22248502	SmAS00142-IBu	+	5	369,1003,80,49,2969	0,3418,4478,4605,4692
Chr_3	22713943	22740605	SmAS00143-IBu	-	4	189,71,899,160	0,8096,25558,26502
Chr_3	22727208	22740766	SmAS00144-IBu	-	3	265,899,321	0,12293,13237
Chr_3	26851235	26861600	SmAS00145-IBu	+	2	175,3569	0,6796
Chr_3	26851235	26861600	SmAS00146-IBu	+	2	179,3569	0,6796
Chr_3.unplaced.SC_0044	679186	694070	SmAS00147-IBu	+	5	47,108,16,244,119	0,1474,1622,1675,14765
Chr_3.unplaced.SC_0044	679200	694070	SmAS00148-IBu	+	2	1905,119	0,14751
Chr_3.unplaced.SC_0044	2158382	2166373	SmAS00149-IBu	-	2	387,7570	0,421
Chr_3.unplaced.SC_0077	538135	547792	SmAS00150-IBu	+	2	121,633	0,9024
Chr_3.unplaced.SC_0077	609889	619937	SmAS00151-IBu	-	2	884,21	0,10027
Chr_3.unplaced.SC_0105	607208	612967	SmAS00152-IBu	-	2	1281,1158	0,4601
Chr_3.unplaced.SC_0192	4521	18395	SmAS00153-IBu	-	3	671,227,72	0,1900,13802
Chr_4	2123782	2145401	SmAS00154-IBu	-	2	580,184	0,21435
Chr_4	2669721	2674885	SmAS00155-IBu	-	2	470,1856	0,3308
Chr_4	2669721	2675598	SmAS00156-IBu	-	2	470,2636	0,3241
Chr_4	3668946	3682077	SmAS00157-IBu	-	3	974,37,86	0,10922,13045
Chr_4	4734080	4737046	SmAS00158-IBu	+	2	588,672	0,2294
Chr_4	7509272	7517649	SmAS00159-IBu	+	2	246,1303	0,7074
Chr_4	7509288	7517649	SmAS00160-IBu	+	2	230,1392	0,6969
Chr_4	7919425	7926842	SmAS00161-IBu	-	2	10,1270	0,6147
Chr_4	7919787	7924026	SmAS00162-IBu	-	3	480,388,227	0,2798,4012
Chr_4	7922188	7934676	SmAS00163-IBu	-	3	785,46,160	0,1611,12328
Chr_4	8263430	8266223	SmAS00164-IBu	-	2	1576,45	0,2748
Chr_4	8402069	8406963	SmAS00165-IBu	+	2	30,1296	0,3598
Chr_4	8402073	8408466	SmAS00166-IBu	+	2	26,1089	0,5304
Chr_4	12908435	12929450	SmAS00167-IBu	+	3	317,219,7227	0,1229,13788
Chr_4	12950638	12963434	SmAS00168-IBu	+	4	52,594,168,640	0,7991,9996,12156
Chr_4	12950638	12963434	SmAS00169-IBu	+	3	52,594,640	0,7991,12156
Chr_4	12952814	12963434	SmAS00170-IBu	+	4	117,594,168,640	0,5815,7820,9980
Chr_4	12952886	12963434	SmAS00171-IBu	+	3	45,163,640	0,7753,9908
Chr_4	12955363	12963434	SmAS00172-IBu	+	3	3860,168,640	0,5271,7431
Chr_4	12956039	12963434	SmAS00173-IBu	+	3	3184,163,640	0,4600,6755
Chr_4	12956041	12963434	SmAS00174-IBu	+	2	3182,640	0,6753
Chr_4	12959857	12963434	SmAS00175-IBu	+	2	945,640	0,2937
Chr_4	13986938	13993555	SmAS00176-IBu	-	2	29,861	0,5756
Chr_4	14382780	14404381	SmAS00177-IBu	+	3	502,97,250	0,574,21351
Chr_4	15251797	15253791	SmAS00178-IBu	+	3	26,88,1809	0,66,185
Chr_4	15715683	15739406	SmAS00179-IBu	+	2	409,664	0,23059
Chr_4	16303284	16306584	SmAS00180-IBu	-	2	448,980	0,2320
Chr_4	19709833	19732108	SmAS00181-IBu	-	2	1923,847	0,21428
Chr_4	22808897	22813885	SmAS00182-IBu	-	2	912,1009	0,3979
Chr_4	26403813	26414300	SmAS00183-IBu	+	2	2331,325	0,10162
Chr_4	28918704	28920269	SmAS00185-IBu	-	2	206,1321	0,244
Chr_4	28918704	28920832	SmAS00184-IBu	-	4	206,209,121,415	0,244,820,1713
Chr_5	505260	529820	SmAS00186-IBu	+	2	9,5097	0,19463
Chr_5	3167640	3171367	SmAS00187-IBu	-	2	549,1405	0,2322
Chr_5	5275654	5279997	SmAS00188-IBu	+	2	37,1019	0,3324
Chr_5	5563072	5585506	SmAS00189-IBu	+	6	156,136,86,86,81,868	0,8104,8280,9425,12096,21566
Chr_5	6763221	6767801	SmAS00190-IBu	+	2	1496,2913	0,1667
Chr_5	7261562	7274775	SmAS00191-IBu	-	2	8,2463	0,10750
Chr_5	9024393	9036986	SmAS00192-IBu	+	2	1835,12	0,12581
Chr_6	2276489	2290201	SmAS00193-IBu	+	2	200,1054	0,12658
Chr_6	2881753	2888466	SmAS00194-IBu	-	2	411,1470	0,5243
Chr_6	8767149	8793944	SmAS00195-IBu	-	3	456,75,1530	0,25057,25265
Chr_6	8797662	8817869	SmAS00196-IBu	-	3	2598,67,51	0,3532,20156
Chr_6	8987112	8997894	SmAS00197-IBu	+	2	2454,10	0,10772
Chr_6	9245327	9252486	SmAS00198-IBu	+	3	160,3272,595	0,196,6564
Chr_6	10437309	10444420	SmAS00199-IBu	-	2	2046,91	0,7020
Chr_6	10450942	10481685	SmAS00200-IBu	-	4	574,315,978,26	0,25071,26093,30717
Chr_6	10455669	10481677	SmAS00201-IBu	-	4	69,315,978,18	0,20344,21366,25990
Chr_6	10463196	10481685	SmAS00202-IBu	-	4	1421,315,978,26	0,12817,13839,18463
Chr_6	10881931	10883052	SmAS00203-IBu	+	2	52,799	0,322
Chr_6	11182449	11189421	SmAS00204-IBu	-	2	102,2885	0,4087
Chr_6	12290202	12303908	SmAS00205-IBu	+	2	5243,11	0,13695
Chr_6	15115194	15120050	SmAS00206-IBu	+	2	1878,9	0,4847
Chr_6	15535273	15550555	SmAS00207-IBu	-	10	8,2632,58,22,181,86,3,63,40,601	0,11265,13940,14036,14092,14299,14430,14477,14590,14681
Chr_6	15537341	15550323	SmAS00208-IBu	-	6	97,181,86,3,95,449	0,12024,12231,12362,12409,12533
Chr_6	17679456	17688130	SmAS00209-IBu	-	2	30,2014	0,6660
Chr_6	17730795	17734304	SmAS00210-IBu	-	2	2901,554	0,2955
Chr_6	18511025	18518996	SmAS00211-IBu	+	2	369,1725	0,6246
Chr_6	18513839	18518996	SmAS00212-IBu	+	2	33,1725	0,3432
Chr_6	19748961	19753577	SmAS00213-IBu	-	2	398,1117	0,3499
Chr_7	1938398	1950540	SmAS00214-IBu	-	2	10,3383	0,8759
Chr_7	3862779	3870525	SmAS00215-IBu	+	2	187,905	0,6841
Chr_7	4392438	4408759	SmAS00216-IBu	+	4	58,75,271,9282	0,6624,6731,7039
Chr_7	4392446	4408759	SmAS00217-IBu	+	3	50,75,504	0,6616,15809
Chr_7	4397572	4408759	SmAS00218-IBu	+	2	2012,9141	0,2046
Chr_7	4838453	4841202	SmAS00219-IBu	-	4	349,155,279,139	0,2106,2297,2610
Chr_7	4838453	4841202	SmAS00220-IBu	-	3	349,367,139	0,2106,2610
Chr_7	4995604	5000326	SmAS00221-IBu	-	3	567,127,331	0,1982,4391
Chr_7	5634250	5645939	SmAS00222-IBu	+	3	109,195,1061	0,9210,10628
Chr_7	5634316	5645939	SmAS00223-IBu	+	2	43,1061	0,10562
Chr_7	8347724	8368241	SmAS00224-IBu	-	2	5518,334	0,20183
Chr_7	8347724	8368241	SmAS00225-IBu	-	2	5518,346	0,20171
Chr_7	8701419	8706221	SmAS00226-IBu	-	2	975,30	0,4772
Chr_7.unplaced.SC_0100	959367	963921	SmAS00227-IBu	-	3	1725,323,42	0,3022,4512
Chr_7.unplaced.SC_0100	1174404	1180365	SmAS00228-IBu	-	2	1326,15	0,5946
Chr_ZW	3709635	3713996	SmAS00229-IBu	+	3	161,757,789	0,1726,3572
Chr_ZW	3709896	3713996	SmAS00230-IBu	+	3	32,757,789	0,1465,3311
Chr_ZW	6413436	6422138	SmAS00231-IBu	+	4	35,195,230,379	0,5327,5570,8323
Chr_ZW	6413436	6422138	SmAS00232-IBu	+	4	35,195,227,379	0,5327,5573,8323
Chr_ZW	6418855	6422138	SmAS00233-IBu	+	3	103,230,373	0,151,2910
Chr_ZW	6449933	6453491	SmAS00234-IBu	+	2	1965,180	0,3378
Chr_ZW	7075176	7080121	SmAS00235-IBu	+	2	1094,497	0,4448
Chr_ZW	7075385	7080121	SmAS00236-IBu	+	3	885,73,497	0,952,4239
Chr_ZW	8125113	8151389	SmAS00237-IBu	+	3	3931,528,2543	0,8462,23733
Chr_ZW	8125113	8156363	SmAS00238-IBu	+	3	3931,528,49	0,8462,31201
Chr_ZW	8133131	8134474	SmAS00239-IBu	+	4	366,118,114,599	0,444,598,744
Chr_ZW	8514951	8525060	SmAS00240-IBu	-	2	203,2462	0,7647
Chr_ZW	9123921	9138586	SmAS00241-IBu	-	2	11,5595	0,9070
Chr_ZW	9178720	9186120	SmAS00242-IBu	+	2	2780,2638	0,4762
Chr_ZW	10119922	10142927	SmAS00243-IBu	+	2	635,960	0,22045
Chr_ZW	10119922	10145156	SmAS00244-IBu	+	2	635,245	0,24989
Chr_ZW	14244736	14253660	SmAS00245-IBu	+	2	4103,2914	0,6010
Chr_ZW	14340700	14346129	SmAS00246-IBu	-	3	1182,118,49	0,3999,5380
Chr_ZW	15022528	15025949	SmAS00247-IBu	-	2	902,48	0,3373
Chr_ZW	15351040	15363685	SmAS00248-IBu	-	3	1231,1089,1957	0,6125,10688
Chr_ZW	15641777	15651618	SmAS00249-IBu	-	5	2061,40,169,640,715	0,2100,2980,8448,9126
Chr_ZW	15641777	15652842	SmAS00250-IBu	-	6	2061,8,169,233,180,280	0,2100,2980,9378,10559,10785
Chr_ZW	15641777	15652842	SmAS00251-IBu	-	8	2061,40,169,249,180,73,58,52	0,2100,2980,9378,10559,10785,10912,11013
Chr_ZW	15641777	15652842	SmAS00252-IBu	-	6	2061,95,885,1435,180,280	0,2100,2264,8192,10559,10785
Chr_ZW	15641777	15652843	SmAS00253-IBu	-	7	2061,8,169,1419,180,196,53	0,2100,2980,8192,10559,10785,11013
Chr_ZW	15641777	15652844	SmAS00254-IBu	-	8	2061,40,169,180,233,180,196,54	0,2100,2980,8192,9378,10559,10785,11013
Chr_ZW	15641777	15652845	SmAS00255-IBu	-	7	2061,8,169,180,1179,411,55	0,2100,2980,8192,8448,10559,11013
Chr_ZW	15641777	15652845	SmAS00256-IBu	-	7	2061,40,169,455,233,180,283	0,2100,2980,8192,9378,10559,10785
Chr_ZW	15641777	15652859	SmAS00257-IBu	-	6	2061,40,169,1435,180,297	0,2100,2980,8192,10559,10785
Chr_ZW	15641777	15652860	SmAS00258-IBu	-	7	2061,40,169,461,233,180,298	0,2100,2980,8192,9378,10559,10785
Chr_ZW	15641777	15652860	SmAS00259-IBu	-	8	2061,40,169,180,249,180,185,70	0,2100,2980,8192,9378,10559,10785,11013
Chr_ZW	15641777	15652869	SmAS00260-IBu	-	10	2061,40,169,180,640,485,180,73,58,79	0,2100,2980,8192,8448,9126,10559,10785,10912,11013
Chr_ZW	15641777	15652869	SmAS00261-IBu	-	8	2061,40,169,1419,180,78,58,79	0,2100,2980,8192,10559,10785,10912,11013
Chr_ZW	15641777	15652869	SmAS00262-IBu	-	7	2061,8,169,1419,180,185,79	0,2100,2980,8192,10559,10785,11013
Chr_ZW	15768541	15777453	SmAS00263-IBu	-	3	1375,804,58	0,5975,8854
Chr_ZW	15871402	15889170	SmAS00264-IBu	+	3	315,159,1387	0,1920,16381
Chr_ZW	15884137	15889170	SmAS00265-IBu	+	2	54,1387	0,3646
Chr_ZW	15884667	15889170	SmAS00266-IBu	+	2	28,1387	0,3116
Chr_ZW	16373938	16379444	SmAS00267-IBu	-	2	176,3674	0,1832
Chr_ZW	16834233	16840127	SmAS00268-IBu	+	2	2303,8	0,5886
Chr_ZW	17122138	17132436	SmAS00269-IBu	+	2	1337,27	0,10271
Chr_ZW	21159529	21165176	SmAS00270-IBu	+	2	431,1989	0,3658
Chr_ZW	21665135	21678399	SmAS00271-IBu	+	2	541,329	0,12935
Chr_ZW	23190878	23197198	SmAS00272-IBu	-	2	2893,113	0,6207
Chr_ZW	23504868	23521557	SmAS00273-IBu	-	2	715,124	0,16565
Chr_ZW	25097624	25103738	SmAS00274-IBu	-	4	261,468,154,202	0,2418,3925,5912
Chr_ZW	25487355	25490926	SmAS00275-IBu	+	2	1978,486	0,3085
Chr_ZW	30347715	30350323	SmAS00276-IBu	+	2	904,713	0,1895
Chr_ZW	30902007	30915069	SmAS00277-IBu	-	4	464,87,99,253	0,8249,11027,12809
Chr_ZW	31807707	31848211	SmAS00278-IBu	-	5	338,368,147,80,98	0,10870,16241,32210,40406
Chr_ZW	31823726	31841570	SmAS00279-IBu	-	2	369,1653	0,16191
Chr_ZW	32802769	32840687	SmAS00280-IBu	+	3	4513,94,61	0,22156,37857
Chr_ZW	33259724	33262181	SmAS00281-IBu	+	2	1020,311	0,2146
Chr_ZW	33725640	33733530	SmAS00282-IBu	-	2	9,1824	0,6066
Chr_ZW	35418754	35433297	SmAS00283-IBu	-	2	193,324	0,14219
Chr_ZW	35477875	35517102	SmAS00284-IBu	+	5	2079,290,66,655,203	0,2112,15725,35388,39024
Chr_ZW	35504743	35517102	SmAS00285-IBu	+	3	2157,655,203	0,8520,12156
Chr_ZW	37270023	37276955	SmAS00286-IBu	+	3	327,278,1348	0,359,5584
Chr_ZW	37475170	37501973	SmAS00287-IBu	+	2	44,539	0,26264
Chr_ZW	39047839	39051119	SmAS00288-IBu	+	2	1082,56	0,3224
Chr_ZW	39249359	39255904	SmAS00289-IBu	-	3	454,378,83	0,6046,6462
Chr_ZW	39249359	39255910	SmAS00290-IBu	-	5	454,165,65,184,505	0,5443,5646,5752,6046
Chr_ZW	41477938	41512756	SmAS00291-IBu	-	5	432,25,191,67,377	0,13657,26291,30962,34441
Chr_ZW	42477056	42491867	SmAS00292-IBu	-	4	72,380,145,498	0,7066,13166,14313
Chr_ZW	43361346	43362933	SmAS00296-IBu	-	2	1358,28	0,1559
Chr_ZW	43361346	43377061	SmAS00293-IBu	-	3	1569,118,921	0,14633,14794
Chr_ZW	43361346	43377132	SmAS00294-IBu	-	2	416,1194	0,14592
Chr_ZW	43375288	43377132	SmAS00295-IBu	-	2	809,995	0,849
Chr_ZW	48416708	48420404	SmAS00297-IBu	+	2	1334,172	0,3524
Chr_ZW	48707494	48718120	SmAS00298-IBu	-	2	3825,314	0,10312
Chr_ZW	48707494	48730808	SmAS00299-IBu	-	2	3825,40	0,23274
Chr_ZW	51011266	51019120	SmAS00300-IBu	-	3	1188,336,666	0,6816,7188
Chr_ZW	52567350	52570273	SmAS00301-IBu	+	2	128,1180	0,1743
Chr_ZW	52567425	52578717	SmAS00302-IBu	+	3	53,244,1723	0,8839,9569
Chr_ZW	52702671	52710666	SmAS00303-IBu	-	2	6161,626	0,7369
Chr_ZW	53565332	53575156	SmAS00304-IBu	+	3	334,164,579	0,5173,9245
Chr_ZW	53565333	53575156	SmAS00305-IBu	+	3	333,287,579	0,5172,9244
Chr_ZW	54746968	54752302	SmAS00306-IBu	+	2	4417,448	0,4886
Chr_ZW	54921512	54927273	SmAS00307-IBu	+	2	3051,433	0,5328
Chr_ZW	54939806	54943046	SmAS00308-IBu	+	2	999,516	0,2724
Chr_ZW	56076422	56085420	SmAS00309-IBu	+	4	2125,285,251,2398	0,2167,2496,6600
Chr_ZW	56076438	56085420	SmAS00310-IBu	+	4	2109,285,251,2177	0,2151,2480,6805
Chr_ZW	56076438	56087568	SmAS00311-IBu	+	4	2109,285,251,987	0,2151,2480,10143
Chr_ZW.unplaced.SC_0115	708903	711479	SmAS00312-IBu	+	2	216,896	0,1680
Chr_ZW.unplaced.SC_0115	709075	711479	SmAS00313-IBu	+	2	44,1110	0,1294
Chr_ZW.unplaced.SC_0272	89108	94975	SmAS00314-IBu	+	2	194,2072	0,3795
SC_0013	422403	424858	SmAS00315-IBu	+	2	184,2228	0,227
SC_0013	422886	424858	SmAS00316-IBu	+	2	785,854	0,1118
SC_0013	487635	491068	SmAS00317-IBu	-	2	200,826	0,2607
SC_0013	509600	513809	SmAS00318-IBu	-	2	1064,24	0,4185
SC_0013	509600	513873	SmAS00319-IBu	-	3	669,628,88	0,708,4185
SC_0013	1215008	1218868	SmAS00320-IBu	+	2	486,100	0,3760
SC_0013	1242238	1267967	SmAS00321-IBu	+	4	327,231,53,100	0,4988,15144,25629
SC_0013	2036077	2056709	SmAS00322-IBu	-	4	461,922,34,913	0,603,1578,19719
SC_0013	2036077	2056709	SmAS00323-IBu	-	4	461,572,34,913	0,953,1578,19719
SC_0013	2162478	2164699	SmAS00324-IBu	+	2	286,1006	0,1215
SC_0037	808220	815304	SmAS00325-IBu	+	2	212,1177	0,5907
SC_0041	1408328	1431070	SmAS00326-IBu	-	4	32,7149,806,5537	0,898,14014,17205
SC_0041	1408961	1431070	SmAS00327-IBu	-	4	1156,3760,806,5537	0,3654,13381,16572
SC_0041	1408961	1431070	SmAS00328-IBu	-	3	7414,806,5537	0,13381,16572
SC_0049	95524	100691	SmAS00329-IBu	-	3	1400,2276,31	0,1438,5136
SC_0049	770121	773901	SmAS00330-IBu	-	3	813,273,408	0,1411,3372
SC_0049	779210	787621	SmAS00331-IBu	-	2	129,3557	0,4854
SC_0049	779210	794604	SmAS00332-IBu	-	3	129,480,527	0,4854,14867
SC_0062	1040088	1042874	SmAS00333-IBu	-	2	296,531	0,2255
SC_0062	1397707	1405818	SmAS00334-IBu	+	2	2629,153	0,7958
SC_0080	440097	446469	SmAS00335-IBu	-	2	1732,11	0,6361
SC_0097	79498	87552	SmAS00336-IBu	+	2	626,682	0,7372
SC_0097	350526	369749	SmAS00337-IBu	+	2	764,264	0,18959
SC_0097	359244	369749	SmAS00338-IBu	+	7	403,93,1293,67,78,149,264	0,1146,2679,4717,6853,7668,10241
SC_0111	613173	621463	SmAS00339-IBu	-	5	2016,301,253,4033,706	0,2068,2402,2710,7584
SC_0111	613173	621499	SmAS00340-IBu	-	6	2016,301,69,712,761,742	0,2068,2402,2513,4695,7584
SC_0111	613173	621499	SmAS00341-IBu	-	7	2016,301,69,142,2048,115,34	0,2068,2402,2513,4695,7584,8292
SC_0111	613173	621508	SmAS00342-IBu	-	8	2016,301,69,142,422,779,64,43	0,2068,2402,2513,2781,4695,7584,8292
SC_0111	613173	621508	SmAS00343-IBu	-	9	2016,301,69,142,515,194,531,64,43	0,2068,2402,2513,2710,4695,4943,7584,8292
SC_0111	613173	621508	SmAS00344-IBu	-	6	2016,301,253,779,64,43	0,2068,2402,4695,7584,8292
SC_0111	613173	621532	SmAS00345-IBu	-	6	2016,301,253,194,531,775	0,2068,2402,4695,4943,7584
SC_0111	613173	621536	SmAS00346-IBu	-	7	2016,301,69,647,194,1800,779	0,2068,2402,2513,4695,4943,7584
SC_0111	618116	621532	SmAS00347-IBu	-	2	1206,775	0,2641
SC_0113	82916	94134	SmAS00348-IBu	+	2	935,9	0,11209
SC_0113	458285	462405	SmAS00350-IBu	-	2	952,2562	0,1558
SC_0113	458285	463106	SmAS00349-IBu	-	2	952,3822	0,999
SC_0125	84081	89123	SmAS00351-IBu	+	2	25,1565	0,3477
SC_0126	124981	130343	SmAS00352-IBu	-	2	29,1026	0,4336
SC_0126	127365	130364	SmAS00353-IBu	-	2	283,1047	0,1952
SC_0129	628745	660547	SmAS00354-IBu	-	5	1238,4891,54,1302,59	0,1617,10029,11952,31743
SC_0129	628745	660547	SmAS00355-IBu	-	4	6508,54,1302,59	0,10029,11952,31743
SC_0134	187103	191262	SmAS00356-IBu	+	2	336,304	0,3855
SC_0142	322703	325732	SmAS00357-IBu	-	2	244,2745	0,284
SC_0144	62333	66275	SmAS00358-IBu	+	2	35,1064	0,2878
SC_0144	62628	66275	SmAS00359-IBu	+	2	1572,1064	0,2583
SC_0149	333028	344521	SmAS00360-IBu	-	2	1434,62	0,11431
SC_0149	333028	344531	SmAS00361-IBu	-	3	1434,216,72	0,11181,11431
SC_0149	333028	364742	SmAS00362-IBu	-	2	1434,387	0,31327
SC_0150	689613	691803	SmAS00363-IBu	-	4	412,87,118,194	0,1712,1836,1996
SC_0150	689613	691911	SmAS00364-IBu	-	3	1799,118,302	0,1836,1996
SC_0154	264933	273170	SmAS00365-IBu	+	2	3119,76	0,8161
SC_0156	198988	205075	SmAS00366-IBu	-	3	849,91,569	0,3580,5518
SC_0156	198988	209816	SmAS00367-IBu	-	4	849,91,116,237	0,3580,5518,10591
SC_0166	417241	424999	SmAS00368-IBu	+	2	499,369	0,7389
SC_0167	405239	415370	SmAS00369-IBu	-	2	8,647	0,9484
SC_0170	195046	200067	SmAS00370-IBu	-	2	1,931	0,4090
SC_0173	140053	146893	SmAS00371-IBu	-	2	5559,1181	0,5659
SC_0173	250717	251987	SmAS00372-IBu	-	2	802,428	0,842
SC_0173	305867	313011	SmAS00373-IBu	+	2	4533,627	0,6517
SC_0179	315996	328731	SmAS00374-IBu	-	2	39,1992	0,10743
SC_0180	141308	164538	SmAS00375-IBu	+	3	92,828,148	0,143,23082
SC_0180	141342	164538	SmAS00376-IBu	+	3	58,756,148	0,181,23048
SC_0180	141367	150993	SmAS00378-IBu	+	2	912,152	0,9474
SC_0180	141490	150568	SmAS00379-IBu	+	3	279,468,620	0,321,8458
SC_0180	141490	151638	SmAS00380-IBu	+	4	279,468,399,266	0,321,8458,9882
SC_0180	141490	164538	SmAS00377-IBu	+	4	279,468,77,148	0,321,20507,22900
SC_0181	245904	258257	SmAS00381-IBu	+	2	55,2746	0,9607
SC_0191	235489	236919	SmAS00382-IBu	-	5	194,205,120,152,594	0,232,491,645,836
SC_0194	398944	399637	SmAS00383-IBu	+	3	190,121,268	0,269,425
SC_0196	105988	108930	SmAS00384-IBu	+	3	104,247,991	0,388,1951
SC_0199	392435	402830	SmAS00385-IBu	-	2	8,2195	0,8200
SC_0199	398824	402830	SmAS00386-IBu	-	2	935,2195	0,1811
SC_0199	398824	402830	SmAS00387-IBu	-	2	1151,2195	0,1811
SC_0199	400585	411212	SmAS00388-IBu	-	2	1497,10	0,10617
SC_0218	278795	282083	SmAS00389-IBu	-	2	2330,35	0,3253
SC_0237	167204	195704	SmAS00390-IBu	-	2	20,1186	0,27314
SC_0239	35537	41041	SmAS00391-IBu	-	3	2650,317,83	0,3783,5421
SC_0242	201963	210197	SmAS00393-IBu	+	3	821,746,1093	0,4475,7141
SC_0242	201963	225437	SmAS00392-IBu	+	4	412,332,746,1832	0,489,4475,21642
SC_0246	99425	102554	SmAS00394-IBu	+	2	785,233	0,2896
SC_0251	120009	122919	SmAS00395-IBu	-	2	1370,413	0,2497
SC_0251	120009	127496	SmAS00396-IBu	-	3	1370,131,2455	0,2497,5032
SC_0298	7385	38178	SmAS00397-IBu	-	2	23,6382	0,24411
SC_0312	43402	55954	SmAS00398-IBu	-	2	522,48	0,12504
SC_0325	14156	21458	SmAS00399-IBu	+	3	1035,94,2951	0,3352,4351
SC_0341	6399	14166	SmAS00400-IBu	+	4	941,84,34,568	0,969,1091,7199
SC_0413	8124	10652	SmAS00401-IBu	+	3	832,74,1498	0,887,1030
SC_0510	8148	10025	SmAS00402-IBu	+	2	418,1045	0,832

## Sheet: SmAS-Smp
Antisense RNA ID	Protein-coding ID
SmAS00001-IBu	Smp_200280
SmAS00003-IBu	Smp_152160
SmAS00002-IBu	Smp_171030
SmAS00004-IBu	Smp_124210
SmAS00005-IBu	Smp_123870
SmAS00006-IBu	Smp_123790
SmAS00008-IBu	Smp_150750
SmAS00007-IBu	Smp_161970
SmAS00009-IBu	Smp_141270
SmAS00010-IBu	Smp_035370
SmAS00013-IBu	Smp_141070
SmAS00011-IBu,SmAS00012-IBu	Smp_141220
SmAS00015-IBu,SmAS00016-IBu	Smp_020450
SmAS00014-IBu	Smp_141040
SmAS00018-IBu	Smp_133170
SmAS00019-IBu	Smp_165930
SmAS00017-IBu	Smp_133250
SmAS00020-IBu	Smp_129830
SmAS00022-IBu	Smp_034500
SmAS00021-IBu	Smp_175590
SmAS00023-IBu,SmAS00024-IBu	Smp_140820
SmAS00029-IBu	Smp_129090
SmAS00030-IBu	Smp_160930
SmAS00031-IBu	Smp_161680
SmAS00032-IBu	Smp_210780
SmAS00025-IBu,SmAS00026-IBu,SmAS00027-IBu,SmAS00028-IBu	Smp_140920
SmAS00035-IBu	Smp_092020
SmAS00036-IBu	Smp_126110
SmAS00037-IBu	Smp_125980
SmAS00038-IBu,SmAS00039-IBu,SmAS00040-IBu	Smp_173610
SmAS00041-IBu,SmAS00042-IBu,SmAS00043-IBu,SmAS00044-IBu,SmAS00045-IBu	Smp_126720
SmAS00033-IBu,SmAS00034-IBu	Smp_170810
SmAS00048-IBu	Smp_028140
SmAS00049-IBu	Smp_142600
SmAS00050-IBu	Smp_142640
SmAS00046-IBu,SmAS00047-IBu	Smp_152770
SmAS00052-IBu	Smp_125150
SmAS00053-IBu	Smp_126620
SmAS00051-IBu	Smp_154680
SmAS00054-IBu	Smp_021260
SmAS00055-IBu,SmAS00056-IBu	Smp_148070
SmAS00057-IBu	Smp_049380.1
SmAS00057-IBu	Smp_049380.2
SmAS00058-IBu	Smp_049390
SmAS00059-IBu	Smp_049740
SmAS00060-IBu	Smp_154730
SmAS00061-IBu,SmAS00062-IBu,SmAS00063-IBu	Smp_196370
SmAS00064-IBu	Smp_157510
SmAS00066-IBu	Smp_001180
SmAS00065-IBu	Smp_194780
SmAS00067-IBu	Smp_122550
SmAS00069-IBu,SmAS00070-IBu,SmAS00071-IBu	Smp_193050
SmAS00072-IBu	Smp_127420
SmAS00073-IBu	Smp_038870.1
SmAS00073-IBu	Smp_038870.2
SmAS00068-IBu	Smp_180160
SmAS00074-IBu	Smp_155330
SmAS00075-IBu	Smp_168130
SmAS00076-IBu,SmAS00077-IBu	Smp_164220
SmAS00078-IBu	Smp_176600
SmAS00079-IBu	Smp_139850
SmAS00084-IBu	Smp_170940
SmAS00080-IBu,SmAS00081-IBu,SmAS00082-IBu,SmAS00083-IBu	Smp_139910
SmAS00085-IBu	Smp_140670
SmAS00086-IBu,SmAS00087-IBu	Smp_140770
SmAS00089-IBu	Smp_014570.1
SmAS00088-IBu	Smp_159190
SmAS00091-IBu	Smp_134670.1
SmAS00091-IBu	Smp_134670.2
SmAS00092-IBu	Smp_134670.1
SmAS00092-IBu	Smp_134670.2
SmAS00093-IBu	Smp_086220.1
SmAS00093-IBu	Smp_086220.2
SmAS00094-IBu	Smp_144880
SmAS00090-IBu	Smp_166990
SmAS00095-IBu	Smp_147240
SmAS00097-IBu	Smp_171230
SmAS00096-IBu	Smp_157300
SmAS00098-IBu	Smp_171230
SmAS00100-IBu	Smp_124650
SmAS00099-IBu	Smp_161180
SmAS00108-IBu	Smp_143590
SmAS00101-IBu,SmAS00102-IBu,SmAS00103-IBu,SmAS00104-IBu,SmAS00105-IBu,SmAS00106-IBu,SmAS00107-IBu	Smp_004690
SmAS00109-IBu,SmAS00110-IBu,SmAS00111-IBu,SmAS00112-IBu,SmAS00113-IBu,SmAS00114-IBu,SmAS00115-IBu	Smp_039300
SmAS00117-IBu	Smp_196150
SmAS00116-IBu	Smp_001280
SmAS00118-IBu	Smp_123420
SmAS00121-IBu	Smp_137840
SmAS00119-IBu,SmAS00120-IBu	Smp_132300
SmAS00126-IBu	Smp_129350
SmAS00127-IBu	Smp_208080
SmAS00128-IBu	Smp_145930
SmAS00122-IBu,SmAS00123-IBu,SmAS00124-IBu,SmAS00125-IBu	Smp_137890
SmAS00129-IBu	Smp_078800
SmAS00131-IBu,SmAS00132-IBu,SmAS00133-IBu	Smp_106010
SmAS00130-IBu	Smp_181470
SmAS00137-IBu	Smp_156360
SmAS00138-IBu	Smp_030110
SmAS00139-IBu	Smp_196090
SmAS00134-IBu,SmAS00135-IBu,SmAS00136-IBu	Smp_136330
SmAS00140-IBu	Smp_023550
SmAS00141-IBu,SmAS00142-IBu	Smp_160840
SmAS00145-IBu,SmAS00146-IBu	Smp_210730
SmAS00143-IBu,SmAS00144-IBu	Smp_134710
SmAS00147-IBu,SmAS00148-IBu	Smp_000190
SmAS00149-IBu	Smp_167700
SmAS00151-IBu	Smp_159920
SmAS00152-IBu	Smp_131780
SmAS00153-IBu	Smp_105730
SmAS00154-IBu	Smp_150170
SmAS00155-IBu,SmAS00156-IBu	Smp_150090
SmAS00150-IBu	Smp_159950
SmAS00158-IBu	Smp_146680
SmAS00157-IBu	Smp_149910
SmAS00161-IBu,SmAS00162-IBu,SmAS00163-IBu	Smp_126950
SmAS00159-IBu,SmAS00160-IBu	Smp_179050
SmAS00165-IBu,SmAS00166-IBu	Smp_127030
SmAS00167-IBu	Smp_145450
SmAS00164-IBu	Smp_126990
SmAS00168-IBu,SmAS00169-IBu,SmAS00170-IBu,SmAS00171-IBu,SmAS00172-IBu,SmAS00173-IBu,SmAS00174-IBu,SmAS00175-IBu	Smp_145460
SmAS00177-IBu	Smp_150830
SmAS00178-IBu	Smp_059100
SmAS00176-IBu	Smp_150890
SmAS00180-IBu	Smp_179870
SmAS00181-IBu	Smp_166170
SmAS00179-IBu	Smp_059170.2
SmAS00179-IBu	Smp_059170.1
SmAS00182-IBu	Smp_213060
SmAS00183-IBu	Smp_027250
SmAS00184-IBu,SmAS00185-IBu	Smp_151820
SmAS00186-IBu	Smp_179130
SmAS00188-IBu	Smp_156910.1
SmAS00188-IBu	Smp_156910.2
SmAS00189-IBu	Smp_156880
SmAS00187-IBu	Smp_160070
SmAS00190-IBu	Smp_143690
SmAS00192-IBu	Smp_169290
SmAS00191-IBu	Smp_143930
SmAS00194-IBu	Smp_002840
SmAS00195-IBu	Smp_141990
SmAS00193-IBu	Smp_001960
SmAS00197-IBu	Smp_179350
SmAS00196-IBu	Smp_141980
SmAS00199-IBu	Smp_127000
SmAS00198-IBu	Smp_141930
SmAS00200-IBu,SmAS00201-IBu,SmAS00202-IBu	Smp_127000
SmAS00203-IBu	Smp_135730
SmAS00205-IBu	Smp_059690.1
SmAS00205-IBu	Smp_059690.2
SmAS00204-IBu	Smp_024860
SmAS00207-IBu,SmAS00208-IBu	Smp_011000
SmAS00209-IBu	Smp_016920
SmAS00206-IBu	Smp_147020
SmAS00210-IBu	Smp_131410
SmAS00213-IBu	Smp_164160
SmAS00211-IBu,SmAS00212-IBu	Smp_127060
SmAS00215-IBu	Smp_140230
SmAS00214-IBu	Smp_127800
SmAS00219-IBu,SmAS00220-IBu	Smp_153030
SmAS00216-IBu,SmAS00217-IBu,SmAS00218-IBu	Smp_153100
SmAS00221-IBu	Smp_153000
SmAS00224-IBu,SmAS00225-IBu	Smp_126510
SmAS00226-IBu	Smp_164270
SmAS00227-IBu	Smp_144770
SmAS00222-IBu,SmAS00223-IBu	Smp_152890
SmAS00229-IBu,SmAS00230-IBu	Smp_168310
SmAS00231-IBu,SmAS00232-IBu,SmAS00233-IBu	Smp_212180
SmAS00234-IBu	Smp_134140
SmAS00235-IBu,SmAS00236-IBu	Smp_085240.1
SmAS00235-IBu,SmAS00236-IBu	Smp_085240.2
SmAS00228-IBu	Smp_041550
SmAS00240-IBu	Smp_007700
SmAS00237-IBu,SmAS00238-IBu,SmAS00239-IBu	Smp_126340
SmAS00242-IBu	Smp_134410.2
SmAS00243-IBu,SmAS00244-IBu	Smp_159510
SmAS00241-IBu	Smp_134420
SmAS00246-IBu	Smp_175100
SmAS00247-IBu	Smp_154020
SmAS00248-IBu	Smp_033010
SmAS00249-IBu,SmAS00250-IBu,SmAS00251-IBu,SmAS00252-IBu,SmAS00253-IBu,SmAS00254-IBu,SmAS00255-IBu,SmAS00256-IBu,SmAS00257-IBu,SmAS00258-IBu,SmAS00259-IBu,SmAS00260-IBu,SmAS00261-IBu,SmAS00262-IBu	Smp_142130
SmAS00245-IBu	Smp_167940
SmAS00263-IBu	Smp_142150
SmAS00264-IBu,SmAS00265-IBu,SmAS00266-IBu	Smp_171970
SmAS00268-IBu	Smp_095190
SmAS00269-IBu	Smp_165550
SmAS00270-IBu	Smp_015630
SmAS00267-IBu	Smp_171920
SmAS00272-IBu	Smp_152330
SmAS00273-IBu	Smp_011690
SmAS00271-IBu	Smp_130780
SmAS00275-IBu	Smp_159110
SmAS00274-IBu	Smp_159090
SmAS00277-IBu	Smp_153600
SmAS00276-IBu	Smp_155390
SmAS00280-IBu	Smp_132040
SmAS00278-IBu,SmAS00279-IBu	Smp_162490
SmAS00282-IBu	Smp_157890
SmAS00281-IBu	Smp_132130
SmAS00284-IBu,SmAS00285-IBu	Smp_136030
SmAS00286-IBu	Smp_046030
SmAS00287-IBu	Smp_146910
SmAS00283-IBu	Smp_136050
SmAS00289-IBu,SmAS00290-IBu	Smp_135190
SmAS00291-IBu	Smp_194810
SmAS00292-IBu	Smp_171440
SmAS00288-IBu	Smp_024000
SmAS00293-IBu,SmAS00294-IBu,SmAS00295-IBu,SmAS00296-IBu	Smp_142730
SmAS00298-IBu,SmAS00299-IBu	Smp_161110.2
SmAS00298-IBu,SmAS00299-IBu	Smp_161110.1
SmAS00297-IBu	Smp_071590.1
SmAS00297-IBu	Smp_071590.2
SmAS00300-IBu	Smp_032490
SmAS00301-IBu,SmAS00302-IBu	Smp_143800
SmAS00304-IBu,SmAS00305-IBu	Smp_163160
SmAS00306-IBu	Smp_136500
SmAS00307-IBu	Smp_136470
SmAS00308-IBu	Smp_136470
SmAS00309-IBu,SmAS00310-IBu,SmAS00311-IBu	Smp_162920
SmAS00312-IBu,SmAS00313-IBu	Smp_137530
SmAS00314-IBu	Smp_045730
SmAS00303-IBu	Smp_143760
SmAS00317-IBu	Smp_085990
SmAS00315-IBu,SmAS00316-IBu	Smp_136540
SmAS00320-IBu	Smp_058450
SmAS00318-IBu,SmAS00319-IBu	Smp_085990
SmAS00321-IBu	Smp_058450
SmAS00324-IBu	Smp_167370
SmAS00322-IBu,SmAS00323-IBu	Smp_167340
SmAS00326-IBu,SmAS00327-IBu,SmAS00328-IBu	Smp_169460
SmAS00329-IBu	Smp_170130
SmAS00330-IBu	Smp_161510
SmAS00331-IBu,SmAS00332-IBu	Smp_161510
SmAS00325-IBu	Smp_167400
SmAS00333-IBu	Smp_146260
SmAS00334-IBu	Smp_155010
SmAS00336-IBu	Smp_056780
SmAS00335-IBu	Smp_133330
SmAS00337-IBu,SmAS00338-IBu	Smp_152600
SmAS00339-IBu,SmAS00340-IBu,SmAS00341-IBu,SmAS00342-IBu,SmAS00343-IBu,SmAS00344-IBu,SmAS00345-IBu,SmAS00346-IBu,SmAS00347-IBu	Smp_166510
SmAS00348-IBu	Smp_000720
SmAS00349-IBu,SmAS00350-IBu	Smp_000550
SmAS00352-IBu,SmAS00353-IBu	Smp_130540
SmAS00351-IBu	Smp_139480
SmAS00354-IBu,SmAS00355-IBu	Smp_154050
SmAS00356-IBu	Smp_164680
SmAS00357-IBu	Smp_158620
SmAS00360-IBu,SmAS00361-IBu,SmAS00362-IBu	Smp_163360
SmAS00358-IBu,SmAS00359-IBu	Smp_194600
SmAS00363-IBu,SmAS00364-IBu	Smp_204790
SmAS00365-IBu	Smp_155540
SmAS00366-IBu,SmAS00367-IBu	Smp_165620
SmAS00369-IBu	Smp_158990
SmAS00370-IBu	Smp_126240
SmAS00371-IBu	Smp_057600
SmAS00368-IBu	Smp_054120
SmAS00372-IBu	Smp_153120
SmAS00373-IBu	Smp_153140
SmAS00375-IBu,SmAS00376-IBu,SmAS00377-IBu,SmAS00378-IBu,SmAS00379-IBu,SmAS00380-IBu	Smp_176310
SmAS00374-IBu	Smp_168580
SmAS00381-IBu	Smp_166010
SmAS00383-IBu	Smp_137750
SmAS00382-IBu	Smp_145120
SmAS00385-IBu,SmAS00386-IBu,SmAS00387-IBu,SmAS00388-IBu	Smp_140120.1
SmAS00389-IBu	Smp_070860
SmAS00390-IBu	Smp_144450
SmAS00384-IBu	Smp_174270
SmAS00392-IBu,SmAS00393-IBu	Smp_199260
SmAS00391-IBu	Smp_149690
SmAS00395-IBu,SmAS00396-IBu	Smp_193800
SmAS00397-IBu	Smp_156830
SmAS00394-IBu	Smp_138640
SmAS00399-IBu	Smp_199540
SmAS00400-IBu	Smp_096200
SmAS00401-IBu	Smp_212400
SmAS00402-IBu	Smp_155590
SmAS00398-IBu	Smp_175270
