# Supplementary material for: The Schistosoma mansoni genome encodes thousands of long non-coding RNAs predicted to be functional at different parasite life-cycle stages
Source: Sci Rep. 2017 Sep 5;7:10508. doi: 10.1038/s41598-017-10853-6 (PMC5585378; doi:10.1038/s41598-017-10853-6)
Supplement: Supplementary file 3 — Table S2 [file 41598_2017_10853_MOESM3_ESM.xlsx]

## Sheet: identical
S2 Table. BlastN analysis of all 7029 SmLINCs against themselves.
Query id	Subject id	% identity	alignment length	mismatches	gap openings	q. start	q. end	s. start	s. end	e-value	bit score	% q. cov	q. len	s. len
SmLINC01026-IBu	SmLINC01027-IBu	100	1020	0	0	1	1020	1	1020	0	1884	100	1020	1020
SmLINC01027-IBu	SmLINC01026-IBu	100	1020	0	0	1	1020	1	1020	0	1884	100	1020	1020
SmLINC01325-IBu	SmLINC01327-IBu	100	2041	0	0	1	2041	1	2041	0	3770	100	2041	2041
SmLINC01325-IBu	SmLINC01326-IBu	100	2041	0	0	1	2041	1	2041	0	3770	100	2041	2041
SmLINC01326-IBu	SmLINC01327-IBu	100	2041	0	0	1	2041	1	2041	0	3770	100	2041	2041
SmLINC01326-IBu	SmLINC01325-IBu	100	2041	0	0	1	2041	1	2041	0	3770	100	2041	2041
SmLINC01327-IBu	SmLINC01326-IBu	100	2041	0	0	1	2041	1	2041	0	3770	100	2041	2041
SmLINC01327-IBu	SmLINC01325-IBu	100	2041	0	0	1	2041	1	2041	0	3770	100	2041	2041
SmLINC02989-IBu	SmLINC02991-IBu	100	1792	0	0	1	1792	1	1792	0	3310	100	1792	1792
SmLINC02989-IBu	SmLINC02990-IBu	100	1792	0	0	1	1792	1	1792	0	3310	100	1792	1792
SmLINC02990-IBu	SmLINC02991-IBu	100	1792	0	0	1	1792	1	1792	0	3310	100	1792	1792
SmLINC02990-IBu	SmLINC02989-IBu	100	1792	0	0	1	1792	1	1792	0	3310	100	1792	1792
SmLINC02991-IBu	SmLINC02990-IBu	100	1792	0	0	1	1792	1	1792	0	3310	100	1792	1792
SmLINC02991-IBu	SmLINC02989-IBu	100	1792	0	0	1	1792	1	1792	0	3310	100	1792	1792
SmLINC03358-IBu	SmLINC03360-IBu	100	833	0	0	1	833	1	833	0	1539	100	833	833
SmLINC03358-IBu	SmLINC03359-IBu	100	833	0	0	1	833	1	833	0	1539	100	833	833
SmLINC03359-IBu	SmLINC03360-IBu	100	833	0	0	1	833	1	833	0	1539	100	833	833
SmLINC03359-IBu	SmLINC03358-IBu	100	833	0	0	1	833	1	833	0	1539	100	833	833
SmLINC03360-IBu	SmLINC03359-IBu	100	833	0	0	1	833	1	833	0	1539	100	833	833
SmLINC03360-IBu	SmLINC03358-IBu	100	833	0	0	1	833	1	833	0	1539	100	833	833
SmLINC03791-IBu	SmLINC03792-IBu	100	680	0	0	1	680	1	680	0	1256	100	680	680
SmLINC03792-IBu	SmLINC03791-IBu	100	680	0	0	1	680	1	680	0	1256	100	680	680
SmLINC04100-IBu	SmLINC04101-IBu	100	656	0	0	1	656	1	656	0	1212	100	656	656
SmLINC04101-IBu	SmLINC04100-IBu	100	656	0	0	1	656	1	656	0	1212	100	656	656
SmLINC04234-IBu	SmLINC04236-IBu	100	655	0	0	1	655	1	655	0	1210	100	655	655
SmLINC04236-IBu	SmLINC04234-IBu	100	655	0	0	1	655	1	655	0	1210	100	655	655
SmLINC05848-IBu	SmLINC05849-IBu	100	1236	0	0	1	1236	1	1236	0	2283	100	1236	1236
SmLINC05849-IBu	SmLINC05848-IBu	100	1236	0	0	1	1236	1	1236	0	2283	100	1236	1236
SmLINC06260-IBu	SmLINC06263-IBu	100	1172	0	0	1	1172	1	1172	0	2165	100	1172	1172
SmLINC06263-IBu	SmLINC06260-IBu	100	1172	0	0	1	1172	1	1172	0	2165	100	1172	1172

## Sheet: 100id100qcov
S2 Table. BlastN analysis of all 7029 SmLINCs against themselves.
Query id	Subject id	% identity	alignment length	mismatches	gap openings	q. start	q. end	s. start	s. end	e-value	bit score	% q. cov	q. len	s. len
SmLINC00066-IBu	SmLINC00059-IBu	100	658	0	0	1	658	1772	2429	0	1216	100	658	4873
SmLINC00092-IBu	SmLINC00093-IBu	100	1516	0	0	1	1516	1	1516	0	2800	100	1516	4892
SmLINC00172-IBu	SmLINC00173-IBu	100	790	0	0	1	790	38	827	0	1459	100	790	903
SmLINC00200-IBu	SmLINC00201-IBu	100	930	0	0	1	930	47	976	0	1718	100	930	1269
SmLINC00213-IBu	SmLINC00212-IBu	100	1367	0	0	1	1367	456	1822	0	2525	100	1367	1824
SmLINC00215-IBu	SmLINC00216-IBu	100	647	0	0	1	647	36	682	0	1195	100	647	756
SmLINC00288-IBu	SmLINC00289-IBu	100	805	0	0	1	805	446	1250	0	1487	100	805	1278
SmLINC00300-IBu	SmLINC00298-IBu	100	834	0	0	1	834	36	869	0	1541	100	834	1394
SmLINC00341-IBu	SmLINC00339-IBu	100	847	0	0	1	847	2	848	0	1565	100	847	2952
SmLINC00364-IBu	SmLINC00365-IBu	100	771	0	0	1	771	151	921	0	1424	100	771	1140
SmLINC00383-IBu	SmLINC00382-IBu	100	989	0	0	1	989	437	1425	0	1827	100	989	1642
SmLINC00398-IBu	SmLINC00397-IBu	100	370	0	0	1	370	560	929	0	684	100	370	1332
SmLINC00402-IBu	SmLINC00401-IBu	100	705	0	0	1	705	1393	2097	0	1303	100	705	2841
SmLINC00403-IBu	SmLINC00401-IBu	100	1245	0	0	1	1245	1453	2697	0	2300	100	1245	2841
SmLINC00404-IBu	SmLINC00405-IBu	100	666	0	0	1	666	19	684	0	1230	100	666	820
SmLINC00408-IBu	SmLINC00407-IBu	100	1044	0	0	1	1044	6	1049	0	1929	100	1044	1051
SmLINC00450-IBu	SmLINC00452-IBu	100	2060	0	0	1	2060	54	2113	0	3805	100	2060	2303
SmLINC00451-IBu	SmLINC00453-IBu	100	1792	0	0	1	1792	54	1845	0	3310	100	1792	1889
SmLINC00486-IBu	SmLINC00493-IBu	100	1609	0	0	1	1609	16	1624	0	2972	100	1609	1758
SmLINC00486-IBu	SmLINC00490-IBu	100	1609	0	0	1	1609	31	1639	0	2972	100	1609	1800
SmLINC00508-IBu	SmLINC00505-IBu	100	706	0	0	1	706	81	786	0	1304	100	706	797
SmLINC00542-IBu	SmLINC00541-IBu	100	1360	0	0	1	1360	302	1661	0	2512	100	1360	4335
SmLINC00579-IBu	SmLINC00582-IBu	100	953	0	0	1	953	14	966	0	1760	100	953	1000
SmLINC00586-IBu	SmLINC00590-IBu	100	626	0	0	1	626	8	633	0	1157	100	626	837
SmLINC00595-IBu	SmLINC00592-IBu	100	853	0	0	1	853	1	853	0	1576	100	853	2091
SmLINC00606-IBu	SmLINC00608-IBu	100	984	0	0	1	984	15	998	0	1818	100	984	1351
SmLINC00606-IBu	SmLINC00603-IBu	100	984	0	0	1	984	7	990	0	1818	100	984	1412
SmLINC00615-IBu	SmLINC00614-IBu	100	595	0	0	1	595	78	672	0	1099	100	595	679
SmLINC00720-IBu	SmLINC00721-IBu	100	756	0	0	1	756	4	759	0	1397	100	756	783
SmLINC00734-IBu	SmLINC00738-IBu	100	807	0	0	1	807	749	1555	0	1491	100	807	1801
SmLINC00734-IBu	SmLINC00737-IBu	100	807	0	0	1	807	1053	1859	0	1491	100	807	2105
SmLINC00774-IBu	SmLINC00767-IBu	100	633	0	0	1	633	91	723	0	1170	100	633	8070
SmLINC00774-IBu	SmLINC00766-IBu	100	633	0	0	1	633	91	723	0	1170	100	633	1627
SmLINC00776-IBu	SmLINC00762-IBu	100	915	0	0	1	915	1781	2695	0	1690	100	915	10553
SmLINC00777-IBu	SmLINC00776-IBu	100	777	0	0	1	777	32	808	0	1435	100	777	915
SmLINC00777-IBu	SmLINC00762-IBu	100	777	0	0	1	777	1812	2588	0	1435	100	777	10553
SmLINC00811-IBu	SmLINC00851-IBu	100	1038	0	0	1	1038	1658	2695	0	1917	100	1038	2892
SmLINC00811-IBu	SmLINC00842-IBu	100	1038	0	0	1	1038	636	1673	0	1917	100	1038	1870
SmLINC00811-IBu	SmLINC00841-IBu	100	1038	0	0	1	1038	500	1537	0	1917	100	1038	1734
SmLINC00811-IBu	SmLINC00840-IBu	100	1038	0	0	1	1038	491	1528	0	1917	100	1038	1725
SmLINC00811-IBu	SmLINC00836-IBu	100	1038	0	0	1	1038	730	1767	0	1917	100	1038	1964
SmLINC00813-IBu	SmLINC00847-IBu	100	1001	0	0	1	1001	636	1636	0	1849	100	1001	1905
SmLINC00813-IBu	SmLINC00846-IBu	100	1001	0	0	1	1001	500	1500	0	1849	100	1001	1769
SmLINC00813-IBu	SmLINC00845-IBu	100	1001	0	0	1	1001	1658	2658	0	1849	100	1001	2927
SmLINC00813-IBu	SmLINC00837-IBu	100	1001	0	0	1	1001	730	1730	0	1849	100	1001	1999
SmLINC00813-IBu	SmLINC00822-IBu	100	1001	0	0	1	1001	491	1491	0	1849	100	1001	1760
SmLINC00976-IBu	SmLINC00985-IBu	100	749	0	0	1	749	2339	3087	0	1384	100	749	3181
SmLINC00976-IBu	SmLINC00980-IBu	100	749	0	0	1	749	521	1269	0	1384	100	749	1867
SmLINC00976-IBu	SmLINC00973-IBu	100	749	0	0	1	749	3529	4277	0	1384	100	749	4313
SmLINC00976-IBu	SmLINC00972-IBu	100	749	0	0	1	749	4279	5027	0	1384	100	749	5063
SmLINC00976-IBu	SmLINC00970-IBu	100	749	0	0	1	749	831	1579	0	1384	100	749	1615
SmLINC00976-IBu	SmLINC00969-IBu	100	749	0	0	1	749	1496	2244	0	1384	100	749	2280
SmLINC00977-IBu	SmLINC00982-IBu	100	3005	0	0	1	3005	39	3043	0	5550	100	3005	3158
SmLINC00978-IBu	SmLINC00984-IBu	100	3549	0	0	1	3549	39	3587	0	6554	100	3549	3620
SmLINC01000-IBu	SmLINC01003-IBu	100	1185	0	0	1	1185	22	1206	0	2189	100	1185	1516
SmLINC01017-IBu	SmLINC01015-IBu	100	708	0	0	1	708	4	711	0	1308	100	708	755
SmLINC01044-IBu	SmLINC01045-IBu	100	1489	0	0	1	1489	25	1513	0	2750	100	1489	1545
SmLINC01063-IBu	SmLINC01066-IBu	100	438	0	0	1	438	967	1404	0	809	100	438	1465
SmLINC01067-IBu	SmLINC01069-IBu	100	705	0	0	1	705	132	836	0	1303	100	705	923
SmLINC01076-IBu	SmLINC01074-IBu	100	1066	0	0	1	1066	258	1323	0	1969	100	1066	1326
SmLINC01079-IBu	SmLINC01082-IBu	100	1261	0	0	1	1261	11	1271	0	2329	100	1261	1358
SmLINC01146-IBu	SmLINC01144-IBu	100	875	0	0	1	875	608	1482	0	1616	100	875	2092
SmLINC01170-IBu	SmLINC01165-IBu	100	1096	0	0	1	1096	160	1255	0	2025	100	1096	2462
SmLINC01205-IBu	SmLINC01206-IBu	100	865	0	0	1	865	23	887	0	1598	100	865	888
SmLINC01246-IBu	SmLINC01245-IBu	100	1041	0	0	1	1041	1091	2131	0	1923	100	1041	2131
SmLINC01247-IBu	SmLINC01245-IBu	100	557	0	0	1	557	1042	1598	0	1029	100	557	2131
SmLINC01274-IBu	SmLINC01270-IBu	100	1322	0	0	1	1322	1267	2588	0	2442	100	1322	2623
SmLINC01293-IBu	SmLINC01294-IBu	100	594	0	0	1	594	23	616	0	1098	100	594	630
SmLINC01293-IBu	SmLINC01292-IBu	100	594	0	0	1	594	25	618	0	1098	100	594	623
SmLINC01303-IBu	SmLINC01306-IBu	100	516	0	0	1	516	87	602	0	953	100	516	613
SmLINC01303-IBu	SmLINC01305-IBu	100	516	0	0	1	516	28	543	0	953	100	516	606
SmLINC01308-IBu	SmLINC01313-IBu	100	724	0	0	1	724	33	756	0	1338	100	724	764
SmLINC01335-IBu	SmLINC01333-IBu	100	522	0	0	1	522	349	870	0	965	100	522	887
SmLINC01345-IBu	SmLINC01346-IBu	100	617	0	0	1	617	43	659	0	1140	100	617	874
SmLINC01376-IBu	SmLINC01372-IBu	100	486	0	0	1	486	132	617	0	898	100	486	981
SmLINC01377-IBu	SmLINC01375-IBu	100	534	0	0	1	534	123	656	0	987	100	534	1020
SmLINC01377-IBu	SmLINC01374-IBu	100	534	0	0	1	534	123	656	0	987	100	534	971
SmLINC01377-IBu	SmLINC01370-IBu	100	534	0	0	1	534	123	656	0	987	100	534	1006
SmLINC01390-IBu	SmLINC01391-IBu	100	707	0	0	1	707	5	711	0	1306	100	707	1016
SmLINC01439-IBu	SmLINC01443-IBu	100	872	0	0	1	872	5	876	0	1611	100	872	887
SmLINC01439-IBu	SmLINC01438-IBu	100	872	0	0	1	872	2269	3140	0	1611	100	872	9664
SmLINC01440-IBu	SmLINC01437-IBu	100	1030	0	0	1	1030	2320	3349	0	1903	100	1030	8538
SmLINC01441-IBu	SmLINC01443-IBu	100	801	0	0	1	801	56	856	0	1480	100	801	887
SmLINC01441-IBu	SmLINC01439-IBu	100	801	0	0	1	801	52	852	0	1480	100	801	872
SmLINC01441-IBu	SmLINC01438-IBu	100	801	0	0	1	801	2320	3120	0	1480	100	801	9664
SmLINC01443-IBu	SmLINC01438-IBu	100	887	0	0	1	887	2265	3151	0	1639	100	887	9664
SmLINC01476-IBu	SmLINC01475-IBu	100	926	0	0	1	926	1162	2087	0	1711	100	926	5030
SmLINC01477-IBu	SmLINC01475-IBu	100	945	0	0	1	945	1210	2154	0	1746	100	945	5030
SmLINC01507-IBu	SmLINC01509-IBu	100	616	0	0	1	616	1	616	0	1138	100	616	782
SmLINC01507-IBu	SmLINC01508-IBu	100	616	0	0	1	616	1	616	0	1138	100	616	847
SmLINC01528-IBu	SmLINC01527-IBu	100	1059	0	0	1	1059	4123	5181	0	1956	100	1059	9803
SmLINC01565-IBu	SmLINC01564-IBu	100	1155	0	0	1	1155	19	1173	0	2134	100	1155	1182
SmLINC01569-IBu	SmLINC01568-IBu	100	1107	0	0	1	1107	12	1118	0	2045	100	1107	2160
SmLINC01583-IBu	SmLINC01585-IBu	100	928	0	0	1	928	71	998	0	1714	100	928	1337
SmLINC01583-IBu	SmLINC01581-IBu	100	928	0	0	1	928	25	952	0	1714	100	928	1327
SmLINC01610-IBu	SmLINC01615-IBu	100	778	0	0	1	778	763	1540	0	1437	100	778	1557
SmLINC01645-IBu	SmLINC01647-IBu	100	2597	0	0	1	2597	12	2608	0	4796	100	2597	2888
SmLINC01753-IBu	SmLINC01754-IBu	100	798	0	0	1	798	18	815	0	1474	100	798	859
SmLINC01771-IBu	SmLINC01770-IBu	100	386	0	0	1	386	347	732	0	713	100	386	4126
SmLINC01772-IBu	SmLINC01770-IBu	100	383	0	0	1	383	319	701	0	708	100	383	4126
SmLINC01780-IBu	SmLINC01775-IBu	100	1232	0	0	1	1232	136	1367	0	2276	100	1232	1398
SmLINC01789-IBu	SmLINC01787-IBu	100	436	0	0	1	436	579	1014	0	806	100	436	1042
SmLINC01815-IBu	SmLINC01816-IBu	100	601	0	0	1	601	68	668	0	1110	100	601	689
SmLINC01861-IBu	SmLINC01862-IBu	100	656	0	0	1	656	89	744	0	1212	100	656	744
SmLINC01870-IBu	SmLINC01862-IBu	100	558	0	0	1	558	172	729	0	1031	100	558	744
SmLINC01870-IBu	SmLINC01861-IBu	100	558	0	0	1	558	84	641	0	1031	100	558	656
SmLINC01880-IBu	SmLINC01876-IBu	100	1202	0	0	1	1202	80	1281	0	2220	100	1202	1342
SmLINC01911-IBu	SmLINC01908-IBu	100	530	0	0	1	530	220	749	0	979	100	530	870
SmLINC01925-IBu	SmLINC01926-IBu	100	763	0	0	1	763	61	823	0	1410	100	763	872
SmLINC01970-IBu	SmLINC01973-IBu	100	555	0	0	1	555	137	691	0	1026	100	555	856
SmLINC02035-IBu	SmLINC02033-IBu	100	1260	0	0	1	1260	90	1349	0	2327	100	1260	1755
SmLINC02047-IBu	SmLINC02048-IBu	100	900	0	0	1	900	1	900	0	1663	100	900	1879
SmLINC02073-IBu	SmLINC02074-IBu	100	910	0	0	1	910	27	936	0	1681	100	910	938
SmLINC02130-IBu	SmLINC02129-IBu	100	1040	0	0	1	1040	262	1301	0	1921	100	1040	1496
SmLINC02200-IBu	SmLINC02202-IBu	100	600	0	0	1	600	5	604	0	1109	100	600	618
SmLINC02230-IBu	SmLINC02233-IBu	100	2299	0	0	1	2299	4	2302	0	4246	100	2299	2857
SmLINC02274-IBu	SmLINC02276-IBu	100	1074	0	0	1	1074	67	1140	0	1984	100	1074	1178
SmLINC02275-IBu	SmLINC02276-IBu	100	1118	0	0	1	1118	19	1136	0	2065	100	1118	1178
SmLINC02350-IBu	SmLINC02348-IBu	100	1183	0	0	1	1183	277	1459	0	2185	100	1183	1466
SmLINC02378-IBu	SmLINC02391-IBu	100	1265	0	0	1	1265	1	1265	0	2337	100	1265	1268
SmLINC02380-IBu	SmLINC02366-IBu	100	1220	0	0	1	1220	949	2168	0	2254	100	1220	7081
SmLINC02380-IBu	SmLINC02359-IBu	100	1220	0	0	1	1220	954	2173	0	2254	100	1220	7098
SmLINC02381-IBu	SmLINC02375-IBu	100	2028	0	0	1	2028	21	2048	0	3746	100	2028	2194
SmLINC02393-IBu	SmLINC02379-IBu	100	1252	0	0	1	1252	1	1252	0	2313	100	1252	1302
SmLINC02398-IBu	SmLINC02400-IBu	100	776	0	0	1	776	6	781	0	1434	100	776	906
SmLINC02403-IBu	SmLINC02400-IBu	100	841	0	0	1	841	29	869	0	1554	100	841	906
SmLINC02424-IBu	SmLINC02422-IBu	100	1023	0	0	1	1023	55	1077	0	1890	100	1023	1561
SmLINC02425-IBu	SmLINC02422-IBu	100	1001	0	0	1	1001	80	1080	0	1849	100	1001	1561
SmLINC02448-IBu	SmLINC02452-IBu	100	869	0	0	1	869	3	871	0	1605	100	869	1292
SmLINC02449-IBu	SmLINC02451-IBu	100	815	0	0	1	815	101	915	0	1506	100	815	1336
SmLINC02478-IBu	SmLINC02487-IBu	100	439	0	0	1	439	49	487	0	811	100	439	607
SmLINC02478-IBu	SmLINC02459-IBu	100	439	0	0	1	439	54	492	0	811	100	439	506
SmLINC02479-IBu	SmLINC02458-IBu	100	396	0	0	1	396	54	449	0	732	100	396	463
SmLINC02500-IBu	SmLINC02503-IBu	100	835	0	0	1	835	1137	1971	0	1543	100	835	1993
SmLINC02501-IBu	SmLINC02504-IBu	100	924	0	0	1	924	1137	2060	0	1707	100	924	2082
SmLINC02545-IBu	SmLINC02537-IBu	100	1299	0	0	1	1299	965	2263	0	2399	100	1299	2541
SmLINC02570-IBu	SmLINC02562-IBu	100	637	0	0	1	637	577	1213	0	1177	100	637	1319
SmLINC02572-IBu	SmLINC02563-IBu	100	600	0	0	1	600	577	1176	0	1109	100	600	1282
SmLINC02581-IBu	SmLINC02580-IBu	100	1319	0	0	1	1319	1026	2344	0	2436	100	1319	2405
SmLINC02663-IBu	SmLINC02656-IBu	100	1908	0	0	1	1908	440	2347	0	3524	100	1908	7268
SmLINC02719-IBu	SmLINC02718-IBu	100	608	0	0	1	608	111	718	0	1123	100	608	755
SmLINC02727-IBu	SmLINC02725-IBu	100	971	0	0	1	971	1	971	0	1794	100	971	1092
SmLINC02728-IBu	SmLINC02727-IBu	100	810	0	0	1	810	157	966	0	1496	100	810	971
SmLINC02728-IBu	SmLINC02725-IBu	100	810	0	0	1	810	157	966	0	1496	100	810	1092
SmLINC02733-IBu	SmLINC02732-IBu	100	879	0	0	1	879	2035	2913	0	1624	100	879	4662
SmLINC02860-IBu	SmLINC02863-IBu	100	914	0	0	1	914	52	965	0	1688	100	914	1215
SmLINC02889-IBu	SmLINC02890-IBu	100	1005	0	0	1	1005	55	1059	0	1857	100	1005	1088
SmLINC02911-IBu	SmLINC02910-IBu	100	702	0	0	1	702	160	861	0	1297	100	702	2093
SmLINC02914-IBu	SmLINC02913-IBu	100	1470	0	0	1	1470	43	1512	0	2715	100	1470	1661
SmLINC02946-IBu	SmLINC02947-IBu	100	698	0	0	1	698	192	889	0	1290	100	698	929
SmLINC02981-IBu	SmLINC02980-IBu	100	389	0	0	1	389	235	623	0	719	100	389	1016
SmLINC02987-IBu	SmLINC02991-IBu	100	1404	0	0	1	1404	389	1792	0	2593	100	1404	1792
SmLINC02987-IBu	SmLINC02990-IBu	100	1404	0	0	1	1404	389	1792	0	2593	100	1404	1792
SmLINC02987-IBu	SmLINC02989-IBu	100	1404	0	0	1	1404	389	1792	0	2593	100	1404	1792
SmLINC02987-IBu	SmLINC02988-IBu	100	1404	0	0	1	1404	158	1561	0	2593	100	1404	1561
SmLINC03047-IBu	SmLINC03048-IBu	100	496	0	0	1	496	1	496	0	917	100	496	532
SmLINC03070-IBu	SmLINC03072-IBu	100	622	0	0	1	622	488	1109	0	1149	100	622	1215
SmLINC03070-IBu	SmLINC03071-IBu	100	622	0	0	1	622	586	1207	0	1149	100	622	1265
SmLINC03081-IBu	SmLINC03080-IBu	100	489	0	0	1	489	22	510	0	904	100	489	579
SmLINC03135-IBu	SmLINC03139-IBu	100	869	0	0	1	869	35	903	0	1605	100	869	1021
SmLINC03179-IBu	SmLINC03181-IBu	100	1398	0	0	1	1398	19	1416	0	2582	100	1398	1490
SmLINC03180-IBu	SmLINC03183-IBu	100	1420	0	0	1	1420	26	1445	0	2623	100	1420	1507
SmLINC03180-IBu	SmLINC03178-IBu	100	1420	0	0	1	1420	1	1420	0	2623	100	1420	1804
SmLINC03182-IBu	SmLINC03181-IBu	100	1454	0	0	1	1454	25	1478	0	2686	100	1454	1490
SmLINC03261-IBu	SmLINC03266-IBu	100	1315	0	0	1	1315	70	1384	0	2429	100	1315	1798
SmLINC03272-IBu	SmLINC03274-IBu	100	634	0	0	1	634	65	698	0	1171	100	634	1016
SmLINC03313-IBu	SmLINC03314-IBu	100	1228	0	0	1	1228	889	2116	0	2268	100	1228	2169
SmLINC03333-IBu	SmLINC03337-IBu	100	498	0	0	1	498	115	612	0	920	100	498	653
SmLINC03334-IBu	SmLINC03336-IBu	100	765	0	0	1	765	115	879	0	1413	100	765	920
SmLINC03344-IBu	SmLINC03346-IBu	100	534	0	0	1	534	9	542	0	987	100	534	611
SmLINC03383-IBu	SmLINC03381-IBu	100	666	0	0	1	666	196	861	0	1230	100	666	872
SmLINC03496-IBu	SmLINC03494-IBu	100	1171	0	0	1	1171	79	1249	0	2163	100	1171	1338
SmLINC03496-IBu	SmLINC03493-IBu	100	1171	0	0	1	1171	75	1245	0	2163	100	1171	1373
SmLINC03497-IBu	SmLINC03495-IBu	100	1134	0	0	1	1134	79	1212	0	2095	100	1134	1301
SmLINC03497-IBu	SmLINC03492-IBu	100	1134	0	0	1	1134	75	1208	0	2095	100	1134	1336
SmLINC03503-IBu	SmLINC03510-IBu	100	1445	0	0	1	1445	347	1791	0	2669	100	1445	1823
SmLINC03505-IBu	SmLINC03511-IBu	100	1485	0	0	1	1485	347	1831	0	2743	100	1485	1863
SmLINC03506-IBu	SmLINC03507-IBu	100	1446	0	0	1	1446	347	1792	0	2671	100	1446	1824
SmLINC03558-IBu	SmLINC03559-IBu	100	636	0	0	1	636	13	648	0	1175	100	636	664
SmLINC03575-IBu	SmLINC03574-IBu	100	1209	0	0	1	1209	7	1215	0	2233	100	1209	1245
SmLINC03592-IBu	SmLINC03580-IBu	100	1258	0	0	1	1258	165	1422	0	2324	100	1258	2675
SmLINC03600-IBu	SmLINC03605-IBu	100	538	0	0	1	538	11	548	0	994	100	538	576
SmLINC03660-IBu	SmLINC03661-IBu	100	1385	0	0	1	1385	529	1913	0	2558	100	1385	1964
SmLINC03684-IBu	SmLINC03688-IBu	100	779	0	0	1	779	20	798	0	1439	100	779	799
SmLINC03685-IBu	SmLINC03686-IBu	100	739	0	0	1	739	20	758	0	1365	100	739	759
SmLINC03694-IBu	SmLINC03693-IBu	100	565	0	0	1	565	9	573	0	1044	100	565	583
SmLINC03703-IBu	SmLINC03705-IBu	100	596	0	0	1	596	42	637	0	1101	100	596	1050
SmLINC03724-IBu	SmLINC03723-IBu	100	1604	0	0	1	1604	33	1636	0	2963	100	1604	1636
SmLINC03732-IBu	SmLINC03730-IBu	100	606	0	0	1	606	81	686	0	1120	100	606	701
SmLINC03773-IBu	SmLINC03769-IBu	100	835	0	0	1	835	6	840	0	1543	100	835	841
SmLINC03811-IBu	SmLINC03809-IBu	100	931	0	0	1	931	699	1629	0	1720	100	931	2257
SmLINC03824-IBu	SmLINC03821-IBu	100	720	0	0	1	720	2774	3493	0	1330	100	720	7993
SmLINC03838-IBu	SmLINC03836-IBu	100	768	0	0	1	768	3308	4075	0	1419	100	768	6827
SmLINC03838-IBu	SmLINC03832-IBu	100	768	0	0	1	768	3037	3804	0	1419	100	768	6556
SmLINC03874-IBu	SmLINC03862-IBu	100	1233	0	0	1	1233	3928	5160	0	2278	100	1233	5565
SmLINC03882-IBu	SmLINC03883-IBu	100	1242	0	0	1	1242	54	1295	0	2294	100	1242	2485
SmLINC03901-IBu	SmLINC03913-IBu	100	711	0	0	1	711	7	717	0	1314	100	711	723
SmLINC03904-IBu	SmLINC03906-IBu	100	1507	0	0	1	1507	9	1515	0	2784	100	1507	1595
SmLINC03904-IBu	SmLINC03897-IBu	100	1507	0	0	1	1507	3876	5382	0	2784	100	1507	6688
SmLINC03906-IBu	SmLINC03897-IBu	100	1595	0	0	1	1595	3868	5462	0	2946	100	1595	6688
SmLINC03936-IBu	SmLINC03937-IBu	100	697	0	0	1	697	84	780	0	1288	100	697	780
SmLINC03936-IBu	SmLINC03935-IBu	100	697	0	0	1	697	40	736	0	1288	100	697	736
SmLINC03972-IBu	SmLINC03967-IBu	100	766	0	0	1	766	3188	3953	0	1415	100	766	4054
SmLINC03972-IBu	SmLINC03966-IBu	100	766	0	0	1	766	2287	3052	0	1415	100	766	3153
SmLINC03974-IBu	SmLINC03967-IBu	100	816	0	0	1	816	3129	3944	0	1507	100	816	4054
SmLINC03974-IBu	SmLINC03966-IBu	100	816	0	0	1	816	2228	3043	0	1507	100	816	3153
SmLINC03992-IBu	SmLINC03993-IBu	100	654	0	0	1	654	40	693	0	1208	100	654	1292
SmLINC04021-IBu	SmLINC04019-IBu	100	521	0	0	1	521	22	542	0	963	100	521	723
SmLINC04070-IBu	SmLINC04069-IBu	100	1752	0	0	1	1752	512	2263	0	3236	100	1752	2784
SmLINC04071-IBu	SmLINC04069-IBu	100	874	0	0	1	874	1397	2270	0	1615	100	874	2784
SmLINC04113-IBu	SmLINC04112-IBu	100	719	0	0	1	719	63	781	0	1328	100	719	795
SmLINC04168-IBu	SmLINC04164-IBu	100	1687	0	0	1	1687	1319	3005	0	3116	100	1687	3010
SmLINC04171-IBu	SmLINC04168-IBu	100	1295	0	0	1	1295	2	1296	0	2392	100	1295	1687
SmLINC04171-IBu	SmLINC04164-IBu	100	1295	0	0	1	1295	1320	2614	0	2392	100	1295	3010
SmLINC04176-IBu	SmLINC04162-IBu	100	1240	0	0	1	1240	1334	2573	0	2290	100	1240	2573
SmLINC04188-IBu	SmLINC04181-IBu	100	659	0	0	1	659	321	979	0	1218	100	659	1723
SmLINC04189-IBu	SmLINC04183-IBu	100	1179	0	0	1	1179	4	1182	0	2178	100	1179	2028
SmLINC04190-IBu	SmLINC04182-IBu	100	1390	0	0	1	1390	321	1710	0	2567	100	1390	3239
SmLINC04199-IBu	SmLINC04196-IBu	100	641	0	0	1	641	573	1213	0	1184	100	641	1264
SmLINC04219-IBu	SmLINC04217-IBu	100	630	0	0	1	630	3	632	0	1164	100	630	715
SmLINC04267-IBu	SmLINC04266-IBu	100	480	0	0	1	480	2	481	0	887	100	480	521
SmLINC04285-IBu	SmLINC04290-IBu	100	1092	0	0	1	1092	13	1104	0	2017	100	1092	1128
SmLINC04311-IBu	SmLINC04308-IBu	100	1436	0	0	1	1436	27	1462	0	2652	100	1436	2152
SmLINC04312-IBu	SmLINC04307-IBu	100	1389	0	0	1	1389	27	1415	0	2566	100	1389	2105
SmLINC04350-IBu	SmLINC04351-IBu	100	1371	0	0	1	1371	148	1518	0	2532	100	1371	1725
SmLINC04352-IBu	SmLINC04356-IBu	100	1644	0	0	1	1644	2340	3983	0	3037	100	1644	5139
SmLINC04372-IBu	SmLINC04367-IBu	100	1295	0	0	1	1295	1	1295	0	2392	100	1295	2562
SmLINC04373-IBu	SmLINC04376-IBu	100	1158	0	0	1	1158	346	1503	0	2139	100	1158	1907
SmLINC04403-IBu	SmLINC04402-IBu	100	746	0	0	1	746	67	812	0	1378	100	746	855
SmLINC04494-IBu	SmLINC04500-IBu	100	604	0	0	1	604	20	623	0	1116	100	604	1225
SmLINC04494-IBu	SmLINC04492-IBu	100	604	0	0	1	604	1	604	0	1116	100	604	6233
SmLINC04495-IBu	SmLINC04501-IBu	100	562	0	0	1	562	20	581	0	1038	100	562	1183
SmLINC04496-IBu	SmLINC04492-IBu	100	1129	0	0	1	1129	5062	6190	0	2085	100	1129	6233
SmLINC04496-IBu	SmLINC04491-IBu	100	1129	0	0	1	1129	5010	6138	0	2085	100	1129	6181
SmLINC04496-IBu	SmLINC04489-IBu	100	1129	0	0	1	1129	6578	7706	0	2085	100	1129	7749
SmLINC04503-IBu	SmLINC04496-IBu	100	1010	0	0	1	1010	9	1018	0	1866	100	1010	1129
SmLINC04503-IBu	SmLINC04492-IBu	100	1010	0	0	1	1010	5070	6079	0	1866	100	1010	6233
SmLINC04503-IBu	SmLINC04491-IBu	100	1010	0	0	1	1010	5018	6027	0	1866	100	1010	6181
SmLINC04503-IBu	SmLINC04489-IBu	100	1010	0	0	1	1010	6586	7595	0	1866	100	1010	7749
SmLINC04530-IBu	SmLINC04529-IBu	100	1389	0	0	1	1389	27	1415	0	2566	100	1389	1458
SmLINC04555-IBu	SmLINC04554-IBu	100	969	0	0	1	969	1	969	0	1790	100	969	1148
SmLINC04564-IBu	SmLINC04567-IBu	100	850	0	0	1	850	311	1160	0	1570	100	850	2868
SmLINC04609-IBu	SmLINC04611-IBu	100	742	0	0	1	742	1446	2187	0	1371	100	742	2275
SmLINC04664-IBu	SmLINC04668-IBu	100	650	0	0	1	650	41	690	0	1201	100	650	869
SmLINC04687-IBu	SmLINC04686-IBu	100	578	0	0	1	578	30	607	0	1068	100	578	2017
SmLINC04777-IBu	SmLINC04780-IBu	100	1028	0	0	1	1028	284	1311	0	1899	100	1028	1330
SmLINC04783-IBu	SmLINC04784-IBu	100	2223	0	0	1	2223	404	2626	0	4106	100	2223	2801
SmLINC04809-IBu	SmLINC04805-IBu	100	229	0	0	1	229	2109	2337	5e-119	424	100	229	2769
SmLINC04823-IBu	SmLINC04818-IBu	100	1513	0	0	1	1513	24	1536	0	2795	100	1513	1864
SmLINC04848-IBu	SmLINC04851-IBu	100	1535	0	0	1	1535	106	1640	0	2835	100	1535	1906
SmLINC04854-IBu	SmLINC04851-IBu	100	459	0	0	1	459	812	1270	0	848	100	459	1906
SmLINC04854-IBu	SmLINC04850-IBu	100	459	0	0	1	459	1285	1743	0	848	100	459	2379
SmLINC04854-IBu	SmLINC04848-IBu	100	459	0	0	1	459	707	1165	0	848	100	459	1535
SmLINC04890-IBu	SmLINC04894-IBu	100	900	0	0	1	900	6	905	0	1663	100	900	921
SmLINC04918-IBu	SmLINC04926-IBu	100	998	0	0	1	998	17	1014	0	1844	100	998	1044
SmLINC04931-IBu	SmLINC04937-IBu	100	582	0	0	1	582	10	591	0	1075	100	582	833
SmLINC04936-IBu	SmLINC04933-IBu	100	954	0	0	1	954	13	966	0	1762	100	954	1405
SmLINC04975-IBu	SmLINC04983-IBu	100	1254	0	0	1	1254	1	1254	0	2316	100	1254	1417
SmLINC04981-IBu	SmLINC04978-IBu	100	1937	0	0	1	1937	569	2505	0	3578	100	1937	7029
SmLINC04986-IBu	SmLINC04977-IBu	100	1043	0	0	1	1043	1178	2220	0	1927	100	1043	6744
SmLINC04990-IBu	SmLINC04981-IBu	100	1198	0	0	1	1198	733	1930	0	2213	100	1198	1937
SmLINC04990-IBu	SmLINC04978-IBu	100	1198	0	0	1	1198	1301	2498	0	2213	100	1198	7029
SmLINC05013-IBu	SmLINC05015-IBu	100	1600	0	0	1	1600	401	2000	0	2955	100	1600	2070
SmLINC05014-IBu	SmLINC05015-IBu	100	933	0	0	1	933	342	1274	0	1724	100	933	2070
SmLINC05075-IBu	SmLINC05077-IBu	100	852	0	0	1	852	437	1288	0	1574	100	852	1679
SmLINC05075-IBu	SmLINC05076-IBu	100	852	0	0	1	852	395	1246	0	1574	100	852	1637
SmLINC05084-IBu	SmLINC05079-IBu	100	595	0	0	1	595	5	599	0	1099	100	595	1399
SmLINC05132-IBu	SmLINC05131-IBu	100	1783	0	0	1	1783	324	2106	0	3293	100	1783	2633
SmLINC05143-IBu	SmLINC05142-IBu	100	585	0	0	1	585	110	694	0	1081	100	585	2689
SmLINC05145-IBu	SmLINC05147-IBu	100	778	0	0	1	778	2	779	0	1437	100	778	831
SmLINC05153-IBu	SmLINC05154-IBu	100	1396	0	0	1	1396	75	1470	0	2579	100	1396	1508
SmLINC05243-IBu	SmLINC05241-IBu	100	1022	0	0	1	1022	871	1892	0	1888	100	1022	2212
SmLINC05243-IBu	SmLINC05240-IBu	100	1022	0	0	1	1022	905	1926	0	1888	100	1022	2246
SmLINC05257-IBu	SmLINC05254-IBu	100	626	0	0	1	626	306	931	0	1157	100	626	5000
SmLINC05271-IBu	SmLINC05269-IBu	100	386	0	0	1	386	1	386	0	713	100	386	2051
SmLINC05304-IBu	SmLINC05306-IBu	100	864	0	0	1	864	35	898	0	1596	100	864	958
SmLINC05308-IBu	SmLINC05307-IBu	100	248	0	0	1	248	191	438	2e-129	459	100	248	1910
SmLINC05369-IBu	SmLINC05372-IBu	100	737	0	0	1	737	356	1092	0	1362	100	737	1167
SmLINC05433-IBu	SmLINC05432-IBu	100	733	0	0	1	733	92	824	0	1354	100	733	1536
SmLINC05437-IBu	SmLINC05436-IBu	100	810	0	0	1	810	240	1049	0	1496	100	810	1850
SmLINC05507-IBu	SmLINC05506-IBu	100	1578	0	0	1	1578	12	1589	0	2915	100	1578	1589
SmLINC05574-IBu	SmLINC05573-IBu	100	901	0	0	1	901	15	915	0	1664	100	901	956
SmLINC05639-IBu	SmLINC05642-IBu	100	784	0	0	1	784	62	845	0	1448	100	784	848
SmLINC05666-IBu	SmLINC05662-IBu	100	792	0	0	1	792	9	800	0	1463	100	792	1929
SmLINC05680-IBu	SmLINC05683-IBu	100	418	0	0	1	418	500	917	0	773	100	418	960
SmLINC05727-IBu	SmLINC05722-IBu	100	879	0	0	1	879	4751	5629	0	1624	100	879	7051
SmLINC05766-IBu	SmLINC05768-IBu	100	1174	0	0	1	1174	107	1280	0	2169	100	1174	1859
SmLINC05794-IBu	SmLINC05793-IBu	100	514	0	0	1	514	45	558	0	950	100	514	836
SmLINC05800-IBu	SmLINC05796-IBu	100	725	0	0	1	725	358	1082	0	1339	100	725	1109
SmLINC05807-IBu	SmLINC05809-IBu	100	1258	0	0	1	1258	24	1281	0	2324	100	1258	1532
SmLINC05816-IBu	SmLINC05820-IBu	100	609	0	0	1	609	775	1383	0	1125	100	609	1390
SmLINC05832-IBu	SmLINC05831-IBu	100	1358	0	0	1	1358	71	1428	0	2508	100	1358	2718
SmLINC05856-IBu	SmLINC05854-IBu	100	509	0	0	1	509	20	528	0	941	100	509	545
SmLINC05905-IBu	SmLINC05904-IBu	100	679	0	0	1	679	76	754	0	1254	100	679	801
SmLINC05927-IBu	SmLINC05928-IBu	100	1164	0	0	1	1164	1	1164	0	2150	100	1164	2217
SmLINC05993-IBu	SmLINC05999-IBu	100	838	0	0	1	838	32	869	0	1548	100	838	951
SmLINC06005-IBu	SmLINC06003-IBu	100	1388	0	0	1	1388	24	1411	0	2564	100	1388	1655
SmLINC06031-IBu	SmLINC06034-IBu	100	517	0	0	1	517	28	544	0	955	100	517	556
SmLINC06050-IBu	SmLINC06054-IBu	100	1096	0	0	1	1096	7	1102	0	2025	100	1096	1104
SmLINC06051-IBu	SmLINC06054-IBu	100	1067	0	0	1	1067	19	1085	0	1971	100	1067	1104
SmLINC06051-IBu	SmLINC06050-IBu	100	1067	0	0	1	1067	13	1079	0	1971	100	1067	1096
SmLINC06056-IBu	SmLINC06057-IBu	100	467	0	0	1	467	50	516	0	863	100	467	583
SmLINC06059-IBu	SmLINC06065-IBu	100	1789	0	0	1	1789	94	1882	0	3304	100	1789	1909
SmLINC06091-IBu	SmLINC06090-IBu	100	648	0	0	1	648	13	660	0	1197	100	648	698
SmLINC06112-IBu	SmLINC06109-IBu	100	691	0	0	1	691	1839	2529	0	1277	100	691	2727
SmLINC06114-IBu	SmLINC06118-IBu	100	918	0	0	1	918	4	921	0	1696	100	918	1049
SmLINC06115-IBu	SmLINC06120-IBu	100	902	0	0	1	902	4	905	0	1666	100	902	1033
SmLINC06130-IBu	SmLINC06137-IBu	100	561	0	0	1	561	81	641	0	1037	100	561	746
SmLINC06132-IBu	SmLINC06137-IBu	100	558	0	0	1	558	74	631	0	1031	100	558	746
SmLINC06224-IBu	SmLINC06232-IBu	100	694	0	0	1	694	146	839	0	1282	100	694	840
SmLINC06229-IBu	SmLINC06228-IBu	100	327	0	0	1	327	58	384	3e-173	604	100	327	681
SmLINC06258-IBu	SmLINC06262-IBu	100	1307	0	0	1	1307	27	1333	0	2414	100	1307	1333
SmLINC06259-IBu	SmLINC06267-IBu	100	1516	0	0	1	1516	254	1769	0	2800	100	1516	1833
SmLINC06260-IBu	SmLINC06264-IBu	100	1172	0	0	1	1172	104	1275	0	2165	100	1172	1321
SmLINC06261-IBu	SmLINC06266-IBu	100	903	0	0	1	903	254	1156	0	1668	100	903	1220
SmLINC06261-IBu	SmLINC06265-IBu	100	903	0	0	1	903	104	1006	0	1668	100	903	1052
SmLINC06263-IBu	SmLINC06264-IBu	100	1172	0	0	1	1172	104	1275	0	2165	100	1172	1321
SmLINC06274-IBu	SmLINC06275-IBu	100	381	0	0	1	381	152	532	0	704	100	381	638
SmLINC06280-IBu	SmLINC06278-IBu	100	457	0	0	1	457	188	644	0	845	100	457	1365
SmLINC06331-IBu	SmLINC06320-IBu	100	1328	0	0	1	1328	2918	4245	0	2453	100	1328	4250
SmLINC06465-IBu	SmLINC06459-IBu	100	544	0	0	1	544	1	544	0	1005	100	544	1495
SmLINC06500-IBu	SmLINC06499-IBu	100	1764	0	0	1	1764	15	1778	0	3258	100	1764	1814
SmLINC06501-IBu	SmLINC06498-IBu	100	2116	0	0	1	2116	15	2130	0	3908	100	2116	3753
SmLINC06520-IBu	SmLINC06528-IBu	100	699	0	0	1	699	4	702	0	1291	100	699	766
SmLINC06552-IBu	SmLINC06553-IBu	100	579	0	0	1	579	27	605	0	1070	100	579	606
SmLINC06567-IBu	SmLINC06568-IBu	100	805	0	0	1	805	1	805	0	1487	100	805	812
SmLINC06590-IBu	SmLINC06592-IBu	100	1459	0	0	1	1459	357	1815	0	2695	100	1459	2204
SmLINC06601-IBu	SmLINC06602-IBu	100	695	0	0	1	695	24	718	0	1284	100	695	1393
SmLINC06643-IBu	SmLINC06638-IBu	100	1289	0	0	1	1289	151	1439	0	2381	100	1289	1444
SmLINC06657-IBu	SmLINC06654-IBu	100	1300	0	0	1	1300	1664	2963	0	2401	100	1300	8517
SmLINC06657-IBu	SmLINC06653-IBu	100	1300	0	0	1	1300	1664	2963	0	2401	100	1300	3545
SmLINC06733-IBu	SmLINC06726-IBu	100	1748	0	0	1	1748	862	2609	0	3229	100	1748	3660
SmLINC06736-IBu	SmLINC06728-IBu	100	1096	0	0	1	1096	1848	2943	0	2025	100	1096	5037
SmLINC06740-IBu	SmLINC06739-IBu	100	727	0	0	1	727	194	920	0	1343	100	727	1255
SmLINC06769-IBu	SmLINC06768-IBu	100	1288	0	0	1	1288	11	1298	0	2379	100	1288	1533
SmLINC06796-IBu	SmLINC06790-IBu	100	704	0	0	1	704	19	722	0	1301	100	704	758
SmLINC06796-IBu	SmLINC06773-IBu	100	704	0	0	1	704	1	704	0	1301	100	704	3952
SmLINC06797-IBu	SmLINC06791-IBu	100	1028	0	0	1	1028	19	1046	0	1899	100	1028	1101
SmLINC06797-IBu	SmLINC06774-IBu	100	1028	0	0	1	1028	1	1028	0	1899	100	1028	6242
SmLINC06842-IBu	SmLINC06845-IBu	100	1198	0	0	1	1198	87	1284	0	2213	100	1198	1332
SmLINC06883-IBu	SmLINC06880-IBu	100	1284	0	0	1	1284	1987	3270	0	2372	100	1284	4362

## Sheet: 100id90-99qcov
S2 Table. BlastN analysis of all 7029 SmLINCs against themselves.
Query id	Subject id	% identity	alignment length	mismatches	gap openings	q. start	q. end	s. start	s. end	e-value	bit score	% q. cov	q. len	s. len
SmLINC00002-IBu	SmLINC00003-IBu	100	1431	0	0	128	1558	66	1496	0	2643	92	1558	1496
SmLINC00003-IBu	SmLINC00002-IBu	100	1431	0	0	66	1496	128	1558	0	2643	96	1496	1558
SmLINC00016-IBu	SmLINC00020-IBu	100	889	0	0	6	894	1	889	0	1642	99	894	893
SmLINC00016-IBu	SmLINC00019-IBu	100	887	0	0	8	894	1	887	0	1639	99	894	909
SmLINC00019-IBu	SmLINC00020-IBu	100	891	0	0	1	891	3	893	0	1646	98	909	893
SmLINC00019-IBu	SmLINC00016-IBu	100	887	0	0	1	887	8	894	0	1639	98	909	894
SmLINC00020-IBu	SmLINC00019-IBu	100	891	0	0	3	893	1	891	0	1646	99	893	909
SmLINC00020-IBu	SmLINC00016-IBu	100	889	0	0	1	889	6	894	0	1642	99	893	894
SmLINC00038-IBu	SmLINC00043-IBu	100	3469	0	0	284	3752	361	3829	0	6407	92	3752	3829
SmLINC00039-IBu	SmLINC00042-IBu	100	3475	0	0	284	3758	353	3827	0	6418	92	3758	3827
SmLINC00042-IBu	SmLINC00039-IBu	100	3475	0	0	353	3827	284	3758	0	6418	91	3827	3758
SmLINC00043-IBu	SmLINC00038-IBu	100	3469	0	0	361	3829	284	3752	0	6407	91	3829	3752
SmLINC00067-IBu	SmLINC00068-IBu	100	598	0	0	54	651	98	695	0	1105	92	651	695
SmLINC00072-IBu	SmLINC00070-IBu	100	694	0	0	1	694	1	694	0	1282	96	725	794
SmLINC00073-IBu	SmLINC00071-IBu	100	624	0	0	1	624	1	624	0	1153	95	655	724
SmLINC00075-IBu	SmLINC00076-IBu	100	747	0	0	47	793	37	783	0	1380	94	793	783
SmLINC00076-IBu	SmLINC00075-IBu	100	747	0	0	37	783	47	793	0	1380	95	783	793
SmLINC00099-IBu	SmLINC00111-IBu	100	1208	0	0	124	1331	164	1371	0	2231	91	1331	1371
SmLINC00099-IBu	SmLINC00096-IBu	100	1208	0	0	124	1331	164	1371	0	2231	91	1331	2262
SmLINC00102-IBu	SmLINC00112-IBu	100	1051	0	0	124	1174	164	1214	0	1941	90	1174	1214
SmLINC00103-IBu	SmLINC00099-IBu	100	1124	0	0	1	1124	1	1124	0	2076	95	1182	1331
SmLINC00104-IBu	SmLINC00115-IBu	100	1138	0	0	20	1157	1	1138	0	2102	94	1215	1270
SmLINC00105-IBu	SmLINC00120-IBu	100	964	0	0	20	983	1	964	0	1781	96	1004	1319
SmLINC00108-IBu	SmLINC00107-IBu	100	1083	0	0	128	1210	164	1246	0	2001	90	1210	1246
SmLINC00109-IBu	SmLINC00104-IBu	100	934	0	0	1	934	1	934	0	1725	98	955	1215
SmLINC00109-IBu	SmLINC00115-IBu	100	915	0	0	20	934	1	915	0	1690	96	955	1270
SmLINC00110-IBu	SmLINC00098-IBu	100	1159	0	0	128	1286	164	1322	0	2141	90	1286	1322
SmLINC00111-IBu	SmLINC00096-IBu	100	1370	0	0	2	1371	2	1371	0	2531	99	1371	2262
SmLINC00115-IBu	SmLINC00126-IBu	100	1167	0	0	104	1270	39	1205	0	2156	92	1270	1205
SmLINC00115-IBu	SmLINC00104-IBu	100	1138	0	0	1	1138	20	1157	0	2102	90	1270	1215
SmLINC00124-IBu	SmLINC00125-IBu	100	1124	0	0	39	1162	104	1227	0	2076	97	1162	1227
SmLINC00124-IBu	SmLINC00118-IBu	100	1060	0	0	103	1162	217	1276	0	1958	91	1162	1276
SmLINC00125-IBu	SmLINC00124-IBu	100	1124	0	0	104	1227	39	1162	0	2076	92	1227	1162
SmLINC00126-IBu	SmLINC00115-IBu	100	1167	0	0	39	1205	104	1270	0	2156	97	1205	1270
SmLINC00126-IBu	SmLINC00120-IBu	100	1103	0	0	103	1205	217	1319	0	2037	92	1205	1319
SmLINC00154-IBu	SmLINC00152-IBu	100	1065	0	0	44	1108	232	1296	0	1967	96	1108	1296
SmLINC00155-IBu	SmLINC00150-IBu	100	1025	0	0	1	1025	439	1463	0	1893	96	1063	1463
SmLINC00155-IBu	SmLINC00149-IBu	100	1025	0	0	1	1025	629	1653	0	1893	96	1063	1653
SmLINC00174-IBu	SmLINC00175-IBu	100	1381	0	0	24	1404	174	1554	0	2551	98	1404	1554
SmLINC00193-IBu	SmLINC00192-IBu	100	2489	0	0	160	2648	1631	4119	0	4597	94	2648	4119
SmLINC00193-IBu	SmLINC00194-IBu	100	2456	0	0	193	2648	2882	5337	0	4536	93	2648	5337
SmLINC00198-IBu	SmLINC00197-IBu	100	1254	0	0	51	1304	663	1916	0	2316	96	1304	1916
SmLINC00209-IBu	SmLINC00208-IBu	100	654	0	0	1	654	1	654	0	1208	94	696	1066
SmLINC00209-IBu	SmLINC00207-IBu	100	654	0	0	1	654	1	654	0	1208	94	696	1029
SmLINC00209-IBu	SmLINC00211-IBu	100	651	0	0	1	651	1	651	0	1203	94	696	775
SmLINC00209-IBu	SmLINC00210-IBu	100	651	0	0	1	651	1	651	0	1203	94	696	1173
SmLINC00211-IBu	SmLINC00210-IBu	100	742	0	0	1	742	1	742	0	1371	96	775	1173
SmLINC00217-IBu	SmLINC00216-IBu	100	597	0	0	1	597	109	705	0	1103	99	599	756
SmLINC00217-IBu	SmLINC00215-IBu	100	574	0	0	1	574	74	647	0	1061	96	599	647
SmLINC00236-IBu	SmLINC00237-IBu	100	760	0	0	21	780	602	1361	0	1404	97	780	1361
SmLINC00247-IBu	SmLINC00249-IBu	100	877	0	0	1	877	1	877	0	1620	95	920	1126
SmLINC00248-IBu	SmLINC00247-IBu	100	760	0	0	40	799	161	920	0	1404	95	799	920
SmLINC00248-IBu	SmLINC00252-IBu	100	756	0	0	1	756	1	756	0	1397	95	799	1005
SmLINC00248-IBu	SmLINC00249-IBu	100	717	0	0	40	756	161	877	0	1325	90	799	1126
SmLINC00250-IBu	SmLINC00251-IBu	100	915	0	0	40	954	161	1075	0	1690	96	954	1075
SmLINC00252-IBu	SmLINC00249-IBu	100	966	0	0	40	1005	161	1126	0	1784	96	1005	1126
SmLINC00254-IBu	SmLINC00253-IBu	100	1227	0	0	23	1249	203	1429	0	2266	98	1249	1429
SmLINC00260-IBu	SmLINC00258-IBu	100	524	0	0	1	524	318	841	0	968	96	547	841
SmLINC00275-IBu	SmLINC00277-IBu	100	1906	0	0	63	1968	21	1926	0	3520	97	1968	1926
SmLINC00277-IBu	SmLINC00275-IBu	100	1906	0	0	21	1926	63	1968	0	3520	99	1926	1968
SmLINC00284-IBu	SmLINC00283-IBu	100	2854	0	0	34	2887	1665	4518	0	5271	99	2887	4518
SmLINC00287-IBu	SmLINC00285-IBu	100	1260	0	0	1	1260	12	1271	0	2327	99	1264	1478
SmLINC00292-IBu	SmLINC00291-IBu	100	12755	0	0	1	12755	1	12755	0	23555	95	13420	15991
SmLINC00297-IBu	SmLINC00298-IBu	100	760	0	0	1	760	1	760	0	1404	94	811	1394
SmLINC00309-IBu	SmLINC00313-IBu	100	9935	0	0	609	10543	1541	11475	0	18347	94	10543	11475
SmLINC00309-IBu	SmLINC00312-IBu	100	9935	0	0	609	10543	3262	13196	0	18347	94	10543	13196
SmLINC00309-IBu	SmLINC00310-IBu	100	9935	0	0	609	10543	433	10367	0	18347	94	10543	10367
SmLINC00310-IBu	SmLINC00313-IBu	100	9973	0	0	395	10367	1503	11475	0	18417	96	10367	11475
SmLINC00310-IBu	SmLINC00312-IBu	100	9935	0	0	433	10367	3262	13196	0	18347	96	10367	13196
SmLINC00310-IBu	SmLINC00309-IBu	100	9935	0	0	433	10367	609	10543	0	18347	96	10367	10543
SmLINC00314-IBu	SmLINC00321-IBu	100	855	0	0	14	868	1	855	0	1580	99	868	2102
SmLINC00314-IBu	SmLINC00320-IBu	100	855	0	0	14	868	1	855	0	1580	99	868	3338
SmLINC00314-IBu	SmLINC00322-IBu	100	798	0	0	14	811	1	798	0	1474	92	868	2133
SmLINC00335-IBu	SmLINC00334-IBu	100	885	0	0	1	885	2175	3059	0	1635	95	935	3059
SmLINC00338-IBu	SmLINC00343-IBu	100	1236	0	0	1	1236	1275	40	0	2283	98	1260	2114
SmLINC00341-IBu	SmLINC00343-IBu	100	768	0	0	1	768	1	768	0	1419	91	847	2114
SmLINC00341-IBu	SmLINC00342-IBu	100	768	0	0	1	768	1	768	0	1419	91	847	865
SmLINC00341-IBu	SmLINC00340-IBu	100	768	0	0	1	768	2	769	0	1419	91	847	3334
SmLINC00342-IBu	SmLINC00340-IBu	100	861	0	0	1	861	2	862	0	1591	99	865	3334
SmLINC00347-IBu	SmLINC00356-IBu	100	4058	0	0	1	4058	1	4058	0	7494	99	4095	5052
SmLINC00348-IBu	SmLINC00355-IBu	100	1657	0	0	17	1673	1578	3234	0	3061	99	1673	3234
SmLINC00348-IBu	SmLINC00351-IBu	100	1656	0	0	18	1673	2317	3972	0	3059	99	1673	3972
SmLINC00349-IBu	SmLINC00353-IBu	100	1604	0	0	69	1672	1585	3188	0	2963	96	1672	3188
SmLINC00349-IBu	SmLINC00356-IBu	100	1602	0	0	71	1672	3451	5052	0	2959	96	1672	5052
SmLINC00390-IBu	SmLINC00389-IBu	100	506	0	0	1	506	1	506	0	935	92	552	2156
SmLINC00390-IBu	SmLINC00388-IBu	100	506	0	0	1	506	1	506	0	935	92	552	1261
SmLINC00391-IBu	SmLINC00392-IBu	100	1486	0	0	31	1516	184	1669	0	2745	98	1516	1669
SmLINC00402-IBu	SmLINC00403-IBu	100	645	0	0	61	705	1	645	0	1192	91	705	1245
SmLINC00407-IBu	SmLINC00408-IBu	100	1044	0	0	6	1049	1	1044	0	1929	99	1051	1044
SmLINC00412-IBu	SmLINC00413-IBu	100	446	0	0	32	477	46	491	0	824	92	485	1234
SmLINC00412-IBu	SmLINC00414-IBu	100	445	0	0	33	477	261	705	0	822	92	485	1448
SmLINC00413-IBu	SmLINC00414-IBu	100	1188	0	0	47	1234	261	1448	0	2194	96	1234	1448
SmLINC00428-IBu	SmLINC00430-IBu	100	1289	0	0	57	1345	572	1860	0	2381	96	1345	1860
SmLINC00428-IBu	SmLINC00429-IBu	100	1289	0	0	57	1345	856	2144	0	2381	96	1345	2144
SmLINC00453-IBu	SmLINC00451-IBu	100	1792	0	0	54	1845	1	1792	0	3310	95	1889	1792
SmLINC00456-IBu	SmLINC00454-IBu	100	2905	0	0	80	2984	755	3659	0	5365	97	2984	3659
SmLINC00476-IBu	SmLINC00475-IBu	100	933	0	0	82	1014	731	1663	0	1724	92	1014	1663
SmLINC00481-IBu	SmLINC00492-IBu	100	465	0	0	1	465	5	469	0	859	97	478	469
SmLINC00490-IBu	SmLINC00493-IBu	100	1748	0	0	26	1773	11	1758	0	3229	97	1800	1758
SmLINC00492-IBu	SmLINC00481-IBu	100	465	0	0	5	469	1	465	0	859	99	469	478
SmLINC00492-IBu	SmLINC00489-IBu	100	423	0	0	1	423	847	1269	0	782	90	469	2655
SmLINC00493-IBu	SmLINC00490-IBu	100	1748	0	0	11	1758	26	1773	0	3229	99	1758	1800
SmLINC00493-IBu	SmLINC00486-IBu	100	1609	0	0	16	1624	1	1609	0	2972	92	1758	1609
SmLINC00517-IBu	SmLINC00518-IBu	100	422	0	0	3	424	3	424	0	780	99	424	996
SmLINC00521-IBu	SmLINC00520-IBu	100	791	0	0	36	826	120	910	0	1461	96	826	910
SmLINC00521-IBu	SmLINC00519-IBu	100	791	0	0	36	826	1552	2342	0	1461	96	826	2342
SmLINC00526-IBu	SmLINC00528-IBu	100	1232	0	0	1	1232	581	1812	0	2276	98	1263	1894
SmLINC00526-IBu	SmLINC00527-IBu	100	1232	0	0	1	1232	1	1232	0	2276	98	1263	1326
SmLINC00527-IBu	SmLINC00528-IBu	100	1314	0	0	1	1314	581	1894	0	2427	99	1326	1894
SmLINC00527-IBu	SmLINC00526-IBu	100	1232	0	0	1	1232	1	1232	0	2276	93	1326	1263
SmLINC00543-IBu	SmLINC00544-IBu	100	1410	0	0	44	1453	30	1439	0	2604	97	1453	1439
SmLINC00544-IBu	SmLINC00543-IBu	100	1410	0	0	30	1439	44	1453	0	2604	98	1439	1453
SmLINC00561-IBu	SmLINC00562-IBu	100	729	0	0	1	729	1	729	0	1347	90	813	1018
SmLINC00561-IBu	SmLINC00560-IBu	100	729	0	0	1	729	1	729	0	1347	90	813	973
SmLINC00566-IBu	SmLINC00567-IBu	100	559	0	0	1	559	1	559	0	1033	93	602	618
SmLINC00567-IBu	SmLINC00566-IBu	100	559	0	0	1	559	1	559	0	1033	90	618	602
SmLINC00570-IBu	SmLINC00571-IBu	100	1515	0	0	39	1553	2517	4031	0	2798	98	1553	4031
SmLINC00574-IBu	SmLINC00576-IBu	100	1218	0	0	65	1282	2448	3665	0	2250	95	1282	3665
SmLINC00574-IBu	SmLINC00575-IBu	100	1218	0	0	65	1282	2027	3244	0	2250	95	1282	3244
SmLINC00575-IBu	SmLINC00576-IBu	100	3161	0	0	84	3244	505	3665	0	5838	97	3244	3665
SmLINC00582-IBu	SmLINC00579-IBu	100	953	0	0	14	966	1	953	0	1760	95	1000	953
SmLINC00585-IBu	SmLINC00578-IBu	100	1342	0	0	104	1445	716	2057	0	2479	93	1445	2771
SmLINC00585-IBu	SmLINC00576-IBu	100	1342	0	0	104	1445	842	2183	0	2479	93	1445	3665
SmLINC00585-IBu	SmLINC00575-IBu	100	1342	0	0	104	1445	421	1762	0	2479	93	1445	3244
SmLINC00588-IBu	SmLINC00578-IBu	100	845	0	0	56	900	1438	594	0	1561	94	900	2771
SmLINC00588-IBu	SmLINC00576-IBu	100	845	0	0	56	900	1564	720	0	1561	94	900	3665
SmLINC00588-IBu	SmLINC00575-IBu	100	845	0	0	56	900	1143	299	0	1561	94	900	3244
SmLINC00592-IBu	SmLINC00594-IBu	100	2019	0	0	73	2091	46	2064	0	3729	97	2091	2064
SmLINC00592-IBu	SmLINC00593-IBu	100	2019	0	0	73	2091	224	2242	0	3729	97	2091	2242
SmLINC00593-IBu	SmLINC00592-IBu	100	2019	0	0	224	2242	73	2091	0	3729	90	2242	2091
SmLINC00594-IBu	SmLINC00592-IBu	100	2019	0	0	46	2064	73	2091	0	3729	98	2064	2091
SmLINC00595-IBu	SmLINC00596-IBu	100	832	0	0	22	853	6	837	0	1537	98	853	903
SmLINC00595-IBu	SmLINC00594-IBu	100	781	0	0	73	853	46	826	0	1443	92	853	2064
SmLINC00595-IBu	SmLINC00593-IBu	100	781	0	0	73	853	224	1004	0	1443	92	853	2242
SmLINC00596-IBu	SmLINC00592-IBu	100	898	0	0	6	903	22	919	0	1659	99	903	2091
SmLINC00596-IBu	SmLINC00594-IBu	100	847	0	0	57	903	46	892	0	1565	94	903	2064
SmLINC00596-IBu	SmLINC00593-IBu	100	847	0	0	57	903	224	1070	0	1565	94	903	2242
SmLINC00596-IBu	SmLINC00595-IBu	100	832	0	0	6	837	22	853	0	1537	92	903	853
SmLINC00598-IBu	SmLINC00597-IBu	100	725	0	0	1	725	1	725	0	1339	92	790	982
SmLINC00599-IBu	SmLINC00601-IBu	100	1835	0	0	126	1960	557	2391	0	3389	94	1960	2391
SmLINC00599-IBu	SmLINC00600-IBu	100	1834	0	0	127	1960	903	2736	0	3387	94	1960	2736
SmLINC00603-IBu	SmLINC00608-IBu	100	1343	0	0	1	1343	9	1351	0	2481	95	1412	1351
SmLINC00604-IBu	SmLINC00609-IBu	100	1065	0	0	1	1065	75	1139	0	1967	94	1134	1139
SmLINC00608-IBu	SmLINC00603-IBu	100	1343	0	0	9	1351	1	1343	0	2481	99	1351	1412
SmLINC00609-IBu	SmLINC00604-IBu	100	1065	0	0	75	1139	1	1065	0	1967	94	1139	1134
SmLINC00617-IBu	SmLINC00619-IBu	100	3091	0	0	22	3112	1391	4481	0	5709	99	3112	4481
SmLINC00617-IBu	SmLINC00618-IBu	100	3091	0	0	22	3112	48	3138	0	5709	99	3112	3138
SmLINC00618-IBu	SmLINC00619-IBu	100	3092	0	0	47	3138	1390	4481	0	5710	99	3138	4481
SmLINC00618-IBu	SmLINC00617-IBu	100	3091	0	0	48	3138	22	3112	0	5709	99	3138	3112
SmLINC00628-IBu	SmLINC00626-IBu	100	842	0	0	45	886	1	842	0	1555	95	886	996
SmLINC00630-IBu	SmLINC00629-IBu	100	344	0	0	38	381	321	664	0	636	90	381	664
SmLINC00636-IBu	SmLINC00639-IBu	100	1299	0	0	135	1433	758	2056	0	2399	91	1433	2056
SmLINC00636-IBu	SmLINC00637-IBu	100	1299	0	0	135	1433	342	1640	0	2399	91	1433	1640
SmLINC00637-IBu	SmLINC00639-IBu	100	1472	0	0	169	1640	585	2056	0	2719	90	1640	2056
SmLINC00660-IBu	SmLINC00661-IBu	100	2429	0	0	14	2442	77	2505	0	4486	99	2442	2505
SmLINC00660-IBu	SmLINC00663-IBu	100	2304	0	0	139	2442	186	2489	0	4255	94	2442	2489
SmLINC00661-IBu	SmLINC00660-IBu	100	2429	0	0	77	2505	14	2442	0	4486	97	2505	2442
SmLINC00661-IBu	SmLINC00663-IBu	100	2304	0	0	202	2505	186	2489	0	4255	92	2505	2489
SmLINC00662-IBu	SmLINC00663-IBu	100	2091	0	0	112	2202	399	2489	0	3862	95	2202	2489
SmLINC00662-IBu	SmLINC00661-IBu	100	2091	0	0	112	2202	415	2505	0	3862	95	2202	2505
SmLINC00662-IBu	SmLINC00660-IBu	100	2091	0	0	112	2202	352	2442	0	3862	95	2202	2442
SmLINC00663-IBu	SmLINC00661-IBu	100	2304	0	0	186	2489	202	2505	0	4255	93	2489	2505
SmLINC00663-IBu	SmLINC00660-IBu	100	2304	0	0	186	2489	139	2442	0	4255	93	2489	2442
SmLINC00669-IBu	SmLINC00668-IBu	100	474	0	0	48	521	87	560	0	876	91	521	762
SmLINC00674-IBu	SmLINC00675-IBu	100	1947	0	0	1	1947	1	1947	0	3596	91	2134	2173
SmLINC00675-IBu	SmLINC00674-IBu	100	1947	0	0	1	1947	1	1947	0	3596	90	2173	2134
SmLINC00678-IBu	SmLINC00679-IBu	100	784	0	0	56	839	72	855	0	1448	93	839	855
SmLINC00679-IBu	SmLINC00678-IBu	100	784	0	0	72	855	56	839	0	1448	92	855	839
SmLINC00680-IBu	SmLINC00681-IBu	100	692	0	0	1	692	10	701	0	1279	93	742	701
SmLINC00680-IBu	SmLINC00678-IBu	100	687	0	0	56	742	56	742	0	1269	93	742	839
SmLINC00681-IBu	SmLINC00680-IBu	100	692	0	0	10	701	1	692	0	1279	99	701	742
SmLINC00681-IBu	SmLINC00682-IBu	100	637	0	0	65	701	98	734	0	1177	91	701	734
SmLINC00681-IBu	SmLINC00678-IBu	100	637	0	0	65	701	56	692	0	1177	91	701	839
SmLINC00682-IBu	SmLINC00678-IBu	100	692	0	0	43	734	1	692	0	1279	94	734	839
SmLINC00685-IBu	SmLINC00686-IBu	100	1456	0	0	170	1625	90	1545	0	2689	90	1625	1545
SmLINC00686-IBu	SmLINC00685-IBu	100	1456	0	0	90	1545	170	1625	0	2689	94	1545	1625
SmLINC00701-IBu	SmLINC00706-IBu	100	1279	0	0	1	1279	83	1361	0	2362	90	1415	1361
SmLINC00706-IBu	SmLINC00701-IBu	100	1279	0	0	83	1361	1	1279	0	2362	94	1361	1415
SmLINC00713-IBu	SmLINC00714-IBu	100	2793	0	0	29	2821	134	2926	0	5158	99	2821	2926
SmLINC00714-IBu	SmLINC00713-IBu	100	2793	0	0	134	2926	29	2821	0	5158	95	2926	2821
SmLINC00715-IBu	SmLINC00716-IBu	100	694	0	0	38	731	32	725	0	1282	95	731	725
SmLINC00716-IBu	SmLINC00715-IBu	100	694	0	0	32	725	38	731	0	1282	96	725	731
SmLINC00721-IBu	SmLINC00720-IBu	100	756	0	0	4	759	1	756	0	1397	97	783	756
SmLINC00730-IBu	SmLINC00733-IBu	100	3183	0	0	34	3216	370	3552	0	5879	99	3216	3552
SmLINC00730-IBu	SmLINC00732-IBu	100	3049	0	0	168	3216	638	3686	0	5631	95	3216	3686
SmLINC00730-IBu	SmLINC00729-IBu	100	3049	0	0	168	3216	1152	4200	0	5631	95	3216	4200
SmLINC00730-IBu	SmLINC00731-IBu	100	3047	0	0	170	3216	2493	5539	0	5627	95	3216	5539
SmLINC00730-IBu	SmLINC00728-IBu	100	3047	0	0	170	3216	2992	6038	0	5627	95	3216	6038
SmLINC00733-IBu	SmLINC00730-IBu	100	3183	0	0	370	3552	34	3216	0	5879	90	3552	3216
SmLINC00734-IBu	SmLINC00741-IBu	100	750	0	0	1	750	1159	1908	0	1386	93	807	3094
SmLINC00734-IBu	SmLINC00739-IBu	100	750	0	0	1	750	253	1002	0	1386	93	807	2125
SmLINC00734-IBu	SmLINC00736-IBu	100	750	0	0	1	750	749	1498	0	1386	93	807	2621
SmLINC00734-IBu	SmLINC00728-IBu	100	750	0	0	1	750	683	1432	0	1386	93	807	6038
SmLINC00736-IBu	SmLINC00728-IBu	100	2555	0	0	67	2621	1	2555	0	4719	97	2621	6038
SmLINC00736-IBu	SmLINC00741-IBu	100	2536	0	0	86	2621	496	3031	0	4684	97	2621	3094
SmLINC00738-IBu	SmLINC00737-IBu	100	1716	0	0	86	1801	390	2105	0	3169	95	1801	2105
SmLINC00739-IBu	SmLINC00741-IBu	100	2040	0	0	86	2125	992	3031	0	3768	96	2125	3094
SmLINC00739-IBu	SmLINC00736-IBu	100	2040	0	0	86	2125	582	2621	0	3768	96	2125	2621
SmLINC00739-IBu	SmLINC00728-IBu	100	2040	0	0	86	2125	516	2555	0	3768	96	2125	6038
SmLINC00740-IBu	SmLINC00742-IBu	100	1334	0	0	39	1372	285	1618	0	2464	97	1372	1618
SmLINC00740-IBu	SmLINC00741-IBu	100	1334	0	0	39	1372	1761	3094	0	2464	97	1372	3094
SmLINC00740-IBu	SmLINC00731-IBu	100	1334	0	0	39	1372	786	2119	0	2464	97	1372	5539
SmLINC00740-IBu	SmLINC00728-IBu	100	1334	0	0	39	1372	1285	2618	0	2464	97	1372	6038
SmLINC00740-IBu	SmLINC00739-IBu	100	1271	0	0	39	1309	855	2125	0	2348	93	1372	2125
SmLINC00740-IBu	SmLINC00736-IBu	100	1271	0	0	39	1309	1351	2621	0	2348	93	1372	2621
SmLINC00742-IBu	SmLINC00741-IBu	100	1597	0	0	22	1618	1498	3094	0	2950	99	1618	3094
SmLINC00742-IBu	SmLINC00728-IBu	100	1597	0	0	22	1618	1022	2618	0	2950	99	1618	6038
SmLINC00742-IBu	SmLINC00739-IBu	100	1534	0	0	22	1555	592	2125	0	2833	95	1618	2125
SmLINC00742-IBu	SmLINC00736-IBu	100	1534	0	0	22	1555	1088	2621	0	2833	95	1618	2621
SmLINC00750-IBu	SmLINC00751-IBu	100	990	0	0	80	1069	552	1541	0	1829	93	1069	1541
SmLINC00765-IBu	SmLINC00763-IBu	100	10357	0	0	243	10599	2102	12458	0	19126	98	10599	12458
SmLINC00767-IBu	SmLINC00770-IBu	100	7571	0	0	500	8070	1904	9474	0	13982	94	8070	9474
SmLINC00767-IBu	SmLINC00769-IBu	100	7486	0	0	585	8070	732	8217	0	13825	93	8070	8217
SmLINC00769-IBu	SmLINC00772-IBu	100	7486	0	0	732	8217	1905	9390	0	13825	91	8217	9390
SmLINC00769-IBu	SmLINC00770-IBu	100	7486	0	0	732	8217	1989	9474	0	13825	91	8217	9474
SmLINC00769-IBu	SmLINC00767-IBu	100	7486	0	0	732	8217	585	8070	0	13825	91	8217	8070
SmLINC00778-IBu	SmLINC00777-IBu	100	355	0	0	1	355	1	355	0	656	92	384	777
SmLINC00778-IBu	SmLINC00776-IBu	100	355	0	0	1	355	32	386	0	656	92	384	915
SmLINC00778-IBu	SmLINC00762-IBu	100	355	0	0	1	355	1812	2166	0	656	92	384	10553
SmLINC00809-IBu	SmLINC00807-IBu	100	590	0	0	1	590	1	590	0	1090	90	654	1017
SmLINC00809-IBu	SmLINC00806-IBu	100	590	0	0	1	590	1	590	0	1090	90	654	1158
SmLINC00809-IBu	SmLINC00804-IBu	100	590	0	0	1	590	1	590	0	1090	90	654	1778
SmLINC00811-IBu	SmLINC00838-IBu	100	1015	0	0	24	1038	270	1284	0	1875	98	1038	1481
SmLINC00811-IBu	SmLINC00820-IBu	100	995	0	0	44	1038	514	1508	0	1838	96	1038	1705
SmLINC00813-IBu	SmLINC00853-IBu	100	978	0	0	24	1001	270	1247	0	1807	98	1001	1516
SmLINC00813-IBu	SmLINC00844-IBu	100	958	0	0	44	1001	514	1471	0	1770	96	1001	1740
SmLINC00816-IBu	SmLINC00814-IBu	100	1474	0	0	119	1592	221	1694	0	2723	93	1592	1694
SmLINC00816-IBu	SmLINC00804-IBu	100	1474	0	0	119	1592	305	1778	0	2723	93	1592	1778
SmLINC00818-IBu	SmLINC00821-IBu	100	1395	0	0	10	1404	8	1402	0	2577	99	1404	1570
SmLINC00818-IBu	SmLINC00799-IBu	100	1357	0	0	48	1404	1	1357	0	2507	97	1404	1918
SmLINC00821-IBu	SmLINC00799-IBu	100	1525	0	0	46	1570	1	1525	0	2817	97	1570	1918
SmLINC00834-IBu	SmLINC00851-IBu	100	1429	0	0	1	1429	1	1429	0	2639	95	1507	2892
SmLINC00834-IBu	SmLINC00849-IBu	100	1429	0	0	1	1429	1	1429	0	2639	95	1507	2963
SmLINC00834-IBu	SmLINC00845-IBu	100	1429	0	0	1	1429	1	1429	0	2639	95	1507	2927
SmLINC00834-IBu	SmLINC00839-IBu	100	1429	0	0	1	1429	1	1429	0	2639	95	1507	2192
SmLINC00834-IBu	SmLINC00832-IBu	100	1429	0	0	1	1429	1	1429	0	2639	95	1507	2263
SmLINC00858-IBu	SmLINC00862-IBu	100	879	0	0	33	911	1	879	0	1624	96	919	929
SmLINC00859-IBu	SmLINC00860-IBu	100	841	0	0	33	873	1	841	0	1554	95	881	891
SmLINC00860-IBu	SmLINC00859-IBu	100	841	0	0	1	841	33	873	0	1554	94	891	881
SmLINC00862-IBu	SmLINC00858-IBu	100	879	0	0	1	879	33	911	0	1624	95	929	919
SmLINC00865-IBu	SmLINC00868-IBu	100	1004	0	0	26	1029	21	1024	0	1855	98	1029	1024
SmLINC00865-IBu	SmLINC00869-IBu	100	1003	0	0	27	1029	66	1068	0	1853	97	1029	1068
SmLINC00865-IBu	SmLINC00867-IBu	100	1003	0	0	27	1029	30	1032	0	1853	97	1029	1032
SmLINC00866-IBu	SmLINC00868-IBu	100	1004	0	0	38	1041	21	1024	0	1855	96	1041	1024
SmLINC00866-IBu	SmLINC00869-IBu	100	1003	0	0	39	1041	66	1068	0	1853	96	1041	1068
SmLINC00866-IBu	SmLINC00867-IBu	100	1003	0	0	39	1041	30	1032	0	1853	96	1041	1032
SmLINC00867-IBu	SmLINC00869-IBu	100	1004	0	0	29	1032	65	1068	0	1855	97	1032	1068
SmLINC00867-IBu	SmLINC00868-IBu	100	1003	0	0	30	1032	22	1024	0	1853	97	1032	1024
SmLINC00867-IBu	SmLINC00866-IBu	100	1003	0	0	30	1032	39	1041	0	1853	97	1032	1041
SmLINC00867-IBu	SmLINC00865-IBu	100	1003	0	0	30	1032	27	1029	0	1853	97	1032	1029
SmLINC00868-IBu	SmLINC00866-IBu	100	1004	0	0	21	1024	38	1041	0	1855	98	1024	1041
SmLINC00868-IBu	SmLINC00865-IBu	100	1004	0	0	21	1024	26	1029	0	1855	98	1024	1029
SmLINC00868-IBu	SmLINC00867-IBu	100	1003	0	0	22	1024	30	1032	0	1853	98	1024	1032
SmLINC00869-IBu	SmLINC00867-IBu	100	1004	0	0	65	1068	29	1032	0	1855	94	1068	1032
SmLINC00869-IBu	SmLINC00866-IBu	100	1003	0	0	66	1068	39	1041	0	1853	94	1068	1041
SmLINC00869-IBu	SmLINC00865-IBu	100	1003	0	0	66	1068	27	1029	0	1853	94	1068	1029
SmLINC00884-IBu	SmLINC00877-IBu	100	1150	0	0	1	1150	158	1307	0	2124	94	1222	1307
SmLINC00887-IBu	SmLINC00884-IBu	100	1089	0	0	125	1213	134	1222	0	2012	90	1213	1222
SmLINC00892-IBu	SmLINC00891-IBu	100	925	0	0	1	925	1	925	0	1709	90	1025	1097
SmLINC00916-IBu	SmLINC00915-IBu	100	807	0	0	62	868	278	1084	0	1491	93	868	1084
SmLINC00924-IBu	SmLINC00929-IBu	100	838	0	0	24	861	717	1554	0	1548	97	861	1554
SmLINC00926-IBu	SmLINC00925-IBu	100	781	0	0	1	781	1	781	0	1443	98	801	1508
SmLINC00926-IBu	SmLINC00923-IBu	100	781	0	0	1	781	1	781	0	1443	98	801	1549
SmLINC00927-IBu	SmLINC00928-IBu	100	758	0	0	24	781	717	1474	0	1400	97	781	1474
SmLINC00927-IBu	SmLINC00925-IBu	100	758	0	0	24	781	751	1508	0	1400	97	781	1508
SmLINC00934-IBu	SmLINC00935-IBu	100	994	0	0	117	1110	557	1550	0	1836	90	1110	1550
SmLINC00945-IBu	SmLINC00943-IBu	100	734	0	0	2	735	88	821	0	1356	99	735	1466
SmLINC00945-IBu	SmLINC00942-IBu	100	676	0	0	2	677	232	907	0	1249	92	735	907
SmLINC00946-IBu	SmLINC00944-IBu	100	746	0	0	2	747	88	833	0	1378	99	747	1478
SmLINC00946-IBu	SmLINC00941-IBu	100	688	0	0	2	689	232	919	0	1271	92	747	919
SmLINC00973-IBu	SmLINC00972-IBu	100	4005	0	0	309	4313	1059	5063	0	7396	93	4313	5063
SmLINC00982-IBu	SmLINC00977-IBu	100	3005	0	0	39	3043	1	3005	0	5550	95	3158	3005
SmLINC00983-IBu	SmLINC00987-IBu	100	2584	0	0	1	2584	1	2584	0	4772	90	2875	4151
SmLINC00983-IBu	SmLINC00984-IBu	100	2584	0	0	1	2584	1	2584	0	4772	90	2875	3620
SmLINC00983-IBu	SmLINC00985-IBu	100	2583	0	0	1	2583	1	2583	0	4771	90	2875	3181
SmLINC00983-IBu	SmLINC00982-IBu	100	2583	0	0	1	2583	1	2583	0	4771	90	2875	3158
SmLINC00983-IBu	SmLINC00973-IBu	100	2583	0	0	1	2583	1191	3773	0	4771	90	2875	4313
SmLINC00983-IBu	SmLINC00972-IBu	100	2583	0	0	1	2583	1941	4523	0	4771	90	2875	5063
SmLINC00984-IBu	SmLINC00978-IBu	100	3549	0	0	39	3587	1	3549	0	6554	98	3620	3549
SmLINC00985-IBu	SmLINC00973-IBu	100	3123	0	0	1	3123	1191	4313	0	5768	98	3181	4313
SmLINC00985-IBu	SmLINC00972-IBu	100	3123	0	0	1	3123	1941	5063	0	5768	98	3181	5063
SmLINC00986-IBu	SmLINC00984-IBu	100	1469	0	0	53	1521	2152	3620	0	2713	97	1521	3620
SmLINC00986-IBu	SmLINC00978-IBu	100	1436	0	0	53	1488	2114	3549	0	2652	94	1521	3549
SmLINC00997-IBu	SmLINC01004-IBu	100	1225	0	0	130	1354	1	1225	0	2263	90	1354	1403
SmLINC01000-IBu	SmLINC01001-IBu	100	1147	0	0	39	1185	119	1265	0	2119	97	1185	1265
SmLINC01001-IBu	SmLINC01003-IBu	100	1147	0	0	119	1265	60	1206	0	2119	91	1265	1516
SmLINC01001-IBu	SmLINC01000-IBu	100	1147	0	0	119	1265	39	1185	0	2119	91	1265	1185
SmLINC01005-IBu	SmLINC01008-IBu	100	865	0	0	61	925	539	1403	0	1598	94	925	1413
SmLINC01005-IBu	SmLINC01007-IBu	100	865	0	0	61	925	270	1134	0	1598	94	925	1134
SmLINC01015-IBu	SmLINC01017-IBu	100	708	0	0	4	711	1	708	0	1308	94	755	708
SmLINC01045-IBu	SmLINC01044-IBu	100	1489	0	0	25	1513	1	1489	0	2750	96	1545	1489
SmLINC01047-IBu	SmLINC01050-IBu	100	1153	0	0	51	1203	64	1216	0	2130	96	1203	1216
SmLINC01048-IBu	SmLINC01049-IBu	100	1120	0	0	51	1170	64	1183	0	2069	96	1170	1183
SmLINC01049-IBu	SmLINC01048-IBu	100	1120	0	0	64	1183	51	1170	0	2069	95	1183	1170
SmLINC01050-IBu	SmLINC01047-IBu	100	1153	0	0	64	1216	51	1203	0	2130	95	1216	1203
SmLINC01053-IBu	SmLINC01052-IBu	100	3079	0	0	127	3205	1642	4720	0	5686	96	3205	4720
SmLINC01055-IBu	SmLINC01057-IBu	100	1497	0	0	77	1573	153	1649	0	2765	95	1573	1649
SmLINC01057-IBu	SmLINC01055-IBu	100	1497	0	0	153	1649	77	1573	0	2765	91	1649	1573
SmLINC01071-IBu	SmLINC01072-IBu	100	643	0	0	53	695	60	702	0	1188	93	695	702
SmLINC01072-IBu	SmLINC01071-IBu	100	643	0	0	60	702	53	695	0	1188	92	702	695
SmLINC01081-IBu	SmLINC01082-IBu	100	457	0	0	1	457	1	457	0	845	97	472	1358
SmLINC01081-IBu	SmLINC01079-IBu	100	447	0	0	11	457	1	447	0	826	95	472	1261
SmLINC01082-IBu	SmLINC01079-IBu	100	1261	0	0	11	1271	1	1261	0	2329	93	1358	1261
SmLINC01084-IBu	SmLINC01083-IBu	100	542	0	0	44	585	10	551	0	1002	93	585	781
SmLINC01093-IBu	SmLINC01092-IBu	100	2054	0	0	12	2065	286	2339	0	3794	99	2065	2339
SmLINC01102-IBu	SmLINC01101-IBu	100	535	0	0	1	535	1	535	0	989	90	596	624
SmLINC01107-IBu	SmLINC01106-IBu	100	825	0	0	31	855	102	926	0	1524	96	855	961
SmLINC01116-IBu	SmLINC01118-IBu	100	1379	0	0	89	1467	150	1528	0	2547	94	1467	1528
SmLINC01118-IBu	SmLINC01116-IBu	100	1379	0	0	150	1528	89	1467	0	2547	90	1528	1467
SmLINC01121-IBu	SmLINC01122-IBu	100	621	0	0	32	652	119	739	0	1147	95	652	739
SmLINC01125-IBu	SmLINC01137-IBu	100	1316	0	0	1	1316	542	1857	0	2431	96	1375	2924
SmLINC01125-IBu	SmLINC01136-IBu	100	1316	0	0	1	1316	542	1857	0	2431	96	1375	2885
SmLINC01125-IBu	SmLINC01134-IBu	100	1316	0	0	1	1316	542	1857	0	2431	96	1375	2417
SmLINC01125-IBu	SmLINC01133-IBu	100	1316	0	0	1	1316	1498	2813	0	2431	96	1375	3336
SmLINC01125-IBu	SmLINC01131-IBu	100	1316	0	0	1	1316	1498	2813	0	2431	96	1375	3373
SmLINC01125-IBu	SmLINC01129-IBu	100	1316	0	0	1	1316	1476	2791	0	2431	96	1375	3314
SmLINC01125-IBu	SmLINC01128-IBu	100	1316	0	0	1	1316	1476	2791	0	2431	96	1375	3351
SmLINC01125-IBu	SmLINC01127-IBu	100	1316	0	0	1	1316	1476	2791	0	2431	96	1375	3821
SmLINC01128-IBu	SmLINC01129-IBu	100	3097	0	0	1	3097	1	3097	0	5720	92	3351	3314
SmLINC01128-IBu	SmLINC01127-IBu	100	3097	0	0	1	3097	1	3097	0	5720	92	3351	3821
SmLINC01129-IBu	SmLINC01127-IBu	100	3240	0	0	1	3240	1	3240	0	5984	98	3314	3821
SmLINC01129-IBu	SmLINC01128-IBu	100	3097	0	0	1	3097	1	3097	0	5720	93	3314	3351
SmLINC01131-IBu	SmLINC01133-IBu	100	3119	0	0	1	3119	1	3119	0	5760	92	3373	3336
SmLINC01133-IBu	SmLINC01131-IBu	100	3119	0	0	1	3119	1	3119	0	5760	93	3336	3373
SmLINC01134-IBu	SmLINC01137-IBu	100	2343	0	0	1	2343	1	2343	0	4327	97	2417	2924
SmLINC01134-IBu	SmLINC01131-IBu	100	2330	0	0	88	2417	1044	3373	0	4303	96	2417	3373
SmLINC01134-IBu	SmLINC01128-IBu	100	2330	0	0	88	2417	1022	3351	0	4303	96	2417	3351
SmLINC01135-IBu	SmLINC01126-IBu	100	431	0	0	33	463	19	449	0	797	93	463	502
SmLINC01156-IBu	SmLINC01159-IBu	100	667	0	0	17	683	3	669	0	1232	98	683	1004
SmLINC01156-IBu	SmLINC01158-IBu	100	667	0	0	17	683	3	669	0	1232	98	683	1080
SmLINC01157-IBu	SmLINC01160-IBu	100	669	0	0	47	715	327	995	0	1236	94	715	1330
SmLINC01159-IBu	SmLINC01158-IBu	100	947	0	0	1	947	1	947	0	1749	94	1004	1080
SmLINC01166-IBu	SmLINC01165-IBu	100	2075	0	0	149	2223	388	2462	0	3832	93	2223	2462
SmLINC01166-IBu	SmLINC01164-IBu	100	2074	0	0	150	2223	311	2384	0	3831	93	2223	2384
SmLINC01181-IBu	SmLINC01182-IBu	100	1636	0	0	68	1703	1098	2733	0	3022	96	1703	2733
SmLINC01181-IBu	SmLINC01183-IBu	100	1628	0	0	76	1703	20	1647	0	3007	96	1703	1647
SmLINC01183-IBu	SmLINC01182-IBu	100	1628	0	0	20	1647	1106	2733	0	3007	99	1647	2733
SmLINC01183-IBu	SmLINC01181-IBu	100	1628	0	0	20	1647	76	1703	0	3007	99	1647	1703
SmLINC01193-IBu	SmLINC01196-IBu	100	721	0	0	1	721	30	750	0	1332	97	744	750
SmLINC01194-IBu	SmLINC01195-IBu	100	729	0	0	1	729	30	758	0	1347	97	752	758
SmLINC01195-IBu	SmLINC01194-IBu	100	729	0	0	30	758	1	729	0	1347	96	758	752
SmLINC01196-IBu	SmLINC01193-IBu	100	721	0	0	30	750	1	721	0	1332	96	750	744
SmLINC01202-IBu	SmLINC01204-IBu	100	757	0	0	1	757	279	1035	0	1399	93	814	1035
SmLINC01206-IBu	SmLINC01205-IBu	100	865	0	0	23	887	1	865	0	1598	97	888	865
SmLINC01207-IBu	SmLINC01222-IBu	100	1197	0	0	73	1269	44	1240	0	2211	94	1269	1240
SmLINC01208-IBu	SmLINC01209-IBu	100	1049	0	0	73	1121	44	1092	0	1938	94	1121	1092
SmLINC01208-IBu	SmLINC01221-IBu	100	1047	0	0	1	1047	1	1047	0	1934	93	1121	1302
SmLINC01209-IBu	SmLINC01208-IBu	100	1049	0	0	44	1092	73	1121	0	1938	96	1092	1121
SmLINC01209-IBu	SmLINC01213-IBu	100	1018	0	0	1	1018	1	1018	0	1881	93	1092	1273
SmLINC01210-IBu	SmLINC01225-IBu	100	653	0	0	73	725	44	696	0	1206	90	725	696
SmLINC01211-IBu	SmLINC01223-IBu	100	708	0	0	1	708	1	708	0	1308	97	729	869
SmLINC01211-IBu	SmLINC01215-IBu	100	686	0	0	44	729	73	758	0	1267	94	729	758
SmLINC01211-IBu	SmLINC01220-IBu	100	665	0	0	44	708	73	737	0	1229	91	729	898
SmLINC01212-IBu	SmLINC01226-IBu	100	1060	0	0	44	1103	73	1132	0	1958	94	1124	1293
SmLINC01213-IBu	SmLINC01221-IBu	100	1230	0	0	44	1273	73	1302	0	2272	97	1273	1302
SmLINC01215-IBu	SmLINC01220-IBu	100	737	0	0	1	737	1	737	0	1362	97	758	898
SmLINC01215-IBu	SmLINC01211-IBu	100	686	0	0	73	758	44	729	0	1267	91	758	729
SmLINC01216-IBu	SmLINC01224-IBu	100	1017	0	0	1	1017	1	1017	0	1879	93	1091	1272
SmLINC01219-IBu	SmLINC01224-IBu	100	1229	0	0	73	1301	44	1272	0	2270	94	1301	1272
SmLINC01220-IBu	SmLINC01223-IBu	100	826	0	0	73	898	44	869	0	1526	92	898	869
SmLINC01221-IBu	SmLINC01213-IBu	100	1230	0	0	73	1302	44	1273	0	2272	94	1302	1273
SmLINC01222-IBu	SmLINC01207-IBu	100	1197	0	0	44	1240	73	1269	0	2211	97	1240	1269
SmLINC01223-IBu	SmLINC01220-IBu	100	826	0	0	44	869	73	898	0	1526	95	869	898
SmLINC01224-IBu	SmLINC01219-IBu	100	1229	0	0	44	1272	73	1301	0	2270	97	1272	1301
SmLINC01225-IBu	SmLINC01210-IBu	100	653	0	0	44	696	73	725	0	1206	94	696	725
SmLINC01241-IBu	SmLINC01242-IBu	100	1531	0	0	178	1708	460	1990	0	2828	90	1708	1990
SmLINC01246-IBu	SmLINC01248-IBu	100	1010	0	0	1	1010	19	1028	0	1866	97	1041	1028
SmLINC01247-IBu	SmLINC01248-IBu	100	515	0	0	43	557	12	526	0	952	92	557	1028
SmLINC01247-IBu	SmLINC01246-IBu	100	508	0	0	50	557	1	508	0	939	91	557	1041
SmLINC01248-IBu	SmLINC01245-IBu	100	1017	0	0	12	1028	1084	2100	0	1879	99	1028	2131
SmLINC01248-IBu	SmLINC01246-IBu	100	1010	0	0	19	1028	1	1010	0	1866	98	1028	1041
SmLINC01262-IBu	SmLINC01263-IBu	100	2177	0	0	1	2177	1	2177	0	4021	93	2348	3739
SmLINC01267-IBu	SmLINC01273-IBu	100	1266	0	0	119	1384	542	1807	0	2338	91	1384	1807
SmLINC01267-IBu	SmLINC01272-IBu	100	1265	0	0	120	1384	33	1297	0	2337	91	1384	1297
SmLINC01267-IBu	SmLINC01271-IBu	100	1265	0	0	120	1384	32	1296	0	2337	91	1384	1296
SmLINC01267-IBu	SmLINC01270-IBu	100	1265	0	0	120	1384	1359	2623	0	2337	91	1384	2623
SmLINC01268-IBu	SmLINC01269-IBu	100	1359	0	0	1	1359	1	1359	0	2510	97	1397	1518
SmLINC01268-IBu	SmLINC01270-IBu	100	1358	0	0	1	1358	1	1358	0	2508	97	1397	2623
SmLINC01269-IBu	SmLINC01268-IBu	100	1359	0	0	1	1359	1	1359	0	2510	90	1518	1397
SmLINC01271-IBu	SmLINC01270-IBu	100	1267	0	0	30	1296	1357	2623	0	2340	98	1296	2623
SmLINC01271-IBu	SmLINC01272-IBu	100	1266	0	0	31	1296	32	1297	0	2338	98	1296	1297
SmLINC01271-IBu	SmLINC01273-IBu	100	1265	0	0	32	1296	543	1807	0	2337	98	1296	1807
SmLINC01271-IBu	SmLINC01267-IBu	100	1265	0	0	32	1296	120	1384	0	2337	98	1296	1384
SmLINC01271-IBu	SmLINC01274-IBu	100	1232	0	0	30	1261	91	1322	0	2276	95	1296	1322
SmLINC01271-IBu	SmLINC01276-IBu	100	1230	0	0	32	1261	68	1297	0	2272	95	1296	1297
SmLINC01271-IBu	SmLINC01275-IBu	100	1230	0	0	32	1261	293	1522	0	2272	95	1296	1522
SmLINC01272-IBu	SmLINC01271-IBu	100	1266	0	0	32	1297	31	1296	0	2338	98	1297	1296
SmLINC01272-IBu	SmLINC01270-IBu	100	1266	0	0	32	1297	1358	2623	0	2338	98	1297	2623
SmLINC01272-IBu	SmLINC01273-IBu	100	1265	0	0	33	1297	543	1807	0	2337	98	1297	1807
SmLINC01272-IBu	SmLINC01267-IBu	100	1265	0	0	33	1297	120	1384	0	2337	98	1297	1384
SmLINC01272-IBu	SmLINC01274-IBu	100	1231	0	0	32	1262	92	1322	0	2274	95	1297	1322
SmLINC01272-IBu	SmLINC01276-IBu	100	1230	0	0	33	1262	68	1297	0	2272	95	1297	1297
SmLINC01272-IBu	SmLINC01275-IBu	100	1230	0	0	33	1262	293	1522	0	2272	95	1297	1522
SmLINC01274-IBu	SmLINC01271-IBu	100	1232	0	0	91	1322	30	1261	0	2276	93	1322	1296
SmLINC01274-IBu	SmLINC01272-IBu	100	1231	0	0	92	1322	32	1262	0	2274	93	1322	1297
SmLINC01274-IBu	SmLINC01276-IBu	100	1230	0	0	93	1322	68	1297	0	2272	93	1322	1297
SmLINC01274-IBu	SmLINC01275-IBu	100	1230	0	0	93	1322	293	1522	0	2272	93	1322	1522
SmLINC01274-IBu	SmLINC01273-IBu	100	1230	0	0	93	1322	543	1772	0	2272	93	1322	1807
SmLINC01274-IBu	SmLINC01267-IBu	100	1230	0	0	93	1322	120	1349	0	2272	93	1322	1384
SmLINC01276-IBu	SmLINC01275-IBu	100	1231	0	0	67	1297	292	1522	0	2274	95	1297	1522
SmLINC01276-IBu	SmLINC01273-IBu	100	1231	0	0	67	1297	542	1772	0	2274	95	1297	1807
SmLINC01276-IBu	SmLINC01274-IBu	100	1230	0	0	68	1297	93	1322	0	2272	95	1297	1322
SmLINC01276-IBu	SmLINC01272-IBu	100	1230	0	0	68	1297	33	1262	0	2272	95	1297	1297
SmLINC01276-IBu	SmLINC01271-IBu	100	1230	0	0	68	1297	32	1261	0	2272	95	1297	1296
SmLINC01276-IBu	SmLINC01270-IBu	100	1230	0	0	68	1297	1359	2588	0	2272	95	1297	2623
SmLINC01292-IBu	SmLINC01293-IBu	100	594	0	0	25	618	1	594	0	1098	95	623	594
SmLINC01294-IBu	SmLINC01293-IBu	100	594	0	0	23	616	1	594	0	1098	94	630	594
SmLINC01298-IBu	SmLINC01299-IBu	100	655	0	0	72	726	136	790	0	1210	90	726	790
SmLINC01301-IBu	SmLINC01300-IBu	100	1394	0	0	108	1501	253	1646	0	2575	93	1501	1646
SmLINC01305-IBu	SmLINC01306-IBu	100	554	0	0	1	554	60	613	0	1024	91	606	613
SmLINC01306-IBu	SmLINC01305-IBu	100	554	0	0	60	613	1	554	0	1024	90	613	606
SmLINC01310-IBu	SmLINC01313-IBu	100	541	0	0	46	586	1	541	0	1000	92	586	764
SmLINC01313-IBu	SmLINC01308-IBu	100	724	0	0	33	756	1	724	0	1338	95	764	724
SmLINC01317-IBu	SmLINC01318-IBu	100	1880	0	0	192	2071	1333	3212	0	3472	91	2071	3212
SmLINC01319-IBu	SmLINC01320-IBu	100	577	0	0	4	580	32	608	0	1066	99	580	608
SmLINC01320-IBu	SmLINC01319-IBu	100	577	0	0	32	608	4	580	0	1066	95	608	580
SmLINC01338-IBu	SmLINC01339-IBu	100	945	0	0	1	945	65	1009	0	1746	94	1002	1009
SmLINC01339-IBu	SmLINC01338-IBu	100	945	0	0	65	1009	1	945	0	1746	94	1009	1002
SmLINC01347-IBu	SmLINC01359-IBu	100	849	0	0	1	849	3809	2961	0	1568	98	867	5734
SmLINC01347-IBu	SmLINC01358-IBu	100	849	0	0	1	849	3809	2961	0	1568	98	867	5451
SmLINC01347-IBu	SmLINC01357-IBu	100	849	0	0	1	849	3809	2961	0	1568	98	867	5480
SmLINC01347-IBu	SmLINC01356-IBu	100	849	0	0	1	849	3809	2961	0	1568	98	867	5154
SmLINC01347-IBu	SmLINC01355-IBu	100	849	0	0	1	849	2422	1574	0	1568	98	867	3484
SmLINC01347-IBu	SmLINC01354-IBu	100	849	0	0	1	849	2384	1536	0	1568	98	867	3290
SmLINC01347-IBu	SmLINC01353-IBu	100	849	0	0	1	849	3771	2923	0	1568	98	867	4677
SmLINC01348-IBu	SmLINC01351-IBu	100	822	0	0	7	828	5	826	0	1519	97	845	826
SmLINC01351-IBu	SmLINC01348-IBu	100	822	0	0	5	826	7	828	0	1519	99	826	845
SmLINC01351-IBu	SmLINC01350-IBu	100	749	0	0	1	749	1	749	0	1384	91	826	914
SmLINC01351-IBu	SmLINC01361-IBu	100	745	0	0	5	749	1853	1109	0	1376	90	826	2741
SmLINC01351-IBu	SmLINC01359-IBu	100	745	0	0	5	749	3707	2963	0	1376	90	826	5734
SmLINC01351-IBu	SmLINC01358-IBu	100	745	0	0	5	749	3707	2963	0	1376	90	826	5451
SmLINC01351-IBu	SmLINC01357-IBu	100	745	0	0	5	749	3707	2963	0	1376	90	826	5480
SmLINC01351-IBu	SmLINC01356-IBu	100	745	0	0	5	749	3707	2963	0	1376	90	826	5154
SmLINC01351-IBu	SmLINC01355-IBu	100	745	0	0	5	749	2320	1576	0	1376	90	826	3484
SmLINC01351-IBu	SmLINC01354-IBu	100	745	0	0	5	749	2282	1538	0	1376	90	826	3290
SmLINC01351-IBu	SmLINC01353-IBu	100	745	0	0	5	749	3669	2925	0	1376	90	826	4677
SmLINC01351-IBu	SmLINC01347-IBu	100	745	0	0	5	749	103	847	0	1376	90	826	867
SmLINC01356-IBu	SmLINC01359-IBu	100	4666	0	0	1	4666	1	4666	0	8617	91	5154	5734
SmLINC01363-IBu	SmLINC01364-IBu	100	1092	0	0	95	1186	108	1199	0	2017	92	1186	1199
SmLINC01364-IBu	SmLINC01363-IBu	100	1092	0	0	108	1199	95	1186	0	2017	91	1199	1186
SmLINC01365-IBu	SmLINC01366-IBu	100	955	0	0	108	1062	95	1049	0	1764	90	1062	1049
SmLINC01366-IBu	SmLINC01365-IBu	100	955	0	0	95	1049	108	1062	0	1764	91	1049	1062
SmLINC01367-IBu	SmLINC01368-IBu	100	893	0	0	26	918	69	961	0	1650	97	918	961
SmLINC01368-IBu	SmLINC01367-IBu	100	893	0	0	69	961	26	918	0	1650	93	961	918
SmLINC01389-IBu	SmLINC01388-IBu	100	1459	0	0	62	1520	323	1781	0	2695	96	1520	1781
SmLINC01400-IBu	SmLINC01397-IBu	100	3380	0	0	1	3380	1	3380	0	6242	99	3392	4616
SmLINC01405-IBu	SmLINC01406-IBu	100	1272	0	0	5	1276	1	1272	0	2350	99	1276	1309
SmLINC01406-IBu	SmLINC01405-IBu	100	1272	0	0	1	1272	5	1276	0	2350	97	1309	1276
SmLINC01411-IBu	SmLINC01412-IBu	100	1120	0	0	1	1120	1	1120	0	2069	94	1191	1352
SmLINC01411-IBu	SmLINC01410-IBu	100	1119	0	0	2	1120	85	1203	0	2067	94	1191	2081
SmLINC01412-IBu	SmLINC01410-IBu	100	1351	0	0	2	1352	85	1435	0	2495	99	1352	2081
SmLINC01421-IBu	SmLINC01425-IBu	100	680	0	0	67	746	1	680	0	1256	91	746	982
SmLINC01425-IBu	SmLINC01426-IBu	100	883	0	0	100	982	127	1009	0	1631	90	982	1009
SmLINC01435-IBu	SmLINC01431-IBu	100	588	0	0	62	649	670	83	0	1086	91	649	1770
SmLINC01435-IBu	SmLINC01433-IBu	100	584	0	0	66	649	71	654	0	1079	90	649	654
SmLINC01439-IBu	SmLINC01442-IBu	100	820	0	0	1	820	5	824	0	1515	94	872	1202
SmLINC01439-IBu	SmLINC01441-IBu	100	801	0	0	52	852	1	801	0	1480	92	872	801
SmLINC01440-IBu	SmLINC01438-IBu	100	966	0	0	65	1030	3510	4475	0	1784	94	1030	9664
SmLINC01441-IBu	SmLINC01442-IBu	100	769	0	0	1	769	56	824	0	1421	96	801	1202
SmLINC01443-IBu	SmLINC01439-IBu	100	872	0	0	5	876	1	872	0	1611	98	887	872
SmLINC01443-IBu	SmLINC01442-IBu	100	824	0	0	1	824	1	824	0	1522	93	887	1202
SmLINC01443-IBu	SmLINC01441-IBu	100	801	0	0	56	856	1	801	0	1480	90	887	801
SmLINC01445-IBu	SmLINC01446-IBu	100	663	0	0	1	663	77	739	0	1225	99	666	739
SmLINC01446-IBu	SmLINC01445-IBu	100	663	0	0	77	739	1	663	0	1225	90	739	666
SmLINC01447-IBu	SmLINC01448-IBu	100	1350	0	0	17	1366	1	1350	0	2494	95	1428	2251
SmLINC01464-IBu	SmLINC01463-IBu	100	2237	0	0	179	2415	1682	3918	0	4132	93	2415	3918
SmLINC01464-IBu	SmLINC01462-IBu	100	2235	0	0	181	2415	677	2911	0	4128	93	2415	2911
SmLINC01476-IBu	SmLINC01477-IBu	100	878	0	0	49	926	1	878	0	1622	95	926	945
SmLINC01477-IBu	SmLINC01476-IBu	100	878	0	0	1	878	49	926	0	1622	93	945	926
SmLINC01483-IBu	SmLINC01484-IBu	100	2125	0	0	9	2133	1	2125	0	3925	90	2355	2159
SmLINC01484-IBu	SmLINC01483-IBu	100	2125	0	0	1	2125	9	2133	0	3925	98	2159	2355
SmLINC01496-IBu	SmLINC01499-IBu	100	4673	0	0	1	4673	1	4673	0	8630	96	4882	5299
SmLINC01500-IBu	SmLINC01498-IBu	100	3183	0	0	1	3183	1	3183	0	5879	94	3398	4529
SmLINC01500-IBu	SmLINC01499-IBu	100	3165	0	0	1	3165	1	3165	0	5845	93	3398	5299
SmLINC01500-IBu	SmLINC01497-IBu	100	3165	0	0	1	3165	1	3165	0	5845	93	3398	4585
SmLINC01500-IBu	SmLINC01496-IBu	100	3165	0	0	1	3165	1	3165	0	5845	93	3398	4882
SmLINC01501-IBu	SmLINC01499-IBu	100	1191	0	0	25	1215	3135	4325	0	2200	98	1215	5299
SmLINC01501-IBu	SmLINC01496-IBu	100	1191	0	0	25	1215	3135	4325	0	2200	98	1215	4882
SmLINC01502-IBu	SmLINC01499-IBu	100	862	0	0	1	862	3092	3953	0	1592	95	909	5299
SmLINC01502-IBu	SmLINC01496-IBu	100	862	0	0	1	862	3092	3953	0	1592	95	909	4882
SmLINC01502-IBu	SmLINC01495-IBu	100	825	0	0	44	868	729	1553	0	1524	91	909	1762
SmLINC01502-IBu	SmLINC01501-IBu	100	819	0	0	44	862	25	843	0	1513	90	909	1215
SmLINC01507-IBu	SmLINC01510-IBu	100	559	0	0	1	559	1	559	0	1033	91	616	748
SmLINC01509-IBu	SmLINC01508-IBu	100	746	0	0	1	746	1	746	0	1378	95	782	847
SmLINC01533-IBu	SmLINC01534-IBu	100	1459	0	0	1	1459	13	1471	0	2695	93	1570	1471
SmLINC01534-IBu	SmLINC01533-IBu	100	1459	0	0	13	1471	1	1459	0	2695	99	1471	1570
SmLINC01550-IBu	SmLINC01551-IBu	100	989	0	0	1	989	1	989	0	1827	95	1039	1056
SmLINC01551-IBu	SmLINC01550-IBu	100	989	0	0	1	989	1	989	0	1827	94	1056	1039
SmLINC01553-IBu	SmLINC01545-IBu	100	870	0	0	43	912	421	1290	0	1607	95	912	2071
SmLINC01554-IBu	SmLINC01551-IBu	100	928	0	0	1	928	1	928	0	1714	91	1018	1056
SmLINC01554-IBu	SmLINC01550-IBu	100	928	0	0	1	928	1	928	0	1714	91	1018	1039
SmLINC01555-IBu	SmLINC01554-IBu	100	907	0	0	1	907	1	907	0	1676	93	974	1018
SmLINC01555-IBu	SmLINC01551-IBu	100	907	0	0	1	907	1	907	0	1676	93	974	1056
SmLINC01555-IBu	SmLINC01550-IBu	100	907	0	0	1	907	1	907	0	1676	93	974	1039
SmLINC01556-IBu	SmLINC01557-IBu	100	574	0	0	2	575	22	595	0	1061	95	602	595
SmLINC01557-IBu	SmLINC01556-IBu	100	574	0	0	22	595	2	575	0	1061	96	595	602
SmLINC01564-IBu	SmLINC01565-IBu	100	1155	0	0	19	1173	1	1155	0	2134	98	1182	1155
SmLINC01573-IBu	SmLINC01575-IBu	100	580	0	0	19	598	284	863	0	1072	97	598	863
SmLINC01581-IBu	SmLINC01585-IBu	100	1291	0	0	1	1291	47	1337	0	2385	97	1327	1337
SmLINC01585-IBu	SmLINC01581-IBu	100	1291	0	0	47	1337	1	1291	0	2385	97	1337	1327
SmLINC01586-IBu	SmLINC01585-IBu	100	1040	0	0	60	1099	298	1337	0	1921	95	1099	1337
SmLINC01586-IBu	SmLINC01581-IBu	100	1040	0	0	60	1099	252	1291	0	1921	95	1099	1327
SmLINC01593-IBu	SmLINC01594-IBu	100	827	0	0	1	827	1	827	0	1528	92	903	850
SmLINC01594-IBu	SmLINC01593-IBu	100	827	0	0	1	827	1	827	0	1528	97	850	903
SmLINC01613-IBu	SmLINC01616-IBu	100	1159	0	0	1	1159	1	1159	0	2141	96	1204	1497
SmLINC01614-IBu	SmLINC01615-IBu	100	1219	0	0	1	1219	1	1219	0	2252	96	1264	1557
SmLINC01620-IBu	SmLINC01619-IBu	100	1634	0	0	20	1653	646	2279	0	3018	99	1653	2279
SmLINC01645-IBu	SmLINC01649-IBu	100	2423	0	0	175	2597	138	2560	0	4475	93	2597	2840
SmLINC01645-IBu	SmLINC01650-IBu	100	2372	0	0	226	2597	220	2591	0	4381	91	2597	2871
SmLINC01647-IBu	SmLINC01649-IBu	100	2703	0	0	186	2888	138	2840	0	4992	94	2888	2840
SmLINC01647-IBu	SmLINC01650-IBu	100	2652	0	0	237	2888	220	2871	0	4898	92	2888	2871
SmLINC01647-IBu	SmLINC01645-IBu	100	2597	0	0	12	2608	1	2597	0	4796	90	2888	2597
SmLINC01649-IBu	SmLINC01647-IBu	100	2703	0	0	138	2840	186	2888	0	4992	95	2840	2888
SmLINC01649-IBu	SmLINC01650-IBu	100	2652	0	0	189	2840	220	2871	0	4898	93	2840	2871
SmLINC01650-IBu	SmLINC01649-IBu	100	2652	0	0	220	2871	189	2840	0	4898	92	2871	2840
SmLINC01650-IBu	SmLINC01647-IBu	100	2652	0	0	220	2871	237	2888	0	4898	92	2871	2888
SmLINC01685-IBu	SmLINC01684-IBu	100	791	0	0	1	791	1	791	0	1461	97	818	973
SmLINC01687-IBu	SmLINC01688-IBu	100	3308	0	0	1	3308	1	3308	0	6109	97	3417	4572
SmLINC01696-IBu	SmLINC01697-IBu	100	1796	0	0	44	1839	146	1941	0	3317	98	1839	1941
SmLINC01697-IBu	SmLINC01696-IBu	100	1796	0	0	146	1941	44	1839	0	3317	93	1941	1839
SmLINC01698-IBu	SmLINC01699-IBu	100	1226	0	0	20	1245	214	1439	0	2265	98	1245	1439
SmLINC01711-IBu	SmLINC01712-IBu	100	829	0	0	1	829	24	852	0	1531	95	876	852
SmLINC01712-IBu	SmLINC01711-IBu	100	829	0	0	24	852	1	829	0	1531	97	852	876
SmLINC01715-IBu	SmLINC01716-IBu	100	1482	0	0	1	1482	1	1482	0	2737	96	1544	1632
SmLINC01716-IBu	SmLINC01715-IBu	100	1482	0	0	1	1482	1	1482	0	2737	91	1632	1544
SmLINC01721-IBu	SmLINC01720-IBu	100	1180	0	0	23	1202	909	2088	0	2180	98	1202	2088
SmLINC01728-IBu	SmLINC01732-IBu	100	661	0	0	2	662	25	685	0	1221	99	662	741
SmLINC01745-IBu	SmLINC01746-IBu	100	899	0	0	33	931	502	1400	0	1661	97	931	1400
SmLINC01751-IBu	SmLINC01748-IBu	100	1615	0	0	11	1625	463	2077	0	2983	99	1638	2077
SmLINC01751-IBu	SmLINC01749-IBu	100	1533	0	0	93	1625	809	2341	0	2832	94	1638	2341
SmLINC01753-IBu	SmLINC01755-IBu	100	775	0	0	1	775	18	792	0	1432	97	798	1824
SmLINC01753-IBu	SmLINC01752-IBu	100	775	0	0	1	775	530	1304	0	1432	97	798	2332
SmLINC01754-IBu	SmLINC01753-IBu	100	798	0	0	18	815	1	798	0	1474	93	859	798
SmLINC01754-IBu	SmLINC01755-IBu	100	792	0	0	1	792	1	792	0	1463	92	859	1824
SmLINC01754-IBu	SmLINC01752-IBu	100	792	0	0	1	792	513	1304	0	1463	92	859	2332
SmLINC01759-IBu	SmLINC01761-IBu	100	4435	0	0	1	4435	7526	3092	0	8191	91	4884	7526
SmLINC01771-IBu	SmLINC01772-IBu	100	355	0	0	1	355	29	383	0	656	92	386	383
SmLINC01772-IBu	SmLINC01771-IBu	100	355	0	0	29	383	1	355	0	656	93	383	386
SmLINC01777-IBu	SmLINC01774-IBu	100	437	0	0	1	437	136	572	0	808	99	440	572
SmLINC01778-IBu	SmLINC01776-IBu	100	467	0	0	1	467	136	602	0	863	99	470	602
SmLINC01779-IBu	SmLINC01778-IBu	100	385	0	0	1	385	1	385	0	712	90	429	470
SmLINC01779-IBu	SmLINC01776-IBu	100	385	0	0	1	385	136	520	0	712	90	429	602
SmLINC01781-IBu	SmLINC01782-IBu	100	2257	0	0	24	2280	38	2294	0	4169	99	2280	2294
SmLINC01782-IBu	SmLINC01781-IBu	100	2257	0	0	38	2294	24	2280	0	4169	98	2294	2280
SmLINC01790-IBu	SmLINC01788-IBu	100	407	0	0	35	441	1	407	0	752	92	441	539
SmLINC01800-IBu	SmLINC01801-IBu	100	1024	0	0	101	1124	66	1089	0	1892	91	1124	1089
SmLINC01801-IBu	SmLINC01800-IBu	100	1024	0	0	66	1089	101	1124	0	1892	94	1089	1124
SmLINC01803-IBu	SmLINC01804-IBu	100	637	0	0	1	637	1	637	0	1177	91	699	845
SmLINC01809-IBu	SmLINC01808-IBu	100	576	0	0	63	638	79	654	0	1064	90	638	654
SmLINC01812-IBu	SmLINC01813-IBu	100	667	0	0	17	683	71	737	0	1232	98	683	737
SmLINC01813-IBu	SmLINC01812-IBu	100	667	0	0	71	737	17	683	0	1232	91	737	683
SmLINC01830-IBu	SmLINC01831-IBu	100	3161	0	0	44	3204	258	3418	0	5838	99	3204	3418
SmLINC01831-IBu	SmLINC01830-IBu	100	3161	0	0	258	3418	44	3204	0	5838	92	3418	3204
SmLINC01839-IBu	SmLINC01840-IBu	100	733	0	0	1	733	10	742	0	1354	99	741	775
SmLINC01840-IBu	SmLINC01839-IBu	100	733	0	0	10	742	1	733	0	1354	95	775	741
SmLINC01851-IBu	SmLINC01850-IBu	100	1094	0	0	113	1206	148	1241	0	2021	91	1206	1241
SmLINC01860-IBu	SmLINC01858-IBu	100	535	0	0	9	543	24	558	0	989	99	543	9604
SmLINC01868-IBu	SmLINC01869-IBu	100	529	0	0	48	576	233	761	0	977	92	576	761
SmLINC01868-IBu	SmLINC01862-IBu	100	529	0	0	48	576	216	744	0	977	92	576	744
SmLINC01868-IBu	SmLINC01861-IBu	100	529	0	0	48	576	128	656	0	977	92	576	656
SmLINC01870-IBu	SmLINC01869-IBu	100	515	0	0	44	558	232	746	0	952	92	558	761
SmLINC01870-IBu	SmLINC01868-IBu	100	514	0	0	45	558	48	561	0	950	92	558	576
SmLINC01876-IBu	SmLINC01880-IBu	100	1202	0	0	80	1281	1	1202	0	2220	90	1342	1202
SmLINC01885-IBu	SmLINC01884-IBu	100	1543	0	0	12	1554	1	1543	0	2850	99	1554	1805
SmLINC01887-IBu	SmLINC01888-IBu	100	1099	0	0	23	1121	912	2010	0	2030	98	1121	2010
SmLINC01898-IBu	SmLINC01897-IBu	100	591	0	0	34	624	81	671	0	1092	95	624	671
SmLINC01900-IBu	SmLINC01898-IBu	100	547	0	0	1	547	78	624	0	1011	93	590	624
SmLINC01900-IBu	SmLINC01897-IBu	100	547	0	0	1	547	125	671	0	1011	93	590	671
SmLINC01903-IBu	SmLINC01904-IBu	100	603	0	0	18	620	1	603	0	1114	97	620	765
SmLINC01906-IBu	SmLINC01907-IBu	100	819	0	0	39	857	1	819	0	1513	96	857	859
SmLINC01907-IBu	SmLINC01906-IBu	100	819	0	0	1	819	39	857	0	1513	95	859	857
SmLINC01910-IBu	SmLINC01909-IBu	100	717	0	0	5	721	1	717	0	1325	99	721	816
SmLINC01927-IBu	SmLINC01930-IBu	100	5145	0	0	24	5168	5145	1	0	9502	99	5168	8074
SmLINC01927-IBu	SmLINC01928-IBu	100	5145	0	0	24	5168	2412	7556	0	9502	99	5168	7556
SmLINC01931-IBu	SmLINC01934-IBu	100	960	0	0	59	1018	497	1456	0	1773	94	1018	5336
SmLINC01941-IBu	SmLINC01942-IBu	100	680	0	0	24	703	443	1122	0	1256	97	703	1122
SmLINC01947-IBu	SmLINC01953-IBu	100	453	0	0	1	453	242	694	0	837	94	484	694
SmLINC01950-IBu	SmLINC01948-IBu	100	490	0	0	1	490	1	490	0	905	96	511	773
SmLINC01959-IBu	SmLINC01960-IBu	100	856	0	0	1	856	12	867	0	1581	99	868	867
SmLINC01959-IBu	SmLINC01966-IBu	100	841	0	0	28	868	1	841	0	1554	97	868	847
SmLINC01960-IBu	SmLINC01959-IBu	100	856	0	0	12	867	1	856	0	1581	99	867	868
SmLINC01960-IBu	SmLINC01966-IBu	100	829	0	0	39	867	1	829	0	1531	96	867	847
SmLINC01962-IBu	SmLINC01968-IBu	100	860	0	0	39	898	1	860	0	1589	96	898	878
SmLINC01966-IBu	SmLINC01959-IBu	100	841	0	0	1	841	28	868	0	1554	99	847	868
SmLINC01966-IBu	SmLINC01960-IBu	100	829	0	0	1	829	39	867	0	1531	98	847	867
SmLINC01968-IBu	SmLINC01962-IBu	100	860	0	0	1	860	39	898	0	1589	98	878	898
SmLINC01981-IBu	SmLINC02012-IBu	100	485	0	0	1	485	533	49	0	896	92	528	3007
SmLINC01981-IBu	SmLINC02011-IBu	100	485	0	0	1	485	533	49	0	896	92	528	2037
SmLINC01981-IBu	SmLINC02010-IBu	100	485	0	0	1	485	533	49	0	896	92	528	2208
SmLINC01981-IBu	SmLINC02009-IBu	100	485	0	0	1	485	533	49	0	896	92	528	1550
SmLINC01981-IBu	SmLINC02008-IBu	100	485	0	0	1	485	533	49	0	896	92	528	3050
SmLINC01981-IBu	SmLINC02007-IBu	100	485	0	0	1	485	533	49	0	896	92	528	2924
SmLINC01981-IBu	SmLINC02006-IBu	100	485	0	0	1	485	533	49	0	896	92	528	2563
SmLINC01982-IBu	SmLINC01994-IBu	100	2150	0	0	193	2342	1	2150	0	3971	92	2342	3465
SmLINC01983-IBu	SmLINC01985-IBu	100	2600	0	0	285	2884	182	2781	0	4802	90	2884	2781
SmLINC01983-IBu	SmLINC01992-IBu	100	2592	0	0	293	2884	1	2592	0	4787	90	2884	3907
SmLINC01984-IBu	SmLINC01992-IBu	100	2592	0	0	215	2806	1	2592	0	4787	92	2806	3907
SmLINC01985-IBu	SmLINC01983-IBu	100	2600	0	0	182	2781	285	2884	0	4802	93	2781	2884
SmLINC01985-IBu	SmLINC01992-IBu	100	2592	0	0	190	2781	1	2592	0	4787	93	2781	3907
SmLINC01987-IBu	SmLINC01988-IBu	100	2231	0	0	162	2392	203	2433	0	4120	93	2392	2433
SmLINC01988-IBu	SmLINC01987-IBu	100	2231	0	0	203	2433	162	2392	0	4120	92	2433	2392
SmLINC01990-IBu	SmLINC01991-IBu	100	1811	0	0	54	1864	41	1851	0	3345	97	1864	1851
SmLINC01991-IBu	SmLINC01990-IBu	100	1811	0	0	41	1851	54	1864	0	3345	98	1851	1864
SmLINC01991-IBu	SmLINC01996-IBu	100	1666	0	0	186	1851	1445	3110	0	3077	90	1851	3110
SmLINC01991-IBu	SmLINC01995-IBu	100	1666	0	0	186	1851	2289	3954	0	3077	90	1851	3954
SmLINC01991-IBu	SmLINC01994-IBu	100	1666	0	0	186	1851	1800	3465	0	3077	90	1851	3465
SmLINC01991-IBu	SmLINC01992-IBu	100	1666	0	0	186	1851	2242	3907	0	3077	90	1851	3907
SmLINC01992-IBu	SmLINC01995-IBu	100	3786	0	0	122	3907	169	3954	0	6992	97	3907	3954
SmLINC01994-IBu	SmLINC01995-IBu	100	3373	0	0	93	3465	582	3954	0	6229	97	3465	3954
SmLINC01994-IBu	SmLINC01992-IBu	100	3373	0	0	93	3465	535	3907	0	6229	97	3465	3907
SmLINC01995-IBu	SmLINC01992-IBu	100	3786	0	0	169	3954	122	3907	0	6992	96	3954	3907
SmLINC01996-IBu	SmLINC01995-IBu	100	2989	0	0	122	3110	966	3954	0	5520	96	3110	3954
SmLINC01996-IBu	SmLINC01994-IBu	100	2989	0	0	122	3110	477	3465	0	5520	96	3110	3465
SmLINC01996-IBu	SmLINC01992-IBu	100	2989	0	0	122	3110	919	3907	0	5520	96	3110	3907
SmLINC01997-IBu	SmLINC01993-IBu	100	1761	0	0	175	1935	583	2343	0	3253	91	1935	2343
SmLINC01999-IBu	SmLINC02001-IBu	100	2887	0	0	127	3013	1326	4212	0	5332	96	3013	4212
SmLINC01999-IBu	SmLINC02000-IBu	100	2887	0	0	127	3013	279	3165	0	5332	96	3013	3165
SmLINC02000-IBu	SmLINC02001-IBu	100	3038	0	0	128	3165	1175	4212	0	5611	96	3165	4212
SmLINC02000-IBu	SmLINC01999-IBu	100	2887	0	0	279	3165	127	3013	0	5332	91	3165	3013
SmLINC02002-IBu	SmLINC02004-IBu	100	538	0	0	1	538	1	538	0	994	91	592	561
SmLINC02004-IBu	SmLINC02002-IBu	100	538	0	0	1	538	1	538	0	994	96	561	592
SmLINC02005-IBu	SmLINC02004-IBu	100	491	0	0	1	491	1	491	0	907	96	514	561
SmLINC02005-IBu	SmLINC02002-IBu	100	491	0	0	1	491	1	491	0	907	96	514	592
SmLINC02016-IBu	SmLINC02019-IBu	100	1809	0	0	169	1977	23	1831	0	3341	92	1977	1831
SmLINC02019-IBu	SmLINC02016-IBu	100	1809	0	0	23	1831	169	1977	0	3341	99	1831	1977
SmLINC02021-IBu	SmLINC02025-IBu	100	1941	0	0	195	2135	582	2522	0	3585	91	2135	2522
SmLINC02021-IBu	SmLINC02022-IBu	100	1941	0	0	195	2135	436	2376	0	3585	91	2135	2376
SmLINC02021-IBu	SmLINC01995-IBu	100	1941	0	0	195	2135	582	2522	0	3585	91	2135	3954
SmLINC02021-IBu	SmLINC01992-IBu	100	1941	0	0	195	2135	535	2475	0	3585	91	2135	3907
SmLINC02021-IBu	SmLINC01985-IBu	100	1941	0	0	195	2135	724	2664	0	3585	91	2135	2781
SmLINC02021-IBu	SmLINC01984-IBu	100	1941	0	0	195	2135	749	2689	0	3585	91	2135	2806
SmLINC02021-IBu	SmLINC01983-IBu	100	1941	0	0	195	2135	827	2767	0	3585	91	2135	2884
SmLINC02021-IBu	SmLINC01988-IBu	100	1940	0	0	196	2135	377	2316	0	3583	91	2135	2433
SmLINC02021-IBu	SmLINC01987-IBu	100	1940	0	0	196	2135	336	2275	0	3583	91	2135	2392
SmLINC02022-IBu	SmLINC02025-IBu	100	2354	0	0	23	2376	169	2522	0	4348	99	2376	2522
SmLINC02025-IBu	SmLINC02022-IBu	100	2354	0	0	169	2522	23	2376	0	4348	93	2522	2376
SmLINC02026-IBu	SmLINC02019-IBu	100	1395	0	0	76	1470	437	1831	0	2577	95	1470	1831
SmLINC02026-IBu	SmLINC02016-IBu	100	1395	0	0	76	1470	583	1977	0	2577	95	1470	1977
SmLINC02027-IBu	SmLINC02001-IBu	100	2031	0	0	80	2110	2719	689	0	3751	96	2110	4212
SmLINC02029-IBu	SmLINC02028-IBu	100	897	0	0	49	945	1	897	0	1657	95	945	4370
SmLINC02029-IBu	SmLINC02030-IBu	100	849	0	0	97	945	66	914	0	1568	90	945	914
SmLINC02030-IBu	SmLINC02029-IBu	100	849	0	0	66	914	97	945	0	1568	93	914	945
SmLINC02030-IBu	SmLINC02028-IBu	100	849	0	0	66	914	49	897	0	1568	93	914	4370
SmLINC02032-IBu	SmLINC02031-IBu	100	1170	0	0	2	1171	47	1216	0	2161	90	1298	2193
SmLINC02040-IBu	SmLINC02041-IBu	100	937	0	0	34	970	24	960	0	1731	97	970	960
SmLINC02041-IBu	SmLINC02040-IBu	100	937	0	0	24	960	34	970	0	1731	98	960	970
SmLINC02050-IBu	SmLINC02051-IBu	100	820	0	0	1	820	251	1070	0	1515	98	837	1070
SmLINC02055-IBu	SmLINC02058-IBu	100	772	0	0	1	772	1	772	0	1426	94	819	876
SmLINC02056-IBu	SmLINC02053-IBu	100	733	0	0	1	733	1	733	0	1354	94	780	837
SmLINC02067-IBu	SmLINC02068-IBu	100	1123	0	0	23	1145	41	1163	0	2074	98	1145	1163
SmLINC02068-IBu	SmLINC02067-IBu	100	1123	0	0	41	1163	23	1145	0	2074	97	1163	1145
SmLINC02069-IBu	SmLINC02070-IBu	100	453	0	0	50	502	48	500	0	837	90	502	500
SmLINC02070-IBu	SmLINC02069-IBu	100	453	0	0	48	500	50	502	0	837	91	500	502
SmLINC02074-IBu	SmLINC02073-IBu	100	910	0	0	27	936	1	910	0	1681	97	938	910
SmLINC02087-IBu	SmLINC02088-IBu	100	1585	0	0	1	1585	1	1585	0	2928	91	1735	2362
SmLINC02089-IBu	SmLINC02090-IBu	100	1069	0	0	103	1171	159	1227	0	1975	90	1185	1390
SmLINC02089-IBu	SmLINC02085-IBu	100	1068	0	0	103	1170	220	1287	0	1973	90	1185	1299
SmLINC02103-IBu	SmLINC02102-IBu	100	523	0	0	1	523	98	620	0	966	97	539	620
SmLINC02105-IBu	SmLINC02107-IBu	100	1027	0	0	1	1027	157	1183	0	1897	95	1077	1657
SmLINC02105-IBu	SmLINC02106-IBu	100	1027	0	0	1	1027	157	1183	0	1897	95	1077	1784
SmLINC02111-IBu	SmLINC02110-IBu	100	807	0	0	7	813	201	1007	0	1491	99	813	1007
SmLINC02116-IBu	SmLINC02113-IBu	100	1445	0	0	2	1446	110	1554	0	2669	99	1457	2450
SmLINC02117-IBu	SmLINC02114-IBu	100	634	0	0	2	635	110	743	0	1171	98	646	1639
SmLINC02130-IBu	SmLINC02131-IBu	100	943	0	0	98	1040	65	1007	0	1742	91	1040	1007
SmLINC02131-IBu	SmLINC02130-IBu	100	943	0	0	65	1007	98	1040	0	1742	94	1007	1040
SmLINC02131-IBu	SmLINC02129-IBu	100	943	0	0	65	1007	359	1301	0	1742	94	1007	1496
SmLINC02134-IBu	SmLINC02139-IBu	100	6823	0	0	111	6933	3386	10208	0	12600	98	6933	10208
SmLINC02134-IBu	SmLINC02141-IBu	100	6667	0	0	267	6933	3834	10500	0	12312	96	6933	10500
SmLINC02134-IBu	SmLINC02136-IBu	100	6667	0	0	267	6933	522	7188	0	12312	96	6933	7188
SmLINC02135-IBu	SmLINC02138-IBu	100	6798	0	0	89	6886	3386	10183	0	12554	99	6886	10183
SmLINC02135-IBu	SmLINC02143-IBu	100	6668	0	0	219	6886	194	6861	0	12314	97	6886	6861
SmLINC02135-IBu	SmLINC02142-IBu	100	6668	0	0	219	6886	247	6914	0	12314	97	6886	6914
SmLINC02135-IBu	SmLINC02140-IBu	100	6668	0	0	219	6886	3898	10565	0	12314	97	6886	10565
SmLINC02135-IBu	SmLINC02141-IBu	100	6667	0	0	220	6886	3834	10500	0	12312	97	6886	10500
SmLINC02135-IBu	SmLINC02136-IBu	100	6667	0	0	220	6886	522	7188	0	12312	97	6886	7188
SmLINC02136-IBu	SmLINC02141-IBu	100	7115	0	0	74	7188	3386	10500	0	13140	99	7188	10500
SmLINC02136-IBu	SmLINC02137-IBu	100	6669	0	0	520	7188	2316	8984	0	12316	93	7188	8984
SmLINC02136-IBu	SmLINC02139-IBu	100	6667	0	0	522	7188	3542	10208	0	12312	93	7188	10208
SmLINC02136-IBu	SmLINC02138-IBu	100	6667	0	0	522	7188	3517	10183	0	12312	93	7188	10183
SmLINC02136-IBu	SmLINC02135-IBu	100	6667	0	0	522	7188	220	6886	0	12312	93	7188	6886
SmLINC02136-IBu	SmLINC02134-IBu	100	6667	0	0	522	7188	267	6933	0	12312	93	7188	6933
SmLINC02142-IBu	SmLINC02140-IBu	100	6732	0	0	183	6914	3834	10565	0	12432	97	6914	10565
SmLINC02142-IBu	SmLINC02138-IBu	100	6668	0	0	247	6914	3516	10183	0	12314	96	6914	10183
SmLINC02142-IBu	SmLINC02135-IBu	100	6668	0	0	247	6914	219	6886	0	12314	96	6914	6886
SmLINC02142-IBu	SmLINC02137-IBu	100	6667	0	0	248	6914	2318	8984	0	12312	96	6914	8984
SmLINC02143-IBu	SmLINC02140-IBu	100	6732	0	0	130	6861	3834	10565	0	12432	98	6861	10565
SmLINC02143-IBu	SmLINC02138-IBu	100	6668	0	0	194	6861	3516	10183	0	12314	97	6861	10183
SmLINC02143-IBu	SmLINC02135-IBu	100	6668	0	0	194	6861	219	6886	0	12314	97	6861	6886
SmLINC02143-IBu	SmLINC02137-IBu	100	6667	0	0	195	6861	2318	8984	0	12312	97	6861	8984
SmLINC02177-IBu	SmLINC02178-IBu	100	4931	0	0	262	5192	315	5245	0	9106	95	5192	5245
SmLINC02178-IBu	SmLINC02177-IBu	100	4931	0	0	315	5245	262	5192	0	9106	94	5245	5192
SmLINC02200-IBu	SmLINC02198-IBu	100	596	0	0	1	596	8039	8634	0	1101	99	600	8634
SmLINC02202-IBu	SmLINC02200-IBu	100	600	0	0	5	604	1	600	0	1109	97	618	600
SmLINC02202-IBu	SmLINC02198-IBu	100	600	0	0	1	600	8035	8634	0	1109	97	618	8634
SmLINC02204-IBu	SmLINC02205-IBu	100	865	0	0	62	926	1117	1981	0	1598	93	926	1981
SmLINC02204-IBu	SmLINC02203-IBu	100	865	0	0	62	926	771	1635	0	1598	93	926	1635
SmLINC02207-IBu	SmLINC02205-IBu	100	476	0	0	24	499	1305	1780	0	880	94	509	1981
SmLINC02207-IBu	SmLINC02204-IBu	100	476	0	0	24	499	250	725	0	880	94	509	926
SmLINC02207-IBu	SmLINC02203-IBu	100	476	0	0	24	499	959	1434	0	880	94	509	1635
SmLINC02208-IBu	SmLINC02212-IBu	100	3467	0	0	229	3695	3467	1	0	6403	94	3695	14726
SmLINC02208-IBu	SmLINC02211-IBu	100	3467	0	0	229	3695	3467	1	0	6403	94	3695	7823
SmLINC02208-IBu	SmLINC02210-IBu	100	3467	0	0	229	3695	3467	1	0	6403	94	3695	15186
SmLINC02208-IBu	SmLINC02209-IBu	100	3467	0	0	229	3695	3467	1	0	6403	94	3695	14835
SmLINC02223-IBu	SmLINC02222-IBu	100	1511	0	0	31	1541	12110	10600	0	2791	98	1545	20462
SmLINC02230-IBu	SmLINC02232-IBu	100	2236	0	0	64	2299	94	2329	0	4130	97	2299	2884
SmLINC02231-IBu	SmLINC02234-IBu	100	2436	0	0	1	2436	45	2480	0	4499	99	2444	2480
SmLINC02231-IBu	SmLINC02233-IBu	100	2414	0	0	23	2436	444	2857	0	4458	99	2444	2857
SmLINC02231-IBu	SmLINC02232-IBu	100	2414	0	0	23	2436	471	2884	0	4458	99	2444	2884
SmLINC02232-IBu	SmLINC02233-IBu	100	2791	0	0	94	2884	67	2857	0	5155	97	2884	2857
SmLINC02233-IBu	SmLINC02232-IBu	100	2791	0	0	67	2857	94	2884	0	5155	98	2857	2884
SmLINC02234-IBu	SmLINC02231-IBu	100	2436	0	0	45	2480	1	2436	0	4499	98	2480	2444
SmLINC02234-IBu	SmLINC02233-IBu	100	2414	0	0	67	2480	444	2857	0	4458	97	2480	2857
SmLINC02234-IBu	SmLINC02232-IBu	100	2414	0	0	67	2480	471	2884	0	4458	97	2480	2884
SmLINC02237-IBu	SmLINC02236-IBu	100	1358	0	0	1	1358	1	1358	0	2508	97	1397	2214
SmLINC02250-IBu	SmLINC02248-IBu	100	2046	0	0	1	2046	1598	3643	0	3779	95	2158	3643
SmLINC02252-IBu	SmLINC02254-IBu	100	952	0	0	36	987	696	1647	0	1759	96	987	1647
SmLINC02253-IBu	SmLINC02251-IBu	100	916	0	0	36	951	696	1611	0	1692	96	951	1611
SmLINC02268-IBu	SmLINC02267-IBu	100	702	0	0	1	702	1	702	0	1297	92	762	926
SmLINC02268-IBu	SmLINC02269-IBu	100	682	0	0	1	682	1	682	0	1260	90	762	743
SmLINC02269-IBu	SmLINC02268-IBu	100	682	0	0	1	682	1	682	0	1260	92	743	762
SmLINC02269-IBu	SmLINC02267-IBu	100	682	0	0	1	682	1	682	0	1260	92	743	926
SmLINC02270-IBu	SmLINC02272-IBu	100	651	0	0	1	651	1	651	0	1203	91	712	731
SmLINC02270-IBu	SmLINC02271-IBu	100	651	0	0	1	651	1	651	0	1203	91	712	895
SmLINC02272-IBu	SmLINC02271-IBu	100	671	0	0	1	671	1	671	0	1240	92	731	895
SmLINC02274-IBu	SmLINC02275-IBu	100	1070	0	0	1	1070	49	1118	0	1977	99	1074	1118
SmLINC02275-IBu	SmLINC02274-IBu	100	1070	0	0	49	1118	1	1070	0	1977	96	1118	1074
SmLINC02276-IBu	SmLINC02275-IBu	100	1118	0	0	19	1136	1	1118	0	2065	95	1178	1118
SmLINC02276-IBu	SmLINC02274-IBu	100	1074	0	0	67	1140	1	1074	0	1984	91	1178	1074
SmLINC02286-IBu	SmLINC02287-IBu	100	1474	0	0	67	1540	206	1679	0	2723	96	1540	1679
SmLINC02290-IBu	SmLINC02291-IBu	100	1193	0	0	65	1257	34	1226	0	2204	95	1257	1226
SmLINC02291-IBu	SmLINC02290-IBu	100	1193	0	0	34	1226	65	1257	0	2204	97	1226	1257
SmLINC02306-IBu	SmLINC02304-IBu	100	849	0	0	82	930	133	981	0	1568	91	930	981
SmLINC02308-IBu	SmLINC02309-IBu	100	825	0	0	1	825	1	825	0	1524	90	917	1231
SmLINC02308-IBu	SmLINC02306-IBu	100	825	0	0	1	825	1	825	0	1524	90	917	930
SmLINC02308-IBu	SmLINC02303-IBu	100	825	0	0	1	825	1	825	0	1524	90	917	1654
SmLINC02309-IBu	SmLINC02303-IBu	100	1126	0	0	1	1126	1	1126	0	2080	91	1231	1654
SmLINC02318-IBu	SmLINC02317-IBu	100	3038	0	0	1	3038	1	3038	0	5611	90	3389	3623
SmLINC02339-IBu	SmLINC02338-IBu	100	873	0	0	64	936	156	1028	0	1613	93	936	1028
SmLINC02354-IBu	SmLINC02353-IBu	100	613	0	0	67	679	227	839	0	1133	90	679	935
SmLINC02358-IBu	SmLINC02368-IBu	100	3509	0	0	233	3741	865	4373	0	6481	94	3741	4373
SmLINC02358-IBu	SmLINC02359-IBu	100	3509	0	0	233	3741	3590	7098	0	6481	94	3741	7098
SmLINC02362-IBu	SmLINC02361-IBu	100	3759	0	0	1	3759	1	3759	0	6942	95	3973	4989
SmLINC02362-IBu	SmLINC02360-IBu	100	3759	0	0	1	3759	1	3759	0	6942	95	3973	6560
SmLINC02368-IBu	SmLINC02359-IBu	100	3982	0	0	392	4373	3117	7098	0	7354	91	4373	7098
SmLINC02370-IBu	SmLINC02371-IBu	100	2044	0	0	1	2044	1	2044	0	3775	92	2227	2190
SmLINC02371-IBu	SmLINC02370-IBu	100	2044	0	0	1	2044	1	2044	0	3775	93	2190	2227
SmLINC02373-IBu	SmLINC02362-IBu	100	1041	0	0	1	1041	2851	3891	0	1923	99	1055	3973
SmLINC02375-IBu	SmLINC02381-IBu	100	2028	0	0	21	2048	1	2028	0	3746	92	2194	2028
SmLINC02379-IBu	SmLINC02393-IBu	100	1252	0	0	1	1252	1	1252	0	2313	96	1302	1252
SmLINC02381-IBu	SmLINC02374-IBu	100	1915	0	0	1	1915	21	1935	0	3537	94	2028	2242
SmLINC02385-IBu	SmLINC02383-IBu	100	1876	0	0	1	1876	1	1876	0	3465	94	1989	2208
SmLINC02388-IBu	SmLINC02382-IBu	100	1883	0	0	1	1883	1	1883	0	3478	94	1996	2215
SmLINC02388-IBu	SmLINC02381-IBu	100	1808	0	0	1	1808	1	1808	0	3339	91	1996	2028
SmLINC02388-IBu	SmLINC02375-IBu	100	1808	0	0	1	1808	21	1828	0	3339	91	1996	2194
SmLINC02388-IBu	SmLINC02374-IBu	100	1808	0	0	1	1808	21	1828	0	3339	91	1996	2242
SmLINC02391-IBu	SmLINC02378-IBu	100	1265	0	0	1	1265	1	1265	0	2337	99	1268	1265
SmLINC02396-IBu	SmLINC02397-IBu	100	2001	0	0	32	2032	72	2072	0	3696	98	2032	2072
SmLINC02397-IBu	SmLINC02396-IBu	100	2001	0	0	72	2072	32	2032	0	3696	97	2072	2032
SmLINC02398-IBu	SmLINC02403-IBu	100	753	0	0	24	776	1	753	0	1391	97	776	841
SmLINC02400-IBu	SmLINC02403-IBu	100	841	0	0	29	869	1	841	0	1554	93	906	841
SmLINC02402-IBu	SmLINC02401-IBu	100	655	0	0	63	717	1084	1738	0	1210	91	717	1738
SmLINC02403-IBu	SmLINC02398-IBu	100	753	0	0	1	753	24	776	0	1391	90	841	776
SmLINC02404-IBu	SmLINC02402-IBu	100	619	0	0	1	619	45	663	0	1144	94	658	717
SmLINC02404-IBu	SmLINC02401-IBu	100	601	0	0	19	619	1084	1684	0	1110	91	658	1738
SmLINC02410-IBu	SmLINC02413-IBu	100	759	0	0	1	759	6	764	0	1402	99	760	764
SmLINC02411-IBu	SmLINC02412-IBu	100	722	0	0	1	722	6	727	0	1334	99	723	727
SmLINC02412-IBu	SmLINC02411-IBu	100	722	0	0	6	727	1	722	0	1334	99	727	723
SmLINC02413-IBu	SmLINC02410-IBu	100	759	0	0	6	764	1	759	0	1402	99	764	760
SmLINC02417-IBu	SmLINC02421-IBu	100	579	0	0	1	579	26	604	0	1070	98	591	604
SmLINC02421-IBu	SmLINC02417-IBu	100	579	0	0	26	604	1	579	0	1070	96	604	591
SmLINC02424-IBu	SmLINC02425-IBu	100	998	0	0	26	1023	1	998	0	1844	98	1023	1001
SmLINC02425-IBu	SmLINC02424-IBu	100	998	0	0	1	998	26	1023	0	1844	99	1001	1023
SmLINC02438-IBu	SmLINC02439-IBu	100	4935	0	0	1	4935	1	4935	0	9114	90	5480	5246
SmLINC02439-IBu	SmLINC02438-IBu	100	4935	0	0	1	4935	1	4935	0	9114	94	5246	5480
SmLINC02442-IBu	SmLINC02443-IBu	100	1575	0	0	30	1604	104	1678	0	2909	98	1604	1678
SmLINC02443-IBu	SmLINC02442-IBu	100	1575	0	0	104	1678	30	1604	0	2909	94	1678	1604
SmLINC02452-IBu	SmLINC02450-IBu	100	1170	0	0	123	1292	169	1338	0	2161	91	1292	1338
SmLINC02457-IBu	SmLINC02486-IBu	100	1599	0	0	26	1624	21	1619	0	2953	91	1751	1655
SmLINC02459-IBu	SmLINC02487-IBu	100	481	0	0	26	506	21	501	0	889	95	506	607
SmLINC02460-IBu	SmLINC02463-IBu	100	374	0	0	25	398	1421	1794	0	691	94	398	1794
SmLINC02460-IBu	SmLINC02461-IBu	100	374	0	0	25	398	233	606	0	691	94	398	606
SmLINC02469-IBu	SmLINC02475-IBu	100	752	0	0	1	752	1	752	0	1389	90	838	884
SmLINC02470-IBu	SmLINC02468-IBu	100	844	0	0	1	844	1	844	0	1559	91	930	976
SmLINC02476-IBu	SmLINC02472-IBu	100	817	0	0	1	817	1	817	0	1509	90	903	949
SmLINC02477-IBu	SmLINC02474-IBu	100	1422	0	0	117	1538	209	1630	0	2627	92	1538	1630
SmLINC02477-IBu	SmLINC02467-IBu	100	1395	0	0	144	1538	209	1603	0	2577	91	1538	1603
SmLINC02485-IBu	SmLINC02455-IBu	100	1176	0	0	1	1176	1028	2203	0	2172	92	1272	8213
SmLINC02486-IBu	SmLINC02457-IBu	100	1599	0	0	21	1619	26	1624	0	2953	97	1655	1751
SmLINC02486-IBu	SmLINC02463-IBu	100	1534	0	0	21	1554	26	1559	0	2833	93	1655	1794
SmLINC02488-IBu	SmLINC02463-IBu	100	1554	0	0	21	1574	26	1579	0	2870	94	1656	1794
SmLINC02498-IBu	SmLINC02496-IBu	100	903	0	0	98	1000	266	1168	0	1668	90	1000	1168
SmLINC02498-IBu	SmLINC02480-IBu	100	903	0	0	98	1000	24	926	0	1668	90	1000	1333
SmLINC02507-IBu	SmLINC02506-IBu	100	1286	0	0	111	1396	303	1588	0	2375	92	1396	1588
SmLINC02507-IBu	SmLINC02505-IBu	100	1286	0	0	111	1396	678	1963	0	2375	92	1396	1963
SmLINC02511-IBu	SmLINC02516-IBu	100	1402	0	0	91	1492	569	1970	0	2590	94	1492	1970
SmLINC02511-IBu	SmLINC02515-IBu	100	1402	0	0	91	1492	535	1936	0	2590	94	1492	1936
SmLINC02511-IBu	SmLINC02514-IBu	100	1402	0	0	91	1492	622	2023	0	2590	94	1492	2023
SmLINC02511-IBu	SmLINC02513-IBu	100	1402	0	0	91	1492	546	1947	0	2590	94	1492	1947
SmLINC02532-IBu	SmLINC02533-IBu	100	1327	0	0	27	1353	519	1845	0	2451	98	1353	1845
SmLINC02532-IBu	SmLINC02534-IBu	100	1322	0	0	27	1348	466	1787	0	2442	98	1353	1787
SmLINC02544-IBu	SmLINC02535-IBu	100	774	0	0	11	784	1	774	0	1430	99	784	1096
SmLINC02564-IBu	SmLINC02569-IBu	100	855	0	0	1	855	217	1071	0	1580	90	953	2701
SmLINC02564-IBu	SmLINC02566-IBu	100	853	0	0	1	853	1	853	0	1576	90	953	2525
SmLINC02565-IBu	SmLINC02571-IBu	100	1407	0	0	128	1534	467	1873	0	2599	92	1534	2099
SmLINC02565-IBu	SmLINC02569-IBu	100	1407	0	0	128	1534	1069	2475	0	2599	92	1534	2701
SmLINC02565-IBu	SmLINC02568-IBu	100	1407	0	0	128	1534	130	1536	0	2599	92	1534	1762
SmLINC02565-IBu	SmLINC02575-IBu	100	1406	0	0	129	1534	199	1604	0	2597	92	1534	1938
SmLINC02568-IBu	SmLINC02571-IBu	100	1743	0	0	20	1762	357	2099	0	3219	99	1762	2099
SmLINC02568-IBu	SmLINC02569-IBu	100	1743	0	0	20	1762	959	2701	0	3219	99	1762	2701
SmLINC02568-IBu	SmLINC02575-IBu	100	1632	0	0	131	1762	199	1830	0	3014	93	1762	1938
SmLINC02570-IBu	SmLINC02574-IBu	100	583	0	0	55	637	1	583	0	1077	92	637	691
SmLINC02572-IBu	SmLINC02573-IBu	100	546	0	0	55	600	1	546	0	1009	91	600	654
SmLINC02573-IBu	SmLINC02563-IBu	100	651	0	0	1	651	631	1281	0	1203	99	654	1282
SmLINC02574-IBu	SmLINC02562-IBu	100	688	0	0	1	688	631	1318	0	1271	99	691	1319
SmLINC02582-IBu	SmLINC02583-IBu	100	1822	0	0	114	1935	247	2068	0	3365	94	1935	2068
SmLINC02585-IBu	SmLINC02586-IBu	100	1092	0	0	2	1093	1	1092	0	2017	99	1093	1103
SmLINC02585-IBu	SmLINC02584-IBu	100	1083	0	0	11	1093	1	1083	0	2001	99	1093	1442
SmLINC02586-IBu	SmLINC02584-IBu	100	1094	0	0	10	1103	1	1094	0	2021	99	1103	1442
SmLINC02586-IBu	SmLINC02585-IBu	100	1092	0	0	1	1092	2	1093	0	2017	99	1103	1093
SmLINC02597-IBu	SmLINC02599-IBu	100	1062	0	0	10	1071	1	1062	0	1962	99	1071	1080
SmLINC02599-IBu	SmLINC02597-IBu	100	1062	0	0	1	1062	10	1071	0	1962	98	1080	1071
SmLINC02609-IBu	SmLINC02610-IBu	100	2594	0	0	206	2799	870	3463	0	4791	93	2799	3463
SmLINC02619-IBu	SmLINC02620-IBu	100	2107	0	0	46	2152	4383	6489	0	3892	98	2152	6489
SmLINC02621-IBu	SmLINC02627-IBu	100	438	0	0	24	461	34	471	0	809	95	461	472
SmLINC02625-IBu	SmLINC02626-IBu	100	807	0	0	62	868	108	914	0	1491	93	868	914
SmLINC02627-IBu	SmLINC02621-IBu	100	438	0	0	34	471	24	461	0	809	93	472	461
SmLINC02633-IBu	SmLINC02634-IBu	100	1285	0	0	1	1285	1	1285	0	2374	94	1366	1351
SmLINC02634-IBu	SmLINC02633-IBu	100	1285	0	0	1	1285	1	1285	0	2374	95	1351	1366
SmLINC02645-IBu	SmLINC02646-IBu	100	951	0	0	104	1054	29	979	0	1757	90	1054	979
SmLINC02646-IBu	SmLINC02645-IBu	100	951	0	0	29	979	104	1054	0	1757	97	979	1054
SmLINC02653-IBu	SmLINC02654-IBu	100	847	0	0	1	847	31	877	0	1565	96	880	877
SmLINC02654-IBu	SmLINC02653-IBu	100	847	0	0	31	877	1	847	0	1565	97	877	880
SmLINC02655-IBu	SmLINC02661-IBu	100	5072	0	0	24	5095	1221	6292	0	9367	99	5095	6292
SmLINC02655-IBu	SmLINC02656-IBu	100	5072	0	0	24	5095	2197	7268	0	9367	99	5095	7268
SmLINC02655-IBu	SmLINC02660-IBu	100	4975	0	0	121	5095	2776	7750	0	9188	98	5095	7750
SmLINC02655-IBu	SmLINC02658-IBu	100	4975	0	0	121	5095	3088	8062	0	9188	98	5095	8062
SmLINC02655-IBu	SmLINC02657-IBu	100	4975	0	0	121	5095	1608	6582	0	9188	98	5095	6582
SmLINC02655-IBu	SmLINC02662-IBu	100	4740	0	0	356	5095	1725	6464	0	8754	93	5095	6464
SmLINC02657-IBu	SmLINC02660-IBu	100	6534	0	0	49	6582	1217	7750	0	12067	99	6582	7750
SmLINC02657-IBu	SmLINC02658-IBu	100	6534	0	0	49	6582	1529	8062	0	12067	99	6582	8062
SmLINC02658-IBu	SmLINC02660-IBu	100	7649	0	0	414	8062	102	7750	0	14126	95	8062	7750
SmLINC02659-IBu	SmLINC02662-IBu	100	1202	0	0	128	1329	5263	6464	0	2220	90	1329	6464
SmLINC02659-IBu	SmLINC02661-IBu	100	1202	0	0	128	1329	5091	6292	0	2220	90	1329	6292
SmLINC02659-IBu	SmLINC02660-IBu	100	1202	0	0	128	1329	6549	7750	0	2220	90	1329	7750
SmLINC02659-IBu	SmLINC02658-IBu	100	1202	0	0	128	1329	6861	8062	0	2220	90	1329	8062
SmLINC02659-IBu	SmLINC02657-IBu	100	1202	0	0	128	1329	5381	6582	0	2220	90	1329	6582
SmLINC02659-IBu	SmLINC02656-IBu	100	1202	0	0	128	1329	6067	7268	0	2220	90	1329	7268
SmLINC02659-IBu	SmLINC02655-IBu	100	1202	0	0	128	1329	3894	5095	0	2220	90	1329	5095
SmLINC02660-IBu	SmLINC02658-IBu	100	7649	0	0	102	7750	414	8062	0	14126	99	7750	8062
SmLINC02661-IBu	SmLINC02656-IBu	100	6187	0	0	106	6292	1082	7268	0	11426	98	6292	7268
SmLINC02664-IBu	SmLINC02662-IBu	100	1697	0	0	1	1697	29	1725	0	3134	99	1704	6464
SmLINC02664-IBu	SmLINC02663-IBu	100	1626	0	0	79	1704	283	1908	0	3003	95	1704	1908
SmLINC02664-IBu	SmLINC02656-IBu	100	1626	0	0	79	1704	722	2347	0	3003	95	1704	7268
SmLINC02664-IBu	SmLINC02658-IBu	100	1625	0	0	26	1650	1	1625	0	3001	95	1704	8062
SmLINC02674-IBu	SmLINC02673-IBu	100	2234	0	0	1	2234	2040	4273	0	4126	94	2378	4273
SmLINC02676-IBu	SmLINC02677-IBu	100	495	0	0	20	514	1	495	0	915	96	514	544
SmLINC02677-IBu	SmLINC02676-IBu	100	495	0	0	1	495	20	514	0	915	91	544	514
SmLINC02688-IBu	SmLINC02689-IBu	100	754	0	0	24	777	556	1309	0	1393	97	777	1309
SmLINC02695-IBu	SmLINC02699-IBu	100	574	0	0	1	574	228	801	0	1061	92	621	801
SmLINC02696-IBu	SmLINC02700-IBu	100	564	0	0	1	564	228	791	0	1042	97	579	791
SmLINC02702-IBu	SmLINC02703-IBu	100	893	0	0	35	927	87	979	0	1650	96	927	979
SmLINC02703-IBu	SmLINC02702-IBu	100	893	0	0	87	979	35	927	0	1650	91	979	927
SmLINC02711-IBu	SmLINC02712-IBu	100	853	0	0	63	915	103	955	0	1576	93	915	955
SmLINC02735-IBu	SmLINC02734-IBu	100	759	0	0	1	759	187	945	0	1402	99	766	1007
SmLINC02742-IBu	SmLINC02744-IBu	100	693	0	0	1	693	320	1012	0	1280	97	718	1012
SmLINC02752-IBu	SmLINC02751-IBu	100	1104	0	0	24	1127	609	1712	0	2039	98	1127	1712
SmLINC02752-IBu	SmLINC02750-IBu	100	1104	0	0	24	1127	299	1402	0	2039	98	1127	1402
SmLINC02753-IBu	SmLINC02754-IBu	100	1093	0	0	21	1113	602	1694	0	2019	98	1113	1694
SmLINC02765-IBu	SmLINC02764-IBu	100	880	0	0	23	902	99	978	0	1626	98	902	4003
SmLINC02765-IBu	SmLINC02763-IBu	100	880	0	0	23	902	99	978	0	1626	98	902	4859
SmLINC02775-IBu	SmLINC02774-IBu	100	807	0	0	1	807	1	807	0	1491	90	899	2426
SmLINC02775-IBu	SmLINC02773-IBu	100	807	0	0	1	807	1	807	0	1491	90	899	2048
SmLINC02776-IBu	SmLINC02764-IBu	100	649	0	0	61	709	2320	2968	0	1199	92	709	4003
SmLINC02776-IBu	SmLINC02774-IBu	100	648	0	0	62	709	1779	2426	0	1197	91	709	2426
SmLINC02776-IBu	SmLINC02768-IBu	100	648	0	0	62	709	3139	3786	0	1197	91	709	4821
SmLINC02776-IBu	SmLINC02763-IBu	100	648	0	0	62	709	3177	3824	0	1197	91	709	4859
SmLINC02781-IBu	SmLINC02782-IBu	100	2461	0	0	1	2461	1	2461	0	4545	91	2704	2532
SmLINC02782-IBu	SmLINC02781-IBu	100	2461	0	0	1	2461	1	2461	0	4545	97	2532	2704
SmLINC02783-IBu	SmLINC02782-IBu	100	1605	0	0	1	1605	1	1605	0	2964	96	1676	2532
SmLINC02783-IBu	SmLINC02781-IBu	100	1605	0	0	1	1605	1	1605	0	2964	96	1676	2704
SmLINC02783-IBu	SmLINC02768-IBu	100	1605	0	0	1	1605	678	2282	0	2964	96	1676	4821
SmLINC02787-IBu	SmLINC02789-IBu	100	752	0	0	32	783	153	904	0	1389	96	783	904
SmLINC02809-IBu	SmLINC02810-IBu	100	2146	0	0	46	2191	692	2837	0	3964	98	2191	2837
SmLINC02818-IBu	SmLINC02820-IBu	100	4715	0	0	519	5233	107	4821	0	8708	90	5233	4821
SmLINC02820-IBu	SmLINC02818-IBu	100	4715	0	0	107	4821	519	5233	0	8708	98	4821	5233
SmLINC02820-IBu	SmLINC02823-IBu	100	4618	0	0	204	4821	1088	5705	0	8528	96	4821	5705
SmLINC02820-IBu	SmLINC02822-IBu	100	4616	0	0	206	4821	866	5481	0	8525	96	4821	5481
SmLINC02828-IBu	SmLINC02829-IBu	100	1363	0	0	1	1363	1	1363	0	2518	92	1475	1911
SmLINC02830-IBu	SmLINC02829-IBu	100	1010	0	0	1	1010	1	1010	0	1866	90	1122	1911
SmLINC02830-IBu	SmLINC02828-IBu	100	1010	0	0	1	1010	1	1010	0	1866	90	1122	1475
SmLINC02833-IBu	SmLINC02834-IBu	100	1561	0	0	101	1661	154	1714	0	2883	94	1661	1714
SmLINC02834-IBu	SmLINC02833-IBu	100	1561	0	0	154	1714	101	1661	0	2883	91	1714	1661
SmLINC02839-IBu	SmLINC02841-IBu	100	1757	0	0	135	1891	181	1937	0	3245	93	1891	1937
SmLINC02840-IBu	SmLINC02842-IBu	100	1717	0	0	135	1851	181	1897	0	3171	93	1851	1897
SmLINC02841-IBu	SmLINC02839-IBu	100	1757	0	0	181	1937	135	1891	0	3245	91	1937	1891
SmLINC02842-IBu	SmLINC02840-IBu	100	1717	0	0	181	1897	135	1851	0	3171	91	1897	1851
SmLINC02849-IBu	SmLINC02850-IBu	100	895	0	0	1	895	1	895	0	1653	92	975	1016
SmLINC02856-IBu	SmLINC02857-IBu	100	1402	0	0	101	1502	66	1467	0	2590	93	1502	1467
SmLINC02857-IBu	SmLINC02856-IBu	100	1402	0	0	66	1467	101	1502	0	2590	96	1467	1502
SmLINC02864-IBu	SmLINC02861-IBu	100	924	0	0	50	973	250	1173	0	1707	94	985	1173
SmLINC02865-IBu	SmLINC02863-IBu	100	966	0	0	50	1015	250	1215	0	1784	94	1027	1215
SmLINC02870-IBu	SmLINC02869-IBu	100	772	0	0	1	772	421	1192	0	1426	94	819	1192
SmLINC02870-IBu	SmLINC02868-IBu	100	772	0	0	1	772	275	1046	0	1426	94	819	1046
SmLINC02872-IBu	SmLINC02873-IBu	100	825	0	0	1	825	1	825	0	1524	92	893	860
SmLINC02873-IBu	SmLINC02872-IBu	100	825	0	0	1	825	1	825	0	1524	96	860	893
SmLINC02885-IBu	SmLINC02884-IBu	100	1449	0	0	55	1503	356	1804	0	2676	96	1503	1804
SmLINC02890-IBu	SmLINC02889-IBu	100	1005	0	0	55	1059	1	1005	0	1857	92	1088	1005
SmLINC02895-IBu	SmLINC02894-IBu	100	1176	0	0	1	1176	1124	2299	0	2172	99	1178	2491
SmLINC02895-IBu	SmLINC02896-IBu	100	1127	0	0	1	1127	1	1127	0	2082	96	1178	1332
SmLINC02902-IBu	SmLINC02903-IBu	100	686	0	0	73	758	1	686	0	1267	91	758	696
SmLINC02903-IBu	SmLINC02902-IBu	100	686	0	0	1	686	73	758	0	1267	99	696	758
SmLINC02916-IBu	SmLINC02917-IBu	100	1071	0	0	1	1071	1	1071	0	1978	94	1137	1081
SmLINC02917-IBu	SmLINC02916-IBu	100	1071	0	0	1	1071	1	1071	0	1978	99	1081	1137
SmLINC02934-IBu	SmLINC02937-IBu	100	679	0	0	28	706	1	679	0	1254	96	706	719
SmLINC02937-IBu	SmLINC02934-IBu	100	679	0	0	1	679	28	706	0	1254	94	719	706
SmLINC02966-IBu	SmLINC02970-IBu	100	3611	0	0	259	3869	695	4305	0	6669	93	3869	4305
SmLINC02988-IBu	SmLINC02987-IBu	100	1404	0	0	158	1561	1	1404	0	2593	90	1561	1404
SmLINC02993-IBu	SmLINC02991-IBu	100	818	0	0	1	818	401	1218	0	1511	99	826	1792
SmLINC02993-IBu	SmLINC02990-IBu	100	818	0	0	1	818	401	1218	0	1511	99	826	1792
SmLINC02993-IBu	SmLINC02989-IBu	100	818	0	0	1	818	401	1218	0	1511	99	826	1792
SmLINC02993-IBu	SmLINC02988-IBu	100	818	0	0	1	818	170	987	0	1511	99	826	1561
SmLINC02993-IBu	SmLINC02987-IBu	100	818	0	0	1	818	13	830	0	1511	99	826	1404
SmLINC02998-IBu	SmLINC02996-IBu	100	933	0	0	8	940	1	933	0	1724	99	940	1142
SmLINC03016-IBu	SmLINC03018-IBu	100	1064	0	0	59	1122	1	1064	0	1965	94	1127	1072
SmLINC03018-IBu	SmLINC03016-IBu	100	1064	0	0	1	1064	59	1122	0	1965	99	1072	1127
SmLINC03021-IBu	SmLINC03020-IBu	100	1602	0	0	181	1782	224	1825	0	2959	90	1782	1825
SmLINC03027-IBu	SmLINC03036-IBu	100	1051	0	0	1	1051	391	1441	0	1941	96	1092	1441
SmLINC03027-IBu	SmLINC03028-IBu	100	1002	0	0	1	1002	143	1144	0	1851	92	1092	1144
SmLINC03028-IBu	SmLINC03036-IBu	100	1143	0	0	2	1144	250	1392	0	2111	99	1144	1441
SmLINC03029-IBu	SmLINC03038-IBu	100	1048	0	0	2	1049	250	1297	0	1936	99	1049	1346
SmLINC03030-IBu	SmLINC03035-IBu	100	1105	0	0	2	1106	250	1354	0	2041	99	1106	1403
SmLINC03031-IBu	SmLINC03039-IBu	100	1210	0	0	1	1210	225	1434	0	2235	95	1269	1434
SmLINC03048-IBu	SmLINC03047-IBu	100	496	0	0	1	496	1	496	0	917	93	532	496
SmLINC03056-IBu	SmLINC03057-IBu	100	2706	0	0	204	2909	301	3006	0	4998	93	2909	3006
SmLINC03057-IBu	SmLINC03056-IBu	100	2706	0	0	301	3006	204	2909	0	4998	90	3006	2909
SmLINC03066-IBu	SmLINC03067-IBu	100	2067	0	0	27	2093	13	2079	0	3818	99	2093	2079
SmLINC03067-IBu	SmLINC03066-IBu	100	2067	0	0	13	2079	27	2093	0	3818	99	2079	2093
SmLINC03070-IBu	SmLINC03077-IBu	100	572	0	0	1	572	804	233	0	1057	92	622	1701
SmLINC03070-IBu	SmLINC03076-IBu	100	572	0	0	1	572	804	233	0	1057	92	622	1785
SmLINC03070-IBu	SmLINC03075-IBu	100	572	0	0	1	572	804	233	0	1057	92	622	1117
SmLINC03071-IBu	SmLINC03076-IBu	100	1157	0	0	1	1157	1389	233	0	2137	91	1265	1785
SmLINC03074-IBu	SmLINC03076-IBu	100	1335	0	0	1	1335	451	1785	0	2466	95	1402	1785
SmLINC03094-IBu	SmLINC03093-IBu	100	1166	0	0	48	1213	157	1322	0	2154	96	1213	1643
SmLINC03108-IBu	SmLINC03109-IBu	100	1235	0	0	66	1300	548	1782	0	2281	95	1300	1782
SmLINC03112-IBu	SmLINC03113-IBu	100	930	0	0	1	930	1163	2092	0	1718	94	987	2092
SmLINC03114-IBu	SmLINC03112-IBu	100	822	0	0	1	822	166	987	0	1519	99	830	987
SmLINC03114-IBu	SmLINC03113-IBu	100	765	0	0	1	765	1328	2092	0	1413	92	830	2092
SmLINC03120-IBu	SmLINC03119-IBu	100	1784	0	0	58	1841	362	2145	0	3295	97	1841	2145
SmLINC03120-IBu	SmLINC03122-IBu	100	1700	0	0	142	1841	1156	2855	0	3140	92	1841	2855
SmLINC03127-IBu	SmLINC03130-IBu	100	3262	0	0	1	3262	1	3262	0	6024	96	3391	3397
SmLINC03128-IBu	SmLINC03129-IBu	100	1297	0	0	130	1426	3084	4380	0	2396	91	1426	4380
SmLINC03130-IBu	SmLINC03127-IBu	100	3262	0	0	1	3262	1	3262	0	6024	96	3397	3391
SmLINC03131-IBu	SmLINC03128-IBu	100	485	0	0	2	486	2	486	0	896	99	486	1426
SmLINC03142-IBu	SmLINC03141-IBu	100	562	0	0	12	573	1	562	0	1038	98	573	812
SmLINC03149-IBu	SmLINC03150-IBu	100	2132	0	0	185	2316	949	3080	0	3938	92	2316	3080
SmLINC03152-IBu	SmLINC03156-IBu	100	481	0	0	1	481	14	494	0	889	95	507	1391
SmLINC03158-IBu	SmLINC03161-IBu	100	887	0	0	1	887	1	887	0	1639	95	937	943
SmLINC03159-IBu	SmLINC03160-IBu	100	1458	0	0	1	1458	1	1458	0	2693	96	1514	1508
SmLINC03160-IBu	SmLINC03159-IBu	100	1458	0	0	1	1458	1	1458	0	2693	97	1508	1514
SmLINC03161-IBu	SmLINC03158-IBu	100	887	0	0	1	887	1	887	0	1639	94	943	937
SmLINC03175-IBu	SmLINC03174-IBu	100	690	0	0	49	738	115	804	0	1275	93	738	804
SmLINC03179-IBu	SmLINC03182-IBu	100	1392	0	0	7	1398	1	1392	0	2571	99	1398	1454
SmLINC03179-IBu	SmLINC03183-IBu	100	1374	0	0	25	1398	72	1445	0	2538	98	1398	1507
SmLINC03179-IBu	SmLINC03180-IBu	100	1374	0	0	25	1398	47	1420	0	2538	98	1398	1420
SmLINC03179-IBu	SmLINC03178-IBu	100	1374	0	0	25	1398	47	1420	0	2538	98	1398	1804
SmLINC03180-IBu	SmLINC03182-IBu	100	1374	0	0	47	1420	19	1392	0	2538	97	1420	1454
SmLINC03180-IBu	SmLINC03181-IBu	100	1374	0	0	47	1420	43	1416	0	2538	97	1420	1490
SmLINC03180-IBu	SmLINC03179-IBu	100	1374	0	0	47	1420	25	1398	0	2538	97	1420	1398
SmLINC03181-IBu	SmLINC03182-IBu	100	1454	0	0	25	1478	1	1454	0	2686	98	1490	1454
SmLINC03181-IBu	SmLINC03178-IBu	100	1448	0	0	43	1490	47	1494	0	2675	97	1490	1804
SmLINC03181-IBu	SmLINC03183-IBu	100	1436	0	0	43	1478	72	1507	0	2652	96	1490	1507
SmLINC03181-IBu	SmLINC03179-IBu	100	1398	0	0	19	1416	1	1398	0	2582	94	1490	1398
SmLINC03181-IBu	SmLINC03180-IBu	100	1374	0	0	43	1416	47	1420	0	2538	92	1490	1420
SmLINC03182-IBu	SmLINC03183-IBu	100	1436	0	0	19	1454	72	1507	0	2652	99	1454	1507
SmLINC03182-IBu	SmLINC03178-IBu	100	1436	0	0	19	1454	47	1482	0	2652	99	1454	1804
SmLINC03182-IBu	SmLINC03179-IBu	100	1392	0	0	1	1392	7	1398	0	2571	96	1454	1398
SmLINC03182-IBu	SmLINC03180-IBu	100	1374	0	0	19	1392	47	1420	0	2538	94	1454	1420
SmLINC03183-IBu	SmLINC03178-IBu	100	1482	0	0	26	1507	1	1482	0	2737	98	1507	1804
SmLINC03183-IBu	SmLINC03182-IBu	100	1436	0	0	72	1507	19	1454	0	2652	95	1507	1454
SmLINC03183-IBu	SmLINC03181-IBu	100	1436	0	0	72	1507	43	1478	0	2652	95	1507	1490
SmLINC03183-IBu	SmLINC03180-IBu	100	1420	0	0	26	1445	1	1420	0	2623	94	1507	1420
SmLINC03183-IBu	SmLINC03179-IBu	100	1374	0	0	72	1445	25	1398	0	2538	91	1507	1398
SmLINC03207-IBu	SmLINC03215-IBu	100	726	0	0	66	791	493	1218	0	1341	92	791	1337
SmLINC03209-IBu	SmLINC03216-IBu	100	1235	0	0	105	1339	284	1518	0	2281	92	1339	1518
SmLINC03210-IBu	SmLINC03212-IBu	100	1298	0	0	105	1402	261	1558	0	2398	93	1402	1558
SmLINC03214-IBu	SmLINC03212-IBu	100	1275	0	0	105	1379	284	1558	0	2355	92	1379	1558
SmLINC03217-IBu	SmLINC03216-IBu	100	792	0	0	51	842	727	1518	0	1463	94	842	1518
SmLINC03217-IBu	SmLINC03214-IBu	100	792	0	0	51	842	588	1379	0	1463	94	842	1379
SmLINC03217-IBu	SmLINC03213-IBu	100	792	0	0	51	842	528	1319	0	1463	94	842	1319
SmLINC03217-IBu	SmLINC03212-IBu	100	792	0	0	51	842	767	1558	0	1463	94	842	1558
SmLINC03217-IBu	SmLINC03211-IBu	100	792	0	0	51	842	648	1439	0	1463	94	842	1439
SmLINC03217-IBu	SmLINC03210-IBu	100	792	0	0	51	842	611	1402	0	1463	94	842	1402
SmLINC03217-IBu	SmLINC03209-IBu	100	792	0	0	51	842	548	1339	0	1463	94	842	1339
SmLINC03217-IBu	SmLINC03215-IBu	100	791	0	0	52	842	547	1337	0	1461	94	842	1337
SmLINC03231-IBu	SmLINC03232-IBu	100	719	0	0	1	719	1	719	0	1328	96	749	833
SmLINC03231-IBu	SmLINC03233-IBu	100	717	0	0	1	717	1	717	0	1325	96	749	1172
SmLINC03244-IBu	SmLINC03243-IBu	100	4070	0	0	1	4070	1	4070	0	7516	91	4458	5037
SmLINC03245-IBu	SmLINC03241-IBu	100	1619	0	0	1	1619	1	1619	0	2990	92	1752	2007
SmLINC03253-IBu	SmLINC03255-IBu	100	1343	0	0	108	1450	1202	2544	0	2481	93	1450	2544
SmLINC03261-IBu	SmLINC03265-IBu	100	1262	0	0	54	1315	70	1331	0	2331	96	1315	1745
SmLINC03263-IBu	SmLINC03267-IBu	100	1723	0	0	70	1792	123	1845	0	3182	96	1792	1845
SmLINC03265-IBu	SmLINC03266-IBu	100	1676	0	0	70	1745	123	1798	0	3096	96	1745	1798
SmLINC03266-IBu	SmLINC03265-IBu	100	1676	0	0	123	1798	70	1745	0	3096	93	1798	1745
SmLINC03267-IBu	SmLINC03263-IBu	100	1723	0	0	123	1845	70	1792	0	3182	93	1845	1792
SmLINC03268-IBu	SmLINC03267-IBu	100	757	0	0	70	826	1089	1845	0	1399	92	826	1845
SmLINC03268-IBu	SmLINC03266-IBu	100	757	0	0	70	826	1042	1798	0	1399	92	826	1798
SmLINC03268-IBu	SmLINC03265-IBu	100	757	0	0	70	826	989	1745	0	1399	92	826	1745
SmLINC03268-IBu	SmLINC03264-IBu	100	757	0	0	70	826	1068	1824	0	1399	92	826	1824
SmLINC03268-IBu	SmLINC03263-IBu	100	757	0	0	70	826	1036	1792	0	1399	92	826	1792
SmLINC03269-IBu	SmLINC03266-IBu	100	942	0	0	1	942	405	1346	0	1740	98	957	1798
SmLINC03269-IBu	SmLINC03265-IBu	100	942	0	0	1	942	352	1293	0	1740	98	957	1745
SmLINC03269-IBu	SmLINC03261-IBu	100	942	0	0	1	942	336	1277	0	1740	98	957	1315
SmLINC03278-IBu	SmLINC03279-IBu	100	532	0	0	1	532	419	950	0	983	99	533	950
SmLINC03300-IBu	SmLINC03303-IBu	100	2661	0	0	254	2914	40	2700	0	4915	91	2914	2700
SmLINC03301-IBu	SmLINC03304-IBu	100	3408	0	0	276	3683	52	3459	0	6294	93	3683	3459
SmLINC03303-IBu	SmLINC03300-IBu	100	2661	0	0	40	2700	254	2914	0	4915	99	2700	2914
SmLINC03303-IBu	SmLINC03304-IBu	100	2464	0	0	237	2700	996	3459	0	4551	91	2700	3459
SmLINC03303-IBu	SmLINC03302-IBu	100	2464	0	0	237	2700	431	2894	0	4551	91	2700	2894
SmLINC03303-IBu	SmLINC03301-IBu	100	2464	0	0	237	2700	1220	3683	0	4551	91	2700	3683
SmLINC03304-IBu	SmLINC03301-IBu	100	3408	0	0	52	3459	276	3683	0	6294	99	3459	3683
SmLINC03305-IBu	SmLINC03302-IBu	100	1260	0	0	35	1294	40	1299	0	2327	97	1294	2894
SmLINC03306-IBu	SmLINC03301-IBu	100	1855	0	0	27	1881	272	2126	0	3426	99	1881	3683
SmLINC03306-IBu	SmLINC03304-IBu	100	1851	0	0	31	1881	52	1902	0	3419	98	1881	3459
SmLINC03306-IBu	SmLINC03299-IBu	100	1728	0	0	154	1881	3246	1519	0	3192	92	1881	5287
SmLINC03308-IBu	SmLINC03300-IBu	100	1105	0	0	27	1131	253	1357	0	2041	98	1131	2914
SmLINC03308-IBu	SmLINC03303-IBu	100	1104	0	0	28	1131	40	1143	0	2039	98	1131	2700
SmLINC03318-IBu	SmLINC03319-IBu	100	652	0	0	27	678	232	883	0	1205	96	678	883
SmLINC03320-IBu	SmLINC03321-IBu	100	650	0	0	17	666	94	743	0	1201	98	666	743
SmLINC03324-IBu	SmLINC03325-IBu	100	1947	0	0	1	1947	95	2041	0	3596	91	2132	2041
SmLINC03325-IBu	SmLINC03324-IBu	100	1947	0	0	95	2041	1	1947	0	3596	95	2041	2132
SmLINC03328-IBu	SmLINC03327-IBu	100	881	0	0	3	883	1	881	0	1628	99	883	1420
SmLINC03340-IBu	SmLINC03341-IBu	100	1082	0	0	103	1184	136	1217	0	1999	91	1184	1217
SmLINC03343-IBu	SmLINC03342-IBu	100	1041	0	0	103	1143	136	1176	0	1923	91	1143	1176
SmLINC03352-IBu	SmLINC03353-IBu	100	1318	0	0	40	1357	397	1714	0	2435	97	1357	1714
SmLINC03355-IBu	SmLINC03357-IBu	100	637	0	0	55	691	1	637	0	1177	92	691	766
SmLINC03357-IBu	SmLINC03360-IBu	100	747	0	0	20	766	1	747	0	1380	98	766	833
SmLINC03357-IBu	SmLINC03359-IBu	100	747	0	0	20	766	1	747	0	1380	98	766	833
SmLINC03357-IBu	SmLINC03358-IBu	100	747	0	0	20	766	1	747	0	1380	98	766	833
SmLINC03358-IBu	SmLINC03357-IBu	100	747	0	0	1	747	20	766	0	1380	90	833	766
SmLINC03359-IBu	SmLINC03357-IBu	100	747	0	0	1	747	20	766	0	1380	90	833	766
SmLINC03360-IBu	SmLINC03357-IBu	100	747	0	0	1	747	20	766	0	1380	90	833	766
SmLINC03367-IBu	SmLINC03368-IBu	100	841	0	0	20	860	1	841	0	1554	98	860	937
SmLINC03368-IBu	SmLINC03367-IBu	100	841	0	0	1	841	20	860	0	1554	90	937	860
SmLINC03379-IBu	SmLINC03380-IBu	100	567	0	0	30	596	65	631	0	1048	95	596	631
SmLINC03379-IBu	SmLINC03378-IBu	100	561	0	0	36	596	194	754	0	1037	94	596	791
SmLINC03380-IBu	SmLINC03379-IBu	100	567	0	0	65	631	30	596	0	1048	90	631	596
SmLINC03382-IBu	SmLINC03381-IBu	100	413	0	0	1	413	1	413	0	763	91	454	872
SmLINC03385-IBu	SmLINC03384-IBu	100	981	0	0	1	981	1	981	0	1812	91	1082	1132
SmLINC03392-IBu	SmLINC03393-IBu	100	698	0	0	58	755	1	698	0	1290	92	755	704
SmLINC03393-IBu	SmLINC03392-IBu	100	698	0	0	1	698	58	755	0	1290	99	704	755
SmLINC03394-IBu	SmLINC03398-IBu	100	507	0	0	29	535	1460	1966	0	937	95	535	2053
SmLINC03397-IBu	SmLINC03396-IBu	100	943	0	0	1	943	539	1481	0	1742	97	972	1481
SmLINC03405-IBu	SmLINC03407-IBu	100	696	0	0	29	724	27	722	0	1286	96	724	722
SmLINC03406-IBu	SmLINC03407-IBu	100	695	0	0	42	736	28	722	0	1284	94	736	722
SmLINC03407-IBu	SmLINC03405-IBu	100	696	0	0	27	722	29	724	0	1286	96	722	724
SmLINC03407-IBu	SmLINC03406-IBu	100	695	0	0	28	722	42	736	0	1284	96	722	736
SmLINC03431-IBu	SmLINC03432-IBu	100	1664	0	0	78	1741	1700	3363	0	3073	96	1741	3363
SmLINC03434-IBu	SmLINC03437-IBu	100	1556	0	0	1	1556	4	1559	0	2874	99	1561	1671
SmLINC03434-IBu	SmLINC03436-IBu	100	1488	0	0	69	1556	112	1599	0	2748	95	1561	1711
SmLINC03436-IBu	SmLINC03437-IBu	100	1600	0	0	112	1711	72	1671	0	2955	94	1711	1671
SmLINC03437-IBu	SmLINC03436-IBu	100	1600	0	0	72	1671	112	1711	0	2955	96	1671	1711
SmLINC03437-IBu	SmLINC03434-IBu	100	1556	0	0	4	1559	1	1556	0	2874	93	1671	1561
SmLINC03444-IBu	SmLINC03442-IBu	100	1100	0	0	119	1218	8066	9165	0	2032	90	1218	12222
SmLINC03456-IBu	SmLINC03459-IBu	100	1418	0	0	95	1512	47	1464	0	2619	94	1512	1464
SmLINC03456-IBu	SmLINC03458-IBu	100	1418	0	0	95	1512	46	1463	0	2619	94	1512	1463
SmLINC03456-IBu	SmLINC03457-IBu	100	1418	0	0	95	1512	26	1443	0	2619	94	1512	1443
SmLINC03456-IBu	SmLINC03455-IBu	100	1418	0	0	95	1512	1869	3286	0	2619	94	1512	3286
SmLINC03457-IBu	SmLINC03459-IBu	100	1421	0	0	23	1443	44	1464	0	2625	98	1443	1464
SmLINC03457-IBu	SmLINC03458-IBu	100	1418	0	0	26	1443	46	1463	0	2619	98	1443	1463
SmLINC03457-IBu	SmLINC03456-IBu	100	1418	0	0	26	1443	95	1512	0	2619	98	1443	1512
SmLINC03458-IBu	SmLINC03459-IBu	100	1418	0	0	46	1463	47	1464	0	2619	97	1463	1464
SmLINC03458-IBu	SmLINC03457-IBu	100	1418	0	0	46	1463	26	1443	0	2619	97	1463	1443
SmLINC03458-IBu	SmLINC03456-IBu	100	1418	0	0	46	1463	95	1512	0	2619	97	1463	1512
SmLINC03458-IBu	SmLINC03455-IBu	100	1418	0	0	46	1463	1869	3286	0	2619	97	1463	3286
SmLINC03459-IBu	SmLINC03457-IBu	100	1421	0	0	44	1464	23	1443	0	2625	97	1464	1443
SmLINC03459-IBu	SmLINC03455-IBu	100	1420	0	0	45	1464	1867	3286	0	2623	97	1464	3286
SmLINC03459-IBu	SmLINC03458-IBu	100	1418	0	0	47	1464	46	1463	0	2619	97	1464	1463
SmLINC03459-IBu	SmLINC03456-IBu	100	1418	0	0	47	1464	95	1512	0	2619	97	1464	1512
SmLINC03464-IBu	SmLINC03471-IBu	100	1483	0	0	21	1503	753	2235	0	2739	99	1503	2235
SmLINC03464-IBu	SmLINC03468-IBu	100	1483	0	0	21	1503	282	1764	0	2739	99	1503	1764
SmLINC03464-IBu	SmLINC03467-IBu	100	1483	0	0	21	1503	304	1786	0	2739	99	1503	1786
SmLINC03464-IBu	SmLINC03465-IBu	100	1483	0	0	21	1503	1262	2744	0	2739	99	1503	2744
SmLINC03464-IBu	SmLINC03470-IBu	100	1482	0	0	22	1503	660	2141	0	2737	99	1503	2141
SmLINC03464-IBu	SmLINC03469-IBu	100	1482	0	0	22	1503	366	1847	0	2737	99	1503	1847
SmLINC03466-IBu	SmLINC03470-IBu	100	1484	0	0	16	1499	658	2141	0	2741	99	1499	2141
SmLINC03466-IBu	SmLINC03469-IBu	100	1483	0	0	17	1499	365	1847	0	2739	99	1499	1847
SmLINC03466-IBu	SmLINC03471-IBu	100	1482	0	0	18	1499	754	2235	0	2737	99	1499	2235
SmLINC03466-IBu	SmLINC03468-IBu	100	1482	0	0	18	1499	283	1764	0	2737	99	1499	1764
SmLINC03466-IBu	SmLINC03467-IBu	100	1482	0	0	18	1499	305	1786	0	2737	99	1499	1786
SmLINC03466-IBu	SmLINC03465-IBu	100	1482	0	0	18	1499	1263	2744	0	2737	99	1499	2744
SmLINC03481-IBu	SmLINC03470-IBu	100	1047	0	0	9	1055	510	1556	0	1934	99	1055	2141
SmLINC03492-IBu	SmLINC03495-IBu	100	1297	0	0	1	1297	5	1301	0	2396	97	1336	1301
SmLINC03493-IBu	SmLINC03494-IBu	100	1334	0	0	1	1334	5	1338	0	2464	97	1373	1338
SmLINC03494-IBu	SmLINC03493-IBu	100	1334	0	0	5	1338	1	1334	0	2464	99	1338	1373
SmLINC03495-IBu	SmLINC03492-IBu	100	1297	0	0	5	1301	1	1297	0	2396	99	1301	1336
SmLINC03506-IBu	SmLINC03508-IBu	100	1296	0	0	151	1446	369	1664	0	2394	90	1446	1696
SmLINC03506-IBu	SmLINC03511-IBu	100	1295	0	0	152	1446	537	1831	0	2392	90	1446	1863
SmLINC03506-IBu	SmLINC03505-IBu	100	1295	0	0	152	1446	191	1485	0	2392	90	1446	1485
SmLINC03524-IBu	SmLINC03526-IBu	100	2030	0	0	187	2216	234	2263	0	3749	92	2216	2263
SmLINC03526-IBu	SmLINC03524-IBu	100	2030	0	0	234	2263	187	2216	0	3749	90	2263	2216
SmLINC03529-IBu	SmLINC03532-IBu	100	2005	0	0	234	2238	187	2191	0	3703	90	2238	2191
SmLINC03532-IBu	SmLINC03529-IBu	100	2005	0	0	187	2191	234	2238	0	3703	92	2191	2238
SmLINC03550-IBu	SmLINC03551-IBu	100	1275	0	0	23	1297	686	1960	0	2355	98	1297	1960
SmLINC03559-IBu	SmLINC03558-IBu	100	636	0	0	13	648	1	636	0	1175	96	664	636
SmLINC03566-IBu	SmLINC03567-IBu	100	685	0	0	67	751	31	715	0	1266	91	751	715
SmLINC03567-IBu	SmLINC03566-IBu	100	685	0	0	31	715	67	751	0	1266	96	715	751
SmLINC03568-IBu	SmLINC03565-IBu	100	860	0	0	73	932	1	860	0	1589	92	932	1368
SmLINC03574-IBu	SmLINC03575-IBu	100	1209	0	0	7	1215	1	1209	0	2233	97	1245	1209
SmLINC03574-IBu	SmLINC03576-IBu	100	1208	0	0	1	1208	11	1218	0	2231	97	1245	1219
SmLINC03575-IBu	SmLINC03576-IBu	100	1202	0	0	1	1202	17	1218	0	2220	99	1209	1219
SmLINC03576-IBu	SmLINC03574-IBu	100	1208	0	0	11	1218	1	1208	0	2231	99	1219	1245
SmLINC03576-IBu	SmLINC03575-IBu	100	1202	0	0	17	1218	1	1202	0	2220	99	1219	1209
SmLINC03585-IBu	SmLINC03580-IBu	100	1847	0	0	25	1871	829	2675	0	3411	99	1871	2675
SmLINC03588-IBu	SmLINC03592-IBu	100	1212	0	0	66	1277	1	1212	0	2239	92	1318	1258
SmLINC03592-IBu	SmLINC03588-IBu	100	1212	0	0	1	1212	66	1277	0	2239	96	1258	1318
SmLINC03592-IBu	SmLINC03582-IBu	100	1211	0	0	1	1211	165	1375	0	2237	96	1258	1975
SmLINC03605-IBu	SmLINC03600-IBu	100	538	0	0	11	548	1	538	0	994	93	576	538
SmLINC03615-IBu	SmLINC03616-IBu	100	1674	0	0	1	1674	1	1674	0	3092	94	1783	2020
SmLINC03617-IBu	SmLINC03619-IBu	100	655	0	0	3	657	8	662	0	1210	99	657	679
SmLINC03619-IBu	SmLINC03617-IBu	100	655	0	0	8	662	3	657	0	1210	96	679	657
SmLINC03621-IBu	SmLINC03620-IBu	100	548	0	0	59	606	208	755	0	1013	90	606	755
SmLINC03627-IBu	SmLINC03630-IBu	100	1167	0	0	25	1191	422	1588	0	2156	98	1191	1588
SmLINC03627-IBu	SmLINC03629-IBu	100	1167	0	0	25	1191	151	1317	0	2156	98	1191	1317
SmLINC03627-IBu	SmLINC03628-IBu	100	1167	0	0	25	1191	85	1251	0	2156	98	1191	1251
SmLINC03627-IBu	SmLINC03626-IBu	100	1167	0	0	25	1191	2180	3346	0	2156	98	1191	3346
SmLINC03627-IBu	SmLINC03625-IBu	100	1167	0	0	25	1191	2243	3409	0	2156	98	1191	3409
SmLINC03627-IBu	SmLINC03624-IBu	100	1167	0	0	25	1191	1963	3129	0	2156	98	1191	3129
SmLINC03627-IBu	SmLINC03635-IBu	100	1066	0	0	25	1090	537	1602	0	1969	90	1191	1602
SmLINC03628-IBu	SmLINC03629-IBu	100	1235	0	0	17	1251	83	1317	0	2281	99	1251	1317
SmLINC03628-IBu	SmLINC03630-IBu	100	1167	0	0	85	1251	422	1588	0	2156	93	1251	1588
SmLINC03628-IBu	SmLINC03627-IBu	100	1167	0	0	85	1251	25	1191	0	2156	93	1251	1191
SmLINC03628-IBu	SmLINC03626-IBu	100	1167	0	0	85	1251	2180	3346	0	2156	93	1251	3346
SmLINC03628-IBu	SmLINC03625-IBu	100	1167	0	0	85	1251	2243	3409	0	2156	93	1251	3409
SmLINC03628-IBu	SmLINC03624-IBu	100	1167	0	0	85	1251	1963	3129	0	2156	93	1251	3129
SmLINC03629-IBu	SmLINC03628-IBu	100	1235	0	0	83	1317	17	1251	0	2281	94	1317	1251
SmLINC03630-IBu	SmLINC03626-IBu	100	1500	0	0	89	1588	1847	3346	0	2771	94	1588	3346
SmLINC03630-IBu	SmLINC03625-IBu	100	1500	0	0	89	1588	1910	3409	0	2771	94	1588	3409
SmLINC03630-IBu	SmLINC03624-IBu	100	1500	0	0	89	1588	1630	3129	0	2771	94	1588	3129
SmLINC03658-IBu	SmLINC03654-IBu	100	1805	0	0	29	1833	1	1805	0	3334	98	1833	2391
SmLINC03673-IBu	SmLINC03674-IBu	100	370	0	0	20	389	1	370	0	684	95	389	385
SmLINC03674-IBu	SmLINC03673-IBu	100	370	0	0	1	370	20	389	0	684	96	385	389
SmLINC03677-IBu	SmLINC03676-IBu	100	1961	0	0	117	2077	1046	3006	0	3622	94	2077	3006
SmLINC03677-IBu	SmLINC03675-IBu	100	1961	0	0	117	2077	1065	3025	0	3622	94	2077	3025
SmLINC03686-IBu	SmLINC03685-IBu	100	739	0	0	20	758	1	739	0	1365	97	759	739
SmLINC03688-IBu	SmLINC03684-IBu	100	779	0	0	20	798	1	779	0	1439	97	799	779
SmLINC03693-IBu	SmLINC03694-IBu	100	565	0	0	9	573	1	565	0	1044	97	583	565
SmLINC03694-IBu	SmLINC03692-IBu	100	510	0	0	56	565	415	924	0	942	90	565	934
SmLINC03709-IBu	SmLINC03710-IBu	100	863	0	0	24	886	765	1627	0	1594	97	886	1627
SmLINC03713-IBu	SmLINC03714-IBu	100	715	0	0	5	719	1	715	0	1321	99	719	979
SmLINC03720-IBu	SmLINC03721-IBu	100	284	0	0	8	291	1	284	2e-149	525	98	291	291
SmLINC03721-IBu	SmLINC03720-IBu	100	284	0	0	1	284	8	291	2e-149	525	98	291	291
SmLINC03723-IBu	SmLINC03724-IBu	100	1604	0	0	33	1636	1	1604	0	2963	98	1636	1604
SmLINC03725-IBu	SmLINC03726-IBu	100	1543	0	0	145	1687	175	1717	0	2850	91	1687	1717
SmLINC03726-IBu	SmLINC03725-IBu	100	1543	0	0	175	1717	145	1687	0	2850	90	1717	1687
SmLINC03732-IBu	SmLINC03731-IBu	100	566	0	0	1	566	307	872	0	1046	93	606	872
SmLINC03737-IBu	SmLINC03735-IBu	100	1515	0	0	1	1515	506	2020	0	2798	90	1682	2020
SmLINC03738-IBu	SmLINC03739-IBu	100	1445	0	0	100	1544	353	1797	0	2669	94	1544	1813
SmLINC03743-IBu	SmLINC03752-IBu	100	1397	0	0	1	1397	1	1397	0	2580	92	1511	1870
SmLINC03743-IBu	SmLINC03749-IBu	100	1397	0	0	1	1397	1	1397	0	2580	92	1511	1816
SmLINC03743-IBu	SmLINC03748-IBu	100	1397	0	0	1	1397	1	1397	0	2580	92	1511	2491
SmLINC03743-IBu	SmLINC03746-IBu	100	1397	0	0	1	1397	1	1397	0	2580	92	1511	2518
SmLINC03743-IBu	SmLINC03744-IBu	100	1397	0	0	1	1397	1	1397	0	2580	92	1511	1843
SmLINC03744-IBu	SmLINC03748-IBu	100	1745	0	0	1	1745	1	1745	0	3223	95	1843	2491
SmLINC03744-IBu	SmLINC03752-IBu	100	1678	0	0	1	1678	1	1678	0	3099	91	1843	1870
SmLINC03744-IBu	SmLINC03746-IBu	100	1678	0	0	1	1678	1	1678	0	3099	91	1843	2518
SmLINC03745-IBu	SmLINC03751-IBu	100	1732	0	0	1	1732	1	1732	0	3199	95	1830	2478
SmLINC03745-IBu	SmLINC03750-IBu	100	1638	0	0	1	1638	1	1638	0	3025	90	1830	2451
SmLINC03745-IBu	SmLINC03747-IBu	100	1638	0	0	1	1638	1	1638	0	3025	90	1830	1803
SmLINC03745-IBu	SmLINC03742-IBu	100	1638	0	0	1	1638	1356	2993	0	3025	90	1830	3362
SmLINC03747-IBu	SmLINC03750-IBu	100	1705	0	0	1	1705	1	1705	0	3149	95	1803	2451
SmLINC03747-IBu	SmLINC03751-IBu	100	1638	0	0	1	1638	1	1638	0	3025	91	1803	2478
SmLINC03747-IBu	SmLINC03745-IBu	100	1638	0	0	1	1638	1	1638	0	3025	91	1803	1830
SmLINC03749-IBu	SmLINC03752-IBu	100	1678	0	0	1	1678	1	1678	0	3099	92	1816	1870
SmLINC03749-IBu	SmLINC03748-IBu	100	1678	0	0	1	1678	1	1678	0	3099	92	1816	2491
SmLINC03749-IBu	SmLINC03746-IBu	100	1678	0	0	1	1678	1	1678	0	3099	92	1816	2518
SmLINC03752-IBu	SmLINC03746-IBu	100	1772	0	0	1	1772	1	1772	0	3273	95	1870	2518
SmLINC03752-IBu	SmLINC03749-IBu	100	1678	0	0	1	1678	1	1678	0	3099	90	1870	1816
SmLINC03752-IBu	SmLINC03748-IBu	100	1678	0	0	1	1678	1	1678	0	3099	90	1870	2491
SmLINC03752-IBu	SmLINC03744-IBu	100	1678	0	0	1	1678	1	1678	0	3099	90	1870	1843
SmLINC03754-IBu	SmLINC03756-IBu	100	1403	0	0	1	1403	1	1403	0	2591	93	1506	2365
SmLINC03755-IBu	SmLINC03751-IBu	100	2141	0	0	1	2141	338	2478	0	3954	91	2357	2478
SmLINC03757-IBu	SmLINC03745-IBu	100	1493	0	0	1	1493	338	1830	0	2758	99	1498	1830
SmLINC03757-IBu	SmLINC03755-IBu	100	1395	0	0	1	1395	1	1395	0	2577	93	1498	2357
SmLINC03757-IBu	SmLINC03751-IBu	100	1395	0	0	1	1395	338	1732	0	2577	93	1498	2478
SmLINC03758-IBu	SmLINC03753-IBu	100	1376	0	0	1	1376	1	1376	0	2542	91	1513	1573
SmLINC03759-IBu	SmLINC03760-IBu	100	1430	0	0	1	1430	1	1430	0	2641	93	1533	2392
SmLINC03762-IBu	SmLINC03750-IBu	100	2114	0	0	1	2114	338	2451	0	3904	91	2330	2451
SmLINC03764-IBu	SmLINC03747-IBu	100	1466	0	0	1	1466	338	1803	0	2708	99	1471	1803
SmLINC03764-IBu	SmLINC03762-IBu	100	1368	0	0	1	1368	1	1368	0	2527	93	1471	2330
SmLINC03764-IBu	SmLINC03750-IBu	100	1368	0	0	1	1368	338	1705	0	2527	93	1471	2451
SmLINC03766-IBu	SmLINC03767-IBu	100	485	0	0	4	488	4	488	0	896	99	488	744
SmLINC03769-IBu	SmLINC03773-IBu	100	835	0	0	6	840	1	835	0	1543	99	841	835
SmLINC03772-IBu	SmLINC03773-IBu	100	729	0	0	1	729	1	729	0	1347	97	750	835
SmLINC03772-IBu	SmLINC03769-IBu	100	729	0	0	1	729	6	734	0	1347	97	750	841
SmLINC03776-IBu	SmLINC03777-IBu	100	2714	0	0	118	2831	167	2880	0	5012	96	2831	2880
SmLINC03777-IBu	SmLINC03776-IBu	100	2714	0	0	167	2880	118	2831	0	5012	94	2880	2831
SmLINC03799-IBu	SmLINC03806-IBu	100	511	0	0	60	570	104	614	0	944	90	570	614
SmLINC03804-IBu	SmLINC03800-IBu	100	548	0	0	60	607	104	651	0	1013	90	607	651
SmLINC03832-IBu	SmLINC03836-IBu	100	6498	0	0	59	6556	330	6827	0	12000	99	6556	6827
SmLINC03836-IBu	SmLINC03832-IBu	100	6498	0	0	330	6827	59	6556	0	12000	95	6827	6556
SmLINC03846-IBu	SmLINC03845-IBu	100	2559	0	0	26	2584	1079	3637	0	4726	99	2584	3637
SmLINC03846-IBu	SmLINC03844-IBu	100	2559	0	0	26	2584	522	3080	0	4726	99	2584	3080
SmLINC03847-IBu	SmLINC03849-IBu	100	9688	0	0	256	9943	7227	16914	0	17891	97	9943	16914
SmLINC03847-IBu	SmLINC03848-IBu	100	9688	0	0	256	9943	7250	16937	0	17891	97	9943	16937
SmLINC03848-IBu	SmLINC03849-IBu	100	16853	0	0	85	16937	62	16914	0	31122	99	16937	16914
SmLINC03849-IBu	SmLINC03848-IBu	100	16853	0	0	62	16914	85	16937	0	31122	99	16914	16937
SmLINC03850-IBu	SmLINC03854-IBu	100	499	0	0	15	513	11	509	0	922	97	513	656
SmLINC03850-IBu	SmLINC03853-IBu	100	467	0	0	47	513	312	778	0	863	91	513	925
SmLINC03850-IBu	SmLINC03852-IBu	100	467	0	0	47	513	31	497	0	863	91	513	497
SmLINC03852-IBu	SmLINC03853-IBu	100	469	0	0	29	497	310	778	0	867	94	497	925
SmLINC03852-IBu	SmLINC03854-IBu	100	467	0	0	31	497	43	509	0	863	94	497	656
SmLINC03852-IBu	SmLINC03850-IBu	100	467	0	0	31	497	47	513	0	863	94	497	513
SmLINC03854-IBu	SmLINC03853-IBu	100	614	0	0	43	656	312	925	0	1134	94	656	925
SmLINC03863-IBu	SmLINC03870-IBu	100	1361	0	0	140	1500	106	1466	0	2514	91	1500	1466
SmLINC03864-IBu	SmLINC03876-IBu	100	1079	0	0	106	1184	85	1163	0	1993	91	1184	1200
SmLINC03864-IBu	SmLINC03871-IBu	100	1079	0	0	106	1184	369	1447	0	1993	91	1184	1531
SmLINC03864-IBu	SmLINC03868-IBu	100	1079	0	0	106	1184	335	1413	0	1993	91	1184	1497
SmLINC03867-IBu	SmLINC03872-IBu	100	1735	0	0	140	1874	106	1840	0	3205	93	1874	1840
SmLINC03868-IBu	SmLINC03871-IBu	100	1392	0	0	106	1497	140	1531	0	2571	93	1497	1531
SmLINC03870-IBu	SmLINC03863-IBu	100	1361	0	0	106	1466	140	1500	0	2514	93	1466	1500
SmLINC03871-IBu	SmLINC03868-IBu	100	1392	0	0	140	1531	106	1497	0	2571	91	1531	1497
SmLINC03872-IBu	SmLINC03867-IBu	100	1735	0	0	106	1840	140	1874	0	3205	94	1840	1874
SmLINC03875-IBu	SmLINC03873-IBu	100	1246	0	0	115	1360	148	1393	0	2302	92	1360	1393
SmLINC03876-IBu	SmLINC03871-IBu	100	1119	0	0	82	1200	366	1484	0	2067	93	1200	1531
SmLINC03876-IBu	SmLINC03868-IBu	100	1119	0	0	82	1200	332	1450	0	2067	93	1200	1497
SmLINC03876-IBu	SmLINC03874-IBu	100	1086	0	0	115	1200	148	1233	0	2006	91	1200	1233
SmLINC03876-IBu	SmLINC03870-IBu	100	1086	0	0	115	1200	334	1419	0	2006	91	1200	1466
SmLINC03876-IBu	SmLINC03863-IBu	100	1086	0	0	115	1200	368	1453	0	2006	91	1200	1500
SmLINC03876-IBu	SmLINC03862-IBu	100	1086	0	0	115	1200	4075	5160	0	2006	91	1200	5565
SmLINC03876-IBu	SmLINC03864-IBu	100	1079	0	0	85	1163	106	1184	0	1993	90	1200	1184
SmLINC03886-IBu	SmLINC03887-IBu	100	2714	0	0	37	2750	150	2863	0	5012	99	2750	2863
SmLINC03887-IBu	SmLINC03886-IBu	100	2714	0	0	150	2863	37	2750	0	5012	95	2863	2750
SmLINC03899-IBu	SmLINC03913-IBu	100	214	0	0	1	214	126	339	1e-110	396	90	238	723
SmLINC03899-IBu	SmLINC03903-IBu	100	214	0	0	1	214	120	333	1e-110	396	90	238	1214
SmLINC03899-IBu	SmLINC03902-IBu	100	214	0	0	1	214	120	333	1e-110	396	90	238	796
SmLINC03899-IBu	SmLINC03901-IBu	100	214	0	0	1	214	120	333	1e-110	396	90	238	711
SmLINC03899-IBu	SmLINC03898-IBu	100	214	0	0	1	214	120	333	1e-110	396	90	238	1025
SmLINC03899-IBu	SmLINC03896-IBu	100	214	0	0	1	214	80	293	1e-110	396	90	238	2062
SmLINC03899-IBu	SmLINC03895-IBu	100	214	0	0	1	214	298	511	1e-110	396	90	238	1033
SmLINC03902-IBu	SmLINC03896-IBu	100	756	0	0	41	796	1	756	0	1397	95	796	2062
SmLINC03905-IBu	SmLINC03906-IBu	100	839	0	0	21	859	757	1595	0	1550	98	859	1595
SmLINC03905-IBu	SmLINC03897-IBu	100	839	0	0	21	859	4624	5462	0	1550	98	859	6688
SmLINC03906-IBu	SmLINC03904-IBu	100	1507	0	0	9	1515	1	1507	0	2784	94	1595	1507
SmLINC03913-IBu	SmLINC03901-IBu	100	711	0	0	7	717	1	711	0	1314	98	723	711
SmLINC03914-IBu	SmLINC03920-IBu	100	1390	0	0	1	1390	60	1449	0	2567	93	1497	1449
SmLINC03915-IBu	SmLINC03923-IBu	100	1752	0	0	1	1752	124	1875	0	3236	94	1859	1875
SmLINC03920-IBu	SmLINC03914-IBu	100	1390	0	0	60	1449	1	1390	0	2567	96	1449	1497
SmLINC03923-IBu	SmLINC03915-IBu	100	1752	0	0	124	1875	1	1752	0	3236	93	1875	1859
SmLINC03930-IBu	SmLINC03929-IBu	100	957	0	0	1	957	1	957	0	1768	92	1035	1182
SmLINC03931-IBu	SmLINC03932-IBu	100	689	0	0	8	696	116	804	0	1273	96	716	804
SmLINC03935-IBu	SmLINC03937-IBu	100	697	0	0	40	736	84	780	0	1288	95	736	780
SmLINC03935-IBu	SmLINC03936-IBu	100	697	0	0	40	736	1	697	0	1288	95	736	697
SmLINC03938-IBu	SmLINC03939-IBu	100	1065	0	0	38	1102	10	1074	0	1967	97	1102	1074
SmLINC03939-IBu	SmLINC03938-IBu	100	1065	0	0	10	1074	38	1102	0	1967	99	1074	1102
SmLINC03943-IBu	SmLINC03949-IBu	100	942	0	0	1	942	1	942	0	1740	94	999	1444
SmLINC03944-IBu	SmLINC03941-IBu	100	878	0	0	1	878	1	878	0	1622	94	935	1380
SmLINC03946-IBu	SmLINC03945-IBu	100	928	0	0	1	928	1	928	0	1714	94	985	1430
SmLINC03948-IBu	SmLINC03950-IBu	100	926	0	0	1	926	1	926	0	1711	94	983	1428
SmLINC03951-IBu	SmLINC03947-IBu	100	892	0	0	1	892	1	892	0	1648	94	949	1394
SmLINC03952-IBu	SmLINC03942-IBu	100	976	0	0	1	976	1	976	0	1803	94	1033	1478
SmLINC03953-IBu	SmLINC03954-IBu	100	2141	0	0	1	2141	1	2141	0	3954	94	2286	3443
SmLINC03964-IBu	SmLINC03969-IBu	100	2889	0	0	1	2889	1	2889	0	5336	95	3040	5728
SmLINC03964-IBu	SmLINC03967-IBu	100	2889	0	0	1	2889	1	2889	0	5336	95	3040	4054
SmLINC03965-IBu	SmLINC03971-IBu	100	3151	0	0	163	3313	1681	4831	0	5819	95	3313	4831
SmLINC03966-IBu	SmLINC03968-IBu	100	3015	0	0	1	3015	1	3015	0	5568	96	3153	4827
SmLINC03966-IBu	SmLINC03967-IBu	100	2991	0	0	163	3153	1064	4054	0	5524	95	3153	4054
SmLINC03966-IBu	SmLINC03969-IBu	100	2853	0	0	163	3015	1064	3916	0	5269	90	3153	5728
SmLINC03967-IBu	SmLINC03969-IBu	100	3916	0	0	1	3916	1	3916	0	7232	97	4054	5728
SmLINC03968-IBu	SmLINC03969-IBu	100	4665	0	0	163	4827	1064	5728	0	8615	97	4827	5728
SmLINC03970-IBu	SmLINC03969-IBu	100	4165	0	0	163	4327	1564	5728	0	7692	96	4327	5728
SmLINC03970-IBu	SmLINC03968-IBu	100	4165	0	0	163	4327	663	4827	0	7692	96	4327	4827
SmLINC03972-IBu	SmLINC03974-IBu	100	757	0	0	1	757	60	816	0	1399	99	766	816
SmLINC03972-IBu	SmLINC03970-IBu	100	729	0	0	1	729	1787	2515	0	1347	95	766	4327
SmLINC03972-IBu	SmLINC03969-IBu	100	729	0	0	1	729	3188	3916	0	1347	95	766	5728
SmLINC03972-IBu	SmLINC03968-IBu	100	729	0	0	1	729	2287	3015	0	1347	95	766	4827
SmLINC03973-IBu	SmLINC03971-IBu	100	448	0	0	39	486	2992	3439	0	828	92	486	4831
SmLINC03973-IBu	SmLINC03965-IBu	100	448	0	0	39	486	1474	1921	0	828	92	486	3313
SmLINC03973-IBu	SmLINC03970-IBu	100	435	0	0	52	486	2501	2935	0	804	90	486	4327
SmLINC03973-IBu	SmLINC03969-IBu	100	435	0	0	52	486	3902	4336	0	804	90	486	5728
SmLINC03973-IBu	SmLINC03968-IBu	100	435	0	0	52	486	3001	3435	0	804	90	486	4827
SmLINC03974-IBu	SmLINC03970-IBu	100	788	0	0	1	788	1728	2515	0	1456	97	816	4327
SmLINC03974-IBu	SmLINC03969-IBu	100	788	0	0	1	788	3129	3916	0	1456	97	816	5728
SmLINC03974-IBu	SmLINC03968-IBu	100	788	0	0	1	788	2228	3015	0	1456	97	816	4827
SmLINC03974-IBu	SmLINC03972-IBu	100	757	0	0	60	816	1	757	0	1399	93	816	766
SmLINC03976-IBu	SmLINC03977-IBu	100	468	0	0	40	507	29	496	0	865	92	507	496
SmLINC03977-IBu	SmLINC03976-IBu	100	468	0	0	29	496	40	507	0	865	94	496	507
SmLINC03990-IBu	SmLINC03984-IBu	100	2436	0	0	233	2668	793	3228	0	4499	91	2668	3228
SmLINC03996-IBu	SmLINC03997-IBu	100	481	0	0	47	527	45	525	0	889	91	527	525
SmLINC03996-IBu	SmLINC03994-IBu	100	474	0	0	46	519	1349	1822	0	876	90	527	1933
SmLINC03996-IBu	SmLINC03995-IBu	100	473	0	0	47	519	2375	2847	0	874	90	527	2958
SmLINC03997-IBu	SmLINC03995-IBu	100	517	0	0	1	517	2331	2847	0	955	98	525	2958
SmLINC03997-IBu	SmLINC03996-IBu	100	481	0	0	45	525	47	527	0	889	92	525	527
SmLINC03997-IBu	SmLINC03994-IBu	100	473	0	0	45	517	1350	1822	0	874	90	525	1933
SmLINC04007-IBu	SmLINC04001-IBu	100	996	0	0	1	996	2763	3758	0	1840	92	1078	7283
SmLINC04007-IBu	SmLINC04003-IBu	100	981	0	0	1	981	1212	2192	0	1812	91	1078	5641
SmLINC04007-IBu	SmLINC04000-IBu	100	981	0	0	1	981	1551	2531	0	1812	91	1078	5240
SmLINC04007-IBu	SmLINC03999-IBu	100	981	0	0	1	981	1474	2454	0	1812	91	1078	6349
SmLINC04015-IBu	SmLINC04013-IBu	100	255	0	0	26	280	167	421	2e-133	472	91	280	3651
SmLINC04015-IBu	SmLINC04012-IBu	100	255	0	0	26	280	167	421	2e-133	472	91	280	3672
SmLINC04038-IBu	SmLINC04036-IBu	100	951	0	0	1	951	130	1080	0	1757	93	1022	1080
SmLINC04039-IBu	SmLINC04037-IBu	100	916	0	0	1	916	130	1045	0	1692	93	987	1045
SmLINC04040-IBu	SmLINC04035-IBu	100	951	0	0	1	951	130	1080	0	1757	93	1022	1080
SmLINC04048-IBu	SmLINC04050-IBu	100	709	0	0	24	732	838	1546	0	1310	97	732	1546
SmLINC04048-IBu	SmLINC04049-IBu	100	709	0	0	24	732	885	1593	0	1310	97	732	1593
SmLINC04050-IBu	SmLINC04049-IBu	100	1384	0	0	163	1546	210	1593	0	2556	90	1546	1593
SmLINC04056-IBu	SmLINC04061-IBu	100	1202	0	0	26	1227	1	1202	0	2220	98	1227	2757
SmLINC04056-IBu	SmLINC04060-IBu	100	1202	0	0	26	1227	1	1202	0	2220	98	1227	2963
SmLINC04056-IBu	SmLINC04059-IBu	100	1202	0	0	26	1227	1	1202	0	2220	98	1227	5155
SmLINC04056-IBu	SmLINC04062-IBu	100	1137	0	0	23	1159	1	1137	0	2100	93	1227	3323
SmLINC04057-IBu	SmLINC04058-IBu	100	1124	0	0	1	1124	1	1124	0	2076	94	1192	1755
SmLINC04064-IBu	SmLINC04061-IBu	100	1627	0	0	32	1658	1131	2757	0	3005	98	1658	2757
SmLINC04064-IBu	SmLINC04062-IBu	100	1626	0	0	33	1658	1698	3323	0	3003	98	1658	3323
SmLINC04071-IBu	SmLINC04070-IBu	100	867	0	0	1	867	886	1752	0	1602	99	874	1752
SmLINC04081-IBu	SmLINC04083-IBu	100	672	0	0	1	672	170	841	0	1242	93	726	841
SmLINC04090-IBu	SmLINC04083-IBu	100	472	0	0	1	472	1	472	0	872	94	504	841
SmLINC04092-IBu	SmLINC04089-IBu	100	506	0	0	52	557	171	676	0	935	91	557	1855
SmLINC04098-IBu	SmLINC04099-IBu	100	2598	0	0	89	2686	304	2901	0	4798	97	2686	2901
SmLINC04098-IBu	SmLINC04097-IBu	100	2598	0	0	89	2686	944	3541	0	4798	97	2686	3541
SmLINC04099-IBu	SmLINC04097-IBu	100	2600	0	0	302	2901	942	3541	0	4802	90	2901	3541
SmLINC04099-IBu	SmLINC04098-IBu	100	2598	0	0	304	2901	89	2686	0	4798	90	2901	2686
SmLINC04109-IBu	SmLINC04107-IBu	100	877	0	0	36	912	1	877	0	1620	96	912	6694
SmLINC04109-IBu	SmLINC04106-IBu	100	824	0	0	89	912	1290	2113	0	1522	90	912	7779
SmLINC04110-IBu	SmLINC04106-IBu	100	853	0	0	84	936	1290	2142	0	1576	91	936	7779
SmLINC04112-IBu	SmLINC04113-IBu	100	719	0	0	63	781	1	719	0	1328	90	795	719
SmLINC04114-IBu	SmLINC04115-IBu	100	682	0	0	61	742	1	682	0	1260	92	742	718
SmLINC04115-IBu	SmLINC04114-IBu	100	682	0	0	1	682	61	742	0	1260	95	718	742
SmLINC04123-IBu	SmLINC04122-IBu	100	1394	0	0	108	1501	382	1775	0	2575	93	1501	1775
SmLINC04154-IBu	SmLINC04153-IBu	100	1044	0	0	41	1084	211	1254	0	1929	96	1084	1254
SmLINC04155-IBu	SmLINC04154-IBu	100	867	0	0	59	925	4	870	0	1602	94	925	1084
SmLINC04155-IBu	SmLINC04160-IBu	100	858	0	0	59	916	61	918	0	1585	93	925	918
SmLINC04155-IBu	SmLINC04153-IBu	100	830	0	0	96	925	211	1040	0	1533	90	925	1254
SmLINC04157-IBu	SmLINC04155-IBu	100	633	0	0	48	680	293	925	0	1170	93	680	925
SmLINC04157-IBu	SmLINC04154-IBu	100	633	0	0	48	680	238	870	0	1170	93	680	1084
SmLINC04157-IBu	SmLINC04153-IBu	100	633	0	0	48	680	408	1040	0	1170	93	680	1254
SmLINC04157-IBu	SmLINC04160-IBu	100	624	0	0	48	671	295	918	0	1153	92	680	918
SmLINC04157-IBu	SmLINC04159-IBu	100	624	0	0	48	671	195	818	0	1153	92	680	818
SmLINC04157-IBu	SmLINC04158-IBu	100	624	0	0	48	671	228	851	0	1153	92	680	851
SmLINC04158-IBu	SmLINC04160-IBu	100	823	0	0	29	851	96	918	0	1520	97	851	918
SmLINC04158-IBu	SmLINC04155-IBu	100	823	0	0	29	851	94	916	0	1520	97	851	925
SmLINC04158-IBu	SmLINC04154-IBu	100	823	0	0	29	851	39	861	0	1520	97	851	1084
SmLINC04160-IBu	SmLINC04154-IBu	100	861	0	0	58	918	1	861	0	1591	94	918	1084
SmLINC04160-IBu	SmLINC04155-IBu	100	858	0	0	61	918	59	916	0	1585	93	918	925
SmLINC04160-IBu	SmLINC04158-IBu	100	823	0	0	96	918	29	851	0	1520	90	918	851
SmLINC04170-IBu	SmLINC04171-IBu	100	803	0	0	1	803	1	803	0	1483	94	855	1295
SmLINC04170-IBu	SmLINC04168-IBu	100	803	0	0	1	803	2	804	0	1483	94	855	1687
SmLINC04170-IBu	SmLINC04164-IBu	100	803	0	0	1	803	1320	2122	0	1483	94	855	3010
SmLINC04170-IBu	SmLINC04163-IBu	100	803	0	0	1	803	1320	2122	0	1483	94	855	3007
SmLINC04170-IBu	SmLINC04177-IBu	100	789	0	0	15	803	1	789	0	1458	92	855	1677
SmLINC04174-IBu	SmLINC04167-IBu	100	708	0	0	9	716	203	910	0	1308	98	721	910
SmLINC04174-IBu	SmLINC04176-IBu	100	648	0	0	74	721	593	1240	0	1197	90	721	1240
SmLINC04174-IBu	SmLINC04162-IBu	100	648	0	0	74	721	1926	2573	0	1197	90	721	2573
SmLINC04183-IBu	SmLINC04187-IBu	100	2006	0	0	23	2028	195	2200	0	3705	99	2028	2200
SmLINC04183-IBu	SmLINC04182-IBu	100	2004	0	0	23	2026	551	2554	0	3701	99	2028	3239
SmLINC04184-IBu	SmLINC04181-IBu	100	682	0	0	1	682	357	1038	0	1260	99	684	1723
SmLINC04184-IBu	SmLINC04188-IBu	100	623	0	0	1	623	37	659	0	1151	91	684	659
SmLINC04186-IBu	SmLINC04180-IBu	100	1181	0	0	1	1181	356	1536	0	2182	99	1183	2221
SmLINC04187-IBu	SmLINC04182-IBu	100	2198	0	0	1	2198	357	2554	0	4060	99	2200	3239
SmLINC04187-IBu	SmLINC04183-IBu	100	2006	0	0	195	2200	23	2028	0	3705	91	2200	2028
SmLINC04188-IBu	SmLINC04184-IBu	100	623	0	0	37	659	1	623	0	1151	95	659	684
SmLINC04189-IBu	SmLINC04190-IBu	100	1160	0	0	20	1179	231	1390	0	2143	98	1179	1390
SmLINC04189-IBu	SmLINC04187-IBu	100	1160	0	0	20	1179	195	1354	0	2143	98	1179	2200
SmLINC04189-IBu	SmLINC04182-IBu	100	1160	0	0	20	1179	551	1710	0	2143	98	1179	3239
SmLINC04190-IBu	SmLINC04187-IBu	100	1354	0	0	37	1390	1	1354	0	2501	97	1390	2200
SmLINC04199-IBu	SmLINC04197-IBu	100	620	0	0	22	641	1	620	0	1146	97	641	1424
SmLINC04206-IBu	SmLINC04207-IBu	100	1113	0	0	1	1113	1	1113	0	2056	96	1157	1530
SmLINC04214-IBu	SmLINC04213-IBu	100	2130	0	0	127	2256	455	2584	0	3934	94	2256	2584
SmLINC04226-IBu	SmLINC04229-IBu	100	2467	0	0	46	2512	60	2526	0	4556	98	2512	2526
SmLINC04226-IBu	SmLINC04227-IBu	100	2430	0	0	1	2430	1	2430	0	4488	97	2512	5185
SmLINC04226-IBu	SmLINC04230-IBu	100	2304	0	0	127	2430	95	2398	0	4255	92	2512	5153
SmLINC04226-IBu	SmLINC04228-IBu	100	2304	0	0	127	2430	81	2384	0	4255	92	2512	5139
SmLINC04227-IBu	SmLINC04230-IBu	100	5059	0	0	127	5185	95	5153	0	9343	98	5185	5153
SmLINC04227-IBu	SmLINC04228-IBu	100	5059	0	0	127	5185	81	5139	0	9343	98	5185	5139
SmLINC04228-IBu	SmLINC04230-IBu	100	5094	0	0	46	5139	60	5153	0	9407	99	5139	5153
SmLINC04228-IBu	SmLINC04227-IBu	100	5059	0	0	81	5139	127	5185	0	9343	98	5139	5185
SmLINC04229-IBu	SmLINC04226-IBu	100	2467	0	0	60	2526	46	2512	0	4556	98	2526	2512
SmLINC04229-IBu	SmLINC04227-IBu	100	2385	0	0	60	2444	46	2430	0	4405	94	2526	5185
SmLINC04229-IBu	SmLINC04230-IBu	100	2304	0	0	141	2444	95	2398	0	4255	91	2526	5153
SmLINC04229-IBu	SmLINC04228-IBu	100	2304	0	0	141	2444	81	2384	0	4255	91	2526	5139
SmLINC04230-IBu	SmLINC04228-IBu	100	5094	0	0	60	5153	46	5139	0	9407	99	5153	5139
SmLINC04230-IBu	SmLINC04227-IBu	100	5059	0	0	95	5153	127	5185	0	9343	98	5153	5185
SmLINC04234-IBu	SmLINC04228-IBu	100	634	0	0	22	655	1	634	0	1171	97	655	5139
SmLINC04234-IBu	SmLINC04237-IBu	100	589	0	0	67	655	105	693	0	1088	90	655	693
SmLINC04234-IBu	SmLINC04230-IBu	100	589	0	0	67	655	60	648	0	1088	90	655	5153
SmLINC04235-IBu	SmLINC04223-IBu	100	691	0	0	11	701	1	691	0	1277	99	701	5184
SmLINC04235-IBu	SmLINC04227-IBu	100	680	0	0	22	701	1	680	0	1256	97	701	5185
SmLINC04235-IBu	SmLINC04226-IBu	100	680	0	0	22	701	1	680	0	1256	97	701	2512
SmLINC04235-IBu	SmLINC04229-IBu	100	635	0	0	67	701	60	694	0	1173	91	701	2526
SmLINC04235-IBu	SmLINC04225-IBu	100	635	0	0	67	701	95	729	0	1173	91	701	3192
SmLINC04235-IBu	SmLINC04221-IBu	100	635	0	0	67	701	95	729	0	1173	91	701	4095
SmLINC04236-IBu	SmLINC04228-IBu	100	634	0	0	22	655	1	634	0	1171	97	655	5139
SmLINC04236-IBu	SmLINC04237-IBu	100	589	0	0	67	655	105	693	0	1088	90	655	693
SmLINC04236-IBu	SmLINC04230-IBu	100	589	0	0	67	655	60	648	0	1088	90	655	5153
SmLINC04237-IBu	SmLINC04230-IBu	100	648	0	0	46	693	1	648	0	1197	94	693	5153
SmLINC04238-IBu	SmLINC04248-IBu	100	886	0	0	2	887	1	886	0	1637	96	919	1853
SmLINC04238-IBu	SmLINC04244-IBu	100	886	0	0	2	887	1	886	0	1637	96	919	1917
SmLINC04238-IBu	SmLINC04242-IBu	100	886	0	0	2	887	1	886	0	1637	96	919	1883
SmLINC04260-IBu	SmLINC04261-IBu	100	588	0	0	1	588	7	594	0	1086	95	622	594
SmLINC04261-IBu	SmLINC04260-IBu	100	588	0	0	7	594	1	588	0	1086	99	594	622
SmLINC04265-IBu	SmLINC04263-IBu	100	251	0	0	22	272	1	251	4e-131	464	92	272	4050
SmLINC04266-IBu	SmLINC04267-IBu	100	480	0	0	2	481	1	480	0	887	92	521	480
SmLINC04286-IBu	SmLINC04287-IBu	100	979	0	0	107	1085	146	1124	0	1808	90	1085	1124
SmLINC04290-IBu	SmLINC04285-IBu	100	1092	0	0	13	1104	1	1092	0	2017	97	1128	1092
SmLINC04292-IBu	SmLINC04291-IBu	100	754	0	0	2	755	42	795	0	1393	99	755	897
SmLINC04296-IBu	SmLINC04295-IBu	100	1626	0	0	155	1780	355	1980	0	3003	91	1780	1980
SmLINC04299-IBu	SmLINC04300-IBu	100	789	0	0	32	820	54	842	0	1458	96	820	842
SmLINC04300-IBu	SmLINC04299-IBu	100	789	0	0	54	842	32	820	0	1458	94	842	820
SmLINC04307-IBu	SmLINC04308-IBu	100	1949	0	0	157	2105	204	2152	0	3600	93	2105	2152
SmLINC04308-IBu	SmLINC04307-IBu	100	1949	0	0	204	2152	157	2105	0	3600	91	2152	2105
SmLINC04312-IBu	SmLINC04311-IBu	100	1259	0	0	131	1389	178	1436	0	2326	91	1389	1436
SmLINC04312-IBu	SmLINC04308-IBu	100	1259	0	0	131	1389	204	1462	0	2326	91	1389	2152
SmLINC04323-IBu	SmLINC04324-IBu	100	3166	0	0	227	3392	194	3359	0	5847	93	3392	3359
SmLINC04324-IBu	SmLINC04323-IBu	100	3166	0	0	194	3359	227	3392	0	5847	94	3359	3392
SmLINC04325-IBu	SmLINC04328-IBu	100	3223	0	0	270	3492	230	3452	0	5952	92	3492	3452
SmLINC04325-IBu	SmLINC04327-IBu	100	3195	0	0	298	3492	265	3459	0	5901	91	3492	3459
SmLINC04325-IBu	SmLINC04326-IBu	100	3195	0	0	298	3492	301	3495	0	5901	91	3492	3495
SmLINC04326-IBu	SmLINC04327-IBu	100	3327	0	0	169	3495	133	3459	0	6144	95	3495	3459
SmLINC04326-IBu	SmLINC04325-IBu	100	3195	0	0	301	3495	298	3492	0	5901	91	3495	3492
SmLINC04327-IBu	SmLINC04326-IBu	100	3327	0	0	133	3459	169	3495	0	6144	96	3459	3495
SmLINC04327-IBu	SmLINC04325-IBu	100	3195	0	0	265	3459	298	3492	0	5901	92	3459	3492
SmLINC04328-IBu	SmLINC04325-IBu	100	3223	0	0	230	3452	270	3492	0	5952	93	3452	3492
SmLINC04333-IBu	SmLINC04335-IBu	100	1141	0	0	66	1206	113	1253	0	2108	95	1206	1253
SmLINC04335-IBu	SmLINC04333-IBu	100	1141	0	0	113	1253	66	1206	0	2108	91	1253	1206
SmLINC04336-IBu	SmLINC04338-IBu	100	8688	0	0	375	9062	435	9122	0	16044	96	9062	9122
SmLINC04337-IBu	SmLINC04339-IBu	100	8380	0	0	681	9060	1009	9388	0	15476	92	9060	9388
SmLINC04338-IBu	SmLINC04336-IBu	100	8688	0	0	435	9122	375	9062	0	16044	95	9122	9062
SmLINC04340-IBu	SmLINC04341-IBu	100	1101	0	0	44	1144	126	1226	0	2034	96	1144	1250
SmLINC04346-IBu	SmLINC04344-IBu	100	1153	0	0	46	1198	5862	4710	0	2130	96	1198	14261
SmLINC04347-IBu	SmLINC04344-IBu	100	839	0	0	42	880	13119	12281	0	1550	95	880	14261
SmLINC04355-IBu	SmLINC04353-IBu	100	2983	0	0	1	2983	1	2983	0	5509	95	3127	3727
SmLINC04360-IBu	SmLINC04356-IBu	100	581	0	0	21	601	2327	1747	0	1074	97	601	5139
SmLINC04360-IBu	SmLINC04355-IBu	100	581	0	0	21	601	2327	1747	0	1074	97	601	3127
SmLINC04360-IBu	SmLINC04354-IBu	100	581	0	0	21	601	2327	1747	0	1074	97	601	5153
SmLINC04360-IBu	SmLINC04353-IBu	100	581	0	0	21	601	2327	1747	0	1074	97	601	3727
SmLINC04360-IBu	SmLINC04357-IBu	100	579	0	0	23	601	84	662	0	1070	96	601	761
SmLINC04361-IBu	SmLINC04362-IBu	100	585	0	0	23	607	1622	2206	0	1081	96	607	2752
SmLINC04366-IBu	SmLINC04367-IBu	100	1503	0	0	138	1640	1060	2562	0	2776	92	1640	2562
SmLINC04366-IBu	SmLINC04365-IBu	100	1501	0	0	140	1640	2338	3838	0	2772	92	1640	3838
SmLINC04366-IBu	SmLINC04364-IBu	100	1501	0	0	140	1640	246	1746	0	2772	92	1640	1746
SmLINC04371-IBu	SmLINC04372-IBu	100	683	0	0	25	707	613	1295	0	1262	97	707	1295
SmLINC04371-IBu	SmLINC04367-IBu	100	683	0	0	25	707	613	1295	0	1262	97	707	2562
SmLINC04373-IBu	SmLINC04372-IBu	100	1063	0	0	1	1063	1	1063	0	1964	92	1158	1295
SmLINC04373-IBu	SmLINC04367-IBu	100	1063	0	0	1	1063	1	1063	0	1964	92	1158	2562
SmLINC04374-IBu	SmLINC04375-IBu	100	719	0	0	25	743	613	1331	0	1328	97	743	1331
SmLINC04387-IBu	SmLINC04389-IBu	100	699	0	0	16	714	1	699	0	1291	98	714	1376
SmLINC04387-IBu	SmLINC04390-IBu	100	650	0	0	65	714	816	1465	0	1201	91	714	2142
SmLINC04387-IBu	SmLINC04388-IBu	100	650	0	0	65	714	831	1480	0	1201	91	714	1480
SmLINC04388-IBu	SmLINC04390-IBu	100	1465	0	0	16	1480	1	1465	0	2706	99	1480	2142
SmLINC04389-IBu	SmLINC04390-IBu	100	1327	0	0	50	1376	816	2142	0	2451	96	1376	2142
SmLINC04405-IBu	SmLINC04410-IBu	100	1834	0	0	1	1834	139	1972	0	3387	99	1839	2023
SmLINC04405-IBu	SmLINC04409-IBu	100	1656	0	0	179	1834	349	2004	0	3059	90	1839	2055
SmLINC04410-IBu	SmLINC04405-IBu	100	1834	0	0	139	1972	1	1834	0	3387	91	2023	1839
SmLINC04439-IBu	SmLINC04438-IBu	100	2249	0	0	1	2249	1	2249	0	4154	91	2478	2704
SmLINC04458-IBu	SmLINC04457-IBu	100	742	0	0	2	743	414	1155	0	1371	95	779	1155
SmLINC04469-IBu	SmLINC04468-IBu	100	729	0	0	59	787	151	879	0	1347	93	787	879
SmLINC04476-IBu	SmLINC04478-IBu	100	2188	0	0	122	2309	828	3015	0	4041	95	2309	3015
SmLINC04476-IBu	SmLINC04477-IBu	100	2188	0	0	122	2309	261	2448	0	4041	95	2309	2448
SmLINC04476-IBu	SmLINC04475-IBu	100	2188	0	0	122	2309	1211	3398	0	4041	95	2309	3398
SmLINC04476-IBu	SmLINC04474-IBu	100	2188	0	0	122	2309	2030	4217	0	4041	95	2309	4217
SmLINC04477-IBu	SmLINC04474-IBu	100	2331	0	0	118	2448	1887	4217	0	4305	95	2448	4217
SmLINC04477-IBu	SmLINC04475-IBu	100	2276	0	0	173	2448	1123	3398	0	4204	93	2448	3398
SmLINC04479-IBu	SmLINC04483-IBu	100	1496	0	0	26	1521	12	1507	0	2763	98	1521	1521
SmLINC04479-IBu	SmLINC04478-IBu	100	1381	0	0	141	1521	773	2153	0	2551	91	1521	3015
SmLINC04479-IBu	SmLINC04482-IBu	100	1380	0	0	142	1521	42	1421	0	2549	91	1521	1435
SmLINC04479-IBu	SmLINC04480-IBu	100	1380	0	0	142	1521	20	1399	0	2549	91	1521	1399
SmLINC04480-IBu	SmLINC04482-IBu	100	1398	0	0	2	1399	24	1421	0	2582	99	1399	1435
SmLINC04480-IBu	SmLINC04483-IBu	100	1380	0	0	20	1399	128	1507	0	2549	99	1399	1521
SmLINC04480-IBu	SmLINC04479-IBu	100	1380	0	0	20	1399	142	1521	0	2549	99	1399	1521
SmLINC04480-IBu	SmLINC04478-IBu	100	1380	0	0	20	1399	774	2153	0	2549	99	1399	3015
SmLINC04480-IBu	SmLINC04484-IBu	100	1326	0	0	74	1399	184	1509	0	2449	95	1399	1523
SmLINC04480-IBu	SmLINC04477-IBu	100	1326	0	0	74	1399	261	1586	0	2449	95	1399	2448
SmLINC04480-IBu	SmLINC04476-IBu	100	1326	0	0	74	1399	122	1447	0	2449	95	1399	2309
SmLINC04480-IBu	SmLINC04475-IBu	100	1326	0	0	74	1399	1211	2536	0	2449	95	1399	3398
SmLINC04480-IBu	SmLINC04474-IBu	100	1326	0	0	74	1399	2030	3355	0	2449	95	1399	4217
SmLINC04482-IBu	SmLINC04480-IBu	100	1398	0	0	24	1421	2	1399	0	2582	97	1435	1399
SmLINC04482-IBu	SmLINC04483-IBu	100	1394	0	0	42	1435	128	1521	0	2575	97	1435	1521
SmLINC04482-IBu	SmLINC04478-IBu	100	1394	0	0	42	1435	774	2167	0	2575	97	1435	3015
SmLINC04482-IBu	SmLINC04479-IBu	100	1380	0	0	42	1421	142	1521	0	2549	96	1435	1521
SmLINC04482-IBu	SmLINC04484-IBu	100	1340	0	0	96	1435	184	1523	0	2475	93	1435	1523
SmLINC04482-IBu	SmLINC04477-IBu	100	1340	0	0	96	1435	261	1600	0	2475	93	1435	2448
SmLINC04482-IBu	SmLINC04476-IBu	100	1340	0	0	96	1435	122	1461	0	2475	93	1435	2309
SmLINC04482-IBu	SmLINC04475-IBu	100	1340	0	0	96	1435	1211	2550	0	2475	93	1435	3398
SmLINC04482-IBu	SmLINC04474-IBu	100	1340	0	0	96	1435	2030	3369	0	2475	93	1435	4217
SmLINC04483-IBu	SmLINC04479-IBu	100	1496	0	0	12	1507	26	1521	0	2763	98	1521	1521
SmLINC04483-IBu	SmLINC04478-IBu	100	1395	0	0	127	1521	773	2167	0	2577	92	1521	3015
SmLINC04483-IBu	SmLINC04482-IBu	100	1394	0	0	128	1521	42	1435	0	2575	92	1521	1435
SmLINC04483-IBu	SmLINC04480-IBu	100	1380	0	0	128	1507	20	1399	0	2549	91	1521	1399
SmLINC04484-IBu	SmLINC04477-IBu	100	1482	0	0	42	1523	119	1600	0	2737	97	1523	2448
SmLINC04484-IBu	SmLINC04474-IBu	100	1482	0	0	42	1523	1888	3369	0	2737	97	1523	4217
SmLINC04484-IBu	SmLINC04475-IBu	100	1428	0	0	96	1523	1123	2550	0	2638	94	1523	3398
SmLINC04486-IBu	SmLINC04487-IBu	100	461	0	0	1	461	102	562	0	852	94	490	562
SmLINC04491-IBu	SmLINC04492-IBu	100	5882	0	0	300	6181	352	6233	0	10863	95	6181	6233
SmLINC04491-IBu	SmLINC04489-IBu	100	5882	0	0	300	6181	1868	7749	0	10863	95	6181	7749
SmLINC04492-IBu	SmLINC04489-IBu	100	5924	0	0	310	6233	1826	7749	0	10940	95	6233	7749
SmLINC04492-IBu	SmLINC04491-IBu	100	5882	0	0	352	6233	300	6181	0	10863	94	6233	6181
SmLINC04495-IBu	SmLINC04491-IBu	100	552	0	0	11	562	1	552	0	1020	98	562	6181
SmLINC04500-IBu	SmLINC04492-IBu	100	1206	0	0	20	1225	1	1206	0	2228	98	1225	6233
SmLINC04501-IBu	SmLINC04491-IBu	100	1154	0	0	30	1183	1	1154	0	2132	98	1183	6181
SmLINC04502-IBu	SmLINC04498-IBu	100	711	0	0	20	730	1	711	0	1314	97	730	822
SmLINC04505-IBu	SmLINC04506-IBu	100	791	0	0	2	792	320	1110	0	1461	99	792	2080
SmLINC04515-IBu	SmLINC04514-IBu	100	908	0	0	1	908	182	1089	0	1677	99	917	1736
SmLINC04518-IBu	SmLINC04519-IBu	100	476	0	0	1	476	1	476	0	880	99	480	480
SmLINC04519-IBu	SmLINC04518-IBu	100	476	0	0	1	476	1	476	0	880	99	480	480
SmLINC04525-IBu	SmLINC04531-IBu	100	1504	0	0	8	1511	6	1509	0	2778	99	1511	1509
SmLINC04528-IBu	SmLINC04522-IBu	100	1394	0	0	26	1419	1	1394	0	2575	98	1419	5928
SmLINC04529-IBu	SmLINC04530-IBu	100	1389	0	0	27	1415	1	1389	0	2566	95	1458	1389
SmLINC04531-IBu	SmLINC04525-IBu	100	1504	0	0	6	1509	8	1511	0	2778	99	1509	1511
SmLINC04574-IBu	SmLINC04576-IBu	100	1050	0	0	2	1051	209	1258	0	1940	99	1051	1418
SmLINC04574-IBu	SmLINC04575-IBu	100	1006	0	0	2	1007	209	1214	0	1858	96	1051	1466
SmLINC04574-IBu	SmLINC04570-IBu	100	1006	0	0	2	1007	1343	338	0	1858	96	1051	1526
SmLINC04581-IBu	SmLINC04584-IBu	100	688	0	0	1	688	84	771	0	1271	96	717	940
SmLINC04585-IBu	SmLINC04587-IBu	100	603	0	0	23	625	1	603	0	1114	96	628	677
SmLINC04585-IBu	SmLINC04592-IBu	100	600	0	0	26	625	9	608	0	1109	96	628	814
SmLINC04585-IBu	SmLINC04591-IBu	100	600	0	0	26	625	9	608	0	1109	96	628	1624
SmLINC04585-IBu	SmLINC04590-IBu	100	600	0	0	26	625	9	608	0	1109	96	628	1682
SmLINC04585-IBu	SmLINC04588-IBu	100	600	0	0	26	625	9	608	0	1109	96	628	862
SmLINC04586-IBu	SmLINC04589-IBu	100	718	0	0	4	721	9	726	0	1327	99	721	906
SmLINC04587-IBu	SmLINC04588-IBu	100	674	0	0	4	677	9	682	0	1245	99	677	862
SmLINC04600-IBu	SmLINC04601-IBu	100	670	0	0	64	733	459	1128	0	1238	91	733	1128
SmLINC04600-IBu	SmLINC04602-IBu	100	668	0	0	66	733	145	812	0	1234	91	733	812
SmLINC04601-IBu	SmLINC04599-IBu	100	1076	0	0	1	1076	1381	2456	0	1988	95	1128	2456
SmLINC04602-IBu	SmLINC04598-IBu	100	746	0	0	15	760	1466	2211	0	1378	92	812	2211
SmLINC04605-IBu	SmLINC04600-IBu	100	595	0	0	1	595	2	596	0	1099	99	602	733
SmLINC04605-IBu	SmLINC04606-IBu	100	540	0	0	63	602	564	1103	0	998	90	602	1103
SmLINC04606-IBu	SmLINC04601-IBu	100	991	0	0	106	1096	1	991	0	1831	90	1103	1128
SmLINC04607-IBu	SmLINC04608-IBu	100	1416	0	0	95	1510	1	1416	0	2615	94	1510	1500
SmLINC04608-IBu	SmLINC04607-IBu	100	1416	0	0	1	1416	95	1510	0	2615	94	1500	1510
SmLINC04610-IBu	SmLINC04612-IBu	100	1438	0	0	2	1439	9	1446	0	2656	99	1439	2321
SmLINC04610-IBu	SmLINC04611-IBu	100	1438	0	0	2	1439	9	1446	0	2656	99	1439	2275
SmLINC04611-IBu	SmLINC04612-IBu	100	2096	0	0	1	2096	1	2096	0	3871	92	2275	2321
SmLINC04612-IBu	SmLINC04611-IBu	100	2096	0	0	1	2096	1	2096	0	3871	90	2321	2275
SmLINC04619-IBu	SmLINC04621-IBu	100	1359	0	0	1	1359	1	1359	0	2510	98	1381	1665
SmLINC04623-IBu	SmLINC04625-IBu	100	1603	0	0	87	1689	155	1757	0	2961	95	1689	1757
SmLINC04623-IBu	SmLINC04624-IBu	100	1565	0	0	125	1689	402	1966	0	2891	93	1689	1966
SmLINC04625-IBu	SmLINC04623-IBu	100	1603	0	0	155	1757	87	1689	0	2961	91	1757	1689
SmLINC04627-IBu	SmLINC04636-IBu	100	1194	0	0	9	1202	1331	2524	0	2206	99	1202	2848
SmLINC04627-IBu	SmLINC04628-IBu	100	1120	0	0	83	1202	132	1251	0	2069	93	1202	1251
SmLINC04628-IBu	SmLINC04636-IBu	100	1120	0	0	132	1251	1405	2524	0	2069	90	1251	2848
SmLINC04628-IBu	SmLINC04627-IBu	100	1120	0	0	132	1251	83	1202	0	2069	90	1251	1202
SmLINC04629-IBu	SmLINC04623-IBu	100	1082	0	0	21	1102	1	1082	0	1999	98	1102	1689
SmLINC04629-IBu	SmLINC04634-IBu	100	1020	0	0	83	1102	71	1090	0	1884	93	1102	1090
SmLINC04629-IBu	SmLINC04636-IBu	100	996	0	0	107	1102	1529	2524	0	1840	90	1102	2848
SmLINC04629-IBu	SmLINC04630-IBu	100	996	0	0	107	1102	155	1150	0	1840	90	1102	1150
SmLINC04629-IBu	SmLINC04628-IBu	100	996	0	0	107	1102	256	1251	0	1840	90	1102	1251
SmLINC04629-IBu	SmLINC04627-IBu	100	996	0	0	107	1102	207	1202	0	1840	90	1102	1202
SmLINC04629-IBu	SmLINC04625-IBu	100	996	0	0	107	1102	155	1150	0	1840	90	1102	1757
SmLINC04630-IBu	SmLINC04625-IBu	100	1142	0	0	9	1150	9	1150	0	2109	99	1150	1757
SmLINC04630-IBu	SmLINC04636-IBu	100	1044	0	0	107	1150	1481	2524	0	1929	91	1150	2848
SmLINC04630-IBu	SmLINC04628-IBu	100	1044	0	0	107	1150	208	1251	0	1929	91	1150	1251
SmLINC04630-IBu	SmLINC04627-IBu	100	1044	0	0	107	1150	159	1202	0	1929	91	1150	1202
SmLINC04634-IBu	SmLINC04629-IBu	100	1020	0	0	71	1090	83	1102	0	1884	94	1090	1102
SmLINC04634-IBu	SmLINC04623-IBu	100	1020	0	0	71	1090	63	1082	0	1884	94	1090	1689
SmLINC04634-IBu	SmLINC04636-IBu	100	996	0	0	95	1090	1529	2524	0	1840	91	1090	2848
SmLINC04634-IBu	SmLINC04630-IBu	100	996	0	0	95	1090	155	1150	0	1840	91	1090	1150
SmLINC04634-IBu	SmLINC04628-IBu	100	996	0	0	95	1090	256	1251	0	1840	91	1090	1251
SmLINC04634-IBu	SmLINC04627-IBu	100	996	0	0	95	1090	207	1202	0	1840	91	1090	1202
SmLINC04634-IBu	SmLINC04625-IBu	100	996	0	0	95	1090	155	1150	0	1840	91	1090	1757
SmLINC04635-IBu	SmLINC04638-IBu	100	708	0	0	71	778	1405	2112	0	1308	91	778	2112
SmLINC04644-IBu	SmLINC04641-IBu	100	2885	0	0	1	2885	1	2885	0	5328	95	3044	3792
SmLINC04646-IBu	SmLINC04647-IBu	100	2165	0	0	63	2227	409	2573	0	3999	97	2227	2573
SmLINC04649-IBu	SmLINC04650-IBu	100	3047	0	0	263	3309	75	3121	0	5627	92	3309	3121
SmLINC04649-IBu	SmLINC04651-IBu	100	2982	0	0	328	3309	378	3359	0	5507	90	3309	3359
SmLINC04650-IBu	SmLINC04649-IBu	100	3047	0	0	75	3121	263	3309	0	5627	98	3121	3309
SmLINC04650-IBu	SmLINC04651-IBu	100	2982	0	0	140	3121	378	3359	0	5507	96	3121	3359
SmLINC04653-IBu	SmLINC04661-IBu	100	899	0	0	6	904	4	902	0	1661	99	904	1306
SmLINC04655-IBu	SmLINC04656-IBu	100	1209	0	0	71	1279	113	1321	0	2233	95	1279	1321
SmLINC04656-IBu	SmLINC04655-IBu	100	1209	0	0	113	1321	71	1279	0	2233	92	1321	1279
SmLINC04664-IBu	SmLINC04665-IBu	100	648	0	0	3	650	7	654	0	1197	99	650	907
SmLINC04679-IBu	SmLINC04677-IBu	100	1786	0	0	99	1884	615	2400	0	3299	95	1884	2400
SmLINC04685-IBu	SmLINC04684-IBu	100	607	0	0	23	629	241	847	0	1122	96	630	847
SmLINC04692-IBu	SmLINC04688-IBu	100	610	0	0	1	610	306	915	0	1127	93	653	915
SmLINC04694-IBu	SmLINC04689-IBu	100	1358	0	0	37	1394	107	1464	0	2508	97	1394	1748
SmLINC04700-IBu	SmLINC04698-IBu	100	578	0	0	58	635	2821	3398	0	1068	91	635	3398
SmLINC04709-IBu	SmLINC04710-IBu	100	831	0	0	1	831	13	843	0	1535	91	909	843
SmLINC04710-IBu	SmLINC04709-IBu	100	831	0	0	13	843	1	831	0	1535	99	843	909
SmLINC04727-IBu	SmLINC04726-IBu	100	1430	0	0	1	1430	1	1430	0	2641	91	1575	1652
SmLINC04730-IBu	SmLINC04732-IBu	100	1287	0	0	54	1340	157	1443	0	2377	96	1340	1443
SmLINC04748-IBu	SmLINC04759-IBu	100	1368	0	0	1	1368	1	1368	0	2527	96	1432	2206
SmLINC04748-IBu	SmLINC04755-IBu	100	1368	0	0	1	1368	1	1368	0	2527	96	1432	2170
SmLINC04749-IBu	SmLINC04757-IBu	100	1044	0	0	123	1166	1128	2171	0	1929	90	1166	2171
SmLINC04749-IBu	SmLINC04751-IBu	100	1044	0	0	123	1166	1090	2133	0	1929	90	1166	2133
SmLINC04750-IBu	SmLINC04759-IBu	100	1117	0	0	123	1239	1090	2206	0	2063	90	1239	2206
SmLINC04750-IBu	SmLINC04747-IBu	100	1117	0	0	123	1239	1128	2244	0	2063	90	1239	2244
SmLINC04753-IBu	SmLINC04754-IBu	100	1406	0	0	1	1406	1	1406	0	2597	96	1470	2208
SmLINC04753-IBu	SmLINC04747-IBu	100	1406	0	0	1	1406	1	1406	0	2597	96	1470	2244
SmLINC04756-IBu	SmLINC04755-IBu	100	1081	0	0	123	1203	1090	2170	0	1997	90	1203	2170
SmLINC04756-IBu	SmLINC04754-IBu	100	1081	0	0	123	1203	1128	2208	0	1997	90	1203	2208
SmLINC04756-IBu	SmLINC04761-IBu	100	1080	0	0	124	1203	24	1103	0	1995	90	1203	1476
SmLINC04758-IBu	SmLINC04760-IBu	100	1080	0	0	123	1202	1090	2169	0	1995	90	1202	2169
SmLINC04758-IBu	SmLINC04752-IBu	100	1080	0	0	123	1202	1128	2207	0	1995	90	1202	2207
SmLINC04765-IBu	SmLINC04766-IBu	100	1063	0	0	110	1172	121	1183	0	1964	91	1172	1183
SmLINC04766-IBu	SmLINC04765-IBu	100	1063	0	0	121	1183	110	1172	0	1964	90	1183	1172
SmLINC04779-IBu	SmLINC04780-IBu	100	421	0	0	1	421	1	421	0	778	97	436	1330
SmLINC04781-IBu	SmLINC04780-IBu	100	661	0	0	1	661	670	1330	0	1221	99	667	1330
SmLINC04781-IBu	SmLINC04777-IBu	100	642	0	0	1	642	387	1028	0	1186	96	667	1028
SmLINC04783-IBu	SmLINC04786-IBu	100	2174	0	0	1	2174	404	2577	0	4015	98	2223	3937
SmLINC04783-IBu	SmLINC04785-IBu	100	2173	0	0	1	2173	404	2576	0	4013	98	2223	2664
SmLINC04784-IBu	SmLINC04786-IBu	100	2577	0	0	1	2577	1	2577	0	4759	92	2801	3937
SmLINC04784-IBu	SmLINC04785-IBu	100	2576	0	0	1	2576	1	2576	0	4758	92	2801	2664
SmLINC04785-IBu	SmLINC04786-IBu	100	2576	0	0	1	2576	1	2576	0	4758	97	2664	3937
SmLINC04785-IBu	SmLINC04784-IBu	100	2576	0	0	1	2576	1	2576	0	4758	97	2664	2801
SmLINC04793-IBu	SmLINC04795-IBu	100	2100	0	0	1	2100	1	2100	0	3879	97	2160	3137
SmLINC04794-IBu	SmLINC04796-IBu	100	2048	0	0	1	2048	1	2048	0	3783	97	2108	3085
SmLINC04807-IBu	SmLINC04808-IBu	100	7220	0	0	147	7366	182	7401	0	13333	98	7366	7401
SmLINC04808-IBu	SmLINC04807-IBu	100	7220	0	0	182	7401	147	7366	0	13333	98	7401	7366
SmLINC04812-IBu	SmLINC04803-IBu	100	1349	0	0	1	1349	170	1518	0	2492	95	1424	1518
SmLINC04817-IBu	SmLINC04820-IBu	100	3511	0	0	119	3629	86	3596	0	6484	97	3629	3596
SmLINC04817-IBu	SmLINC04822-IBu	100	3481	0	0	149	3629	623	4103	0	6429	96	3629	4103
SmLINC04817-IBu	SmLINC04816-IBu	100	3481	0	0	149	3629	1839	5319	0	6429	96	3629	5319
SmLINC04820-IBu	SmLINC04817-IBu	100	3511	0	0	86	3596	119	3629	0	6484	98	3596	3629
SmLINC04820-IBu	SmLINC04822-IBu	100	3481	0	0	116	3596	623	4103	0	6429	97	3596	4103
SmLINC04820-IBu	SmLINC04816-IBu	100	3481	0	0	116	3596	1839	5319	0	6429	97	3596	5319
SmLINC04822-IBu	SmLINC04816-IBu	100	3693	0	0	411	4103	1627	5319	0	6820	90	4103	5319
SmLINC04833-IBu	SmLINC04837-IBu	100	1310	0	0	49	1358	136	1445	0	2420	96	1358	1510
SmLINC04834-IBu	SmLINC04836-IBu	100	1405	0	0	49	1453	136	1540	0	2595	97	1453	1605
SmLINC04834-IBu	SmLINC04805-IBu	100	1404	0	0	50	1453	1453	50	0	2593	97	1453	2769
SmLINC04836-IBu	SmLINC04805-IBu	100	1453	0	0	137	1589	1453	1	0	2684	91	1605	2769
SmLINC04866-IBu	SmLINC04868-IBu	100	3389	0	0	192	3580	1875	5263	0	6259	95	3580	5263
SmLINC04872-IBu	SmLINC04877-IBu	100	2766	0	0	1	2766	1	2766	0	5108	90	3062	3109
SmLINC04872-IBu	SmLINC04876-IBu	100	2766	0	0	1	2766	1	2766	0	5108	90	3062	3986
SmLINC04873-IBu	SmLINC04875-IBu	100	4328	0	0	1	4328	1	4328	0	7993	94	4624	4671
SmLINC04875-IBu	SmLINC04873-IBu	100	4328	0	0	1	4328	1	4328	0	7993	93	4671	4624
SmLINC04877-IBu	SmLINC04876-IBu	100	2874	0	0	1	2874	1	2874	0	5308	92	3109	3986
SmLINC04879-IBu	SmLINC04880-IBu	100	2825	0	0	89	2913	220	3044	0	5217	97	2913	3044
SmLINC04880-IBu	SmLINC04879-IBu	100	2825	0	0	220	3044	89	2913	0	5217	93	3044	2913
SmLINC04882-IBu	SmLINC04881-IBu	100	2653	0	0	1	2653	1	2653	0	4900	90	2964	3011
SmLINC04883-IBu	SmLINC04886-IBu	100	4215	0	0	1	4215	1	4215	0	7784	92	4573	4526
SmLINC04884-IBu	SmLINC04882-IBu	100	2614	0	0	220	2833	351	2964	0	4828	92	2833	2964
SmLINC04884-IBu	SmLINC04886-IBu	100	2613	0	0	221	2833	1914	4526	0	4826	92	2833	4526
SmLINC04885-IBu	SmLINC04881-IBu	100	2661	0	0	220	2880	351	3011	0	4915	92	2880	3011
SmLINC04885-IBu	SmLINC04883-IBu	100	2660	0	0	221	2880	1914	4573	0	4913	92	2880	4573
SmLINC04886-IBu	SmLINC04883-IBu	100	4215	0	0	1	4215	1	4215	0	7784	93	4526	4573
SmLINC04887-IBu	SmLINC04886-IBu	100	2135	0	0	1	2135	1	2135	0	3943	90	2385	4526
SmLINC04887-IBu	SmLINC04883-IBu	100	2135	0	0	1	2135	1	2135	0	3943	90	2385	4573
SmLINC04894-IBu	SmLINC04890-IBu	100	900	0	0	6	905	1	900	0	1663	98	921	900
SmLINC04914-IBu	SmLINC04913-IBu	100	2583	0	0	253	2835	439	3021	0	4771	91	2835	3021
SmLINC04915-IBu	SmLINC04914-IBu	100	752	0	0	4	755	365	1116	0	1389	93	805	2835
SmLINC04915-IBu	SmLINC04913-IBu	100	752	0	0	4	755	551	1302	0	1389	93	805	3021
SmLINC04918-IBu	SmLINC04922-IBu	100	951	0	0	48	998	86	1036	0	1757	95	998	1066
SmLINC04922-IBu	SmLINC04926-IBu	100	981	0	0	86	1066	64	1044	0	1812	92	1066	1044
SmLINC04926-IBu	SmLINC04918-IBu	100	998	0	0	17	1014	1	998	0	1844	96	1044	998
SmLINC04926-IBu	SmLINC04922-IBu	100	981	0	0	64	1044	86	1066	0	1812	94	1044	1066
SmLINC04932-IBu	SmLINC04933-IBu	100	1283	0	0	130	1412	123	1405	0	2370	91	1412	1405
SmLINC04933-IBu	SmLINC04932-IBu	100	1283	0	0	123	1405	130	1412	0	2370	91	1405	1412
SmLINC04934-IBu	SmLINC04935-IBu	100	848	0	0	75	922	27	874	0	1567	92	922	874
SmLINC04934-IBu	SmLINC04932-IBu	100	848	0	0	75	922	126	973	0	1567	92	922	1412
SmLINC04934-IBu	SmLINC04936-IBu	100	844	0	0	79	922	111	954	0	1559	92	922	954
SmLINC04934-IBu	SmLINC04933-IBu	100	844	0	0	79	922	123	966	0	1559	92	922	1405
SmLINC04935-IBu	SmLINC04932-IBu	100	873	0	0	2	874	101	973	0	1613	99	874	1412
SmLINC04935-IBu	SmLINC04934-IBu	100	848	0	0	27	874	75	922	0	1567	97	874	922
SmLINC04935-IBu	SmLINC04936-IBu	100	844	0	0	31	874	111	954	0	1559	97	874	954
SmLINC04935-IBu	SmLINC04933-IBu	100	844	0	0	31	874	123	966	0	1559	97	874	1405
SmLINC04938-IBu	SmLINC04939-IBu	100	1060	0	0	32	1091	123	1182	0	1958	97	1091	1182
SmLINC04939-IBu	SmLINC04938-IBu	100	1060	0	0	123	1182	32	1091	0	1958	90	1182	1091
SmLINC04949-IBu	SmLINC04948-IBu	100	424	0	0	2	425	1	424	0	784	99	428	495
SmLINC04951-IBu	SmLINC04950-IBu	100	5474	0	0	29	5502	5210	10683	0	10109	99	5502	10683
SmLINC04952-IBu	SmLINC04953-IBu	100	1521	0	0	21	1541	59	1579	0	2809	99	1541	1808
SmLINC04952-IBu	SmLINC04950-IBu	100	1521	0	0	21	1541	879	2399	0	2809	99	1541	10683
SmLINC04953-IBu	SmLINC04950-IBu	100	1794	0	0	1	1794	821	2614	0	3314	99	1808	10683
SmLINC04962-IBu	SmLINC04960-IBu	100	705	0	0	59	763	2054	1350	0	1303	92	763	2401
SmLINC04962-IBu	SmLINC04956-IBu	100	705	0	0	59	763	2275	1571	0	1303	92	763	3078
SmLINC04962-IBu	SmLINC04955-IBu	100	705	0	0	59	763	2059	1355	0	1303	92	763	2862
SmLINC04962-IBu	SmLINC04950-IBu	100	705	0	0	59	763	2649	3353	0	1303	92	763	10683
SmLINC04969-IBu	SmLINC04968-IBu	100	652	0	0	65	716	147	798	0	1205	91	716	798
SmLINC04974-IBu	SmLINC04977-IBu	100	5264	0	0	492	5755	1481	6744	0	9721	91	5755	6744
SmLINC04974-IBu	SmLINC04976-IBu	100	5264	0	0	492	5755	277	5540	0	9721	91	5755	5540
SmLINC04975-IBu	SmLINC04980-IBu	100	1194	0	0	1	1194	1	1194	0	2206	95	1254	1284
SmLINC04976-IBu	SmLINC04977-IBu	100	5265	0	0	276	5540	1480	6744	0	9723	95	5540	6744
SmLINC04976-IBu	SmLINC04974-IBu	100	5264	0	0	277	5540	492	5755	0	9721	95	5540	5755
SmLINC04976-IBu	SmLINC04979-IBu	100	5142	0	0	399	5540	47	5188	0	9496	93	5540	5188
SmLINC04979-IBu	SmLINC04977-IBu	100	5142	0	0	47	5188	1603	6744	0	9496	99	5188	6744
SmLINC04979-IBu	SmLINC04976-IBu	100	5142	0	0	47	5188	399	5540	0	9496	99	5188	5540
SmLINC04979-IBu	SmLINC04974-IBu	100	5142	0	0	47	5188	614	5755	0	9496	99	5188	5755
SmLINC04980-IBu	SmLINC04983-IBu	100	1194	0	0	1	1194	1	1194	0	2206	93	1284	1417
SmLINC04980-IBu	SmLINC04975-IBu	100	1194	0	0	1	1194	1	1194	0	2206	93	1284	1254
SmLINC04981-IBu	SmLINC04987-IBu	100	1847	0	0	1	1847	1	1847	0	3411	95	1937	2070
SmLINC04984-IBu	SmLINC04991-IBu	100	1016	0	0	1	1016	202	1217	0	1877	99	1023	1217
SmLINC04984-IBu	SmLINC04976-IBu	100	1016	0	0	8	1023	1	1016	0	1877	99	1023	5540
SmLINC04985-IBu	SmLINC04980-IBu	100	860	0	0	23	882	425	1284	0	1589	98	882	1284
SmLINC04985-IBu	SmLINC04974-IBu	100	860	0	0	23	882	372	1231	0	1589	98	882	5755
SmLINC04988-IBu	SmLINC04986-IBu	100	722	0	0	11	732	302	1023	0	1334	99	732	1043
SmLINC04988-IBu	SmLINC04977-IBu	100	722	0	0	11	732	1479	2200	0	1334	99	732	6744
SmLINC04988-IBu	SmLINC04991-IBu	100	721	0	0	12	732	484	1204	0	1332	98	732	1217
SmLINC04988-IBu	SmLINC04984-IBu	100	721	0	0	12	732	283	1003	0	1332	98	732	1023
SmLINC04988-IBu	SmLINC04976-IBu	100	721	0	0	12	732	276	996	0	1332	98	732	5540
SmLINC04989-IBu	SmLINC04987-IBu	100	1338	0	0	1	1338	733	2070	0	2471	94	1424	2070
SmLINC04990-IBu	SmLINC04989-IBu	100	1115	0	0	1	1115	1	1115	0	2060	93	1198	1424
SmLINC04990-IBu	SmLINC04987-IBu	100	1115	0	0	1	1115	733	1847	0	2060	93	1198	2070
SmLINC04997-IBu	SmLINC04998-IBu	100	827	0	0	9	835	72	898	0	1528	99	835	1089
SmLINC05009-IBu	SmLINC05010-IBu	100	1964	0	0	28	1991	1	1964	0	3627	99	1991	4334
SmLINC05010-IBu	SmLINC05011-IBu	100	3982	0	0	353	4334	321	4302	0	7354	92	4334	4302
SmLINC05011-IBu	SmLINC05010-IBu	100	3982	0	0	321	4302	353	4334	0	7354	93	4302	4334
SmLINC05014-IBu	SmLINC05013-IBu	100	874	0	0	60	933	1	874	0	1615	94	933	1600
SmLINC05025-IBu	SmLINC05026-IBu	100	1307	0	0	1	1307	1	1307	0	2414	97	1348	1631
SmLINC05025-IBu	SmLINC05031-IBu	100	1296	0	0	53	1348	74	1369	0	2394	96	1348	1382
SmLINC05025-IBu	SmLINC05028-IBu	100	1248	0	0	101	1348	53	1300	0	2305	93	1348	1300
SmLINC05025-IBu	SmLINC05027-IBu	100	1207	0	0	101	1307	53	1259	0	2230	90	1348	1583
SmLINC05026-IBu	SmLINC05027-IBu	100	1531	0	0	101	1631	53	1583	0	2828	94	1631	1583
SmLINC05027-IBu	SmLINC05029-IBu	100	1531	0	0	53	1583	104	1634	0	2828	97	1583	2414
SmLINC05027-IBu	SmLINC05026-IBu	100	1531	0	0	53	1583	101	1631	0	2828	97	1583	1631
SmLINC05028-IBu	SmLINC05027-IBu	100	1259	0	0	1	1259	1	1259	0	2326	97	1300	1583
SmLINC05028-IBu	SmLINC05031-IBu	100	1248	0	0	53	1300	122	1369	0	2305	96	1300	1382
SmLINC05028-IBu	SmLINC05030-IBu	100	1248	0	0	53	1300	104	1351	0	2305	96	1300	1364
SmLINC05028-IBu	SmLINC05025-IBu	100	1248	0	0	53	1300	101	1348	0	2305	96	1300	1348
SmLINC05028-IBu	SmLINC05029-IBu	100	1207	0	0	53	1259	104	1310	0	2230	93	1300	2414
SmLINC05028-IBu	SmLINC05026-IBu	100	1207	0	0	53	1259	101	1307	0	2230	93	1300	1631
SmLINC05030-IBu	SmLINC05029-IBu	100	1310	0	0	1	1310	1	1310	0	2420	96	1364	2414
SmLINC05030-IBu	SmLINC05031-IBu	100	1309	0	0	56	1364	74	1382	0	2418	96	1364	1382
SmLINC05030-IBu	SmLINC05028-IBu	100	1248	0	0	104	1351	53	1300	0	2305	91	1364	1300
SmLINC05031-IBu	SmLINC05030-IBu	100	1309	0	0	74	1382	56	1364	0	2418	95	1382	1364
SmLINC05031-IBu	SmLINC05025-IBu	100	1296	0	0	74	1369	53	1348	0	2394	94	1382	1348
SmLINC05031-IBu	SmLINC05029-IBu	100	1255	0	0	74	1328	56	1310	0	2318	91	1382	2414
SmLINC05031-IBu	SmLINC05026-IBu	100	1255	0	0	74	1328	53	1307	0	2318	91	1382	1631
SmLINC05031-IBu	SmLINC05028-IBu	100	1248	0	0	122	1369	53	1300	0	2305	90	1382	1300
SmLINC05034-IBu	SmLINC05035-IBu	100	1129	0	0	26	1154	258	1386	0	2085	98	1154	1386
SmLINC05047-IBu	SmLINC05048-IBu	100	887	0	0	41	927	22	908	0	1639	96	927	908
SmLINC05047-IBu	SmLINC05055-IBu	100	884	0	0	44	927	4110	3227	0	1633	95	927	4440
SmLINC05047-IBu	SmLINC05054-IBu	100	884	0	0	44	927	3784	2901	0	1633	95	927	4114
SmLINC05047-IBu	SmLINC05053-IBu	100	884	0	0	44	927	1206	323	0	1633	95	927	1536
SmLINC05047-IBu	SmLINC05049-IBu	100	884	0	0	44	927	287	1170	0	1633	95	927	1170
SmLINC05048-IBu	SmLINC05047-IBu	100	887	0	0	22	908	41	927	0	1639	98	908	927
SmLINC05048-IBu	SmLINC05055-IBu	100	884	0	0	25	908	4110	3227	0	1633	97	908	4440
SmLINC05048-IBu	SmLINC05054-IBu	100	884	0	0	25	908	3784	2901	0	1633	97	908	4114
SmLINC05048-IBu	SmLINC05053-IBu	100	884	0	0	25	908	1206	323	0	1633	97	908	1536
SmLINC05048-IBu	SmLINC05049-IBu	100	884	0	0	25	908	287	1170	0	1633	97	908	1170
SmLINC05051-IBu	SmLINC05052-IBu	100	566	0	0	38	603	1	566	0	1046	94	603	959
SmLINC05053-IBu	SmLINC05055-IBu	100	1407	0	0	130	1536	3034	4440	0	2599	92	1536	4440
SmLINC05053-IBu	SmLINC05054-IBu	100	1407	0	0	130	1536	2708	4114	0	2599	92	1536	4114
SmLINC05059-IBu	SmLINC05058-IBu	100	822	0	0	65	886	223	1044	0	1519	93	886	1044
SmLINC05072-IBu	SmLINC05073-IBu	100	565	0	0	24	588	189	753	0	1044	96	588	753
SmLINC05089-IBu	SmLINC05090-IBu	100	986	0	0	27	1012	1	986	0	1821	97	1012	988
SmLINC05090-IBu	SmLINC05089-IBu	100	986	0	0	1	986	27	1012	0	1821	99	988	1012
SmLINC05104-IBu	SmLINC05103-IBu	100	784	0	0	79	862	132	915	0	1448	91	862	915
SmLINC05113-IBu	SmLINC05114-IBu	100	762	0	0	1	762	1	762	0	1408	95	798	4909
SmLINC05129-IBu	SmLINC05128-IBu	100	804	0	0	56	859	209	1012	0	1485	94	859	1273
SmLINC05141-IBu	SmLINC05142-IBu	100	1238	0	0	74	1311	1452	2689	0	2287	94	1311	2689
SmLINC05144-IBu	SmLINC05147-IBu	100	715	0	0	24	738	65	779	0	1321	97	738	831
SmLINC05144-IBu	SmLINC05146-IBu	100	715	0	0	24	738	39	753	0	1321	97	738	931
SmLINC05144-IBu	SmLINC05145-IBu	100	715	0	0	24	738	64	778	0	1321	97	738	778
SmLINC05145-IBu	SmLINC05146-IBu	100	753	0	0	26	778	1	753	0	1391	97	778	931
SmLINC05145-IBu	SmLINC05144-IBu	100	715	0	0	64	778	24	738	0	1321	92	778	738
SmLINC05147-IBu	SmLINC05146-IBu	100	805	0	0	27	831	1	805	0	1487	97	831	931
SmLINC05147-IBu	SmLINC05145-IBu	100	778	0	0	2	779	1	778	0	1437	94	831	778
SmLINC05152-IBu	SmLINC05156-IBu	100	2823	0	0	119	2941	259	3081	0	5214	96	2941	3119
SmLINC05152-IBu	SmLINC05159-IBu	100	2812	0	0	119	2930	254	3065	0	5193	96	2941	3065
SmLINC05153-IBu	SmLINC05162-IBu	100	1291	0	0	95	1385	11	1301	0	2385	92	1396	1301
SmLINC05154-IBu	SmLINC05153-IBu	100	1396	0	0	75	1470	1	1396	0	2579	93	1508	1396
SmLINC05156-IBu	SmLINC05152-IBu	100	2823	0	0	259	3081	119	2941	0	5214	91	3119	2941
SmLINC05158-IBu	SmLINC05160-IBu	100	1305	0	0	35	1339	210	1514	0	2410	97	1339	1514
SmLINC05158-IBu	SmLINC05159-IBu	100	1305	0	0	35	1339	1761	3065	0	2410	97	1339	3065
SmLINC05158-IBu	SmLINC05156-IBu	100	1305	0	0	35	1339	1766	3070	0	2410	97	1339	3119
SmLINC05158-IBu	SmLINC05155-IBu	100	1305	0	0	35	1339	215	1519	0	2410	97	1339	1568
SmLINC05158-IBu	SmLINC05152-IBu	100	1305	0	0	35	1339	1626	2930	0	2410	97	1339	2941
SmLINC05159-IBu	SmLINC05152-IBu	100	2812	0	0	254	3065	119	2930	0	5193	92	3065	2941
SmLINC05161-IBu	SmLINC05163-IBu	100	1350	0	0	35	1384	57	1406	0	2494	98	1384	1406
SmLINC05161-IBu	SmLINC05157-IBu	100	1350	0	0	35	1384	215	1564	0	2494	98	1384	1613
SmLINC05162-IBu	SmLINC05154-IBu	100	1291	0	0	11	1301	169	1459	0	2385	99	1301	1508
SmLINC05162-IBu	SmLINC05153-IBu	100	1291	0	0	11	1301	95	1385	0	2385	99	1301	1396
SmLINC05162-IBu	SmLINC05164-IBu	100	1245	0	0	57	1301	35	1279	0	2300	96	1301	1279
SmLINC05162-IBu	SmLINC05160-IBu	100	1181	0	0	121	1301	334	1514	0	2182	91	1301	1514
SmLINC05162-IBu	SmLINC05159-IBu	100	1181	0	0	121	1301	1885	3065	0	2182	91	1301	3065
SmLINC05162-IBu	SmLINC05158-IBu	100	1181	0	0	121	1301	159	1339	0	2182	91	1301	1339
SmLINC05162-IBu	SmLINC05156-IBu	100	1181	0	0	121	1301	1890	3070	0	2182	91	1301	3119
SmLINC05162-IBu	SmLINC05155-IBu	100	1181	0	0	121	1301	339	1519	0	2182	91	1301	1568
SmLINC05162-IBu	SmLINC05152-IBu	100	1181	0	0	121	1301	1750	2930	0	2182	91	1301	2941
SmLINC05163-IBu	SmLINC05157-IBu	100	1396	0	0	11	1406	169	1564	0	2579	99	1406	1613
SmLINC05163-IBu	SmLINC05161-IBu	100	1350	0	0	57	1406	35	1384	0	2494	96	1406	1384
SmLINC05164-IBu	SmLINC05162-IBu	100	1245	0	0	35	1279	57	1301	0	2300	97	1279	1301
SmLINC05164-IBu	SmLINC05154-IBu	100	1245	0	0	35	1279	215	1459	0	2300	97	1279	1508
SmLINC05164-IBu	SmLINC05153-IBu	100	1245	0	0	35	1279	141	1385	0	2300	97	1279	1396
SmLINC05164-IBu	SmLINC05160-IBu	100	1181	0	0	99	1279	334	1514	0	2182	92	1279	1514
SmLINC05164-IBu	SmLINC05159-IBu	100	1181	0	0	99	1279	1885	3065	0	2182	92	1279	3065
SmLINC05164-IBu	SmLINC05158-IBu	100	1181	0	0	99	1279	159	1339	0	2182	92	1279	1339
SmLINC05164-IBu	SmLINC05156-IBu	100	1181	0	0	99	1279	1890	3070	0	2182	92	1279	3119
SmLINC05164-IBu	SmLINC05155-IBu	100	1181	0	0	99	1279	339	1519	0	2182	92	1279	1568
SmLINC05164-IBu	SmLINC05152-IBu	100	1181	0	0	99	1279	1750	2930	0	2182	92	1279	2941
SmLINC05177-IBu	SmLINC05176-IBu	100	1406	0	0	1	1406	1	1406	0	2597	94	1501	1956
SmLINC05177-IBu	SmLINC05175-IBu	100	1406	0	0	1	1406	1	1406	0	2597	94	1501	1992
SmLINC05177-IBu	SmLINC05174-IBu	100	1345	0	0	1	1345	1	1345	0	2484	90	1501	1998
SmLINC05178-IBu	SmLINC05179-IBu	100	2318	0	0	205	2522	1743	4060	0	4281	92	2522	4060
SmLINC05182-IBu	SmLINC05189-IBu	100	1698	0	0	132	1829	424	2121	0	3136	93	1829	2121
SmLINC05185-IBu	SmLINC05191-IBu	100	1940	0	0	132	2071	205	2144	0	3583	94	2071	2144
SmLINC05186-IBu	SmLINC05188-IBu	100	1144	0	0	132	1275	205	1348	0	2113	90	1275	1348
SmLINC05191-IBu	SmLINC05185-IBu	100	1940	0	0	205	2144	132	2071	0	3583	90	2144	2071
SmLINC05193-IBu	SmLINC05191-IBu	100	1648	0	0	132	1779	497	2144	0	3044	93	1779	2144
SmLINC05193-IBu	SmLINC05185-IBu	100	1648	0	0	132	1779	424	2071	0	3044	93	1779	2071
SmLINC05200-IBu	SmLINC05208-IBu	100	990	0	0	10	999	8	997	0	1829	99	999	1971
SmLINC05201-IBu	SmLINC05213-IBu	100	1064	0	0	81	1144	112	1175	0	1965	93	1144	1309
SmLINC05201-IBu	SmLINC05204-IBu	100	1064	0	0	81	1144	114	1177	0	1965	93	1144	1177
SmLINC05202-IBu	SmLINC05208-IBu	100	886	0	0	81	966	112	997	0	1637	92	966	1971
SmLINC05202-IBu	SmLINC05200-IBu	100	886	0	0	81	966	114	999	0	1637	92	966	999
SmLINC05204-IBu	SmLINC05213-IBu	100	1168	0	0	10	1177	8	1175	0	2158	99	1177	1309
SmLINC05204-IBu	SmLINC05201-IBu	100	1064	0	0	114	1177	81	1144	0	1965	90	1177	1144
SmLINC05215-IBu	SmLINC05214-IBu	100	466	0	0	1	466	1	466	0	861	94	495	540
SmLINC05224-IBu	SmLINC05226-IBu	100	2106	0	0	1	2106	1	2106	0	3890	97	2168	2491
SmLINC05227-IBu	SmLINC05226-IBu	100	1560	0	0	1	1560	1	1560	0	2881	96	1633	2491
SmLINC05227-IBu	SmLINC05224-IBu	100	1560	0	0	1	1560	1	1560	0	2881	96	1633	2168
SmLINC05228-IBu	SmLINC05225-IBu	100	894	0	0	1	894	1	894	0	1652	94	956	1279
SmLINC05229-IBu	SmLINC05230-IBu	100	964	0	0	72	1035	167	1130	0	1781	93	1035	1130
SmLINC05231-IBu	SmLINC05230-IBu	100	796	0	0	14	809	335	1130	0	1471	91	875	1130
SmLINC05231-IBu	SmLINC05229-IBu	100	796	0	0	14	809	240	1035	0	1471	91	875	1035
SmLINC05235-IBu	SmLINC05234-IBu	100	412	0	0	1	412	1	412	0	761	95	435	885
SmLINC05239-IBu	SmLINC05242-IBu	100	2179	0	0	119	2297	85	2263	0	4024	95	2297	2263
SmLINC05240-IBu	SmLINC05241-IBu	100	2128	0	0	119	2246	85	2212	0	3930	95	2246	2212
SmLINC05241-IBu	SmLINC05240-IBu	100	2128	0	0	85	2212	119	2246	0	3930	96	2212	2246
SmLINC05242-IBu	SmLINC05239-IBu	100	2179	0	0	85	2263	119	2297	0	4024	96	2263	2297
SmLINC05243-IBu	SmLINC05242-IBu	100	936	0	0	87	1022	1008	1943	0	1729	92	1022	2263
SmLINC05243-IBu	SmLINC05239-IBu	100	936	0	0	87	1022	1042	1977	0	1729	92	1022	2297
SmLINC05259-IBu	SmLINC05258-IBu	100	680	0	0	6	685	1	680	0	1256	99	685	1392
SmLINC05261-IBu	SmLINC05266-IBu	100	878	0	0	32	909	10	887	0	1622	96	911	887
SmLINC05262-IBu	SmLINC05266-IBu	100	588	0	0	49	636	123	710	0	1086	92	636	887
SmLINC05262-IBu	SmLINC05261-IBu	100	588	0	0	49	636	145	732	0	1086	92	636	911
SmLINC05263-IBu	SmLINC05268-IBu	100	634	0	0	49	682	123	756	0	1171	93	682	835
SmLINC05266-IBu	SmLINC05261-IBu	100	878	0	0	10	887	32	909	0	1622	99	887	911
SmLINC05267-IBu	SmLINC05265-IBu	100	1848	0	0	18	1865	526	2373	0	3413	99	1865	2373
SmLINC05269-IBu	SmLINC05270-IBu	100	2032	0	0	20	2051	290	2321	0	3753	99	2051	2321
SmLINC05271-IBu	SmLINC05273-IBu	100	367	0	0	20	386	304	670	0	678	95	386	670
SmLINC05271-IBu	SmLINC05272-IBu	100	367	0	0	20	386	338	704	0	678	95	386	704
SmLINC05271-IBu	SmLINC05270-IBu	100	367	0	0	20	386	290	656	0	678	95	386	2321
SmLINC05273-IBu	SmLINC05270-IBu	100	656	0	0	15	670	1	656	0	1212	98	670	2321
SmLINC05275-IBu	SmLINC05276-IBu	100	1070	0	0	56	1125	25	1094	0	1977	95	1125	1094
SmLINC05276-IBu	SmLINC05275-IBu	100	1070	0	0	25	1094	56	1125	0	1977	98	1094	1125
SmLINC05277-IBu	SmLINC05276-IBu	100	804	0	0	15	818	1	804	0	1485	97	825	1094
SmLINC05277-IBu	SmLINC05278-IBu	100	781	0	0	38	818	23	803	0	1443	95	825	1118
SmLINC05277-IBu	SmLINC05275-IBu	100	780	0	0	39	818	56	835	0	1441	95	825	1125
SmLINC05285-IBu	SmLINC05287-IBu	100	574	0	0	55	628	137	710	0	1061	91	628	710
SmLINC05285-IBu	SmLINC05286-IBu	100	574	0	0	55	628	155	728	0	1061	91	628	728
SmLINC05289-IBu	SmLINC05283-IBu	100	1063	0	0	55	1117	1153	2215	0	1964	95	1117	3809
SmLINC05292-IBu	SmLINC05294-IBu	100	674	0	0	66	739	41	714	0	1245	91	739	714
SmLINC05293-IBu	SmLINC05294-IBu	100	592	0	0	66	657	123	714	0	1094	90	657	714
SmLINC05293-IBu	SmLINC05292-IBu	100	592	0	0	66	657	148	739	0	1094	90	657	739
SmLINC05294-IBu	SmLINC05292-IBu	100	674	0	0	41	714	66	739	0	1245	94	714	739
SmLINC05303-IBu	SmLINC05305-IBu	100	897	0	0	28	924	140	1036	0	1657	97	924	1096
SmLINC05306-IBu	SmLINC05304-IBu	100	864	0	0	35	898	1	864	0	1596	90	958	864
SmLINC05310-IBu	SmLINC05315-IBu	100	769	0	0	35	803	12	780	0	1421	96	805	789
SmLINC05311-IBu	SmLINC05314-IBu	100	735	0	0	35	769	12	746	0	1358	95	771	755
SmLINC05312-IBu	SmLINC05316-IBu	100	715	0	0	35	749	12	726	0	1321	95	751	735
SmLINC05314-IBu	SmLINC05311-IBu	100	735	0	0	12	746	35	769	0	1358	97	755	771
SmLINC05315-IBu	SmLINC05310-IBu	100	769	0	0	12	780	35	803	0	1421	97	789	805
SmLINC05316-IBu	SmLINC05312-IBu	100	715	0	0	12	726	35	749	0	1321	97	735	751
SmLINC05322-IBu	SmLINC05328-IBu	100	1827	0	0	36	1862	100	1926	0	3374	98	1862	1926
SmLINC05322-IBu	SmLINC05327-IBu	100	1826	0	0	37	1862	38	1863	0	3373	98	1862	1863
SmLINC05322-IBu	SmLINC05326-IBu	100	1826	0	0	37	1862	4043	5868	0	3373	98	1862	5868
SmLINC05322-IBu	SmLINC05324-IBu	100	1826	0	0	37	1862	7286	9111	0	3373	98	1862	9111
SmLINC05322-IBu	SmLINC05323-IBu	100	1826	0	0	37	1862	4054	5879	0	3373	98	1862	5879
SmLINC05327-IBu	SmLINC05325-IBu	100	1827	0	0	37	1863	3507	5333	0	3374	98	1863	5333
SmLINC05327-IBu	SmLINC05326-IBu	100	1826	0	0	38	1863	4043	5868	0	3373	98	1863	5868
SmLINC05327-IBu	SmLINC05324-IBu	100	1826	0	0	38	1863	7286	9111	0	3373	98	1863	9111
SmLINC05327-IBu	SmLINC05323-IBu	100	1826	0	0	38	1863	4054	5879	0	3373	98	1863	5879
SmLINC05327-IBu	SmLINC05322-IBu	100	1826	0	0	38	1863	37	1862	0	3373	98	1863	1862
SmLINC05328-IBu	SmLINC05322-IBu	100	1827	0	0	100	1926	36	1862	0	3374	95	1926	1862
SmLINC05328-IBu	SmLINC05326-IBu	100	1826	0	0	101	1926	4043	5868	0	3373	95	1926	5868
SmLINC05328-IBu	SmLINC05325-IBu	100	1826	0	0	101	1926	3508	5333	0	3373	95	1926	5333
SmLINC05328-IBu	SmLINC05324-IBu	100	1826	0	0	101	1926	7286	9111	0	3373	95	1926	9111
SmLINC05328-IBu	SmLINC05323-IBu	100	1826	0	0	101	1926	4054	5879	0	3373	95	1926	5879
SmLINC05331-IBu	SmLINC05323-IBu	100	871	0	0	36	906	3821	4691	0	1609	96	906	5879
SmLINC05333-IBu	SmLINC05325-IBu	100	693	0	0	16	708	2882	3574	0	1280	98	708	5333
SmLINC05366-IBu	SmLINC05368-IBu	100	745	0	0	14	758	1	745	0	1376	98	758	921
SmLINC05373-IBu	SmLINC05376-IBu	100	1156	0	0	34	1189	16	1171	0	2135	95	1221	1171
SmLINC05374-IBu	SmLINC05377-IBu	100	989	0	0	34	1022	16	1004	0	1827	94	1054	1004
SmLINC05376-IBu	SmLINC05373-IBu	100	1156	0	0	16	1171	34	1189	0	2135	99	1171	1221
SmLINC05377-IBu	SmLINC05374-IBu	100	989	0	0	16	1004	34	1022	0	1827	99	1004	1054
SmLINC05391-IBu	SmLINC05392-IBu	100	736	0	0	7	742	1	736	0	1360	98	752	765
SmLINC05392-IBu	SmLINC05391-IBu	100	736	0	0	1	736	7	742	0	1360	96	765	752
SmLINC05397-IBu	SmLINC05398-IBu	100	1018	0	0	21	1038	722	1739	0	1881	98	1038	1739
SmLINC05406-IBu	SmLINC05408-IBu	100	468	0	0	26	493	153	620	0	865	95	493	772
SmLINC05429-IBu	SmLINC05428-IBu	100	798	0	0	1	798	230	1027	0	1474	99	803	1027
SmLINC05435-IBu	SmLINC05436-IBu	100	1509	0	0	47	1555	342	1850	0	2787	97	1555	1850
SmLINC05437-IBu	SmLINC05439-IBu	100	768	0	0	43	810	1	768	0	1419	95	810	778
SmLINC05439-IBu	SmLINC05436-IBu	100	775	0	0	1	775	282	1056	0	1432	99	778	1850
SmLINC05439-IBu	SmLINC05437-IBu	100	768	0	0	1	768	43	810	0	1419	99	778	810
SmLINC05439-IBu	SmLINC05435-IBu	100	715	0	0	61	775	47	761	0	1321	92	778	1555
SmLINC05441-IBu	SmLINC05435-IBu	100	718	0	0	36	753	1	718	0	1327	94	764	1555
SmLINC05446-IBu	SmLINC05448-IBu	100	644	0	0	1	644	1	644	0	1190	95	679	1114
SmLINC05451-IBu	SmLINC05452-IBu	100	754	0	0	38	791	724	1477	0	1393	95	791	1477
SmLINC05451-IBu	SmLINC05450-IBu	100	753	0	0	39	791	432	1184	0	1391	95	791	1184
SmLINC05462-IBu	SmLINC05467-IBu	100	1070	0	0	103	1172	171	1240	0	1977	91	1172	1240
SmLINC05463-IBu	SmLINC05461-IBu	100	1033	0	0	103	1135	171	1203	0	1908	91	1135	1203
SmLINC05464-IBu	SmLINC05465-IBu	100	1070	0	0	103	1172	171	1240	0	1977	91	1172	1240
SmLINC05477-IBu	SmLINC05473-IBu	100	4854	0	0	3	4856	3	4856	0	8964	96	5035	6522
SmLINC05482-IBu	SmLINC05483-IBu	100	897	0	0	1	897	26	922	0	1657	96	932	922
SmLINC05483-IBu	SmLINC05482-IBu	100	897	0	0	26	922	1	897	0	1657	97	922	932
SmLINC05485-IBu	SmLINC05486-IBu	100	932	0	0	1	932	1	932	0	1722	95	978	1140
SmLINC05487-IBu	SmLINC05484-IBu	100	968	0	0	1	968	1	968	0	1788	95	1014	1176
SmLINC05490-IBu	SmLINC05489-IBu	100	941	0	0	1	941	1	941	0	1738	94	998	1130
SmLINC05506-IBu	SmLINC05507-IBu	100	1578	0	0	12	1589	1	1578	0	2915	99	1589	1578
SmLINC05518-IBu	SmLINC05517-IBu	100	3307	0	0	1	3307	1	3307	0	6107	93	3553	3812
SmLINC05519-IBu	SmLINC05516-IBu	100	3353	0	0	1	3353	1	3353	0	6192	95	3546	7275
SmLINC05519-IBu	SmLINC05517-IBu	100	3300	0	0	1	3300	1	3300	0	6095	93	3546	3812
SmLINC05521-IBu	SmLINC05522-IBu	100	2158	0	0	1	2158	1	2158	0	3986	92	2345	2387
SmLINC05522-IBu	SmLINC05521-IBu	100	2158	0	0	1	2158	1	2158	0	3986	90	2387	2345
SmLINC05533-IBu	SmLINC05530-IBu	100	1233	0	0	1	1233	1157	2389	0	2278	92	1335	2389
SmLINC05534-IBu	SmLINC05531-IBu	100	1262	0	0	1	1262	1157	2418	0	2331	93	1364	2418
SmLINC05542-IBu	SmLINC05541-IBu	100	531	0	0	6	536	5706	6236	0	981	99	536	6404
SmLINC05542-IBu	SmLINC05540-IBu	100	531	0	0	6	536	3706	4236	0	981	99	536	4404
SmLINC05568-IBu	SmLINC05569-IBu	100	7628	0	0	254	7881	248	7875	0	14087	97	7881	7875
SmLINC05569-IBu	SmLINC05568-IBu	100	7628	0	0	248	7875	254	7881	0	14087	97	7875	7881
SmLINC05573-IBu	SmLINC05574-IBu	100	901	0	0	15	915	1	901	0	1664	94	956	901
SmLINC05600-IBu	SmLINC05599-IBu	100	2044	0	0	99	2142	691	2734	0	3775	95	2142	3304
SmLINC05619-IBu	SmLINC05620-IBu	100	2056	0	0	1	2056	1	2056	0	3797	97	2109	2210
SmLINC05620-IBu	SmLINC05619-IBu	100	2056	0	0	1	2056	1	2056	0	3797	93	2210	2109
SmLINC05626-IBu	SmLINC05625-IBu	100	674	0	0	1	674	186	859	0	1245	91	738	859
SmLINC05642-IBu	SmLINC05639-IBu	100	784	0	0	62	845	1	784	0	1448	92	848	784
SmLINC05644-IBu	SmLINC05645-IBu	100	1026	0	0	1	1026	1	1026	0	1895	92	1119	1162
SmLINC05646-IBu	SmLINC05649-IBu	100	899	0	0	1	899	1	899	0	1661	91	992	1035
SmLINC05654-IBu	SmLINC05655-IBu	100	994	0	0	30	1023	1634	2627	0	1836	97	1023	2627
SmLINC05658-IBu	SmLINC05657-IBu	100	1009	0	0	109	1117	2309	3317	0	1864	90	1117	3317
SmLINC05663-IBu	SmLINC05662-IBu	100	1434	0	0	157	1590	496	1929	0	2649	90	1590	1929
SmLINC05679-IBu	SmLINC05681-IBu	100	944	0	0	1	944	215	1158	0	1744	97	971	1158
SmLINC05695-IBu	SmLINC05696-IBu	100	785	0	0	1	785	1	785	0	1450	96	819	811
SmLINC05695-IBu	SmLINC05697-IBu	100	748	0	0	38	785	18	765	0	1382	91	819	791
SmLINC05696-IBu	SmLINC05695-IBu	100	785	0	0	1	785	1	785	0	1450	97	811	819
SmLINC05696-IBu	SmLINC05697-IBu	100	774	0	0	38	811	18	791	0	1430	95	811	791
SmLINC05697-IBu	SmLINC05696-IBu	100	774	0	0	18	791	38	811	0	1430	98	791	811
SmLINC05697-IBu	SmLINC05695-IBu	100	748	0	0	18	765	38	785	0	1382	95	791	819
SmLINC05700-IBu	SmLINC05702-IBu	100	953	0	0	12	964	1	953	0	1760	99	967	973
SmLINC05702-IBu	SmLINC05700-IBu	100	953	0	0	1	953	12	964	0	1760	98	973	967
SmLINC05708-IBu	SmLINC05710-IBu	100	1461	0	0	1	1461	1	1461	0	2699	95	1539	1832
SmLINC05720-IBu	SmLINC05724-IBu	100	1076	0	0	1	1076	1	1076	0	1988	94	1150	3831
SmLINC05720-IBu	SmLINC05722-IBu	100	1076	0	0	1	1076	1	1076	0	1988	94	1150	7051
SmLINC05720-IBu	SmLINC05721-IBu	100	1076	0	0	1	1076	1	1076	0	1988	94	1150	6699
SmLINC05720-IBu	SmLINC05723-IBu	100	1074	0	0	1	1074	1	1074	0	1984	93	1150	3228
SmLINC05728-IBu	SmLINC05735-IBu	100	1041	0	0	1	1041	44	1084	0	1923	99	1044	1084
SmLINC05728-IBu	SmLINC05730-IBu	100	1000	0	0	42	1041	36	1035	0	1847	96	1044	1035
SmLINC05729-IBu	SmLINC05733-IBu	100	1091	0	0	1	1091	44	1134	0	2015	99	1094	1134
SmLINC05729-IBu	SmLINC05731-IBu	100	1050	0	0	42	1091	36	1085	0	1940	96	1094	1085
SmLINC05730-IBu	SmLINC05735-IBu	100	1000	0	0	36	1035	85	1084	0	1847	97	1035	1084
SmLINC05730-IBu	SmLINC05728-IBu	100	1000	0	0	36	1035	42	1041	0	1847	97	1035	1044
SmLINC05731-IBu	SmLINC05733-IBu	100	1050	0	0	36	1085	85	1134	0	1940	97	1085	1134
SmLINC05731-IBu	SmLINC05729-IBu	100	1050	0	0	36	1085	42	1091	0	1940	97	1085	1094
SmLINC05733-IBu	SmLINC05729-IBu	100	1091	0	0	44	1134	1	1091	0	2015	96	1134	1094
SmLINC05733-IBu	SmLINC05731-IBu	100	1050	0	0	85	1134	36	1085	0	1940	93	1134	1085
SmLINC05734-IBu	SmLINC05737-IBu	100	1042	0	0	85	1126	36	1077	0	1925	93	1126	1077
SmLINC05735-IBu	SmLINC05728-IBu	100	1041	0	0	44	1084	1	1041	0	1923	96	1084	1044
SmLINC05735-IBu	SmLINC05730-IBu	100	1000	0	0	85	1084	36	1035	0	1847	92	1084	1035
SmLINC05737-IBu	SmLINC05734-IBu	100	1042	0	0	36	1077	85	1126	0	1925	97	1077	1126
SmLINC05738-IBu	SmLINC05739-IBu	100	1126	0	0	36	1161	85	1210	0	2080	97	1161	1210
SmLINC05739-IBu	SmLINC05738-IBu	100	1126	0	0	85	1210	36	1161	0	2080	93	1210	1161
SmLINC05747-IBu	SmLINC05748-IBu	100	2330	0	0	64	2393	449	2778	0	4303	97	2393	2778
SmLINC05749-IBu	SmLINC05750-IBu	100	2675	0	0	279	2953	340	3014	0	4940	91	2953	3014
SmLINC05757-IBu	SmLINC05750-IBu	100	929	0	0	109	1037	129	1057	0	1716	90	1037	3014
SmLINC05760-IBu	SmLINC05763-IBu	100	1282	0	0	64	1345	107	1388	0	2368	95	1345	1499
SmLINC05760-IBu	SmLINC05761-IBu	100	1282	0	0	64	1345	115	1396	0	2368	95	1345	1396
SmLINC05761-IBu	SmLINC05763-IBu	100	1388	0	0	9	1396	1	1388	0	2564	99	1396	1499
SmLINC05761-IBu	SmLINC05760-IBu	100	1282	0	0	115	1396	64	1345	0	2368	92	1396	1345
SmLINC05762-IBu	SmLINC05763-IBu	100	1184	0	0	106	1289	316	1499	0	2187	92	1289	1499
SmLINC05763-IBu	SmLINC05761-IBu	100	1388	0	0	1	1388	9	1396	0	2564	93	1499	1396
SmLINC05779-IBu	SmLINC05781-IBu	100	898	0	0	87	984	416	1313	0	1659	91	984	1313
SmLINC05789-IBu	SmLINC05788-IBu	100	3394	0	0	72	3465	3394	1	0	6268	98	3465	6165
SmLINC05790-IBu	SmLINC05792-IBu	100	860	0	0	1	860	28	887	0	1589	98	882	887
SmLINC05790-IBu	SmLINC05791-IBu	100	830	0	0	1	830	1	830	0	1533	94	882	885
SmLINC05791-IBu	SmLINC05792-IBu	100	830	0	0	1	830	28	857	0	1533	94	885	887
SmLINC05791-IBu	SmLINC05790-IBu	100	830	0	0	1	830	1	830	0	1533	94	885	882
SmLINC05792-IBu	SmLINC05790-IBu	100	860	0	0	28	887	1	860	0	1589	97	887	882
SmLINC05792-IBu	SmLINC05791-IBu	100	830	0	0	28	857	1	830	0	1533	94	887	885
SmLINC05795-IBu	SmLINC05796-IBu	100	627	0	0	62	688	483	1109	0	1158	91	688	1109
SmLINC05804-IBu	SmLINC05805-IBu	100	998	0	0	84	1081	62	1059	0	1844	92	1081	1059
SmLINC05805-IBu	SmLINC05804-IBu	100	998	0	0	62	1059	84	1081	0	1844	94	1059	1081
SmLINC05808-IBu	SmLINC05810-IBu	100	898	0	0	1	898	24	921	0	1659	91	990	1484
SmLINC05813-IBu	SmLINC05811-IBu	100	1116	0	0	1	1116	1	1116	0	2061	90	1242	1292
SmLINC05815-IBu	SmLINC05811-IBu	100	485	0	0	47	531	808	1292	0	896	91	531	1292
SmLINC05818-IBu	SmLINC05813-IBu	100	435	0	0	47	481	808	1242	0	804	90	481	1242
SmLINC05819-IBu	SmLINC05817-IBu	100	471	0	0	47	517	808	1278	0	870	91	517	1278
SmLINC05826-IBu	SmLINC05830-IBu	100	766	0	0	47	812	1	766	0	1415	94	812	786
SmLINC05828-IBu	SmLINC05830-IBu	100	664	0	0	1	664	1	664	0	1227	96	691	786
SmLINC05828-IBu	SmLINC05826-IBu	100	664	0	0	1	664	47	710	0	1227	96	691	812
SmLINC05830-IBu	SmLINC05826-IBu	100	766	0	0	1	766	47	812	0	1415	97	786	812
SmLINC05840-IBu	SmLINC05838-IBu	100	7052	0	0	1	7052	1	7052	0	13023	98	7190	8260
SmLINC05841-IBu	SmLINC05842-IBu	100	5642	0	0	1	5642	1	5642	0	10419	98	5781	6178
SmLINC05842-IBu	SmLINC05841-IBu	100	5642	0	0	1	5642	1	5642	0	10419	91	6178	5781
SmLINC05843-IBu	SmLINC05842-IBu	100	926	0	0	79	1004	5253	6178	0	1711	92	1004	6178
SmLINC05854-IBu	SmLINC05856-IBu	100	509	0	0	20	528	1	509	0	941	93	545	509
SmLINC05868-IBu	SmLINC05869-IBu	100	2271	0	0	53	2323	27	2297	0	4194	98	2323	2297
SmLINC05869-IBu	SmLINC05868-IBu	100	2271	0	0	27	2297	53	2323	0	4194	99	2297	2323
SmLINC05883-IBu	SmLINC05882-IBu	100	954	0	0	1	954	211	1164	0	1762	95	1008	1164
SmLINC05884-IBu	SmLINC05885-IBu	100	973	0	0	1	973	1	973	0	1797	93	1051	1043
SmLINC05885-IBu	SmLINC05884-IBu	100	973	0	0	1	973	1	973	0	1797	93	1043	1051
SmLINC05898-IBu	SmLINC05897-IBu	100	1253	0	0	1	1253	1	1253	0	2314	95	1314	1406
SmLINC05906-IBu	SmLINC05907-IBu	100	1123	0	0	24	1146	67	1189	0	2074	98	1146	1189
SmLINC05907-IBu	SmLINC05906-IBu	100	1123	0	0	67	1189	24	1146	0	2074	94	1189	1146
SmLINC05916-IBu	SmLINC05917-IBu	100	2057	0	0	216	2272	85	2141	0	3799	91	2272	2141
SmLINC05917-IBu	SmLINC05916-IBu	100	2057	0	0	85	2141	216	2272	0	3799	96	2141	2272
SmLINC05924-IBu	SmLINC05925-IBu	100	2727	0	0	240	2966	527	3253	0	5036	92	2966	3253
SmLINC05936-IBu	SmLINC05934-IBu	100	875	0	0	21	895	3869	4743	0	1616	98	895	5186
SmLINC05936-IBu	SmLINC05933-IBu	100	855	0	0	41	895	4898	5752	0	1580	96	895	6195
SmLINC05941-IBu	SmLINC05942-IBu	100	4495	0	0	136	4630	932	5426	0	8301	97	4630	5426
SmLINC05945-IBu	SmLINC05950-IBu	100	2328	0	0	234	2561	1575	3902	0	4300	91	2561	3902
SmLINC05945-IBu	SmLINC05948-IBu	100	2328	0	0	234	2561	3720	6047	0	4300	91	2561	6047
SmLINC05947-IBu	SmLINC05949-IBu	100	2433	0	0	1	2433	1	2433	0	4494	93	2615	4958
SmLINC05947-IBu	SmLINC05948-IBu	100	2433	0	0	1	2433	1	2433	0	4494	93	2615	6047
SmLINC05947-IBu	SmLINC05946-IBu	100	2433	0	0	1	2433	1	2433	0	4494	93	2615	3807
SmLINC05950-IBu	SmLINC05948-IBu	100	3636	0	0	267	3902	2412	6047	0	6715	93	3902	6047
SmLINC05955-IBu	SmLINC05954-IBu	100	878	0	0	69	946	274	1151	0	1622	93	946	1151
SmLINC05957-IBu	SmLINC05956-IBu	100	1633	0	0	1	1633	1	1633	0	3016	94	1737	3752
SmLINC05959-IBu	SmLINC05960-IBu	100	3131	0	0	1	3131	1	3131	0	5782	94	3317	3922
SmLINC05961-IBu	SmLINC05965-IBu	100	2058	0	0	171	2228	990	3047	0	3801	92	2228	3047
SmLINC05961-IBu	SmLINC05959-IBu	100	2058	0	0	171	2228	1260	3317	0	3801	92	2228	3317
SmLINC05962-IBu	SmLINC05965-IBu	100	2058	0	0	174	2231	990	3047	0	3801	92	2231	3047
SmLINC05962-IBu	SmLINC05959-IBu	100	2058	0	0	174	2231	1260	3317	0	3801	92	2231	3317
[truncated: 296 more rows]

## Sheet: 100id80-89qcov
S2 Table. BlastN analysis of all 7029 SmLINCs against themselves.
Query id	Subject id	% identity	alignment length	mismatches	gap openings	q. start	q. end	s. start	s. end	e-value	bit score	% q. cov	q. len	s. len
SmLINC00012-IBu	SmLINC00013-IBu	100	1545	0	0	226	1770	295	1839	0	2854	87	1770	1839
SmLINC00013-IBu	SmLINC00012-IBu	100	1545	0	0	295	1839	226	1770	0	2854	84	1839	1770
SmLINC00035-IBu	SmLINC00036-IBu	100	660	0	0	1	660	1	660	0	1219	88	753	1049
SmLINC00041-IBu	SmLINC00040-IBu	100	2652	0	0	337	2988	751	3402	0	4898	89	2988	3402
SmLINC00068-IBu	SmLINC00067-IBu	100	598	0	0	98	695	54	651	0	1105	86	695	651
SmLINC00070-IBu	SmLINC00072-IBu	100	694	0	0	1	694	1	694	0	1282	87	794	725
SmLINC00071-IBu	SmLINC00073-IBu	100	624	0	0	1	624	1	624	0	1153	86	724	655
SmLINC00081-IBu	SmLINC00082-IBu	100	1861	0	0	1	1861	1	1861	0	3437	83	2245	2081
SmLINC00082-IBu	SmLINC00081-IBu	100	1861	0	0	1	1861	1	1861	0	3437	89	2081	2245
SmLINC00082-IBu	SmLINC00083-IBu	100	1687	0	0	1	1687	1	1687	0	3116	81	2081	2206
SmLINC00086-IBu	SmLINC00084-IBu	100	1288	0	0	224	1511	4902	6189	0	2379	85	1511	6189
SmLINC00089-IBu	SmLINC00087-IBu	100	1180	0	0	249	1428	2556	3735	0	2180	83	1428	3735
SmLINC00098-IBu	SmLINC00110-IBu	100	1159	0	0	164	1322	128	1286	0	2141	88	1322	1286
SmLINC00098-IBu	SmLINC00111-IBu	100	1096	0	0	227	1322	276	1371	0	2025	83	1322	1371
SmLINC00098-IBu	SmLINC00099-IBu	100	1096	0	0	227	1322	236	1331	0	2025	83	1322	1331
SmLINC00098-IBu	SmLINC00096-IBu	100	1096	0	0	227	1322	276	1371	0	2025	83	1322	2262
SmLINC00099-IBu	SmLINC00103-IBu	100	1124	0	0	1	1124	1	1124	0	2076	84	1331	1182
SmLINC00099-IBu	SmLINC00110-IBu	100	1096	0	0	236	1331	191	1286	0	2025	82	1331	1286
SmLINC00099-IBu	SmLINC00098-IBu	100	1096	0	0	236	1331	227	1322	0	2025	82	1331	1322
SmLINC00100-IBu	SmLINC00098-IBu	100	952	0	0	124	1075	164	1115	0	1759	84	1133	1322
SmLINC00100-IBu	SmLINC00103-IBu	100	947	0	0	187	1133	236	1182	0	1749	84	1133	1182
SmLINC00102-IBu	SmLINC00106-IBu	100	939	0	0	236	1174	187	1125	0	1735	80	1174	1183
SmLINC00103-IBu	SmLINC00111-IBu	100	1001	0	0	124	1124	164	1164	0	1849	85	1182	1371
SmLINC00103-IBu	SmLINC00096-IBu	100	1001	0	0	124	1124	164	1164	0	1849	85	1182	2262
SmLINC00103-IBu	SmLINC00100-IBu	100	947	0	0	236	1182	187	1133	0	1749	80	1182	1133
SmLINC00104-IBu	SmLINC00126-IBu	100	1035	0	0	123	1157	39	1073	0	1912	85	1215	1205
SmLINC00104-IBu	SmLINC00120-IBu	100	971	0	0	187	1157	217	1187	0	1794	80	1215	1319
SmLINC00104-IBu	SmLINC00108-IBu	100	971	0	0	187	1157	240	1210	0	1794	80	1215	1210
SmLINC00104-IBu	SmLINC00107-IBu	100	971	0	0	187	1157	276	1246	0	1794	80	1215	1246
SmLINC00105-IBu	SmLINC00103-IBu	100	869	0	0	1	869	1	869	0	1605	87	1004	1182
SmLINC00105-IBu	SmLINC00102-IBu	100	869	0	0	1	869	1	869	0	1605	87	1004	1174
SmLINC00105-IBu	SmLINC00099-IBu	100	869	0	0	1	869	1	869	0	1605	87	1004	1331
SmLINC00105-IBu	SmLINC00107-IBu	100	860	0	0	124	983	164	1023	0	1589	86	1004	1246
SmLINC00105-IBu	SmLINC00101-IBu	100	860	0	0	1	860	1	860	0	1589	86	1004	1096
SmLINC00105-IBu	SmLINC00118-IBu	100	850	0	0	20	869	1	850	0	1570	85	1004	1276
SmLINC00107-IBu	SmLINC00120-IBu	100	1083	0	0	164	1246	105	1187	0	2001	87	1246	1319
SmLINC00107-IBu	SmLINC00108-IBu	100	1083	0	0	164	1246	128	1210	0	2001	87	1246	1210
SmLINC00108-IBu	SmLINC00126-IBu	100	971	0	0	240	1210	103	1073	0	1794	80	1210	1205
SmLINC00108-IBu	SmLINC00115-IBu	100	971	0	0	240	1210	168	1138	0	1794	80	1210	1270
SmLINC00108-IBu	SmLINC00104-IBu	100	971	0	0	240	1210	187	1157	0	1794	80	1210	1215
SmLINC00109-IBu	SmLINC00106-IBu	100	820	0	0	1	820	1	820	0	1515	86	955	1183
SmLINC00109-IBu	SmLINC00100-IBu	100	820	0	0	1	820	1	820	0	1515	86	955	1133
SmLINC00109-IBu	SmLINC00126-IBu	100	812	0	0	123	934	39	850	0	1500	85	955	1205
SmLINC00109-IBu	SmLINC00113-IBu	100	811	0	0	1	811	1	811	0	1498	85	955	1047
SmLINC00109-IBu	SmLINC00125-IBu	100	801	0	0	20	820	1	801	0	1480	84	955	1227
SmLINC00109-IBu	SmLINC00117-IBu	100	801	0	0	20	820	1	801	0	1480	84	955	1227
SmLINC00109-IBu	SmLINC00105-IBu	100	769	0	0	187	955	236	1004	0	1421	81	955	1004
SmLINC00110-IBu	SmLINC00111-IBu	100	1096	0	0	191	1286	276	1371	0	2025	85	1286	1371
SmLINC00110-IBu	SmLINC00099-IBu	100	1096	0	0	191	1286	236	1331	0	2025	85	1286	1331
SmLINC00110-IBu	SmLINC00096-IBu	100	1096	0	0	191	1286	276	1371	0	2025	85	1286	2262
SmLINC00111-IBu	SmLINC00099-IBu	100	1208	0	0	164	1371	124	1331	0	2231	88	1371	1331
SmLINC00111-IBu	SmLINC00110-IBu	100	1096	0	0	276	1371	191	1286	0	2025	80	1371	1286
SmLINC00111-IBu	SmLINC00098-IBu	100	1096	0	0	276	1371	227	1322	0	2025	80	1371	1322
SmLINC00112-IBu	SmLINC00102-IBu	100	1051	0	0	164	1214	124	1174	0	1941	87	1214	1174
SmLINC00113-IBu	SmLINC00101-IBu	100	861	0	0	187	1047	236	1096	0	1591	82	1047	1096
SmLINC00115-IBu	SmLINC00120-IBu	100	1103	0	0	168	1270	217	1319	0	2037	87	1270	1319
SmLINC00118-IBu	SmLINC00125-IBu	100	1060	0	0	217	1276	168	1227	0	1958	83	1276	1227
SmLINC00118-IBu	SmLINC00124-IBu	100	1060	0	0	217	1276	103	1162	0	1958	83	1276	1162
SmLINC00120-IBu	SmLINC00126-IBu	100	1103	0	0	217	1319	103	1205	0	2037	84	1319	1205
SmLINC00120-IBu	SmLINC00115-IBu	100	1103	0	0	217	1319	168	1270	0	2037	84	1319	1270
SmLINC00120-IBu	SmLINC00107-IBu	100	1083	0	0	105	1187	164	1246	0	2001	82	1319	1246
SmLINC00123-IBu	SmLINC00117-IBu	100	596	0	0	104	699	337	932	0	1101	85	699	1227
SmLINC00125-IBu	SmLINC00118-IBu	100	1060	0	0	168	1227	217	1276	0	1958	86	1227	1276
SmLINC00126-IBu	SmLINC00104-IBu	100	1035	0	0	39	1073	123	1157	0	1912	86	1205	1215
SmLINC00126-IBu	SmLINC00108-IBu	100	971	0	0	103	1073	240	1210	0	1794	81	1205	1210
SmLINC00126-IBu	SmLINC00107-IBu	100	971	0	0	103	1073	276	1246	0	1794	81	1205	1246
SmLINC00127-IBu	SmLINC00125-IBu	100	636	0	0	1	636	1	636	0	1175	87	727	1227
SmLINC00127-IBu	SmLINC00117-IBu	100	636	0	0	1	636	1	636	0	1175	87	727	1227
SmLINC00127-IBu	SmLINC00115-IBu	100	636	0	0	1	636	1	636	0	1175	87	727	1270
SmLINC00127-IBu	SmLINC00113-IBu	100	636	0	0	1	636	20	655	0	1175	87	727	1047
SmLINC00127-IBu	SmLINC00109-IBu	100	636	0	0	1	636	20	655	0	1175	87	727	955
SmLINC00127-IBu	SmLINC00106-IBu	100	636	0	0	1	636	20	655	0	1175	87	727	1183
SmLINC00127-IBu	SmLINC00104-IBu	100	636	0	0	1	636	20	655	0	1175	87	727	1215
SmLINC00127-IBu	SmLINC00100-IBu	100	636	0	0	1	636	20	655	0	1175	87	727	1133
SmLINC00138-IBu	SmLINC00139-IBu	100	1436	0	0	257	1692	880	2315	0	2652	85	1692	2315
SmLINC00150-IBu	SmLINC00149-IBu	100	1287	0	0	177	1463	367	1653	0	2377	88	1463	1653
SmLINC00152-IBu	SmLINC00154-IBu	100	1065	0	0	232	1296	44	1108	0	1967	82	1296	1108
SmLINC00155-IBu	SmLINC00156-IBu	100	929	0	0	135	1063	415	1343	0	1716	87	1063	1343
SmLINC00155-IBu	SmLINC00151-IBu	100	891	0	0	135	1025	5978	6868	0	1646	84	1063	6868
SmLINC00155-IBu	SmLINC00157-IBu	100	853	0	0	173	1025	853	1	0	1576	80	1063	2020
SmLINC00167-IBu	SmLINC00168-IBu	100	954	0	0	1	954	1	954	0	1762	82	1165	1130
SmLINC00168-IBu	SmLINC00167-IBu	100	954	0	0	1	954	1	954	0	1762	84	1130	1165
SmLINC00171-IBu	SmLINC00170-IBu	100	281	0	0	69	349	158	438	1e-147	520	81	349	438
SmLINC00173-IBu	SmLINC00172-IBu	100	790	0	0	38	827	1	790	0	1459	87	903	790
SmLINC00175-IBu	SmLINC00174-IBu	100	1381	0	0	174	1554	24	1404	0	2551	89	1554	1404
SmLINC00179-IBu	SmLINC00180-IBu	100	1108	0	0	104	1211	152	1259	0	2047	88	1265	1259
SmLINC00180-IBu	SmLINC00179-IBu	100	1108	0	0	152	1259	104	1211	0	2047	88	1259	1265
SmLINC00184-IBu	SmLINC00185-IBu	100	1009	0	0	147	1155	239	1247	0	1864	87	1155	1247
SmLINC00185-IBu	SmLINC00184-IBu	100	1009	0	0	239	1247	147	1155	0	1864	81	1247	1155
SmLINC00200-IBu	SmLINC00203-IBu	100	813	0	0	118	930	353	1165	0	1502	87	930	1458
SmLINC00200-IBu	SmLINC00202-IBu	100	813	0	0	118	930	402	1214	0	1502	87	930	1507
SmLINC00200-IBu	SmLINC00199-IBu	100	813	0	0	118	930	356	1168	0	1502	87	930	1168
SmLINC00201-IBu	SmLINC00203-IBu	100	1106	0	0	164	1269	353	1458	0	2043	87	1269	1458
SmLINC00201-IBu	SmLINC00202-IBu	100	1106	0	0	164	1269	402	1507	0	2043	87	1269	1507
SmLINC00202-IBu	SmLINC00203-IBu	100	1295	0	0	213	1507	164	1458	0	2392	86	1507	1458
SmLINC00203-IBu	SmLINC00202-IBu	100	1295	0	0	164	1458	213	1507	0	2392	89	1458	1507
SmLINC00211-IBu	SmLINC00209-IBu	100	651	0	0	1	651	1	651	0	1203	84	775	696
SmLINC00211-IBu	SmLINC00208-IBu	100	651	0	0	1	651	1	651	0	1203	84	775	1066
SmLINC00211-IBu	SmLINC00207-IBu	100	651	0	0	1	651	1	651	0	1203	84	775	1029
SmLINC00215-IBu	SmLINC00217-IBu	100	574	0	0	74	647	1	574	0	1061	89	647	599
SmLINC00216-IBu	SmLINC00215-IBu	100	647	0	0	36	682	1	647	0	1195	86	756	647
SmLINC00232-IBu	SmLINC00237-IBu	100	618	0	0	85	702	744	1361	0	1142	88	702	1361
SmLINC00232-IBu	SmLINC00236-IBu	100	618	0	0	85	702	163	780	0	1142	88	702	780
SmLINC00232-IBu	SmLINC00234-IBu	100	618	0	0	85	702	477	1094	0	1142	88	702	1094
SmLINC00232-IBu	SmLINC00233-IBu	100	618	0	0	85	702	447	1064	0	1142	88	702	1064
SmLINC00236-IBu	SmLINC00234-IBu	100	676	0	0	105	780	419	1094	0	1249	87	780	1094
SmLINC00236-IBu	SmLINC00233-IBu	100	676	0	0	105	780	389	1064	0	1249	87	780	1064
SmLINC00242-IBu	SmLINC00239-IBu	100	936	0	0	212	1147	250	1185	0	1729	82	1147	1185
SmLINC00244-IBu	SmLINC00243-IBu	100	851	0	0	212	1062	250	1100	0	1572	80	1062	1100
SmLINC00245-IBu	SmLINC00241-IBu	100	902	0	0	212	1113	250	1151	0	1666	81	1113	1151
SmLINC00246-IBu	SmLINC00240-IBu	100	885	0	0	212	1096	250	1134	0	1635	81	1096	1134
SmLINC00247-IBu	SmLINC00248-IBu	100	760	0	0	161	920	40	799	0	1404	83	920	799
SmLINC00249-IBu	SmLINC00252-IBu	100	966	0	0	161	1126	40	1005	0	1784	86	1126	1005
SmLINC00251-IBu	SmLINC00250-IBu	100	915	0	0	161	1075	40	954	0	1690	85	1075	954
SmLINC00253-IBu	SmLINC00254-IBu	100	1227	0	0	203	1429	23	1249	0	2266	86	1429	1249
SmLINC00275-IBu	SmLINC00276-IBu	100	1650	0	0	319	1968	370	2019	0	3048	84	1968	2019
SmLINC00276-IBu	SmLINC00277-IBu	100	1650	0	0	370	2019	277	1926	0	3048	82	2019	1926
SmLINC00276-IBu	SmLINC00275-IBu	100	1650	0	0	370	2019	319	1968	0	3048	82	2019	1968
SmLINC00277-IBu	SmLINC00276-IBu	100	1650	0	0	277	1926	370	2019	0	3048	86	1926	2019
SmLINC00285-IBu	SmLINC00287-IBu	100	1260	0	0	12	1271	1	1260	0	2327	85	1478	1264
SmLINC00291-IBu	SmLINC00292-IBu	100	12755	0	0	1	12755	1	12755	0	23555	80	15991	13420
SmLINC00297-IBu	SmLINC00300-IBu	100	725	0	0	36	760	1	725	0	1339	89	811	834
SmLINC00300-IBu	SmLINC00297-IBu	100	725	0	0	1	725	36	760	0	1339	87	834	811
SmLINC00303-IBu	SmLINC00302-IBu	100	767	0	0	1	767	1	767	0	1417	88	872	1026
SmLINC00313-IBu	SmLINC00310-IBu	100	9973	0	0	1503	11475	395	10367	0	18417	87	11475	10367
SmLINC00313-IBu	SmLINC00312-IBu	100	9935	0	0	1541	11475	3262	13196	0	18347	87	11475	13196
SmLINC00313-IBu	SmLINC00309-IBu	100	9935	0	0	1541	11475	609	10543	0	18347	87	11475	10543
SmLINC00314-IBu	SmLINC00312-IBu	100	767	0	0	1	767	1324	2090	0	1417	88	868	13196
SmLINC00314-IBu	SmLINC00323-IBu	100	754	0	0	14	767	1	754	0	1393	87	868	2178
SmLINC00314-IBu	SmLINC00319-IBu	100	754	0	0	14	767	1	754	0	1393	87	868	3383
SmLINC00324-IBu	SmLINC00318-IBu	100	721	0	0	1	721	1	721	0	1332	88	816	2018
SmLINC00324-IBu	SmLINC00323-IBu	100	683	0	0	1	683	1	683	0	1262	84	816	2178
SmLINC00324-IBu	SmLINC00322-IBu	100	683	0	0	1	683	1	683	0	1262	84	816	2133
SmLINC00324-IBu	SmLINC00321-IBu	100	683	0	0	1	683	1	683	0	1262	84	816	2102
SmLINC00324-IBu	SmLINC00320-IBu	100	683	0	0	1	683	1	683	0	1262	84	816	3338
SmLINC00324-IBu	SmLINC00319-IBu	100	683	0	0	1	683	1	683	0	1262	84	816	3383
SmLINC00324-IBu	SmLINC00314-IBu	100	683	0	0	1	683	14	696	0	1262	84	816	868
SmLINC00324-IBu	SmLINC00312-IBu	100	683	0	0	1	683	1337	2019	0	1262	84	816	13196
SmLINC00327-IBu	SmLINC00328-IBu	100	508	0	0	1	508	1	508	0	939	84	603	1805
SmLINC00341-IBu	SmLINC00338-IBu	100	729	0	0	40	768	1236	508	0	1347	86	847	1260
SmLINC00342-IBu	SmLINC00343-IBu	100	768	0	0	1	768	1	768	0	1419	89	865	2114
SmLINC00342-IBu	SmLINC00341-IBu	100	768	0	0	1	768	1	768	0	1419	89	865	847
SmLINC00342-IBu	SmLINC00339-IBu	100	768	0	0	1	768	2	769	0	1419	89	865	2952
SmLINC00342-IBu	SmLINC00338-IBu	100	729	0	0	40	768	1236	508	0	1347	84	865	1260
SmLINC00356-IBu	SmLINC00347-IBu	100	4058	0	0	1	4058	1	4058	0	7494	80	5052	4095
SmLINC00360-IBu	SmLINC00356-IBu	100	2929	0	0	541	3469	2929	1	0	5409	84	3469	5052
SmLINC00360-IBu	SmLINC00347-IBu	100	2929	0	0	541	3469	2929	1	0	5409	84	3469	4095
SmLINC00392-IBu	SmLINC00391-IBu	100	1486	0	0	184	1669	31	1516	0	2745	89	1669	1516
SmLINC00405-IBu	SmLINC00404-IBu	100	666	0	0	19	684	1	666	0	1230	81	820	666
SmLINC00414-IBu	SmLINC00413-IBu	100	1188	0	0	261	1448	47	1234	0	2194	82	1448	1234
SmLINC00420-IBu	SmLINC00421-IBu	100	780	0	0	1	780	1	780	0	1441	80	976	1306
SmLINC00430-IBu	SmLINC00429-IBu	100	1604	0	0	257	1860	541	2144	0	2963	86	1860	2144
SmLINC00447-IBu	SmLINC00448-IBu	100	1161	0	0	1	1161	1	1161	0	2145	84	1377	1549
SmLINC00450-IBu	SmLINC00456-IBu	100	1702	0	0	283	1984	80	1781	0	3144	83	2060	2984
SmLINC00450-IBu	SmLINC00454-IBu	100	1702	0	0	283	1984	755	2456	0	3144	83	2060	3659
SmLINC00452-IBu	SmLINC00450-IBu	100	2060	0	0	54	2113	1	2060	0	3805	89	2303	2060
SmLINC00455-IBu	SmLINC00456-IBu	100	1729	0	0	225	1953	1256	2984	0	3193	89	1953	2984
SmLINC00455-IBu	SmLINC00454-IBu	100	1729	0	0	225	1953	1931	3659	0	3193	89	1953	3659
SmLINC00473-IBu	SmLINC00474-IBu	100	759	0	0	180	938	186	944	0	1402	81	938	944
SmLINC00473-IBu	SmLINC00471-IBu	100	752	0	0	187	938	24	775	0	1389	80	938	1512
SmLINC00474-IBu	SmLINC00482-IBu	100	759	0	0	186	944	1225	467	0	1402	80	944	1464
SmLINC00474-IBu	SmLINC00473-IBu	100	759	0	0	186	944	180	938	0	1402	80	944	938
SmLINC00481-IBu	SmLINC00489-IBu	100	419	0	0	1	419	851	1269	0	774	88	478	2655
SmLINC00487-IBu	SmLINC00493-IBu	100	846	0	0	128	973	779	1624	0	1563	87	973	1758
SmLINC00487-IBu	SmLINC00490-IBu	100	846	0	0	128	973	794	1639	0	1563	87	973	1800
SmLINC00487-IBu	SmLINC00486-IBu	100	846	0	0	128	973	764	1609	0	1563	87	973	1609
SmLINC00490-IBu	SmLINC00486-IBu	100	1609	0	0	31	1639	1	1609	0	2972	89	1800	1609
SmLINC00504-IBu	SmLINC00505-IBu	100	443	0	0	1	443	1	443	0	819	87	508	797
SmLINC00505-IBu	SmLINC00508-IBu	100	706	0	0	81	786	1	706	0	1304	89	797	706
SmLINC00515-IBu	SmLINC00516-IBu	100	291	0	0	67	357	111	401	3e-153	538	82	357	401
SmLINC00515-IBu	SmLINC00517-IBu	100	290	0	0	1	290	1	290	1e-152	536	81	357	424
SmLINC00515-IBu	SmLINC00518-IBu	100	288	0	0	3	290	3	290	1e-151	532	81	357	996
SmLINC00520-IBu	SmLINC00519-IBu	100	792	0	0	119	910	1551	2342	0	1463	87	910	2342
SmLINC00520-IBu	SmLINC00521-IBu	100	791	0	0	120	910	36	826	0	1461	87	910	826
SmLINC00521-IBu	SmLINC00522-IBu	100	713	0	0	114	826	1	713	0	1317	86	826	1346
SmLINC00532-IBu	SmLINC00535-IBu	100	765	0	0	178	942	964	1728	0	1413	81	942	1728
SmLINC00547-IBu	SmLINC00548-IBu	100	1550	0	0	272	1821	229	1778	0	2863	85	1821	1778
SmLINC00548-IBu	SmLINC00547-IBu	100	1550	0	0	229	1778	272	1821	0	2863	87	1778	1821
SmLINC00553-IBu	SmLINC00551-IBu	100	2261	0	0	1	2261	1	2261	0	4176	82	2772	3323
SmLINC00554-IBu	SmLINC00555-IBu	100	2463	0	0	459	2921	363	2825	0	4549	84	2921	2825
SmLINC00555-IBu	SmLINC00554-IBu	100	2463	0	0	363	2825	459	2921	0	4549	87	2825	2921
SmLINC00576-IBu	SmLINC00575-IBu	100	3161	0	0	505	3665	84	3244	0	5838	86	3665	3244
SmLINC00578-IBu	SmLINC00576-IBu	100	2321	0	0	1	2321	127	2447	0	4287	84	2771	3665
SmLINC00588-IBu	SmLINC00585-IBu	100	723	0	0	56	778	826	104	0	1336	80	900	1445
SmLINC00610-IBu	SmLINC00601-IBu	100	845	0	0	1	845	1470	626	0	1561	87	976	2391
SmLINC00610-IBu	SmLINC00600-IBu	100	845	0	0	1	845	1815	971	0	1561	87	976	2736
SmLINC00610-IBu	SmLINC00599-IBu	100	845	0	0	1	845	1039	195	0	1561	87	976	1960
SmLINC00614-IBu	SmLINC00615-IBu	100	595	0	0	78	672	1	595	0	1099	88	679	595
SmLINC00626-IBu	SmLINC00628-IBu	100	842	0	0	1	842	45	886	0	1555	85	996	886
SmLINC00636-IBu	SmLINC00638-IBu	100	1260	0	0	174	1433	585	1844	0	2327	88	1433	1844
SmLINC00643-IBu	SmLINC00642-IBu	100	940	0	0	234	1173	670	1609	0	1736	80	1173	1609
SmLINC00660-IBu	SmLINC00662-IBu	100	2091	0	0	352	2442	112	2202	0	3862	86	2442	2202
SmLINC00661-IBu	SmLINC00662-IBu	100	2091	0	0	415	2505	112	2202	0	3862	83	2505	2202
SmLINC00663-IBu	SmLINC00662-IBu	100	2091	0	0	399	2489	112	2202	0	3862	84	2489	2202
SmLINC00678-IBu	SmLINC00682-IBu	100	692	0	0	1	692	43	734	0	1279	82	839	734
SmLINC00678-IBu	SmLINC00680-IBu	100	687	0	0	56	742	56	742	0	1269	82	839	742
SmLINC00680-IBu	SmLINC00682-IBu	100	637	0	0	56	692	98	734	0	1177	86	742	734
SmLINC00682-IBu	SmLINC00681-IBu	100	637	0	0	98	734	65	701	0	1177	87	734	701
SmLINC00682-IBu	SmLINC00680-IBu	100	637	0	0	98	734	56	692	0	1177	87	734	742
SmLINC00682-IBu	SmLINC00679-IBu	100	637	0	0	98	734	72	708	0	1177	87	734	855
SmLINC00696-IBu	SmLINC00699-IBu	100	886	0	0	202	1087	200	1085	0	1637	82	1087	1085
SmLINC00697-IBu	SmLINC00699-IBu	100	622	0	0	99	720	464	1085	0	1149	86	720	1085
SmLINC00697-IBu	SmLINC00698-IBu	100	622	0	0	99	720	195	816	0	1149	86	720	816
SmLINC00697-IBu	SmLINC00696-IBu	100	622	0	0	99	720	466	1087	0	1149	86	720	1087
SmLINC00697-IBu	SmLINC00695-IBu	100	622	0	0	99	720	501	1122	0	1149	86	720	1122
SmLINC00698-IBu	SmLINC00699-IBu	100	720	0	0	97	816	366	1085	0	1330	88	816	1085
SmLINC00698-IBu	SmLINC00696-IBu	100	720	0	0	97	816	368	1087	0	1330	88	816	1087
SmLINC00698-IBu	SmLINC00695-IBu	100	720	0	0	97	816	403	1122	0	1330	88	816	1122
SmLINC00699-IBu	SmLINC00696-IBu	100	886	0	0	200	1085	202	1087	0	1637	82	1085	1087
SmLINC00699-IBu	SmLINC00695-IBu	100	886	0	0	200	1085	237	1122	0	1637	82	1085	1122
SmLINC00707-IBu	SmLINC00714-IBu	100	2443	0	0	252	2694	2926	484	0	4512	80	3049	2926
SmLINC00707-IBu	SmLINC00713-IBu	100	2443	0	0	252	2694	2821	379	0	4512	80	3049	2821
SmLINC00711-IBu	SmLINC00719-IBu	100	1226	0	0	169	1394	1226	1	0	2265	81	1517	1412
SmLINC00713-IBu	SmLINC00707-IBu	100	2443	0	0	379	2821	2694	252	0	4512	87	2821	3049
SmLINC00714-IBu	SmLINC00707-IBu	100	2443	0	0	484	2926	2694	252	0	4512	83	2926	3049
SmLINC00719-IBu	SmLINC00711-IBu	100	1226	0	0	1	1226	1394	169	0	2265	87	1412	1517
SmLINC00731-IBu	SmLINC00728-IBu	100	4761	0	0	779	5539	1278	6038	0	8793	86	5539	6038
SmLINC00732-IBu	SmLINC00729-IBu	100	3200	0	0	487	3686	1001	4200	0	5910	87	3686	4200
SmLINC00732-IBu	SmLINC00733-IBu	100	3049	0	0	638	3686	504	3552	0	5631	83	3686	3552
SmLINC00732-IBu	SmLINC00730-IBu	100	3049	0	0	638	3686	168	3216	0	5631	83	3686	3216
SmLINC00732-IBu	SmLINC00731-IBu	100	3047	0	0	640	3686	2493	5539	0	5627	83	3686	5539
SmLINC00732-IBu	SmLINC00728-IBu	100	3047	0	0	640	3686	2992	6038	0	5627	83	3686	6038
SmLINC00733-IBu	SmLINC00732-IBu	100	3049	0	0	504	3552	638	3686	0	5631	86	3552	3686
SmLINC00733-IBu	SmLINC00729-IBu	100	3049	0	0	504	3552	1152	4200	0	5631	86	3552	4200
SmLINC00733-IBu	SmLINC00731-IBu	100	3047	0	0	506	3552	2493	5539	0	5627	86	3552	5539
SmLINC00733-IBu	SmLINC00728-IBu	100	3047	0	0	506	3552	2992	6038	0	5627	86	3552	6038
SmLINC00737-IBu	SmLINC00738-IBu	100	1716	0	0	390	2105	86	1801	0	3169	82	2105	1801
SmLINC00738-IBu	SmLINC00736-IBu	100	1498	0	0	1	1498	1	1498	0	2767	83	1801	2621
SmLINC00738-IBu	SmLINC00728-IBu	100	1432	0	0	67	1498	1	1432	0	2645	80	1801	6038
SmLINC00741-IBu	SmLINC00728-IBu	100	2599	0	0	496	3094	20	2618	0	4800	84	3094	6038
SmLINC00741-IBu	SmLINC00736-IBu	100	2536	0	0	496	3031	86	2621	0	4684	82	3094	2621
SmLINC00742-IBu	SmLINC00731-IBu	100	1341	0	0	278	1618	779	2119	0	2477	83	1618	5539
SmLINC00742-IBu	SmLINC00740-IBu	100	1334	0	0	285	1618	39	1372	0	2464	82	1618	1372
SmLINC00754-IBu	SmLINC00755-IBu	100	521	0	0	76	596	1	521	0	963	87	596	804
SmLINC00763-IBu	SmLINC00765-IBu	100	10357	0	0	2102	12458	243	10599	0	19126	83	12458	10599
SmLINC00770-IBu	SmLINC00767-IBu	100	7571	0	0	1904	9474	500	8070	0	13982	80	9474	8070
SmLINC00772-IBu	SmLINC00769-IBu	100	7486	0	0	1905	9390	732	8217	0	13825	80	9390	8217
SmLINC00776-IBu	SmLINC00777-IBu	100	777	0	0	32	808	1	777	0	1435	85	915	777
SmLINC00782-IBu	SmLINC00795-IBu	100	2694	0	0	425	3118	2694	1	0	4975	86	3118	14030
SmLINC00782-IBu	SmLINC00788-IBu	100	2694	0	0	425	3118	12175	14868	0	4975	86	3118	14868
SmLINC00782-IBu	SmLINC00785-IBu	100	2694	0	0	425	3118	8640	11333	0	4975	86	3118	11333
SmLINC00782-IBu	SmLINC00783-IBu	100	2694	0	0	425	3118	2978	5671	0	4975	86	3118	5671
SmLINC00787-IBu	SmLINC00786-IBu	100	3605	0	0	602	4206	9940	13544	0	6658	86	4206	13544
SmLINC00796-IBu	SmLINC00854-IBu	100	1605	0	0	1	1605	236	1840	0	2964	82	1948	1840
SmLINC00796-IBu	SmLINC00827-IBu	100	1572	0	0	34	1605	405	1976	0	2904	81	1948	1976
SmLINC00796-IBu	SmLINC00852-IBu	100	1571	0	0	35	1605	554	2124	0	2902	81	1948	2124
SmLINC00796-IBu	SmLINC00833-IBu	100	1571	0	0	35	1605	261	1831	0	2902	81	1948	1831
SmLINC00799-IBu	SmLINC00821-IBu	100	1525	0	0	1	1525	46	1570	0	2817	80	1918	1570
SmLINC00801-IBu	SmLINC00802-IBu	100	1155	0	0	1	1155	1	1155	0	2134	85	1353	1390
SmLINC00802-IBu	SmLINC00816-IBu	100	1189	0	0	202	1390	404	1592	0	2196	86	1390	1592
SmLINC00802-IBu	SmLINC00814-IBu	100	1189	0	0	202	1390	506	1694	0	2196	86	1390	1694
SmLINC00802-IBu	SmLINC00804-IBu	100	1189	0	0	202	1390	590	1778	0	2196	86	1390	1778
SmLINC00802-IBu	SmLINC00798-IBu	100	1188	0	0	203	1390	183	1370	0	2194	85	1390	1960
SmLINC00802-IBu	SmLINC00801-IBu	100	1155	0	0	1	1155	1	1155	0	2134	83	1390	1353
SmLINC00803-IBu	SmLINC00806-IBu	100	856	0	0	219	1074	303	1158	0	1581	80	1074	1158
SmLINC00803-IBu	SmLINC00839-IBu	100	854	0	0	221	1074	1142	1995	0	1578	80	1074	2192
SmLINC00803-IBu	SmLINC00812-IBu	100	854	0	0	221	1074	346	1199	0	1578	80	1074	1199
SmLINC00803-IBu	SmLINC00808-IBu	100	854	0	0	221	1074	119	972	0	1578	80	1074	972
SmLINC00804-IBu	SmLINC00814-IBu	100	1476	0	0	303	1778	219	1694	0	2726	83	1778	1694
SmLINC00804-IBu	SmLINC00816-IBu	100	1474	0	0	305	1778	119	1592	0	2723	83	1778	1592
SmLINC00805-IBu	SmLINC00854-IBu	100	606	0	0	1	606	68	673	0	1120	86	704	1840
SmLINC00805-IBu	SmLINC00848-IBu	100	606	0	0	1	606	68	673	0	1120	86	704	1805
SmLINC00805-IBu	SmLINC00843-IBu	100	606	0	0	1	606	68	673	0	1120	86	704	866
SmLINC00807-IBu	SmLINC00806-IBu	100	843	0	0	1	843	1	843	0	1557	83	1017	1158
SmLINC00807-IBu	SmLINC00804-IBu	100	843	0	0	1	843	1	843	0	1557	83	1017	1778
SmLINC00808-IBu	SmLINC00806-IBu	100	854	0	0	119	972	305	1158	0	1578	88	972	1158
SmLINC00808-IBu	SmLINC00803-IBu	100	854	0	0	119	972	221	1074	0	1578	88	972	1074
SmLINC00813-IBu	SmLINC00851-IBu	100	803	0	0	1	803	1658	2460	0	1483	80	1001	2892
SmLINC00813-IBu	SmLINC00842-IBu	100	803	0	0	1	803	636	1438	0	1483	80	1001	1870
SmLINC00813-IBu	SmLINC00841-IBu	100	803	0	0	1	803	500	1302	0	1483	80	1001	1734
SmLINC00813-IBu	SmLINC00840-IBu	100	803	0	0	1	803	491	1293	0	1483	80	1001	1725
SmLINC00813-IBu	SmLINC00836-IBu	100	803	0	0	1	803	730	1532	0	1483	80	1001	1964
SmLINC00813-IBu	SmLINC00811-IBu	100	803	0	0	1	803	1	803	0	1483	80	1001	1038
SmLINC00814-IBu	SmLINC00804-IBu	100	1476	0	0	219	1694	303	1778	0	2726	87	1694	1778
SmLINC00814-IBu	SmLINC00816-IBu	100	1474	0	0	221	1694	119	1592	0	2723	87	1694	1592
SmLINC00815-IBu	SmLINC00814-IBu	100	506	0	0	1	506	1	506	0	935	89	570	1694
SmLINC00815-IBu	SmLINC00810-IBu	100	506	0	0	1	506	1	506	0	935	89	570	1008
SmLINC00815-IBu	SmLINC00803-IBu	100	506	0	0	1	506	1	506	0	935	89	570	1074
SmLINC00818-IBu	SmLINC00856-IBu	100	1127	0	0	14	1140	1551	425	0	2082	80	1404	1551
SmLINC00821-IBu	SmLINC00818-IBu	100	1395	0	0	8	1402	10	1404	0	2577	89	1570	1404
SmLINC00822-IBu	SmLINC00847-IBu	100	1500	0	0	261	1760	406	1905	0	2771	85	1760	1905
SmLINC00822-IBu	SmLINC00846-IBu	100	1500	0	0	261	1760	270	1769	0	2771	85	1760	1769
SmLINC00822-IBu	SmLINC00845-IBu	100	1500	0	0	261	1760	1428	2927	0	2771	85	1760	2927
SmLINC00824-IBu	SmLINC00850-IBu	100	1538	0	0	259	1796	552	2089	0	2841	86	1796	2089
SmLINC00824-IBu	SmLINC00849-IBu	100	1536	0	0	261	1796	1428	2963	0	2837	86	1796	2963
SmLINC00824-IBu	SmLINC00848-IBu	100	1536	0	0	261	1796	270	1805	0	2837	86	1796	1805
SmLINC00824-IBu	SmLINC00823-IBu	100	1536	0	0	261	1796	406	1941	0	2837	86	1796	1941
SmLINC00825-IBu	SmLINC00833-IBu	100	664	0	0	1	664	1	664	0	1227	87	763	1831
SmLINC00825-IBu	SmLINC00824-IBu	100	664	0	0	1	664	1	664	0	1227	87	763	1796
SmLINC00826-IBu	SmLINC00837-IBu	100	832	0	0	1	832	1	832	0	1537	89	931	1999
SmLINC00826-IBu	SmLINC00836-IBu	100	832	0	0	1	832	1	832	0	1537	89	931	1964
SmLINC00827-IBu	SmLINC00854-IBu	100	1572	0	0	405	1976	269	1840	0	2904	80	1976	1840
SmLINC00827-IBu	SmLINC00796-IBu	100	1572	0	0	405	1976	34	1605	0	2904	80	1976	1948
SmLINC00827-IBu	SmLINC00852-IBu	100	1571	0	0	406	1976	554	2124	0	2902	80	1976	2124
SmLINC00827-IBu	SmLINC00833-IBu	100	1571	0	0	406	1976	261	1831	0	2902	80	1976	1831
SmLINC00828-IBu	SmLINC00850-IBu	100	1388	0	0	355	1742	702	2089	0	2564	80	1742	2089
SmLINC00828-IBu	SmLINC00849-IBu	100	1388	0	0	355	1742	1576	2963	0	2564	80	1742	2963
SmLINC00828-IBu	SmLINC00848-IBu	100	1388	0	0	355	1742	418	1805	0	2564	80	1742	1805
SmLINC00828-IBu	SmLINC00824-IBu	100	1388	0	0	355	1742	409	1796	0	2564	80	1742	1796
SmLINC00828-IBu	SmLINC00823-IBu	100	1388	0	0	355	1742	554	1941	0	2564	80	1742	1941
SmLINC00829-IBu	SmLINC00854-IBu	100	1423	0	0	355	1777	418	1840	0	2628	80	1777	1840
SmLINC00829-IBu	SmLINC00852-IBu	100	1423	0	0	355	1777	702	2124	0	2628	80	1777	2124
SmLINC00829-IBu	SmLINC00833-IBu	100	1423	0	0	355	1777	409	1831	0	2628	80	1777	1831
SmLINC00829-IBu	SmLINC00827-IBu	100	1423	0	0	355	1777	554	1976	0	2628	80	1777	1976
SmLINC00829-IBu	SmLINC00796-IBu	100	1423	0	0	355	1777	183	1605	0	2628	80	1777	1948
SmLINC00830-IBu	SmLINC00829-IBu	100	610	0	0	1	610	1	610	0	1127	86	709	1777
SmLINC00830-IBu	SmLINC00828-IBu	100	610	0	0	1	610	1	610	0	1127	86	709	1742
SmLINC00831-IBu	SmLINC00847-IBu	100	738	0	0	1	738	1	738	0	1363	88	837	1905
SmLINC00831-IBu	SmLINC00842-IBu	100	738	0	0	1	738	1	738	0	1363	88	837	1870
SmLINC00832-IBu	SmLINC00849-IBu	100	1831	0	0	1	1831	1	1831	0	3382	81	2263	2963
SmLINC00833-IBu	SmLINC00852-IBu	100	1573	0	0	259	1831	552	2124	0	2905	86	1831	2124
SmLINC00833-IBu	SmLINC00854-IBu	100	1571	0	0	261	1831	270	1840	0	2902	86	1831	1840
SmLINC00833-IBu	SmLINC00827-IBu	100	1571	0	0	261	1831	406	1976	0	2902	86	1831	1976
SmLINC00833-IBu	SmLINC00796-IBu	100	1571	0	0	261	1831	35	1605	0	2902	86	1831	1948
SmLINC00838-IBu	SmLINC00851-IBu	100	1212	0	0	270	1481	1681	2892	0	2239	82	1481	2892
SmLINC00838-IBu	SmLINC00850-IBu	100	1212	0	0	270	1481	878	2089	0	2239	82	1481	2089
SmLINC00838-IBu	SmLINC00849-IBu	100	1212	0	0	270	1481	1752	2963	0	2239	82	1481	2963
SmLINC00838-IBu	SmLINC00848-IBu	100	1212	0	0	270	1481	594	1805	0	2239	82	1481	1805
SmLINC00838-IBu	SmLINC00842-IBu	100	1212	0	0	270	1481	659	1870	0	2239	82	1481	1870
SmLINC00838-IBu	SmLINC00841-IBu	100	1212	0	0	270	1481	523	1734	0	2239	82	1481	1734
SmLINC00838-IBu	SmLINC00840-IBu	100	1212	0	0	270	1481	514	1725	0	2239	82	1481	1725
SmLINC00838-IBu	SmLINC00836-IBu	100	1212	0	0	270	1481	753	1964	0	2239	82	1481	1964
SmLINC00838-IBu	SmLINC00828-IBu	100	1212	0	0	270	1481	531	1742	0	2239	82	1481	1742
SmLINC00838-IBu	SmLINC00824-IBu	100	1212	0	0	270	1481	585	1796	0	2239	82	1481	1796
SmLINC00838-IBu	SmLINC00823-IBu	100	1212	0	0	270	1481	730	1941	0	2239	82	1481	1941
SmLINC00838-IBu	SmLINC00797-IBu	100	1212	0	0	270	1481	64	1275	0	2239	82	1481	1668
SmLINC00838-IBu	SmLINC00820-IBu	100	1192	0	0	290	1481	514	1705	0	2202	80	1481	1705
SmLINC00839-IBu	SmLINC00851-IBu	100	1760	0	0	1	1760	1	1760	0	3251	80	2192	2892
SmLINC00839-IBu	SmLINC00845-IBu	100	1760	0	0	1	1760	1	1760	0	3251	80	2192	2927
SmLINC00840-IBu	SmLINC00851-IBu	100	1465	0	0	261	1725	1428	2892	0	2706	85	1725	2892
SmLINC00840-IBu	SmLINC00842-IBu	100	1465	0	0	261	1725	406	1870	0	2706	85	1725	1870
SmLINC00840-IBu	SmLINC00841-IBu	100	1465	0	0	261	1725	270	1734	0	2706	85	1725	1734
SmLINC00841-IBu	SmLINC00851-IBu	100	1466	0	0	269	1734	1427	2892	0	2708	85	1734	2892
SmLINC00841-IBu	SmLINC00842-IBu	100	1466	0	0	269	1734	405	1870	0	2708	85	1734	1870
SmLINC00841-IBu	SmLINC00840-IBu	100	1465	0	0	270	1734	261	1725	0	2706	84	1734	1725
SmLINC00845-IBu	SmLINC00851-IBu	100	2460	0	0	1	2460	1	2460	0	4543	84	2927	2892
SmLINC00846-IBu	SmLINC00847-IBu	100	1501	0	0	269	1769	405	1905	0	2772	85	1769	1905
SmLINC00846-IBu	SmLINC00845-IBu	100	1501	0	0	269	1769	1427	2927	0	2772	85	1769	2927
SmLINC00846-IBu	SmLINC00822-IBu	100	1500	0	0	270	1769	261	1760	0	2771	85	1769	1760
SmLINC00848-IBu	SmLINC00849-IBu	100	1537	0	0	269	1805	1427	2963	0	2839	85	1805	2963
SmLINC00848-IBu	SmLINC00823-IBu	100	1537	0	0	269	1805	405	1941	0	2839	85	1805	1941
SmLINC00848-IBu	SmLINC00850-IBu	100	1536	0	0	270	1805	554	2089	0	2837	85	1805	2089
SmLINC00848-IBu	SmLINC00824-IBu	100	1536	0	0	270	1805	261	1796	0	2837	85	1805	1796
SmLINC00851-IBu	SmLINC00845-IBu	100	2460	0	0	1	2460	1	2460	0	4543	85	2892	2927
SmLINC00853-IBu	SmLINC00854-IBu	100	1247	0	0	270	1516	594	1840	0	2303	82	1516	1840
SmLINC00853-IBu	SmLINC00852-IBu	100	1247	0	0	270	1516	878	2124	0	2303	82	1516	2124
SmLINC00853-IBu	SmLINC00847-IBu	100	1247	0	0	270	1516	659	1905	0	2303	82	1516	1905
SmLINC00853-IBu	SmLINC00846-IBu	100	1247	0	0	270	1516	523	1769	0	2303	82	1516	1769
SmLINC00853-IBu	SmLINC00845-IBu	100	1247	0	0	270	1516	1681	2927	0	2303	82	1516	2927
SmLINC00853-IBu	SmLINC00837-IBu	100	1247	0	0	270	1516	753	1999	0	2303	82	1516	1999
SmLINC00853-IBu	SmLINC00833-IBu	100	1247	0	0	270	1516	585	1831	0	2303	82	1516	1831
SmLINC00853-IBu	SmLINC00829-IBu	100	1247	0	0	270	1516	531	1777	0	2303	82	1516	1777
SmLINC00853-IBu	SmLINC00827-IBu	100	1247	0	0	270	1516	730	1976	0	2303	82	1516	1976
SmLINC00853-IBu	SmLINC00822-IBu	100	1247	0	0	270	1516	514	1760	0	2303	82	1516	1760
SmLINC00853-IBu	SmLINC00796-IBu	100	1247	0	0	270	1516	359	1605	0	2303	82	1516	1948
SmLINC00853-IBu	SmLINC00844-IBu	100	1227	0	0	290	1516	514	1740	0	2266	81	1516	1740
SmLINC00854-IBu	SmLINC00796-IBu	100	1605	0	0	236	1840	1	1605	0	2964	87	1840	1948
SmLINC00854-IBu	SmLINC00827-IBu	100	1572	0	0	269	1840	405	1976	0	2904	85	1840	1976
SmLINC00854-IBu	SmLINC00852-IBu	100	1571	0	0	270	1840	554	2124	0	2902	85	1840	2124
SmLINC00854-IBu	SmLINC00833-IBu	100	1571	0	0	270	1840	261	1831	0	2902	85	1840	1831
SmLINC00858-IBu	SmLINC00859-IBu	100	743	0	0	177	919	139	881	0	1373	81	919	881
SmLINC00858-IBu	SmLINC00860-IBu	100	735	0	0	177	911	107	841	0	1358	80	919	891
SmLINC00859-IBu	SmLINC00858-IBu	100	743	0	0	139	881	177	919	0	1373	84	881	919
SmLINC00859-IBu	SmLINC00862-IBu	100	735	0	0	139	873	145	879	0	1358	83	881	929
SmLINC00860-IBu	SmLINC00862-IBu	100	785	0	0	107	891	145	929	0	1450	88	891	929
SmLINC00860-IBu	SmLINC00858-IBu	100	735	0	0	107	841	177	911	0	1358	82	891	919
SmLINC00862-IBu	SmLINC00860-IBu	100	785	0	0	145	929	107	891	0	1450	84	929	891
SmLINC00875-IBu	SmLINC00876-IBu	100	1135	0	0	1	1135	1	1135	0	2097	83	1370	1867
SmLINC00877-IBu	SmLINC00884-IBu	100	1150	0	0	158	1307	1	1150	0	2124	88	1307	1222
SmLINC00882-IBu	SmLINC00879-IBu	100	386	0	0	1	386	521	906	0	713	88	440	1278
SmLINC00884-IBu	SmLINC00887-IBu	100	1089	0	0	134	1222	125	1213	0	2012	89	1222	1213
SmLINC00885-IBu	SmLINC00881-IBu	100	976	0	0	125	1100	291	1266	0	1803	83	1172	1266
SmLINC00886-IBu	SmLINC00890-IBu	100	535	0	0	134	668	125	659	0	989	80	668	659
SmLINC00887-IBu	SmLINC00877-IBu	100	1017	0	0	125	1141	291	1307	0	1879	84	1213	1307
SmLINC00890-IBu	SmLINC00886-IBu	100	535	0	0	125	659	134	668	0	989	81	659	668
SmLINC00891-IBu	SmLINC00892-IBu	100	925	0	0	1	925	1	925	0	1709	84	1097	1025
SmLINC00897-IBu	SmLINC00898-IBu	100	534	0	0	1	534	1	534	0	987	89	601	825
SmLINC00912-IBu	SmLINC00911-IBu	100	1095	0	0	173	1267	318	1412	0	2023	86	1267	1412
SmLINC00919-IBu	SmLINC00920-IBu	100	909	0	0	1	909	1	909	0	1679	82	1115	1235
SmLINC00927-IBu	SmLINC00923-IBu	100	630	0	0	152	781	920	1549	0	1164	81	781	1549
SmLINC00936-IBu	SmLINC00937-IBu	100	632	0	0	125	756	88	719	0	1168	84	756	719
SmLINC00937-IBu	SmLINC00936-IBu	100	632	0	0	88	719	125	756	0	1168	88	719	756
SmLINC00968-IBu	SmLINC00972-IBu	100	4281	0	0	1	4281	1	4281	0	7906	81	5289	5063
SmLINC00970-IBu	SmLINC00980-IBu	100	1305	0	0	311	1615	1	1305	0	2410	81	1615	1867
SmLINC00971-IBu	SmLINC00972-IBu	100	4280	0	0	1	4280	1	4280	0	7904	89	4820	5063
SmLINC00972-IBu	SmLINC00968-IBu	100	4281	0	0	1	4281	1	4281	0	7906	85	5063	5289
SmLINC00972-IBu	SmLINC00971-IBu	100	4280	0	0	1	4280	1	4280	0	7904	85	5063	4820
SmLINC00977-IBu	SmLINC00987-IBu	100	2545	0	0	1	2545	39	2583	0	4700	85	3005	4151
SmLINC00977-IBu	SmLINC00984-IBu	100	2545	0	0	1	2545	39	2583	0	4700	85	3005	3620
SmLINC00977-IBu	SmLINC00983-IBu	100	2545	0	0	1	2545	39	2583	0	4700	85	3005	2875
SmLINC00977-IBu	SmLINC00978-IBu	100	2545	0	0	1	2545	1	2545	0	4700	85	3005	3549
SmLINC00982-IBu	SmLINC00987-IBu	100	2583	0	0	1	2583	1	2583	0	4771	82	3158	4151
SmLINC00982-IBu	SmLINC00984-IBu	100	2583	0	0	1	2583	1	2583	0	4771	82	3158	3620
SmLINC00982-IBu	SmLINC00983-IBu	100	2583	0	0	1	2583	1	2583	0	4771	82	3158	2875
SmLINC00982-IBu	SmLINC00978-IBu	100	2545	0	0	39	2583	1	2545	0	4700	81	3158	3549
SmLINC00983-IBu	SmLINC00978-IBu	100	2546	0	0	39	2584	1	2546	0	4702	89	2875	3549
SmLINC00983-IBu	SmLINC00977-IBu	100	2545	0	0	39	2583	1	2545	0	4700	89	2875	3005
SmLINC00983-IBu	SmLINC00968-IBu	100	2341	0	0	1	2341	1941	4281	0	4324	81	2875	5289
SmLINC00983-IBu	SmLINC00971-IBu	100	2340	0	0	1	2340	1941	4280	0	4322	81	2875	4820
SmLINC00985-IBu	SmLINC00987-IBu	100	2583	0	0	1	2583	1	2583	0	4771	81	3181	4151
SmLINC00985-IBu	SmLINC00984-IBu	100	2583	0	0	1	2583	1	2583	0	4771	81	3181	3620
SmLINC00985-IBu	SmLINC00983-IBu	100	2583	0	0	1	2583	1	2583	0	4771	81	3181	2875
SmLINC00985-IBu	SmLINC00978-IBu	100	2545	0	0	39	2583	1	2545	0	4700	80	3181	3549
SmLINC00988-IBu	SmLINC00989-IBu	100	774	0	0	166	939	232	1005	0	1430	82	939	1005
SmLINC00996-IBu	SmLINC00998-IBu	100	1021	0	0	212	1232	712	1732	0	1886	83	1232	1732
SmLINC01004-IBu	SmLINC00997-IBu	100	1225	0	0	1	1225	130	1354	0	2263	87	1403	1354
SmLINC01006-IBu	SmLINC01008-IBu	100	735	0	0	145	879	669	1403	0	1358	84	879	1413
SmLINC01006-IBu	SmLINC01007-IBu	100	735	0	0	145	879	400	1134	0	1358	84	879	1134
SmLINC01006-IBu	SmLINC01005-IBu	100	735	0	0	145	879	191	925	0	1358	84	879	925
SmLINC01011-IBu	SmLINC01010-IBu	100	1329	0	0	234	1562	856	2184	0	2455	85	1562	2184
SmLINC01019-IBu	SmLINC01020-IBu	100	1231	0	0	234	1464	150	1380	0	2274	84	1464	1380
SmLINC01020-IBu	SmLINC01019-IBu	100	1231	0	0	150	1380	234	1464	0	2274	89	1380	1464
SmLINC01029-IBu	SmLINC01030-IBu	100	1670	0	0	1	1670	1	1670	0	3085	85	1955	1987
SmLINC01029-IBu	SmLINC01033-IBu	100	1607	0	0	1	1607	1	1607	0	2968	82	1955	1982
SmLINC01030-IBu	SmLINC01031-IBu	100	1670	0	0	1	1670	1	1670	0	3085	84	1987	1938
SmLINC01030-IBu	SmLINC01029-IBu	100	1670	0	0	1	1670	1	1670	0	3085	84	1987	1955
SmLINC01030-IBu	SmLINC01033-IBu	100	1607	0	0	1	1607	1	1607	0	2968	81	1987	1982
SmLINC01031-IBu	SmLINC01030-IBu	100	1670	0	0	1	1670	1	1670	0	3085	86	1938	1987
SmLINC01031-IBu	SmLINC01033-IBu	100	1607	0	0	1	1607	1	1607	0	2968	83	1938	1982
SmLINC01033-IBu	SmLINC01031-IBu	100	1607	0	0	1	1607	1	1607	0	2968	81	1982	1938
SmLINC01033-IBu	SmLINC01030-IBu	100	1607	0	0	1	1607	1	1607	0	2968	81	1982	1987
SmLINC01033-IBu	SmLINC01029-IBu	100	1607	0	0	1	1607	1	1607	0	2968	81	1982	1955
SmLINC01063-IBu	SmLINC01064-IBu	100	380	0	0	59	438	49	428	0	702	87	438	428
SmLINC01064-IBu	SmLINC01066-IBu	100	380	0	0	49	428	1025	1404	0	702	89	428	1465
SmLINC01064-IBu	SmLINC01063-IBu	100	380	0	0	49	428	59	438	0	702	89	428	438
SmLINC01074-IBu	SmLINC01076-IBu	100	1066	0	0	258	1323	1	1066	0	1969	80	1326	1066
SmLINC01092-IBu	SmLINC01093-IBu	100	2054	0	0	286	2339	12	2065	0	3794	88	2339	2065
SmLINC01099-IBu	SmLINC01100-IBu	100	535	0	0	1	535	1	535	0	989	89	600	628
SmLINC01100-IBu	SmLINC01099-IBu	100	535	0	0	1	535	1	535	0	989	85	628	600
SmLINC01101-IBu	SmLINC01102-IBu	100	535	0	0	1	535	1	535	0	989	86	624	596
SmLINC01106-IBu	SmLINC01107-IBu	100	825	0	0	102	926	31	855	0	1524	86	961	855
SmLINC01108-IBu	SmLINC01109-IBu	100	440	0	0	86	525	179	618	0	813	84	525	618
SmLINC01108-IBu	SmLINC01107-IBu	100	440	0	0	86	525	797	358	0	813	84	525	855
SmLINC01108-IBu	SmLINC01106-IBu	100	440	0	0	86	525	868	429	0	813	84	525	961
SmLINC01108-IBu	SmLINC01105-IBu	100	440	0	0	86	525	909	470	0	813	84	525	1002
SmLINC01109-IBu	SmLINC01106-IBu	100	533	0	0	86	618	961	429	0	985	86	618	961
SmLINC01109-IBu	SmLINC01105-IBu	100	533	0	0	86	618	1002	470	0	985	86	618	1002
SmLINC01109-IBu	SmLINC01107-IBu	100	498	0	0	121	618	855	358	0	920	81	618	855
SmLINC01111-IBu	SmLINC01110-IBu	100	1114	0	0	254	1367	299	1412	0	2058	81	1367	1412
SmLINC01113-IBu	SmLINC01114-IBu	100	1093	0	0	150	1242	490	1582	0	2019	88	1242	1582
SmLINC01115-IBu	SmLINC01118-IBu	100	1061	0	0	150	1210	468	1528	0	1960	88	1210	1528
SmLINC01115-IBu	SmLINC01116-IBu	100	1061	0	0	150	1210	407	1467	0	1960	88	1210	1467
SmLINC01117-IBu	SmLINC01118-IBu	100	1039	0	0	150	1188	490	1528	0	1919	87	1188	1528
SmLINC01117-IBu	SmLINC01116-IBu	100	1039	0	0	150	1188	429	1467	0	1919	87	1188	1467
SmLINC01122-IBu	SmLINC01121-IBu	100	621	0	0	119	739	32	652	0	1147	84	739	652
SmLINC01126-IBu	SmLINC01135-IBu	100	431	0	0	19	449	33	463	0	797	86	502	463
SmLINC01126-IBu	SmLINC01134-IBu	100	429	0	0	74	502	1989	2417	0	793	85	502	2417
SmLINC01126-IBu	SmLINC01131-IBu	100	429	0	0	74	502	2945	3373	0	793	85	502	3373
SmLINC01126-IBu	SmLINC01128-IBu	100	429	0	0	74	502	2923	3351	0	793	85	502	3351
SmLINC01127-IBu	SmLINC01129-IBu	100	3240	0	0	1	3240	1	3240	0	5984	85	3821	3314
SmLINC01127-IBu	SmLINC01128-IBu	100	3097	0	0	1	3097	1	3097	0	5720	81	3821	3351
SmLINC01132-IBu	SmLINC01137-IBu	100	859	0	0	216	1074	1898	2756	0	1587	80	1074	2924
SmLINC01134-IBu	SmLINC01136-IBu	100	2104	0	0	1	2104	1	2104	0	3886	87	2417	2885
SmLINC01134-IBu	SmLINC01133-IBu	100	2076	0	0	88	2163	1044	3119	0	3834	86	2417	3336
SmLINC01134-IBu	SmLINC01129-IBu	100	2076	0	0	88	2163	1022	3097	0	3834	86	2417	3314
SmLINC01134-IBu	SmLINC01127-IBu	100	2076	0	0	88	2163	1022	3097	0	3834	86	2417	3821
SmLINC01135-IBu	SmLINC01134-IBu	100	376	0	0	88	463	1989	2364	0	695	81	463	2417
SmLINC01135-IBu	SmLINC01131-IBu	100	376	0	0	88	463	2945	3320	0	695	81	463	3373
SmLINC01135-IBu	SmLINC01128-IBu	100	376	0	0	88	463	2923	3298	0	695	81	463	3351
SmLINC01137-IBu	SmLINC01134-IBu	100	2343	0	0	1	2343	1	2343	0	4327	80	2924	2417
SmLINC01138-IBu	SmLINC01127-IBu	100	731	0	0	88	818	2923	3653	0	1351	89	818	3821
SmLINC01145-IBu	SmLINC01144-IBu	100	604	0	0	90	693	488	1091	0	1116	87	693	2092
SmLINC01148-IBu	SmLINC01151-IBu	100	1171	0	0	160	1330	137	1307	0	2163	88	1330	1528
SmLINC01149-IBu	SmLINC01152-IBu	100	1022	0	0	137	1158	279	1300	0	1888	88	1158	1300
SmLINC01149-IBu	SmLINC01151-IBu	100	1022	0	0	137	1158	507	1528	0	1888	88	1158	1528
SmLINC01149-IBu	SmLINC01150-IBu	100	991	0	0	168	1158	137	1127	0	1831	86	1158	1127
SmLINC01150-IBu	SmLINC01152-IBu	100	991	0	0	137	1127	310	1300	0	1831	88	1127	1300
SmLINC01150-IBu	SmLINC01151-IBu	100	991	0	0	137	1127	538	1528	0	1831	88	1127	1528
SmLINC01150-IBu	SmLINC01149-IBu	100	991	0	0	137	1127	168	1158	0	1831	88	1127	1158
SmLINC01158-IBu	SmLINC01159-IBu	100	947	0	0	1	947	1	947	0	1749	88	1080	1004
SmLINC01159-IBu	SmLINC01160-IBu	100	808	0	0	197	1004	523	1330	0	1493	80	1004	1330
SmLINC01164-IBu	SmLINC01166-IBu	100	2074	0	0	311	2384	150	2223	0	3831	87	2384	2223
SmLINC01164-IBu	SmLINC01165-IBu	100	2074	0	0	311	2384	389	2462	0	3831	87	2384	2462
SmLINC01165-IBu	SmLINC01166-IBu	100	2075	0	0	388	2462	149	2223	0	3832	84	2462	2223
SmLINC01165-IBu	SmLINC01164-IBu	100	2074	0	0	389	2462	311	2384	0	3831	84	2462	2384
SmLINC01173-IBu	SmLINC01172-IBu	100	2801	0	0	1	2801	1	2801	0	5173	85	3310	4820
SmLINC01173-IBu	SmLINC01174-IBu	100	2773	0	0	1	2773	1	2773	0	5121	84	3310	3282
SmLINC01174-IBu	SmLINC01173-IBu	100	2773	0	0	1	2773	1	2773	0	5121	84	3282	3310
SmLINC01174-IBu	SmLINC01172-IBu	100	2773	0	0	1	2773	1	2773	0	5121	84	3282	4820
SmLINC01188-IBu	SmLINC01189-IBu	100	1132	0	0	134	1265	175	1306	0	2091	89	1265	1306
SmLINC01189-IBu	SmLINC01188-IBu	100	1132	0	0	175	1306	134	1265	0	2091	87	1306	1265
SmLINC01208-IBu	SmLINC01213-IBu	100	975	0	0	73	1047	44	1018	0	1801	87	1121	1273
SmLINC01209-IBu	SmLINC01221-IBu	100	975	0	0	44	1018	73	1047	0	1801	89	1092	1302
SmLINC01213-IBu	SmLINC01214-IBu	100	1092	0	0	182	1273	149	1240	0	2017	86	1273	1240
SmLINC01213-IBu	SmLINC01209-IBu	100	1018	0	0	1	1018	1	1018	0	1881	80	1273	1092
SmLINC01214-IBu	SmLINC01221-IBu	100	1092	0	0	149	1240	211	1302	0	2017	88	1240	1302
SmLINC01214-IBu	SmLINC01213-IBu	100	1092	0	0	149	1240	182	1273	0	2017	88	1240	1273
SmLINC01214-IBu	SmLINC01224-IBu	100	994	0	0	247	1240	279	1272	0	1836	80	1240	1272
SmLINC01214-IBu	SmLINC01219-IBu	100	994	0	0	247	1240	308	1301	0	1836	80	1240	1301
SmLINC01215-IBu	SmLINC01223-IBu	100	665	0	0	73	737	44	708	0	1229	88	758	869
SmLINC01216-IBu	SmLINC01219-IBu	100	974	0	0	44	1017	73	1046	0	1799	89	1091	1301
SmLINC01220-IBu	SmLINC01215-IBu	100	737	0	0	1	737	1	737	0	1362	82	898	758
SmLINC01221-IBu	SmLINC01214-IBu	100	1092	0	0	211	1302	149	1240	0	2017	84	1302	1240
SmLINC01221-IBu	SmLINC01208-IBu	100	1047	0	0	1	1047	1	1047	0	1934	80	1302	1121
SmLINC01222-IBu	SmLINC01224-IBu	100	994	0	0	247	1240	279	1272	0	1836	80	1240	1272
SmLINC01222-IBu	SmLINC01219-IBu	100	994	0	0	247	1240	308	1301	0	1836	80	1240	1301
SmLINC01223-IBu	SmLINC01211-IBu	100	708	0	0	1	708	1	708	0	1308	81	869	729
SmLINC01224-IBu	SmLINC01216-IBu	100	1017	0	0	1	1017	1	1017	0	1879	80	1272	1091
SmLINC01226-IBu	SmLINC01212-IBu	100	1060	0	0	73	1132	44	1103	0	1958	82	1293	1124
SmLINC01236-IBu	SmLINC01239-IBu	100	346	0	0	1	346	118	463	0	640	83	415	463
SmLINC01239-IBu	SmLINC01235-IBu	100	411	0	0	1	411	581	171	0	760	89	463	739
SmLINC01250-IBu	SmLINC01252-IBu	100	1268	0	0	1	1268	1	1268	0	2342	81	1572	1681
SmLINC01261-IBu	SmLINC01263-IBu	100	1632	0	0	356	1987	2108	3739	0	3014	82	1987	3739
SmLINC01267-IBu	SmLINC01275-IBu	100	1231	0	0	119	1349	292	1522	0	2274	89	1384	1522
SmLINC01267-IBu	SmLINC01274-IBu	100	1230	0	0	120	1349	93	1322	0	2272	89	1384	1322
SmLINC01269-IBu	SmLINC01270-IBu	100	1358	0	0	1	1358	1	1358	0	2508	89	1518	2623
SmLINC01275-IBu	SmLINC01276-IBu	100	1231	0	0	292	1522	67	1297	0	2274	81	1522	1297
SmLINC01275-IBu	SmLINC01273-IBu	100	1231	0	0	292	1522	542	1772	0	2274	81	1522	1807
SmLINC01275-IBu	SmLINC01267-IBu	100	1231	0	0	292	1522	119	1349	0	2274	81	1522	1384
SmLINC01275-IBu	SmLINC01274-IBu	100	1230	0	0	293	1522	93	1322	0	2272	81	1522	1322
SmLINC01275-IBu	SmLINC01272-IBu	100	1230	0	0	293	1522	33	1262	0	2272	81	1522	1297
SmLINC01275-IBu	SmLINC01271-IBu	100	1230	0	0	293	1522	32	1261	0	2272	81	1522	1296
SmLINC01275-IBu	SmLINC01270-IBu	100	1230	0	0	293	1522	1359	2588	0	2272	81	1522	2623
SmLINC01277-IBu	SmLINC01278-IBu	100	907	0	0	1	907	1	907	0	1676	85	1070	1026
SmLINC01278-IBu	SmLINC01277-IBu	100	907	0	0	1	907	1	907	0	1676	88	1026	1070
SmLINC01299-IBu	SmLINC01298-IBu	100	655	0	0	136	790	72	726	0	1210	83	790	726
SmLINC01300-IBu	SmLINC01301-IBu	100	1394	0	0	253	1646	108	1501	0	2575	85	1646	1501
SmLINC01303-IBu	SmLINC01307-IBu	100	450	0	0	67	516	110	559	0	832	87	516	570
SmLINC01304-IBu	SmLINC01307-IBu	100	450	0	0	81	530	110	559	0	832	85	530	570
SmLINC01305-IBu	SmLINC01303-IBu	100	516	0	0	28	543	1	516	0	953	85	606	516
SmLINC01306-IBu	SmLINC01303-IBu	100	516	0	0	87	602	1	516	0	953	84	613	516
SmLINC01307-IBu	SmLINC01306-IBu	100	461	0	0	110	570	153	613	0	852	81	570	613
SmLINC01307-IBu	SmLINC01305-IBu	100	461	0	0	110	570	94	554	0	852	81	570	606
SmLINC01310-IBu	SmLINC01308-IBu	100	509	0	0	78	586	1	509	0	941	87	586	724
SmLINC01311-IBu	SmLINC01313-IBu	100	547	0	0	139	685	218	764	0	1011	80	685	764
SmLINC01341-IBu	SmLINC01340-IBu	100	1270	0	0	246	1515	1512	2781	0	2346	84	1515	2781
SmLINC01347-IBu	SmLINC01350-IBu	100	765	0	0	103	867	5	769	0	1413	88	867	914
SmLINC01347-IBu	SmLINC01348-IBu	100	751	0	0	97	847	1	751	0	1387	87	867	845
SmLINC01347-IBu	SmLINC01351-IBu	100	745	0	0	103	847	5	749	0	1376	86	867	826
SmLINC01348-IBu	SmLINC01361-IBu	100	751	0	0	1	751	1859	1109	0	1387	89	845	2741
SmLINC01348-IBu	SmLINC01359-IBu	100	751	0	0	1	751	3713	2963	0	1387	89	845	5734
SmLINC01348-IBu	SmLINC01358-IBu	100	751	0	0	1	751	3713	2963	0	1387	89	845	5451
SmLINC01348-IBu	SmLINC01357-IBu	100	751	0	0	1	751	3713	2963	0	1387	89	845	5480
SmLINC01348-IBu	SmLINC01356-IBu	100	751	0	0	1	751	3713	2963	0	1387	89	845	5154
SmLINC01348-IBu	SmLINC01355-IBu	100	751	0	0	1	751	2326	1576	0	1387	89	845	3484
SmLINC01348-IBu	SmLINC01354-IBu	100	751	0	0	1	751	2288	1538	0	1387	89	845	3290
SmLINC01348-IBu	SmLINC01353-IBu	100	751	0	0	1	751	3675	2925	0	1387	89	845	4677
SmLINC01348-IBu	SmLINC01347-IBu	100	751	0	0	1	751	97	847	0	1387	89	845	867
SmLINC01348-IBu	SmLINC01350-IBu	100	745	0	0	7	751	5	749	0	1376	88	845	914
SmLINC01348-IBu	SmLINC01349-IBu	100	676	0	0	1	676	1	676	0	1249	80	845	770
SmLINC01349-IBu	SmLINC01361-IBu	100	676	0	0	1	676	1859	1184	0	1249	88	770	2741
SmLINC01349-IBu	SmLINC01359-IBu	100	676	0	0	1	676	3713	3038	0	1249	88	770	5734
SmLINC01349-IBu	SmLINC01358-IBu	100	676	0	0	1	676	3713	3038	0	1249	88	770	5451
SmLINC01349-IBu	SmLINC01357-IBu	100	676	0	0	1	676	3713	3038	0	1249	88	770	5480
SmLINC01349-IBu	SmLINC01356-IBu	100	676	0	0	1	676	3713	3038	0	1249	88	770	5154
SmLINC01349-IBu	SmLINC01355-IBu	100	676	0	0	1	676	2326	1651	0	1249	88	770	3484
SmLINC01349-IBu	SmLINC01354-IBu	100	676	0	0	1	676	2288	1613	0	1249	88	770	3290
SmLINC01349-IBu	SmLINC01353-IBu	100	676	0	0	1	676	3675	3000	0	1249	88	770	4677
SmLINC01349-IBu	SmLINC01348-IBu	100	676	0	0	1	676	1	676	0	1249	88	770	845
SmLINC01349-IBu	SmLINC01347-IBu	100	676	0	0	1	676	97	772	0	1249	88	770	867
SmLINC01349-IBu	SmLINC01351-IBu	100	670	0	0	7	676	5	674	0	1238	87	770	826
SmLINC01349-IBu	SmLINC01350-IBu	100	670	0	0	7	676	5	674	0	1238	87	770	914
SmLINC01350-IBu	SmLINC01347-IBu	100	765	0	0	5	769	103	867	0	1413	84	914	867
SmLINC01350-IBu	SmLINC01351-IBu	100	749	0	0	1	749	1	749	0	1384	82	914	826
SmLINC01350-IBu	SmLINC01361-IBu	100	747	0	0	5	751	1853	1107	0	1380	82	914	2741
SmLINC01350-IBu	SmLINC01359-IBu	100	747	0	0	5	751	3707	2961	0	1380	82	914	5734
SmLINC01350-IBu	SmLINC01358-IBu	100	747	0	0	5	751	3707	2961	0	1380	82	914	5451
SmLINC01350-IBu	SmLINC01357-IBu	100	747	0	0	5	751	3707	2961	0	1380	82	914	5480
SmLINC01350-IBu	SmLINC01356-IBu	100	747	0	0	5	751	3707	2961	0	1380	82	914	5154
SmLINC01350-IBu	SmLINC01355-IBu	100	747	0	0	5	751	2320	1574	0	1380	82	914	3484
SmLINC01350-IBu	SmLINC01354-IBu	100	747	0	0	5	751	2282	1536	0	1380	82	914	3290
SmLINC01350-IBu	SmLINC01353-IBu	100	747	0	0	5	751	3669	2923	0	1380	82	914	4677
SmLINC01350-IBu	SmLINC01348-IBu	100	745	0	0	5	749	7	751	0	1376	82	914	845
SmLINC01351-IBu	SmLINC01349-IBu	100	670	0	0	5	674	7	676	0	1238	81	826	770
SmLINC01353-IBu	SmLINC01359-IBu	100	4097	0	0	337	4433	375	4471	0	7566	88	4677	5734
SmLINC01353-IBu	SmLINC01356-IBu	100	4097	0	0	337	4433	375	4471	0	7566	88	4677	5154
SmLINC01353-IBu	SmLINC01358-IBu	100	3812	0	0	337	4148	375	4186	0	7040	82	4677	5451
SmLINC01353-IBu	SmLINC01357-IBu	100	3812	0	0	337	4148	375	4186	0	7040	82	4677	5480
SmLINC01356-IBu	SmLINC01358-IBu	100	4186	0	0	1	4186	1	4186	0	7731	81	5154	5451
SmLINC01356-IBu	SmLINC01357-IBu	100	4186	0	0	1	4186	1	4186	0	7731	81	5154	5480
SmLINC01357-IBu	SmLINC01358-IBu	100	4382	0	0	1	4382	1	4382	0	8093	80	5480	5451
SmLINC01358-IBu	SmLINC01357-IBu	100	4382	0	0	1	4382	1	4382	0	8093	80	5451	5480
SmLINC01359-IBu	SmLINC01356-IBu	100	4666	0	0	1	4666	1	4666	0	8617	81	5734	5154
SmLINC01371-IBu	SmLINC01373-IBu	100	726	0	0	1	726	1	726	0	1341	82	883	932
SmLINC01374-IBu	SmLINC01375-IBu	100	814	0	0	1	814	1	814	0	1504	84	971	1020
SmLINC01375-IBu	SmLINC01374-IBu	100	814	0	0	1	814	1	814	0	1504	80	1020	971
SmLINC01376-IBu	SmLINC01373-IBu	100	421	0	0	1	421	132	552	0	778	87	486	932
SmLINC01376-IBu	SmLINC01371-IBu	100	421	0	0	1	421	132	552	0	778	87	486	883
SmLINC01378-IBu	SmLINC01379-IBu	100	759	0	0	122	880	633	1391	0	1402	86	880	1391
SmLINC01380-IBu	SmLINC01378-IBu	100	353	0	0	83	435	1	353	0	652	81	435	880
SmLINC01388-IBu	SmLINC01389-IBu	100	1459	0	0	323	1781	62	1520	0	2695	82	1781	1520
SmLINC01412-IBu	SmLINC01411-IBu	100	1120	0	0	1	1120	1	1120	0	2069	83	1352	1191
SmLINC01418-IBu	SmLINC01416-IBu	100	2279	0	0	271	2549	873	3151	0	4209	89	2549	3151
SmLINC01426-IBu	SmLINC01425-IBu	100	883	0	0	127	1009	100	982	0	1631	88	1009	982
SmLINC01426-IBu	SmLINC01418-IBu	100	828	0	0	23	850	1722	2549	0	1530	82	1009	2549
SmLINC01426-IBu	SmLINC01417-IBu	100	828	0	0	23	850	2338	3165	0	1530	82	1009	3165
SmLINC01426-IBu	SmLINC01416-IBu	100	828	0	0	23	850	2324	3151	0	1530	82	1009	3151
SmLINC01433-IBu	SmLINC01435-IBu	100	584	0	0	71	654	66	649	0	1079	89	654	649
SmLINC01433-IBu	SmLINC01431-IBu	100	584	0	0	71	654	666	83	0	1079	89	654	1770
SmLINC01461-IBu	SmLINC01459-IBu	100	1603	0	0	226	1828	2851	4453	0	2961	88	1828	6396
SmLINC01482-IBu	SmLINC01483-IBu	100	1399	0	0	237	1635	957	2355	0	2584	86	1635	2355
SmLINC01495-IBu	SmLINC01494-IBu	100	1553	0	0	1	1553	1	1553	0	2868	88	1762	2179
SmLINC01496-IBu	SmLINC01497-IBu	100	3953	0	0	1	3953	1	3953	0	7300	81	4882	4585
SmLINC01497-IBu	SmLINC01499-IBu	100	3953	0	0	1	3953	1	3953	0	7300	86	4585	5299
SmLINC01497-IBu	SmLINC01496-IBu	100	3953	0	0	1	3953	1	3953	0	7300	86	4585	4882
SmLINC01499-IBu	SmLINC01496-IBu	100	4673	0	0	1	4673	1	4673	0	8630	88	5299	4882
SmLINC01508-IBu	SmLINC01509-IBu	100	746	0	0	1	746	1	746	0	1378	88	847	782
SmLINC01521-IBu	SmLINC01522-IBu	100	3510	0	0	1	3510	1	3510	0	6482	86	4064	4343
SmLINC01522-IBu	SmLINC01521-IBu	100	3510	0	0	1	3510	1	3510	0	6482	81	4343	4064
SmLINC01526-IBu	SmLINC01527-IBu	100	4091	0	0	984	5074	5713	9803	0	7555	81	5074	9803
SmLINC01530-IBu	SmLINC01529-IBu	100	466	0	0	69	534	1507	1972	0	861	87	534	1972
SmLINC01530-IBu	SmLINC01526-IBu	100	464	0	0	71	534	984	1447	0	857	87	534	5074
SmLINC01531-IBu	SmLINC01526-IBu	100	508	0	0	34	541	1	508	0	939	86	593	5074
SmLINC01532-IBu	SmLINC01526-IBu	100	497	0	0	34	530	1	497	0	918	85	582	5074
SmLINC01539-IBu	SmLINC01540-IBu	100	533	0	0	1	533	1	533	0	985	81	662	700
SmLINC01546-IBu	SmLINC01549-IBu	100	926	0	0	151	1076	189	1114	0	1711	86	1076	1114
SmLINC01549-IBu	SmLINC01546-IBu	100	926	0	0	189	1114	151	1076	0	1711	83	1114	1076
SmLINC01550-IBu	SmLINC01554-IBu	100	928	0	0	1	928	1	928	0	1714	89	1039	1018
SmLINC01550-IBu	SmLINC01555-IBu	100	907	0	0	1	907	1	907	0	1676	87	1039	974
SmLINC01551-IBu	SmLINC01554-IBu	100	928	0	0	1	928	1	928	0	1714	88	1056	1018
SmLINC01551-IBu	SmLINC01555-IBu	100	907	0	0	1	907	1	907	0	1676	86	1056	974
SmLINC01552-IBu	SmLINC01553-IBu	100	777	0	0	179	955	136	912	0	1435	81	955	912
SmLINC01552-IBu	SmLINC01545-IBu	100	777	0	0	179	955	514	1290	0	1435	81	955	2071
SmLINC01553-IBu	SmLINC01552-IBu	100	777	0	0	136	912	179	955	0	1435	85	912	955
SmLINC01554-IBu	SmLINC01555-IBu	100	907	0	0	1	907	1	907	0	1676	89	1018	974
SmLINC01621-IBu	SmLINC01622-IBu	100	556	0	0	1	556	1	556	0	1027	81	685	654
SmLINC01622-IBu	SmLINC01621-IBu	100	556	0	0	1	556	1	556	0	1027	85	654	685
SmLINC01637-IBu	SmLINC01634-IBu	100	5819	0	0	1320	7138	3118	8936	0	10746	82	7138	8936
SmLINC01646-IBu	SmLINC01648-IBu	100	1107	0	0	220	1326	189	1295	0	2045	83	1326	1295
SmLINC01648-IBu	SmLINC01646-IBu	100	1107	0	0	189	1295	220	1326	0	2045	85	1295	1326
SmLINC01648-IBu	SmLINC01650-IBu	100	1034	0	0	262	1295	1838	2871	0	1910	80	1295	2871
SmLINC01648-IBu	SmLINC01649-IBu	100	1034	0	0	262	1295	1807	2840	0	1910	80	1295	2840
SmLINC01648-IBu	SmLINC01647-IBu	100	1034	0	0	262	1295	1855	2888	0	1910	80	1295	2888
SmLINC01649-IBu	SmLINC01645-IBu	100	2423	0	0	138	2560	175	2597	0	4475	85	2840	2597
SmLINC01650-IBu	SmLINC01645-IBu	100	2372	0	0	220	2591	226	2597	0	4381	83	2871	2597
SmLINC01668-IBu	SmLINC01669-IBu	100	1361	0	0	212	1572	262	1622	0	2514	87	1572	1622
SmLINC01669-IBu	SmLINC01668-IBu	100	1361	0	0	262	1622	212	1572	0	2514	84	1622	1572
SmLINC01670-IBu	SmLINC01667-IBu	100	1252	0	0	1	1252	1	1252	0	2313	80	1558	1616
SmLINC01670-IBu	SmLINC01666-IBu	100	1251	0	0	1	1251	1	1251	0	2311	80	1558	1665
SmLINC01671-IBu	SmLINC01668-IBu	100	1208	0	0	1	1208	1	1208	0	2231	80	1514	1572
SmLINC01671-IBu	SmLINC01672-IBu	100	1207	0	0	1	1207	1	1207	0	2230	80	1514	1621
SmLINC01684-IBu	SmLINC01685-IBu	100	791	0	0	1	791	1	791	0	1461	81	973	818
SmLINC01685-IBu	SmLINC01686-IBu	100	669	0	0	2	670	166	834	0	1236	82	818	834
SmLINC01686-IBu	SmLINC01685-IBu	100	669	0	0	166	834	2	670	0	1236	80	834	818
SmLINC01686-IBu	SmLINC01684-IBu	100	669	0	0	166	834	2	670	0	1236	80	834	973
SmLINC01694-IBu	SmLINC01695-IBu	100	2910	0	0	594	3503	894	3803	0	5374	83	3503	3803
SmLINC01699-IBu	SmLINC01698-IBu	100	1226	0	0	214	1439	20	1245	0	2265	85	1439	1245
SmLINC01732-IBu	SmLINC01728-IBu	100	661	0	0	25	685	2	662	0	1221	89	741	662
SmLINC01760-IBu	SmLINC01761-IBu	100	1203	0	0	1	1203	4294	3092	0	2222	84	1436	7526
SmLINC01774-IBu	SmLINC01775-IBu	100	484	0	0	1	484	1	484	0	894	85	572	1398
SmLINC01775-IBu	SmLINC01780-IBu	100	1232	0	0	136	1367	1	1232	0	2276	88	1398	1232
SmLINC01778-IBu	SmLINC01779-IBu	100	385	0	0	1	385	1	385	0	712	82	470	429
SmLINC01796-IBu	SmLINC01794-IBu	100	880	0	0	188	1067	258	1137	0	1626	82	1067	1137
SmLINC01796-IBu	SmLINC01795-IBu	100	879	0	0	189	1067	346	1224	0	1624	82	1067	1224
SmLINC01797-IBu	SmLINC01796-IBu	100	717	0	0	1	717	1	717	0	1325	87	820	1067
SmLINC01798-IBu	SmLINC01793-IBu	100	461	0	0	1	461	1	461	0	852	82	564	811
SmLINC01808-IBu	SmLINC01809-IBu	100	576	0	0	79	654	63	638	0	1064	88	654	638
SmLINC01815-IBu	SmLINC01817-IBu	100	482	0	0	120	601	210	691	0	891	80	601	810
SmLINC01816-IBu	SmLINC01815-IBu	100	601	0	0	68	668	1	601	0	1110	87	689	601
SmLINC01818-IBu	SmLINC01819-IBu	100	1085	0	0	1	1085	1	1085	0	2004	81	1344	1384
SmLINC01844-IBu	SmLINC01846-IBu	100	1727	0	0	313	2039	7087	8813	0	3190	85	2039	8813
SmLINC01844-IBu	SmLINC01845-IBu	100	1727	0	0	313	2039	7095	8821	0	3190	85	2039	8821
SmLINC01850-IBu	SmLINC01851-IBu	100	1094	0	0	148	1241	113	1206	0	2021	88	1241	1206
SmLINC01855-IBu	SmLINC01856-IBu	100	987	0	0	134	1120	168	1154	0	1823	88	1120	1154
SmLINC01856-IBu	SmLINC01855-IBu	100	987	0	0	168	1154	134	1120	0	1823	86	1154	1120
SmLINC01861-IBu	SmLINC01870-IBu	100	558	0	0	84	641	1	558	0	1031	85	656	558
SmLINC01861-IBu	SmLINC01869-IBu	100	530	0	0	127	656	232	761	0	979	81	656	761
SmLINC01861-IBu	SmLINC01868-IBu	100	529	0	0	128	656	48	576	0	977	81	656	576
SmLINC01862-IBu	SmLINC01861-IBu	100	656	0	0	89	744	1	656	0	1212	88	744	656
SmLINC01863-IBu	SmLINC01864-IBu	100	1622	0	0	288	1909	380	2001	0	2996	85	1909	2001
SmLINC01864-IBu	SmLINC01863-IBu	100	1622	0	0	380	2001	288	1909	0	2996	81	2001	1909
SmLINC01865-IBu	SmLINC01867-IBu	100	1267	0	0	215	1481	612	1878	0	2340	86	1481	1878
SmLINC01865-IBu	SmLINC01866-IBu	100	1267	0	0	215	1481	704	1970	0	2340	86	1481	1970
SmLINC01865-IBu	SmLINC01864-IBu	100	1267	0	0	215	1481	735	2001	0	2340	86	1481	2001
SmLINC01865-IBu	SmLINC01863-IBu	100	1267	0	0	215	1481	643	1909	0	2340	86	1481	1909
SmLINC01866-IBu	SmLINC01867-IBu	100	1591	0	0	380	1970	288	1878	0	2939	81	1970	1878
SmLINC01867-IBu	SmLINC01866-IBu	100	1591	0	0	288	1878	380	1970	0	2939	85	1878	1970
SmLINC01868-IBu	SmLINC01870-IBu	100	514	0	0	48	561	45	558	0	950	89	576	558
SmLINC01879-IBu	SmLINC01880-IBu	100	706	0	0	132	837	497	1202	0	1304	84	837	1202
SmLINC01879-IBu	SmLINC01876-IBu	100	706	0	0	132	837	576	1281	0	1304	84	837	1342
SmLINC01879-IBu	SmLINC01878-IBu	100	672	0	0	132	803	489	1160	0	1242	80	837	1160
SmLINC01884-IBu	SmLINC01885-IBu	100	1543	0	0	1	1543	12	1554	0	2850	85	1805	1554
SmLINC01897-IBu	SmLINC01898-IBu	100	591	0	0	81	671	34	624	0	1092	88	671	624
SmLINC01897-IBu	SmLINC01900-IBu	100	547	0	0	125	671	1	547	0	1011	82	671	590
SmLINC01898-IBu	SmLINC01900-IBu	100	547	0	0	78	624	1	547	0	1011	88	624	590
SmLINC01909-IBu	SmLINC01910-IBu	100	717	0	0	1	717	5	721	0	1325	88	816	721
SmLINC01919-IBu	SmLINC01917-IBu	100	1604	0	0	307	1910	1495	3098	0	2963	84	1910	3098
SmLINC01919-IBu	SmLINC01918-IBu	100	1600	0	0	311	1910	1611	3210	0	2955	84	1910	3210
SmLINC01921-IBu	SmLINC01922-IBu	100	697	0	0	107	803	155	851	0	1288	87	803	851
SmLINC01922-IBu	SmLINC01921-IBu	100	697	0	0	155	851	107	803	0	1288	82	851	803
SmLINC01923-IBu	SmLINC01924-IBu	100	542	0	0	136	677	323	864	0	1002	80	677	864
SmLINC01926-IBu	SmLINC01925-IBu	100	763	0	0	61	823	1	763	0	1410	88	872	763
SmLINC01959-IBu	SmLINC01961-IBu	100	730	0	0	127	856	899	1628	0	1349	84	868	1628
SmLINC01960-IBu	SmLINC01961-IBu	100	730	0	0	138	867	899	1628	0	1349	84	867	1628
SmLINC01962-IBu	SmLINC01961-IBu	100	728	0	0	171	898	901	1628	0	1345	81	898	1628
SmLINC01964-IBu	SmLINC01965-IBu	100	710	0	0	100	809	630	1339	0	1312	88	809	1339
SmLINC01966-IBu	SmLINC01961-IBu	100	730	0	0	100	829	899	1628	0	1349	86	847	1628
SmLINC01967-IBu	SmLINC01965-IBu	100	708	0	0	133	840	632	1339	0	1308	84	840	1339
SmLINC01968-IBu	SmLINC01961-IBu	100	728	0	0	133	860	901	1628	0	1345	83	878	1628
SmLINC01982-IBu	SmLINC01995-IBu	100	2058	0	0	285	2342	582	2639	0	3801	88	2342	3954
SmLINC01982-IBu	SmLINC01992-IBu	100	2058	0	0	285	2342	535	2592	0	3801	88	2342	3907
SmLINC01982-IBu	SmLINC01985-IBu	100	2058	0	0	285	2342	724	2781	0	3801	88	2342	2781
SmLINC01982-IBu	SmLINC01984-IBu	100	2058	0	0	285	2342	749	2806	0	3801	88	2342	2806
SmLINC01982-IBu	SmLINC01983-IBu	100	2058	0	0	285	2342	827	2884	0	3801	88	2342	2884
SmLINC01982-IBu	SmLINC01988-IBu	100	2057	0	0	286	2342	377	2433	0	3799	88	2342	2433
SmLINC01982-IBu	SmLINC01987-IBu	100	2057	0	0	286	2342	336	2392	0	3799	88	2342	2392
SmLINC01982-IBu	SmLINC02025-IBu	100	1941	0	0	285	2225	582	2522	0	3585	83	2342	2522
SmLINC01982-IBu	SmLINC02022-IBu	100	1941	0	0	285	2225	436	2376	0	3585	83	2342	2376
SmLINC01983-IBu	SmLINC01995-IBu	100	2471	0	0	414	2884	169	2639	0	4564	86	2884	3954
SmLINC01984-IBu	SmLINC01995-IBu	100	2471	0	0	336	2806	169	2639	0	4564	88	2806	3954
SmLINC01985-IBu	SmLINC01995-IBu	100	2471	0	0	311	2781	169	2639	0	4564	89	2781	3954
SmLINC01987-IBu	SmLINC01995-IBu	100	2057	0	0	336	2392	583	2639	0	3799	86	2392	3954
SmLINC01987-IBu	SmLINC01994-IBu	100	2057	0	0	336	2392	94	2150	0	3799	86	2392	3465
SmLINC01987-IBu	SmLINC01992-IBu	100	2057	0	0	336	2392	536	2592	0	3799	86	2392	3907
SmLINC01987-IBu	SmLINC01985-IBu	100	2057	0	0	336	2392	725	2781	0	3799	86	2392	2781
SmLINC01987-IBu	SmLINC01984-IBu	100	2057	0	0	336	2392	750	2806	0	3799	86	2392	2806
SmLINC01987-IBu	SmLINC01983-IBu	100	2057	0	0	336	2392	828	2884	0	3799	86	2392	2884
SmLINC01987-IBu	SmLINC01982-IBu	100	2057	0	0	336	2392	286	2342	0	3799	86	2392	2342
SmLINC01987-IBu	SmLINC02025-IBu	100	1940	0	0	336	2275	583	2522	0	3583	81	2392	2522
SmLINC01987-IBu	SmLINC02022-IBu	100	1940	0	0	336	2275	437	2376	0	3583	81	2392	2376
SmLINC01987-IBu	SmLINC02021-IBu	100	1940	0	0	336	2275	196	2135	0	3583	81	2392	2135
SmLINC01988-IBu	SmLINC01995-IBu	100	2057	0	0	377	2433	583	2639	0	3799	85	2433	3954
SmLINC01988-IBu	SmLINC01994-IBu	100	2057	0	0	377	2433	94	2150	0	3799	85	2433	3465
SmLINC01988-IBu	SmLINC01992-IBu	100	2057	0	0	377	2433	536	2592	0	3799	85	2433	3907
SmLINC01988-IBu	SmLINC01985-IBu	100	2057	0	0	377	2433	725	2781	0	3799	85	2433	2781
SmLINC01988-IBu	SmLINC01984-IBu	100	2057	0	0	377	2433	750	2806	0	3799	85	2433	2806
SmLINC01988-IBu	SmLINC01983-IBu	100	2057	0	0	377	2433	828	2884	0	3799	85	2433	2884
SmLINC01988-IBu	SmLINC01982-IBu	100	2057	0	0	377	2433	286	2342	0	3799	85	2433	2342
SmLINC01988-IBu	SmLINC02025-IBu	100	1940	0	0	377	2316	583	2522	0	3583	80	2433	2522
SmLINC01988-IBu	SmLINC02022-IBu	100	1940	0	0	377	2316	437	2376	0	3583	80	2433	2376
SmLINC01988-IBu	SmLINC02021-IBu	100	1940	0	0	377	2316	196	2135	0	3583	80	2433	2135
SmLINC01989-IBu	SmLINC01996-IBu	100	1702	0	0	392	2093	94	1795	0	3144	81	2093	3110
SmLINC01989-IBu	SmLINC01995-IBu	100	1674	0	0	420	2093	966	2639	0	3092	80	2093	3954
SmLINC01989-IBu	SmLINC01994-IBu	100	1674	0	0	420	2093	477	2150	0	3092	80	2093	3465
SmLINC01989-IBu	SmLINC01992-IBu	100	1674	0	0	420	2093	919	2592	0	3092	80	2093	3907
SmLINC01989-IBu	SmLINC01988-IBu	100	1674	0	0	420	2093	760	2433	0	3092	80	2093	2433
SmLINC01989-IBu	SmLINC01987-IBu	100	1674	0	0	420	2093	719	2392	0	3092	80	2093	2392
SmLINC01989-IBu	SmLINC01985-IBu	100	1674	0	0	420	2093	1108	2781	0	3092	80	2093	2781
SmLINC01989-IBu	SmLINC01984-IBu	100	1674	0	0	420	2093	1133	2806	0	3092	80	2093	2806
SmLINC01989-IBu	SmLINC01983-IBu	100	1674	0	0	420	2093	1211	2884	0	3092	80	2093	2884
SmLINC01989-IBu	SmLINC01982-IBu	100	1674	0	0	420	2093	669	2342	0	3092	80	2093	2342
SmLINC01990-IBu	SmLINC01996-IBu	100	1666	0	0	199	1864	1445	3110	0	3077	89	1864	3110
SmLINC01990-IBu	SmLINC01995-IBu	100	1666	0	0	199	1864	2289	3954	0	3077	89	1864	3954
SmLINC01990-IBu	SmLINC01994-IBu	100	1666	0	0	199	1864	1800	3465	0	3077	89	1864	3465
SmLINC01990-IBu	SmLINC01992-IBu	100	1666	0	0	199	1864	2242	3907	0	3077	89	1864	3907
SmLINC01992-IBu	SmLINC01994-IBu	100	3373	0	0	535	3907	93	3465	0	6229	86	3907	3465
SmLINC01994-IBu	SmLINC01996-IBu	100	2989	0	0	477	3465	122	3110	0	5520	86	3465	3110
SmLINC01995-IBu	SmLINC01994-IBu	100	3373	0	0	582	3954	93	3465	0	6229	85	3954	3465
SmLINC01997-IBu	SmLINC01996-IBu	100	1666	0	0	270	1935	1445	3110	0	3077	86	1935	3110
SmLINC01997-IBu	SmLINC01995-IBu	100	1666	0	0	270	1935	2289	3954	0	3077	86	1935	3954
SmLINC01997-IBu	SmLINC01994-IBu	100	1666	0	0	270	1935	1800	3465	0	3077	86	1935	3465
SmLINC01997-IBu	SmLINC01992-IBu	100	1666	0	0	270	1935	2242	3907	0	3077	86	1935	3907
SmLINC02002-IBu	SmLINC02005-IBu	100	491	0	0	1	491	1	491	0	907	83	592	514
SmLINC02002-IBu	SmLINC02003-IBu	100	474	0	0	1	474	1	474	0	876	80	592	689
SmLINC02004-IBu	SmLINC02005-IBu	100	491	0	0	1	491	1	491	0	907	88	561	514
SmLINC02004-IBu	SmLINC02003-IBu	100	474	0	0	1	474	1	474	0	876	84	561	689
SmLINC02016-IBu	SmLINC02025-IBu	100	1740	0	0	1	1740	1	1740	0	3214	88	1977	2522
SmLINC02016-IBu	SmLINC02022-IBu	100	1572	0	0	169	1740	23	1594	0	2904	80	1977	2376
SmLINC02018-IBu	SmLINC02020-IBu	100	844	0	0	152	995	119	962	0	1559	85	995	962
SmLINC02019-IBu	SmLINC02022-IBu	100	1594	0	0	1	1594	1	1594	0	2944	87	1831	2376
SmLINC02019-IBu	SmLINC02025-IBu	100	1572	0	0	23	1594	169	1740	0	2904	86	1831	2522
SmLINC02020-IBu	SmLINC02018-IBu	100	844	0	0	119	962	152	995	0	1559	88	962	995
SmLINC02021-IBu	SmLINC02012-IBu	100	1732	0	0	195	1926	1276	3007	0	3199	81	2135	3007
SmLINC02021-IBu	SmLINC02008-IBu	100	1732	0	0	195	1926	1319	3050	0	3199	81	2135	3050
SmLINC02021-IBu	SmLINC02007-IBu	100	1732	0	0	195	1926	1193	2924	0	3199	81	2135	2924
SmLINC02021-IBu	SmLINC02006-IBu	100	1731	0	0	196	1926	833	2563	0	3197	81	2135	2563
SmLINC02022-IBu	SmLINC02021-IBu	100	1941	0	0	436	2376	195	2135	0	3585	82	2376	2135
SmLINC02022-IBu	SmLINC01994-IBu	100	1941	0	0	436	2376	93	2033	0	3585	82	2376	3465
SmLINC02022-IBu	SmLINC01982-IBu	100	1941	0	0	436	2376	285	2225	0	3585	82	2376	2342
SmLINC02022-IBu	SmLINC01988-IBu	100	1940	0	0	437	2376	377	2316	0	3583	82	2376	2433
SmLINC02022-IBu	SmLINC01987-IBu	100	1940	0	0	437	2376	336	2275	0	3583	82	2376	2392
SmLINC02026-IBu	SmLINC02006-IBu	100	1233	0	0	1	1233	758	1990	0	2278	84	1470	2563
SmLINC02026-IBu	SmLINC01988-IBu	100	1233	0	0	1	1233	302	1534	0	2278	84	1470	2433
SmLINC02026-IBu	SmLINC01987-IBu	100	1233	0	0	1	1233	261	1493	0	2278	84	1470	2392
SmLINC02053-IBu	SmLINC02056-IBu	100	733	0	0	1	733	1	733	0	1354	88	837	780
SmLINC02058-IBu	SmLINC02055-IBu	100	772	0	0	1	772	1	772	0	1426	88	876	819
SmLINC02077-IBu	SmLINC02075-IBu	100	589	0	0	125	713	429	1017	0	1088	81	727	1017
SmLINC02084-IBu	SmLINC02086-IBu	100	521	0	0	72	592	239	759	0	963	88	592	759
SmLINC02085-IBu	SmLINC02089-IBu	100	1068	0	0	220	1287	103	1170	0	1973	82	1299	1185
SmLINC02085-IBu	SmLINC02088-IBu	100	1057	0	0	230	1286	1	1057	0	1953	81	1299	2362
SmLINC02085-IBu	SmLINC02087-IBu	100	1057	0	0	230	1286	1	1057	0	1953	81	1299	1735
SmLINC02089-IBu	SmLINC02088-IBu	100	1057	0	0	113	1169	1	1057	0	1953	89	1185	2362
SmLINC02089-IBu	SmLINC02087-IBu	100	1057	0	0	113	1169	1	1057	0	1953	89	1185	1735
SmLINC02102-IBu	SmLINC02103-IBu	100	523	0	0	98	620	1	523	0	966	84	620	539
SmLINC02110-IBu	SmLINC02111-IBu	100	807	0	0	201	1007	7	813	0	1491	80	1007	813
SmLINC02112-IBu	SmLINC02115-IBu	100	1109	0	0	263	1371	221	1329	0	2049	81	1371	1329
SmLINC02112-IBu	SmLINC02114-IBu	100	1109	0	0	263	1371	531	1639	0	2049	81	1371	1639
SmLINC02112-IBu	SmLINC02113-IBu	100	1109	0	0	263	1371	1342	2450	0	2049	81	1371	2450
SmLINC02115-IBu	SmLINC02114-IBu	100	1111	0	0	219	1329	529	1639	0	2052	84	1329	1639
SmLINC02115-IBu	SmLINC02113-IBu	100	1111	0	0	219	1329	1340	2450	0	2052	84	1329	2450
SmLINC02115-IBu	SmLINC02112-IBu	100	1109	0	0	221	1329	263	1371	0	2049	83	1329	1371
SmLINC02123-IBu	SmLINC02124-IBu	100	583	0	0	84	666	73	655	0	1077	88	666	655
SmLINC02123-IBu	SmLINC02125-IBu	100	575	0	0	83	657	1	575	0	1062	86	666	2508
SmLINC02123-IBu	SmLINC02121-IBu	100	574	0	0	84	657	52	625	0	1061	86	666	1522
SmLINC02124-IBu	SmLINC02123-IBu	100	583	0	0	73	655	84	666	0	1077	89	655	666
SmLINC02124-IBu	SmLINC02125-IBu	100	574	0	0	73	646	2	575	0	1061	88	655	2508
SmLINC02124-IBu	SmLINC02121-IBu	100	574	0	0	73	646	52	625	0	1061	88	655	1522
SmLINC02163-IBu	SmLINC02166-IBu	100	1223	0	0	158	1380	324	1546	0	2259	89	1380	1546
SmLINC02163-IBu	SmLINC02164-IBu	100	1223	0	0	158	1380	273	1495	0	2259	89	1380	1495
SmLINC02163-IBu	SmLINC02165-IBu	100	1118	0	0	263	1380	271	1388	0	2065	81	1380	1388
SmLINC02164-IBu	SmLINC02163-IBu	100	1223	0	0	273	1495	158	1380	0	2259	82	1495	1380
SmLINC02165-IBu	SmLINC02166-IBu	100	1118	0	0	271	1388	429	1546	0	2065	81	1388	1546
SmLINC02165-IBu	SmLINC02164-IBu	100	1118	0	0	271	1388	378	1495	0	2065	81	1388	1495
SmLINC02165-IBu	SmLINC02163-IBu	100	1118	0	0	271	1388	263	1380	0	2065	81	1388	1380
SmLINC02171-IBu	SmLINC02172-IBu	100	621	0	0	101	721	228	848	0	1147	86	721	848
SmLINC02175-IBu	SmLINC02178-IBu	100	1280	0	0	296	1575	3188	1909	0	2364	81	1575	5245
SmLINC02175-IBu	SmLINC02177-IBu	100	1280	0	0	296	1575	3135	1856	0	2364	81	1575	5192
SmLINC02230-IBu	SmLINC02234-IBu	100	1859	0	0	441	2299	67	1925	0	3434	81	2299	2480
SmLINC02230-IBu	SmLINC02231-IBu	100	1859	0	0	441	2299	23	1881	0	3434	81	2299	2444
SmLINC02232-IBu	SmLINC02234-IBu	100	2414	0	0	471	2884	67	2480	0	4458	84	2884	2480
SmLINC02232-IBu	SmLINC02231-IBu	100	2414	0	0	471	2884	23	2436	0	4458	84	2884	2444
SmLINC02233-IBu	SmLINC02234-IBu	100	2414	0	0	444	2857	67	2480	0	4458	84	2857	2480
SmLINC02233-IBu	SmLINC02231-IBu	100	2414	0	0	444	2857	23	2436	0	4458	84	2857	2444
SmLINC02233-IBu	SmLINC02230-IBu	100	2299	0	0	4	2302	1	2299	0	4246	80	2857	2299
SmLINC02238-IBu	SmLINC02235-IBu	100	905	0	0	205	1109	704	1608	0	1672	82	1109	2018
SmLINC02256-IBu	SmLINC02259-IBu	100	682	0	0	111	792	167	848	0	1260	86	792	848
SmLINC02257-IBu	SmLINC02258-IBu	100	716	0	0	111	826	167	882	0	1323	87	826	882
SmLINC02258-IBu	SmLINC02257-IBu	100	716	0	0	167	882	111	826	0	1323	81	882	826
SmLINC02259-IBu	SmLINC02256-IBu	100	682	0	0	167	848	111	792	0	1260	80	848	792
SmLINC02272-IBu	SmLINC02270-IBu	100	651	0	0	1	651	1	651	0	1203	89	731	712
SmLINC02287-IBu	SmLINC02286-IBu	100	1474	0	0	206	1679	67	1540	0	2723	88	1679	1540
SmLINC02288-IBu	SmLINC02289-IBu	100	2206	0	0	27	2232	1	2206	0	4074	80	2750	2585
SmLINC02289-IBu	SmLINC02288-IBu	100	2206	0	0	1	2206	27	2232	0	4074	85	2585	2750
SmLINC02304-IBu	SmLINC02306-IBu	100	849	0	0	133	981	82	930	0	1568	87	981	930
SmLINC02305-IBu	SmLINC02307-IBu	100	681	0	0	133	813	82	762	0	1258	84	813	762
SmLINC02306-IBu	SmLINC02309-IBu	100	825	0	0	1	825	1	825	0	1524	89	930	1231
SmLINC02306-IBu	SmLINC02308-IBu	100	825	0	0	1	825	1	825	0	1524	89	930	917
SmLINC02306-IBu	SmLINC02303-IBu	100	825	0	0	1	825	1	825	0	1524	89	930	1654
SmLINC02307-IBu	SmLINC02305-IBu	100	681	0	0	82	762	133	813	0	1258	89	762	813
SmLINC02308-IBu	SmLINC02304-IBu	100	744	0	0	82	825	133	876	0	1375	81	917	981
SmLINC02311-IBu	SmLINC06999-IBu	100	668	0	0	158	825	209	876	0	1234	81	825	876
SmLINC02317-IBu	SmLINC02318-IBu	100	3038	0	0	1	3038	1	3038	0	5611	84	3623	3389
SmLINC02335-IBu	SmLINC02334-IBu	100	1672	0	0	260	1931	2732	4403	0	3088	87	1931	4403
SmLINC02336-IBu	SmLINC02337-IBu	100	654	0	0	1	654	1	654	0	1208	83	784	1468
SmLINC02338-IBu	SmLINC02339-IBu	100	873	0	0	156	1028	64	936	0	1613	85	1028	936
SmLINC02348-IBu	SmLINC02350-IBu	100	1183	0	0	277	1459	1	1183	0	2185	81	1466	1183
SmLINC02368-IBu	SmLINC02358-IBu	100	3509	0	0	865	4373	233	3741	0	6481	80	4373	3741
SmLINC02369-IBu	SmLINC02366-IBu	100	1560	0	0	17	1576	3112	4671	0	2881	87	1790	7081
SmLINC02369-IBu	SmLINC02363-IBu	100	1447	0	0	17	1463	1383	2829	0	2673	81	1790	5400
SmLINC02370-IBu	SmLINC02372-IBu	100	1883	0	0	1	1883	1	1883	0	3478	85	2227	2142
SmLINC02371-IBu	SmLINC02372-IBu	100	1883	0	0	1	1883	1	1883	0	3478	86	2190	2142
SmLINC02372-IBu	SmLINC02371-IBu	100	1883	0	0	1	1883	1	1883	0	3478	88	2142	2190
SmLINC02372-IBu	SmLINC02370-IBu	100	1883	0	0	1	1883	1	1883	0	3478	88	2142	2227
SmLINC02373-IBu	SmLINC02372-IBu	100	909	0	0	1	909	1	909	0	1679	86	1055	2142
SmLINC02373-IBu	SmLINC02371-IBu	100	909	0	0	1	909	1	909	0	1679	86	1055	2190
SmLINC02373-IBu	SmLINC02370-IBu	100	909	0	0	1	909	1	909	0	1679	86	1055	2227
SmLINC02373-IBu	SmLINC02366-IBu	100	909	0	0	1	909	2789	3697	0	1679	86	1055	7081
SmLINC02373-IBu	SmLINC02361-IBu	100	909	0	0	1	909	2851	3759	0	1679	86	1055	4989
SmLINC02373-IBu	SmLINC02360-IBu	100	909	0	0	1	909	2851	3759	0	1679	86	1055	6560
SmLINC02373-IBu	SmLINC02359-IBu	100	909	0	0	1	909	2794	3702	0	1679	86	1055	7098
SmLINC02373-IBu	SmLINC02389-IBu	100	889	0	0	21	909	1	889	0	1642	84	1055	2156
SmLINC02373-IBu	SmLINC02384-IBu	100	889	0	0	21	909	1	889	0	1642	84	1055	2195
SmLINC02374-IBu	SmLINC02375-IBu	100	1935	0	0	1	1935	1	1935	0	3574	86	2242	2194
SmLINC02374-IBu	SmLINC02381-IBu	100	1915	0	0	21	1935	1	1915	0	3537	85	2242	2028
SmLINC02374-IBu	SmLINC02388-IBu	100	1808	0	0	21	1828	1	1808	0	3339	81	2242	1996
SmLINC02374-IBu	SmLINC02382-IBu	100	1808	0	0	21	1828	1	1808	0	3339	81	2242	2215
SmLINC02375-IBu	SmLINC02374-IBu	100	1935	0	0	1	1935	1	1935	0	3574	88	2194	2242
SmLINC02375-IBu	SmLINC02388-IBu	100	1808	0	0	21	1828	1	1808	0	3339	82	2194	1996
SmLINC02375-IBu	SmLINC02382-IBu	100	1808	0	0	21	1828	1	1808	0	3339	82	2194	2215
SmLINC02376-IBu	SmLINC02377-IBu	100	961	0	0	1	961	1	961	0	1775	87	1107	2237
SmLINC02376-IBu	SmLINC02375-IBu	100	961	0	0	1	961	1	961	0	1775	87	1107	2194
SmLINC02376-IBu	SmLINC02374-IBu	100	961	0	0	1	961	1	961	0	1775	87	1107	2242
SmLINC02376-IBu	SmLINC02388-IBu	100	941	0	0	21	961	1	941	0	1738	85	1107	1996
SmLINC02376-IBu	SmLINC02387-IBu	100	941	0	0	21	961	1	941	0	1738	85	1107	2166
SmLINC02376-IBu	SmLINC02386-IBu	100	941	0	0	21	961	1	941	0	1738	85	1107	2205
SmLINC02376-IBu	SmLINC02385-IBu	100	941	0	0	21	961	1	941	0	1738	85	1107	1989
SmLINC02376-IBu	SmLINC02383-IBu	100	941	0	0	21	961	1	941	0	1738	85	1107	2208
SmLINC02376-IBu	SmLINC02382-IBu	100	941	0	0	21	961	1	941	0	1738	85	1107	2215
SmLINC02376-IBu	SmLINC02381-IBu	100	941	0	0	21	961	1	941	0	1738	85	1107	2028
SmLINC02378-IBu	SmLINC02393-IBu	100	1119	0	0	1	1119	1	1119	0	2067	88	1265	1252
SmLINC02378-IBu	SmLINC02379-IBu	100	1119	0	0	1	1119	1	1119	0	2067	88	1265	1302
SmLINC02379-IBu	SmLINC02391-IBu	100	1119	0	0	1	1119	1	1119	0	2067	86	1302	1268
SmLINC02379-IBu	SmLINC02378-IBu	100	1119	0	0	1	1119	1	1119	0	2067	86	1302	1265
SmLINC02381-IBu	SmLINC02388-IBu	100	1808	0	0	1	1808	1	1808	0	3339	89	2028	1996
SmLINC02381-IBu	SmLINC02382-IBu	100	1808	0	0	1	1808	1	1808	0	3339	89	2028	2215
SmLINC02382-IBu	SmLINC02388-IBu	100	1883	0	0	1	1883	1	1883	0	3478	85	2215	1996
SmLINC02382-IBu	SmLINC02381-IBu	100	1808	0	0	1	1808	1	1808	0	3339	82	2215	2028
SmLINC02382-IBu	SmLINC02375-IBu	100	1808	0	0	1	1808	21	1828	0	3339	82	2215	2194
SmLINC02382-IBu	SmLINC02374-IBu	100	1808	0	0	1	1808	21	1828	0	3339	82	2215	2242
SmLINC02383-IBu	SmLINC02385-IBu	100	1876	0	0	1	1876	1	1876	0	3465	85	2208	1989
SmLINC02391-IBu	SmLINC02393-IBu	100	1119	0	0	1	1119	1	1119	0	2067	88	1268	1252
SmLINC02391-IBu	SmLINC02379-IBu	100	1119	0	0	1	1119	1	1119	0	2067	88	1268	1302
SmLINC02393-IBu	SmLINC02391-IBu	100	1119	0	0	1	1119	1	1119	0	2067	89	1252	1268
SmLINC02393-IBu	SmLINC02378-IBu	100	1119	0	0	1	1119	1	1119	0	2067	89	1252	1265
SmLINC02394-IBu	SmLINC02392-IBu	100	904	0	0	1	904	1	904	0	1670	86	1053	2108
SmLINC02395-IBu	SmLINC02397-IBu	100	534	0	0	1	534	1	534	0	987	84	632	2072
SmLINC02399-IBu	SmLINC02400-IBu	100	451	0	0	1	451	28	478	0	833	89	507	906
SmLINC02399-IBu	SmLINC02398-IBu	100	451	0	0	1	451	23	473	0	833	89	507	776
SmLINC02399-IBu	SmLINC02403-IBu	100	450	0	0	2	451	1	450	0	832	89	507	841
SmLINC02400-IBu	SmLINC02398-IBu	100	776	0	0	6	781	1	776	0	1434	86	906	776
SmLINC02402-IBu	SmLINC02404-IBu	100	619	0	0	45	663	1	619	0	1144	86	717	658
SmLINC02416-IBu	SmLINC02414-IBu	100	692	0	0	126	817	340	1031	0	1279	85	817	1031
SmLINC02432-IBu	SmLINC02434-IBu	100	627	0	0	77	703	119	745	0	1158	89	703	745
SmLINC02432-IBu	SmLINC02435-IBu	100	578	0	0	1	578	107	684	0	1068	82	703	684
SmLINC02434-IBu	SmLINC02432-IBu	100	627	0	0	119	745	77	703	0	1158	84	745	703
SmLINC02435-IBu	SmLINC02432-IBu	100	578	0	0	107	684	1	578	0	1068	85	684	703
SmLINC02437-IBu	SmLINC02439-IBu	100	3911	0	0	534	4444	4935	1025	0	7223	88	4444	5246
SmLINC02437-IBu	SmLINC02438-IBu	100	3911	0	0	534	4444	4935	1025	0	7223	88	4444	5480
SmLINC02448-IBu	SmLINC02450-IBu	100	749	0	0	121	869	169	917	0	1384	86	869	1338
SmLINC02450-IBu	SmLINC02452-IBu	100	1170	0	0	169	1338	123	1292	0	2161	87	1338	1292
SmLINC02457-IBu	SmLINC02463-IBu	100	1559	0	0	1	1559	1	1559	0	2880	89	1751	1794
SmLINC02458-IBu	SmLINC02479-IBu	100	396	0	0	54	449	1	396	0	732	86	463	396
SmLINC02459-IBu	SmLINC02478-IBu	100	439	0	0	54	492	1	439	0	811	87	506	439
SmLINC02463-IBu	SmLINC02457-IBu	100	1559	0	0	1	1559	1	1559	0	2880	87	1794	1751
SmLINC02463-IBu	SmLINC02488-IBu	100	1554	0	0	26	1579	21	1574	0	2870	87	1794	1656
SmLINC02463-IBu	SmLINC02486-IBu	100	1534	0	0	26	1559	21	1554	0	2833	86	1794	1655
SmLINC02465-IBu	SmLINC02491-IBu	100	531	0	0	94	624	246	776	0	981	85	624	820
SmLINC02465-IBu	SmLINC02489-IBu	100	531	0	0	94	624	115	645	0	981	85	624	689
SmLINC02465-IBu	SmLINC02494-IBu	100	528	0	0	97	624	185	712	0	976	85	624	756
SmLINC02465-IBu	SmLINC02464-IBu	100	528	0	0	97	624	177	704	0	976	85	624	704
SmLINC02465-IBu	SmLINC02453-IBu	100	528	0	0	97	624	1662	2189	0	976	85	624	3016
SmLINC02467-IBu	SmLINC02477-IBu	100	1395	0	0	209	1603	144	1538	0	2577	87	1603	1538
SmLINC02468-IBu	SmLINC02470-IBu	100	844	0	0	1	844	1	844	0	1559	86	976	930
SmLINC02469-IBu	SmLINC02470-IBu	100	722	0	0	117	838	209	930	0	1334	86	838	930
SmLINC02469-IBu	SmLINC02476-IBu	100	695	0	0	144	838	209	903	0	1284	83	838	903
SmLINC02472-IBu	SmLINC02476-IBu	100	817	0	0	1	817	1	817	0	1509	86	949	903
SmLINC02473-IBu	SmLINC02477-IBu	100	1253	0	0	189	1441	286	1538	0	2314	87	1441	1538
SmLINC02473-IBu	SmLINC02474-IBu	100	1253	0	0	189	1441	378	1630	0	2314	87	1441	1630
SmLINC02473-IBu	SmLINC02467-IBu	100	1253	0	0	189	1441	351	1603	0	2314	87	1441	1603
SmLINC02474-IBu	SmLINC02477-IBu	100	1422	0	0	209	1630	117	1538	0	2627	87	1630	1538
SmLINC02475-IBu	SmLINC02468-IBu	100	768	0	0	117	884	209	976	0	1419	87	884	976
SmLINC02475-IBu	SmLINC02469-IBu	100	752	0	0	1	752	1	752	0	1389	85	884	838
SmLINC02475-IBu	SmLINC02472-IBu	100	741	0	0	144	884	209	949	0	1369	84	884	949
SmLINC02477-IBu	SmLINC02473-IBu	100	1253	0	0	286	1538	189	1441	0	2314	81	1538	1441
SmLINC02478-IBu	SmLINC02463-IBu	100	361	0	0	79	439	1420	1780	0	667	82	439	1794
SmLINC02478-IBu	SmLINC02461-IBu	100	361	0	0	79	439	232	592	0	667	82	439	606
SmLINC02479-IBu	SmLINC02462-IBu	100	318	0	0	79	396	232	549	3e-168	588	80	396	563
SmLINC02479-IBu	SmLINC02457-IBu	100	318	0	0	79	396	1420	1737	3e-168	588	80	396	1751
SmLINC02480-IBu	SmLINC02516-IBu	100	1173	0	0	161	1333	1840	668	0	2167	88	1333	1970
SmLINC02480-IBu	SmLINC02515-IBu	100	1173	0	0	161	1333	1806	634	0	2167	88	1333	1936
SmLINC02480-IBu	SmLINC02514-IBu	100	1173	0	0	161	1333	1893	721	0	2167	88	1333	2023
SmLINC02480-IBu	SmLINC02513-IBu	100	1173	0	0	161	1333	1817	645	0	2167	88	1333	1947
SmLINC02480-IBu	SmLINC02511-IBu	100	1173	0	0	161	1333	1362	190	0	2167	88	1333	1492
SmLINC02489-IBu	SmLINC02494-IBu	100	572	0	0	118	689	185	756	0	1057	83	689	756
SmLINC02489-IBu	SmLINC02453-IBu	100	572	0	0	118	689	1662	2233	0	1057	83	689	3016
SmLINC02490-IBu	SmLINC02497-IBu	100	447	0	0	88	534	60	506	0	826	84	534	506
SmLINC02497-IBu	SmLINC02490-IBu	100	447	0	0	60	506	88	534	0	826	88	506	534
SmLINC02500-IBu	SmLINC02504-IBu	100	728	0	0	108	835	1333	2060	0	1345	87	835	2082
SmLINC02500-IBu	SmLINC02501-IBu	100	728	0	0	108	835	197	924	0	1345	87	835	924
SmLINC02502-IBu	SmLINC02499-IBu	100	692	0	0	108	799	549	1240	0	1279	87	799	1240
SmLINC02505-IBu	SmLINC02513-IBu	100	1627	0	0	133	1759	1	1627	0	3005	83	1963	1947
SmLINC02506-IBu	SmLINC02505-IBu	100	1288	0	0	301	1588	676	1963	0	2379	81	1588	1963
SmLINC02506-IBu	SmLINC02507-IBu	100	1286	0	0	303	1588	111	1396	0	2375	81	1588	1396
SmLINC02507-IBu	SmLINC02511-IBu	100	1172	0	0	21	1192	1	1172	0	2165	84	1396	1492
SmLINC02512-IBu	SmLINC02514-IBu	100	621	0	0	1	621	1	621	0	1147	83	751	2023
SmLINC02512-IBu	SmLINC02509-IBu	100	621	0	0	1	621	23	643	0	1147	83	751	818
SmLINC02513-IBu	SmLINC02505-IBu	100	1627	0	0	1	1627	133	1759	0	3005	84	1947	1963
SmLINC02515-IBu	SmLINC02516-IBu	100	1656	0	0	281	1936	315	1970	0	3059	86	1936	1970
SmLINC02515-IBu	SmLINC02514-IBu	100	1580	0	0	357	1936	444	2023	0	2918	82	1936	2023
SmLINC02516-IBu	SmLINC02515-IBu	100	1656	0	0	315	1970	281	1936	0	3059	84	1970	1936
SmLINC02516-IBu	SmLINC02514-IBu	100	1580	0	0	391	1970	444	2023	0	2918	80	1970	2023
SmLINC02517-IBu	SmLINC02516-IBu	100	568	0	0	1	568	1	568	0	1050	81	698	1970
SmLINC02517-IBu	SmLINC02510-IBu	100	568	0	0	1	568	23	590	0	1050	81	698	765
SmLINC02525-IBu	SmLINC02526-IBu	100	659	0	0	163	821	280	938	0	1218	80	821	938
SmLINC02535-IBu	SmLINC02538-IBu	100	911	0	0	186	1096	1570	2480	0	1683	83	1096	2480
SmLINC02535-IBu	SmLINC02537-IBu	100	911	0	0	186	1096	1631	2541	0	1683	83	1096	2541
SmLINC02545-IBu	SmLINC02538-IBu	100	1039	0	0	261	1299	1164	2202	0	1919	80	1299	2480
SmLINC02554-IBu	SmLINC02557-IBu	100	683	0	0	87	769	136	818	0	1262	89	769	818
SmLINC02556-IBu	SmLINC02558-IBu	100	645	0	0	136	780	87	731	0	1192	83	780	731
SmLINC02557-IBu	SmLINC02554-IBu	100	683	0	0	136	818	87	769	0	1262	83	818	769
SmLINC02558-IBu	SmLINC02556-IBu	100	645	0	0	87	731	136	780	0	1192	88	731	780
SmLINC02560-IBu	SmLINC02566-IBu	100	914	0	0	129	1042	1612	2525	0	1688	88	1042	2525
SmLINC02561-IBu	SmLINC02563-IBu	100	833	0	0	1	833	1	833	0	1539	80	1039	1282
SmLINC02561-IBu	SmLINC02562-IBu	100	833	0	0	1	833	1	833	0	1539	80	1039	1319
SmLINC02567-IBu	SmLINC02563-IBu	100	746	0	0	1	746	1	746	0	1378	86	871	1282
SmLINC02567-IBu	SmLINC02562-IBu	100	746	0	0	1	746	1	746	0	1378	86	871	1319
SmLINC02567-IBu	SmLINC02561-IBu	100	746	0	0	1	746	1	746	0	1378	86	871	1039
SmLINC02568-IBu	SmLINC02565-IBu	100	1407	0	0	130	1536	128	1534	0	2599	80	1762	1534
SmLINC02571-IBu	SmLINC02569-IBu	100	1847	0	0	253	2099	855	2701	0	3411	88	2099	2701
SmLINC02571-IBu	SmLINC02568-IBu	100	1743	0	0	357	2099	20	1762	0	3219	83	2099	1762
SmLINC02573-IBu	SmLINC02572-IBu	100	546	0	0	1	546	55	600	0	1009	83	654	600
SmLINC02574-IBu	SmLINC02570-IBu	100	583	0	0	1	583	55	637	0	1077	84	691	637
SmLINC02575-IBu	SmLINC02571-IBu	100	1632	0	0	199	1830	468	2099	0	3014	84	1938	2099
SmLINC02575-IBu	SmLINC02569-IBu	100	1632	0	0	199	1830	1070	2701	0	3014	84	1938	2701
SmLINC02575-IBu	SmLINC02568-IBu	100	1632	0	0	199	1830	131	1762	0	3014	84	1938	1762
SmLINC02583-IBu	SmLINC02582-IBu	100	1822	0	0	247	2068	114	1935	0	3365	88	2068	1935
SmLINC02597-IBu	SmLINC02598-IBu	100	938	0	0	134	1071	212	1149	0	1733	88	1071	1149
SmLINC02598-IBu	SmLINC02599-IBu	100	938	0	0	212	1149	125	1062	0	1733	82	1149	1080
SmLINC02598-IBu	SmLINC02597-IBu	100	938	0	0	212	1149	134	1071	0	1733	82	1149	1071
SmLINC02599-IBu	SmLINC02598-IBu	100	938	0	0	125	1062	212	1149	0	1733	87	1080	1149
SmLINC02606-IBu	SmLINC02602-IBu	100	5423	0	0	570	5992	5453	31	0	10015	87	6235	9679
SmLINC02615-IBu	SmLINC02616-IBu	100	644	0	0	1	644	1131	1774	0	1190	89	727	1775
SmLINC02621-IBu	SmLINC02626-IBu	100	410	0	0	52	461	504	913	0	758	89	461	914
SmLINC02621-IBu	SmLINC02625-IBu	100	410	0	0	52	461	458	867	0	758	89	461	868
SmLINC02621-IBu	SmLINC02624-IBu	100	410	0	0	52	461	112	521	0	758	89	461	522
SmLINC02621-IBu	SmLINC02628-IBu	100	402	0	0	52	453	2169	1768	0	743	87	461	4986
SmLINC02621-IBu	SmLINC02620-IBu	100	402	0	0	52	453	2672	3073	0	743	87	461	6489
SmLINC02626-IBu	SmLINC02625-IBu	100	807	0	0	108	914	62	868	0	1491	88	914	868
SmLINC02627-IBu	SmLINC02626-IBu	100	411	0	0	62	472	504	914	0	760	87	472	914
SmLINC02627-IBu	SmLINC02625-IBu	100	411	0	0	62	472	458	868	0	760	87	472	868
SmLINC02627-IBu	SmLINC02624-IBu	100	411	0	0	62	472	112	522	0	760	87	472	522
SmLINC02627-IBu	SmLINC02628-IBu	100	402	0	0	62	463	2169	1768	0	743	85	472	4986
SmLINC02627-IBu	SmLINC02620-IBu	100	402	0	0	62	463	2672	3073	0	743	85	472	6489
SmLINC02631-IBu	SmLINC02630-IBu	100	2981	0	0	1	2981	1	2981	0	5505	80	3741	5924
SmLINC02635-IBu	SmLINC02637-IBu	100	470	0	0	111	580	216	685	0	869	81	580	685
SmLINC02656-IBu	SmLINC02661-IBu	100	6187	0	0	1082	7268	106	6292	0	11426	85	7268	6292
SmLINC02658-IBu	SmLINC02657-IBu	100	6534	0	0	1529	8062	49	6582	0	12067	81	8062	6582
SmLINC02660-IBu	SmLINC02657-IBu	100	6534	0	0	1217	7750	49	6582	0	12067	84	7750	6582
SmLINC02661-IBu	SmLINC02655-IBu	100	5072	0	0	1221	6292	24	5095	0	9367	81	6292	5095
SmLINC02663-IBu	SmLINC02664-IBu	100	1626	0	0	283	1908	79	1704	0	3003	85	1908	1704
SmLINC02663-IBu	SmLINC02662-IBu	100	1619	0	0	283	1901	107	1725	0	2990	85	1908	6464
SmLINC02663-IBu	SmLINC02658-IBu	100	1572	0	0	283	1854	54	1625	0	2904	82	1908	8062
SmLINC02696-IBu	SmLINC02698-IBu	100	468	0	0	1	468	228	695	0	865	81	579	835
SmLINC02698-IBu	SmLINC02700-IBu	100	695	0	0	1	695	1	695	0	1284	83	835	791
SmLINC02700-IBu	SmLINC02698-IBu	100	695	0	0	1	695	1	695	0	1284	88	791	835
SmLINC02712-IBu	SmLINC02711-IBu	100	853	0	0	103	955	63	915	0	1576	89	955	915
SmLINC02718-IBu	SmLINC02719-IBu	100	608	0	0	111	718	1	608	0	1123	81	755	608
SmLINC02725-IBu	SmLINC02727-IBu	100	971	0	0	1	971	1	971	0	1794	89	1092	971
SmLINC02727-IBu	SmLINC02728-IBu	100	810	0	0	157	966	1	810	0	1496	83	971	810
SmLINC02750-IBu	SmLINC02751-IBu	100	1225	0	0	178	1402	488	1712	0	2263	87	1402	1712
SmLINC02756-IBu	SmLINC02757-IBu	100	1281	0	0	170	1450	700	1980	0	2366	88	1450	1980
SmLINC02762-IBu	SmLINC02761-IBu	100	1171	0	0	240	1410	390	1560	0	2163	83	1410	1560
SmLINC02773-IBu	SmLINC02774-IBu	100	1778	0	0	1	1778	1	1778	0	3284	87	2048	2426
SmLINC02779-IBu	SmLINC02763-IBu	100	1798	0	0	26	1823	1379	3176	0	3321	86	2080	4859
SmLINC02779-IBu	SmLINC02768-IBu	100	1718	0	0	106	1823	1421	3138	0	3173	83	2080	4821
SmLINC02789-IBu	SmLINC02787-IBu	100	752	0	0	153	904	32	783	0	1389	83	904	783
SmLINC02804-IBu	SmLINC02807-IBu	100	1208	0	0	243	1450	182	1389	0	2231	83	1450	1389
SmLINC02807-IBu	SmLINC02804-IBu	100	1208	0	0	182	1389	243	1450	0	2231	87	1389	1450
SmLINC02818-IBu	SmLINC02823-IBu	100	4618	0	0	616	5233	1088	5705	0	8528	88	5233	5705
SmLINC02818-IBu	SmLINC02822-IBu	100	4616	0	0	618	5233	866	5481	0	8525	88	5233	5481
SmLINC02820-IBu	SmLINC02824-IBu	100	3975	0	0	204	4178	1088	5062	0	7341	82	4821	9292
SmLINC02821-IBu	SmLINC02818-IBu	100	3760	0	0	25	3784	480	4239	0	6944	83	4503	5233
SmLINC02821-IBu	SmLINC02820-IBu	100	3721	0	0	64	3784	107	3827	0	6872	83	4503	4821
SmLINC02821-IBu	SmLINC02824-IBu	100	3624	0	0	161	3784	1088	4711	0	6693	80	4503	9292
SmLINC02821-IBu	SmLINC02823-IBu	100	3624	0	0	161	3784	1088	4711	0	6693	80	4503	5705
SmLINC02821-IBu	SmLINC02822-IBu	100	3622	0	0	163	3784	866	4487	0	6689	80	4503	5481
SmLINC02822-IBu	SmLINC02820-IBu	100	4616	0	0	866	5481	206	4821	0	8525	84	5481	4821
SmLINC02822-IBu	SmLINC02818-IBu	100	4616	0	0	866	5481	618	5233	0	8525	84	5481	5233
SmLINC02823-IBu	SmLINC02824-IBu	100	5062	0	0	1	5062	1	5062	0	9348	89	5705	9292
SmLINC02823-IBu	SmLINC02820-IBu	100	4618	0	0	1088	5705	204	4821	0	8528	81	5705	4821
SmLINC02823-IBu	SmLINC02818-IBu	100	4618	0	0	1088	5705	616	5233	0	8528	81	5705	5233
SmLINC02838-IBu	SmLINC02842-IBu	100	1189	0	0	1	1189	709	1897	0	2196	81	1459	1897
SmLINC02838-IBu	SmLINC02840-IBu	100	1189	0	0	1	1189	663	1851	0	2196	81	1459	1851
SmLINC02839-IBu	SmLINC02840-IBu	100	1549	0	0	1	1549	1	1549	0	2861	82	1891	1851
SmLINC02840-IBu	SmLINC02839-IBu	100	1549	0	0	1	1549	1	1549	0	2861	84	1851	1891
SmLINC02841-IBu	SmLINC02842-IBu	100	1595	0	0	1	1595	1	1595	0	2946	82	1937	1897
SmLINC02842-IBu	SmLINC02841-IBu	100	1595	0	0	1	1595	1	1595	0	2946	84	1897	1937
SmLINC02844-IBu	SmLINC02847-IBu	100	606	0	0	116	721	156	761	0	1120	84	721	761
SmLINC02847-IBu	SmLINC02844-IBu	100	606	0	0	156	761	116	721	0	1120	80	761	721
SmLINC02850-IBu	SmLINC02849-IBu	100	895	0	0	1	895	1	895	0	1653	88	1016	975
SmLINC02863-IBu	SmLINC02865-IBu	100	966	0	0	250	1215	50	1015	0	1784	80	1215	1027
SmLINC02864-IBu	SmLINC02865-IBu	100	846	0	0	140	985	182	1027	0	1563	86	985	1027
SmLINC02864-IBu	SmLINC02863-IBu	100	834	0	0	140	973	382	1215	0	1541	85	985	1215
SmLINC02865-IBu	SmLINC02864-IBu	100	846	0	0	182	1027	140	985	0	1563	82	1027	985
SmLINC02865-IBu	SmLINC02861-IBu	100	834	0	0	182	1015	340	1173	0	1541	81	1027	1173
SmLINC02884-IBu	SmLINC02885-IBu	100	1449	0	0	356	1804	55	1503	0	2676	80	1804	1503
SmLINC02896-IBu	SmLINC02893-IBu	100	1131	0	0	1	1131	905	2035	0	2089	85	1332	2276
SmLINC02896-IBu	SmLINC02895-IBu	100	1127	0	0	1	1127	1	1127	0	2082	85	1332	1178
SmLINC02896-IBu	SmLINC02894-IBu	100	1127	0	0	1	1127	1124	2250	0	2082	85	1332	2491
SmLINC02913-IBu	SmLINC02914-IBu	100	1470	0	0	43	1512	1	1470	0	2715	89	1661	1470
SmLINC02934-IBu	SmLINC02936-IBu	100	612	0	0	95	706	159	770	0	1131	87	706	770
SmLINC02934-IBu	SmLINC02935-IBu	100	612	0	0	95	706	124	735	0	1131	87	706	735
SmLINC02935-IBu	SmLINC02936-IBu	100	641	0	0	95	735	130	770	0	1184	87	735	770
SmLINC02935-IBu	SmLINC02937-IBu	100	612	0	0	124	735	68	679	0	1131	83	735	719
SmLINC02935-IBu	SmLINC02934-IBu	100	612	0	0	124	735	95	706	0	1131	83	735	706
SmLINC02936-IBu	SmLINC02935-IBu	100	641	0	0	130	770	95	735	0	1184	83	770	735
SmLINC02937-IBu	SmLINC02936-IBu	100	612	0	0	68	679	159	770	0	1131	85	719	770
SmLINC02937-IBu	SmLINC02935-IBu	100	612	0	0	68	679	124	735	0	1131	85	719	735
SmLINC02943-IBu	SmLINC02944-IBu	100	247	0	0	32	278	31	277	7e-129	457	89	278	277
SmLINC02944-IBu	SmLINC02943-IBu	100	247	0	0	31	277	32	278	7e-129	457	89	277	278
SmLINC02955-IBu	SmLINC02954-IBu	100	1490	0	0	180	1669	459	1948	0	2752	89	1669	1948
SmLINC02970-IBu	SmLINC02966-IBu	100	3611	0	0	695	4305	259	3869	0	6669	84	4305	3869
SmLINC02971-IBu	SmLINC02972-IBu	100	1051	0	0	85	1135	150	1200	0	1941	82	1282	1288
SmLINC02972-IBu	SmLINC02971-IBu	100	1051	0	0	150	1200	85	1135	0	1941	82	1288	1282
SmLINC02996-IBu	SmLINC02998-IBu	100	933	0	0	1	933	8	940	0	1724	82	1142	940
SmLINC03020-IBu	SmLINC03021-IBu	100	1602	0	0	224	1825	181	1782	0	2959	88	1825	1782
SmLINC03022-IBu	SmLINC03026-IBu	100	1228	0	0	181	1408	224	1451	0	2268	87	1408	1451
SmLINC03023-IBu	SmLINC03025-IBu	100	993	0	0	181	1173	224	1216	0	1834	85	1173	1216
SmLINC03025-IBu	SmLINC03023-IBu	100	993	0	0	224	1216	181	1173	0	1834	82	1216	1173
SmLINC03026-IBu	SmLINC03022-IBu	100	1228	0	0	224	1451	181	1408	0	2268	85	1451	1408
SmLINC03028-IBu	SmLINC03027-IBu	100	1002	0	0	143	1144	1	1002	0	1851	88	1144	1092
SmLINC03039-IBu	SmLINC03031-IBu	100	1210	0	0	225	1434	1	1210	0	2235	84	1434	1269
SmLINC03064-IBu	SmLINC03065-IBu	100	1862	0	0	344	2205	778	2639	0	3439	84	2205	2639
SmLINC03072-IBu	SmLINC03076-IBu	100	1059	0	0	1	1059	1291	233	0	1956	87	1215	1785
SmLINC03080-IBu	SmLINC03081-IBu	100	489	0	0	22	510	1	489	0	904	84	579	489
SmLINC03104-IBu	SmLINC03105-IBu	100	736	0	0	159	894	203	938	0	1360	82	894	938
SmLINC03112-IBu	SmLINC03114-IBu	100	822	0	0	166	987	1	822	0	1519	83	987	830
SmLINC03119-IBu	SmLINC03120-IBu	100	1784	0	0	362	2145	58	1841	0	3295	83	2145	1841
SmLINC03131-IBu	SmLINC03132-IBu	100	395	0	0	92	486	68	462	0	730	81	486	462
SmLINC03132-IBu	SmLINC03131-IBu	100	395	0	0	68	462	92	486	0	730	85	462	486
SmLINC03132-IBu	SmLINC03128-IBu	100	395	0	0	68	462	92	486	0	730	85	462	1426
SmLINC03139-IBu	SmLINC03135-IBu	100	869	0	0	35	903	1	869	0	1605	85	1021	869
SmLINC03146-IBu	SmLINC03150-IBu	100	624	0	0	1	624	605	1228	0	1153	80	784	3080
SmLINC03152-IBu	SmLINC03164-IBu	100	443	0	0	1	443	106	548	0	819	87	507	1007
SmLINC03152-IBu	SmLINC03163-IBu	100	443	0	0	1	443	106	548	0	819	87	507	943
SmLINC03152-IBu	SmLINC03155-IBu	100	440	0	0	1	440	14	453	0	813	87	507	1422
SmLINC03162-IBu	SmLINC03166-IBu	100	669	0	0	1	669	1	669	0	1236	80	835	899
SmLINC03163-IBu	SmLINC03164-IBu	100	777	0	0	1	777	1	777	0	1435	82	943	1007
SmLINC03174-IBu	SmLINC03175-IBu	100	690	0	0	115	804	49	738	0	1275	86	804	738
SmLINC03178-IBu	SmLINC03183-IBu	100	1482	0	0	1	1482	26	1507	0	2737	82	1804	1507
SmLINC03178-IBu	SmLINC03181-IBu	100	1448	0	0	47	1494	43	1490	0	2675	80	1804	1490
SmLINC03178-IBu	SmLINC03182-IBu	100	1436	0	0	47	1482	19	1454	0	2652	80	1804	1454
SmLINC03189-IBu	SmLINC03190-IBu	100	1243	0	0	314	1556	490	1732	0	2296	80	1556	1732
SmLINC03191-IBu	SmLINC03193-IBu	100	333	0	0	1	333	1	333	1e-176	616	85	392	741
SmLINC03191-IBu	SmLINC03190-IBu	100	333	0	0	1	333	1	333	1e-176	616	85	392	1732
SmLINC03191-IBu	SmLINC03188-IBu	100	333	0	0	1	333	1	333	1e-176	616	85	392	1575
SmLINC03191-IBu	SmLINC03192-IBu	100	314	0	0	1	314	1	314	5e-166	580	80	392	863
SmLINC03191-IBu	SmLINC03189-IBu	100	314	0	0	1	314	1	314	5e-166	580	80	392	1556
SmLINC03200-IBu	SmLINC03201-IBu	100	406	0	0	1	406	1	406	0	750	88	464	1106
SmLINC03207-IBu	SmLINC03217-IBu	100	672	0	0	120	791	52	723	0	1242	85	791	842
SmLINC03207-IBu	SmLINC03216-IBu	100	672	0	0	120	791	728	1399	0	1242	85	791	1518
SmLINC03207-IBu	SmLINC03214-IBu	100	672	0	0	120	791	589	1260	0	1242	85	791	1379
SmLINC03207-IBu	SmLINC03213-IBu	100	672	0	0	120	791	529	1200	0	1242	85	791	1319
SmLINC03207-IBu	SmLINC03212-IBu	100	672	0	0	120	791	768	1439	0	1242	85	791	1558
SmLINC03207-IBu	SmLINC03211-IBu	100	672	0	0	120	791	649	1320	0	1242	85	791	1439
SmLINC03207-IBu	SmLINC03210-IBu	100	672	0	0	120	791	612	1283	0	1242	85	791	1402
SmLINC03207-IBu	SmLINC03209-IBu	100	672	0	0	120	791	549	1220	0	1242	85	791	1339
SmLINC03212-IBu	SmLINC03210-IBu	100	1298	0	0	261	1558	105	1402	0	2398	83	1558	1402
SmLINC03212-IBu	SmLINC03214-IBu	100	1275	0	0	284	1558	105	1379	0	2355	82	1558	1379
SmLINC03216-IBu	SmLINC03209-IBu	100	1235	0	0	284	1518	105	1339	0	2281	81	1518	1339
SmLINC03217-IBu	SmLINC03208-IBu	100	672	0	0	52	723	272	943	0	1242	80	842	943
SmLINC03217-IBu	SmLINC03207-IBu	100	672	0	0	52	723	120	791	0	1242	80	842	791
SmLINC03221-IBu	SmLINC03220-IBu	100	388	0	0	85	472	1068	1455	0	717	82	472	1455
SmLINC03221-IBu	SmLINC03218-IBu	100	388	0	0	85	472	794	1181	0	717	82	472	1181
SmLINC03232-IBu	SmLINC03231-IBu	100	719	0	0	1	719	1	719	0	1328	86	833	749
SmLINC03232-IBu	SmLINC03233-IBu	100	717	0	0	1	717	1	717	0	1325	86	833	1172
SmLINC03233-IBu	SmLINC03235-IBu	100	951	0	0	222	1172	458	1408	0	1757	81	1172	1457
SmLINC03236-IBu	SmLINC03235-IBu	100	1000	0	0	224	1223	458	1457	0	1847	82	1223	1457
SmLINC03241-IBu	SmLINC03245-IBu	100	1619	0	0	1	1619	1	1619	0	2990	81	2007	1752
SmLINC03243-IBu	SmLINC03244-IBu	100	4070	0	0	1	4070	1	4070	0	7516	81	5037	4458
SmLINC03246-IBu	SmLINC03256-IBu	100	670	0	0	135	804	1203	1872	0	1238	83	804	1880
SmLINC03246-IBu	SmLINC03247-IBu	100	670	0	0	135	804	1504	2173	0	1238	83	804	2173
SmLINC03251-IBu	SmLINC03250-IBu	100	1109	0	0	257	1365	1279	2387	0	2049	81	1365	2387
SmLINC03252-IBu	SmLINC03255-IBu	100	1194	0	0	142	1335	1351	2544	0	2206	89	1335	2544
SmLINC03252-IBu	SmLINC03253-IBu	100	1194	0	0	142	1335	257	1450	0	2206	89	1335	1450
SmLINC03253-IBu	SmLINC03252-IBu	100	1194	0	0	257	1450	142	1335	0	2206	82	1450	1335
SmLINC03258-IBu	SmLINC03257-IBu	100	836	0	0	1	836	1	836	0	1544	89	943	1379
SmLINC03275-IBu	SmLINC03276-IBu	100	474	0	0	1	474	257	730	0	876	80	593	730
SmLINC03284-IBu	SmLINC03280-IBu	100	813	0	0	97	909	1	813	0	1502	89	909	1268
SmLINC03287-IBu	SmLINC03285-IBu	100	514	0	0	127	640	134	647	0	950	80	640	780
SmLINC03300-IBu	SmLINC03304-IBu	100	2464	0	0	451	2914	996	3459	0	4551	85	2914	3459
SmLINC03300-IBu	SmLINC03302-IBu	100	2464	0	0	451	2914	431	2894	0	4551	85	2914	2894
SmLINC03300-IBu	SmLINC03301-IBu	100	2464	0	0	451	2914	1220	3683	0	4551	85	2914	3683
SmLINC03302-IBu	SmLINC03304-IBu	100	2467	0	0	428	2894	993	3459	0	4556	85	2894	3459
SmLINC03302-IBu	SmLINC03301-IBu	100	2467	0	0	428	2894	1217	3683	0	4556	85	2894	3683
SmLINC03302-IBu	SmLINC03303-IBu	100	2464	0	0	431	2894	237	2700	0	4551	85	2894	2700
SmLINC03302-IBu	SmLINC03300-IBu	100	2464	0	0	431	2894	451	2914	0	4551	85	2894	2914
SmLINC03304-IBu	SmLINC03299-IBu	100	2847	0	0	175	3021	3246	400	0	5258	82	3459	5287
SmLINC03308-IBu	SmLINC03307-IBu	100	978	0	0	154	1131	590	1567	0	1807	86	1131	1567
SmLINC03308-IBu	SmLINC03306-IBu	100	907	0	0	225	1131	975	1881	0	1676	80	1131	1881
SmLINC03308-IBu	SmLINC03304-IBu	100	907	0	0	225	1131	996	1902	0	1676	80	1131	3459
SmLINC03308-IBu	SmLINC03302-IBu	100	907	0	0	225	1131	431	1337	0	1676	80	1131	2894
SmLINC03308-IBu	SmLINC03301-IBu	100	907	0	0	225	1131	1220	2126	0	1676	80	1131	3683
SmLINC03308-IBu	SmLINC03299-IBu	100	907	0	0	225	1131	2425	1519	0	1676	80	1131	5287
SmLINC03321-IBu	SmLINC03320-IBu	100	650	0	0	94	743	17	666	0	1201	87	743	666
SmLINC03336-IBu	SmLINC03334-IBu	100	765	0	0	115	879	1	765	0	1413	83	920	765
SmLINC03341-IBu	SmLINC03340-IBu	100	1082	0	0	136	1217	103	1184	0	1999	89	1217	1184
SmLINC03342-IBu	SmLINC03343-IBu	100	1041	0	0	136	1176	103	1143	0	1923	89	1176	1143
SmLINC03344-IBu	SmLINC03345-IBu	100	473	0	0	62	534	107	579	0	874	89	534	648
SmLINC03345-IBu	SmLINC03346-IBu	100	542	0	0	107	648	70	611	0	1002	84	648	611
SmLINC03346-IBu	SmLINC03345-IBu	100	542	0	0	70	611	107	648	0	1002	89	611	648
SmLINC03346-IBu	SmLINC03344-IBu	100	534	0	0	9	542	1	534	0	987	87	611	534
SmLINC03355-IBu	SmLINC03360-IBu	100	618	0	0	74	691	1	618	0	1142	89	691	833
SmLINC03355-IBu	SmLINC03359-IBu	100	618	0	0	74	691	1	618	0	1142	89	691	833
SmLINC03355-IBu	SmLINC03358-IBu	100	618	0	0	74	691	1	618	0	1142	89	691	833
SmLINC03356-IBu	SmLINC03361-IBu	100	607	0	0	74	680	1	607	0	1122	89	680	822
SmLINC03357-IBu	SmLINC03355-IBu	100	637	0	0	1	637	55	691	0	1177	83	766	691
SmLINC03380-IBu	SmLINC03378-IBu	100	561	0	0	71	631	194	754	0	1037	89	631	791
SmLINC03384-IBu	SmLINC03385-IBu	100	981	0	0	1	981	1	981	0	1812	87	1132	1082
SmLINC03388-IBu	SmLINC03390-IBu	100	1124	0	0	163	1286	193	1316	0	2076	87	1286	1316
SmLINC03388-IBu	SmLINC03389-IBu	100	1045	0	0	242	1286	328	1372	0	1930	81	1286	1372
SmLINC03388-IBu	SmLINC03387-IBu	100	1045	0	0	242	1286	479	1523	0	1930	81	1286	1523
SmLINC03389-IBu	SmLINC03387-IBu	100	1139	0	0	234	1372	385	1523	0	2104	83	1372	1523
SmLINC03390-IBu	SmLINC03388-IBu	100	1124	0	0	193	1316	163	1286	0	2076	85	1316	1286
SmLINC03414-IBu	SmLINC03415-IBu	100	615	0	0	93	707	149	763	0	1136	87	707	763
SmLINC03415-IBu	SmLINC03414-IBu	100	615	0	0	149	763	93	707	0	1136	81	763	707
SmLINC03418-IBu	SmLINC03421-IBu	100	794	0	0	122	915	642	1435	0	1467	87	915	1435
SmLINC03418-IBu	SmLINC03420-IBu	100	794	0	0	122	915	638	1431	0	1467	87	915	1431
SmLINC03418-IBu	SmLINC03419-IBu	100	794	0	0	122	915	595	1388	0	1467	87	915	1388
SmLINC03419-IBu	SmLINC03420-IBu	100	1233	0	0	156	1388	199	1431	0	2278	89	1388	1431
SmLINC03420-IBu	SmLINC03419-IBu	100	1233	0	0	199	1431	156	1388	0	2278	86	1431	1388
SmLINC03424-IBu	SmLINC03425-IBu	100	1786	0	0	211	1996	1378	3163	0	3299	89	1996	3163
SmLINC03435-IBu	SmLINC03432-IBu	100	1333	0	0	284	1616	1	1333	0	2462	82	1616	3363
SmLINC03436-IBu	SmLINC03434-IBu	100	1488	0	0	112	1599	69	1556	0	2748	87	1711	1561
SmLINC03448-IBu	SmLINC03450-IBu	100	1760	0	0	246	2005	815	2574	0	3251	88	2005	2574
SmLINC03448-IBu	SmLINC03449-IBu	100	1707	0	0	299	2005	246	1952	0	3153	85	2005	1952
SmLINC03449-IBu	SmLINC03450-IBu	100	1707	0	0	246	1952	868	2574	0	3153	87	1952	2574
SmLINC03449-IBu	SmLINC03448-IBu	100	1707	0	0	246	1952	299	2005	0	3153	87	1952	2005
SmLINC03467-IBu	SmLINC03471-IBu	100	1578	0	0	209	1786	658	2235	0	2915	88	1786	2235
SmLINC03467-IBu	SmLINC03468-IBu	100	1577	0	0	210	1786	188	1764	0	2913	88	1786	1764
SmLINC03467-IBu	SmLINC03464-IBu	100	1483	0	0	304	1786	21	1503	0	2739	83	1786	1503
SmLINC03467-IBu	SmLINC03470-IBu	100	1482	0	0	305	1786	660	2141	0	2737	83	1786	2141
SmLINC03467-IBu	SmLINC03469-IBu	100	1482	0	0	305	1786	366	1847	0	2737	83	1786	1847
SmLINC03467-IBu	SmLINC03466-IBu	100	1482	0	0	305	1786	18	1499	0	2737	83	1786	1499
SmLINC03468-IBu	SmLINC03471-IBu	100	1577	0	0	188	1764	659	2235	0	2913	89	1764	2235
SmLINC03468-IBu	SmLINC03467-IBu	100	1577	0	0	188	1764	210	1786	0	2913	89	1764	1786
SmLINC03468-IBu	SmLINC03464-IBu	100	1483	0	0	282	1764	21	1503	0	2739	84	1764	1503
SmLINC03468-IBu	SmLINC03470-IBu	100	1482	0	0	283	1764	660	2141	0	2737	84	1764	2141
SmLINC03468-IBu	SmLINC03469-IBu	100	1482	0	0	283	1764	366	1847	0	2737	84	1764	1847
SmLINC03468-IBu	SmLINC03466-IBu	100	1482	0	0	283	1764	18	1499	0	2737	84	1764	1499
SmLINC03469-IBu	SmLINC03470-IBu	100	1483	0	0	365	1847	659	2141	0	2739	80	1847	2141
SmLINC03469-IBu	SmLINC03466-IBu	100	1483	0	0	365	1847	17	1499	0	2739	80	1847	1499
SmLINC03469-IBu	SmLINC03471-IBu	100	1482	0	0	366	1847	754	2235	0	2737	80	1847	2235
SmLINC03469-IBu	SmLINC03468-IBu	100	1482	0	0	366	1847	283	1764	0	2737	80	1847	1764
SmLINC03469-IBu	SmLINC03467-IBu	100	1482	0	0	366	1847	305	1786	0	2737	80	1847	1786
SmLINC03469-IBu	SmLINC03465-IBu	100	1482	0	0	366	1847	1263	2744	0	2737	80	1847	2744
SmLINC03469-IBu	SmLINC03464-IBu	100	1482	0	0	366	1847	22	1503	0	2737	80	1847	1503
SmLINC03481-IBu	SmLINC03466-IBu	100	899	0	0	157	1055	16	914	0	1661	85	1055	1499
SmLINC03481-IBu	SmLINC03469-IBu	100	898	0	0	158	1055	365	1262	0	1659	85	1055	1847
SmLINC03481-IBu	SmLINC03480-IBu	100	897	0	0	159	1055	1110	2006	0	1657	85	1055	2006
SmLINC03481-IBu	SmLINC03479-IBu	100	897	0	0	159	1055	817	1713	0	1657	85	1055	1713
SmLINC03481-IBu	SmLINC03471-IBu	100	897	0	0	159	1055	754	1650	0	1657	85	1055	2235
SmLINC03481-IBu	SmLINC03468-IBu	100	897	0	0	159	1055	283	1179	0	1657	85	1055	1764
SmLINC03481-IBu	SmLINC03467-IBu	100	897	0	0	159	1055	305	1201	0	1657	85	1055	1786
SmLINC03481-IBu	SmLINC03465-IBu	100	897	0	0	159	1055	1263	2159	0	1657	85	1055	2744
SmLINC03481-IBu	SmLINC03464-IBu	100	897	0	0	159	1055	22	918	0	1657	85	1055	1503
SmLINC03492-IBu	SmLINC03497-IBu	100	1134	0	0	75	1208	1	1134	0	2095	85	1336	1134
SmLINC03493-IBu	SmLINC03496-IBu	100	1171	0	0	75	1245	1	1171	0	2163	85	1373	1171
SmLINC03494-IBu	SmLINC03496-IBu	100	1171	0	0	79	1249	1	1171	0	2163	88	1338	1171
SmLINC03495-IBu	SmLINC03497-IBu	100	1134	0	0	79	1212	1	1134	0	2095	87	1301	1134
SmLINC03499-IBu	SmLINC03500-IBu	100	590	0	0	1	590	1	590	0	1090	86	687	1573
SmLINC03503-IBu	SmLINC03509-IBu	100	1255	0	0	191	1445	370	1624	0	2318	87	1445	1656
SmLINC03503-IBu	SmLINC03504-IBu	100	1255	0	0	191	1445	152	1406	0	2318	87	1445	1406
SmLINC03504-IBu	SmLINC03509-IBu	100	1256	0	0	151	1406	369	1624	0	2320	89	1406	1656
SmLINC03504-IBu	SmLINC03510-IBu	100	1255	0	0	152	1406	537	1791	0	2318	89	1406	1823
SmLINC03504-IBu	SmLINC03503-IBu	100	1255	0	0	152	1406	191	1445	0	2318	89	1406	1445
SmLINC03505-IBu	SmLINC03508-IBu	100	1295	0	0	191	1485	370	1664	0	2392	87	1485	1696
SmLINC03505-IBu	SmLINC03507-IBu	100	1295	0	0	191	1485	498	1792	0	2392	87	1485	1824
SmLINC03505-IBu	SmLINC03506-IBu	100	1295	0	0	191	1485	152	1446	0	2392	87	1485	1446
SmLINC03511-IBu	SmLINC03505-IBu	100	1485	0	0	347	1831	1	1485	0	2743	80	1863	1485
SmLINC03515-IBu	SmLINC03516-IBu	100	1237	0	0	1	1237	1	1237	0	2285	83	1482	2655
SmLINC03515-IBu	SmLINC03518-IBu	100	1233	0	0	1	1233	1	1233	0	2278	83	1482	4529
SmLINC03515-IBu	SmLINC03517-IBu	100	1233	0	0	1	1233	1	1233	0	2278	83	1482	3430
SmLINC03521-IBu	SmLINC03535-IBu	100	2024	0	0	304	2327	289	2312	0	3738	87	2327	2316
SmLINC03521-IBu	SmLINC03524-IBu	100	1958	0	0	1	1958	1	1958	0	3616	84	2327	2216
SmLINC03524-IBu	SmLINC03521-IBu	100	1958	0	0	1	1958	1	1958	0	3616	88	2216	2327
SmLINC03524-IBu	SmLINC03534-IBu	100	1913	0	0	304	2216	289	2201	0	3533	86	2216	2205
SmLINC03526-IBu	SmLINC03534-IBu	100	1913	0	0	351	2263	289	2201	0	3533	85	2263	2205
SmLINC03534-IBu	SmLINC03535-IBu	100	1943	0	0	1	1943	1	1943	0	3589	88	2205	2316
SmLINC03534-IBu	SmLINC03526-IBu	100	1913	0	0	289	2201	351	2263	0	3533	87	2205	2263
SmLINC03534-IBu	SmLINC03524-IBu	100	1913	0	0	289	2201	304	2216	0	3533	87	2205	2216
SmLINC03535-IBu	SmLINC03521-IBu	100	2024	0	0	289	2312	304	2327	0	3738	87	2316	2327
SmLINC03535-IBu	SmLINC03534-IBu	100	1943	0	0	1	1943	1	1943	0	3589	84	2316	2205
SmLINC03538-IBu	SmLINC03541-IBu	100	1001	0	0	189	1189	2077	3077	0	1849	84	1189	3077
SmLINC03538-IBu	SmLINC03540-IBu	100	1001	0	0	189	1189	321	1321	0	1849	84	1189	1321
SmLINC03538-IBu	SmLINC03539-IBu	100	1001	0	0	189	1189	305	1305	0	1849	84	1189	1305
SmLINC03539-IBu	SmLINC03541-IBu	100	1063	0	0	243	1305	2015	3077	0	1964	81	1305	3077
SmLINC03540-IBu	SmLINC03541-IBu	100	1062	0	0	260	1321	2016	3077	0	1962	80	1321	3077
SmLINC03555-IBu	SmLINC03556-IBu	100	858	0	0	1	858	1	858	0	1585	86	999	965
SmLINC03556-IBu	SmLINC03555-IBu	100	858	0	0	1	858	1	858	0	1585	89	965	999
SmLINC03563-IBu	SmLINC03564-IBu	100	935	0	0	184	1118	150	1084	0	1727	84	1118	1084
SmLINC03564-IBu	SmLINC03563-IBu	100	935	0	0	150	1084	184	1118	0	1727	86	1084	1118
SmLINC03587-IBu	SmLINC03588-IBu	100	1137	0	0	39	1175	1	1137	0	2100	89	1282	1318
SmLINC03587-IBu	SmLINC03592-IBu	100	1072	0	0	104	1175	1	1072	0	1980	84	1282	1258
SmLINC03588-IBu	SmLINC03587-IBu	100	1137	0	0	1	1137	39	1175	0	2100	86	1318	1282
SmLINC03589-IBu	SmLINC03591-IBu	100	669	0	0	1	669	1	669	0	1236	84	799	928
SmLINC03592-IBu	SmLINC03587-IBu	100	1072	0	0	1	1072	104	1175	0	1980	85	1258	1282
SmLINC03592-IBu	SmLINC03581-IBu	100	1072	0	0	1	1072	165	1236	0	1980	85	1258	1886
SmLINC03595-IBu	SmLINC03599-IBu	100	314	0	0	1	314	1	314	5e-166	580	83	378	389
SmLINC03597-IBu	SmLINC03596-IBu	100	344	0	0	68	411	201	544	0	636	84	411	544
SmLINC03599-IBu	SmLINC03595-IBu	100	314	0	0	1	314	1	314	5e-166	580	81	389	378
SmLINC03609-IBu	SmLINC03610-IBu	100	447	0	0	1	447	55	501	0	826	87	511	1146
SmLINC03616-IBu	SmLINC03615-IBu	100	1674	0	0	1	1674	1	1674	0	3092	83	2020	1783
SmLINC03622-IBu	SmLINC03619-IBu	100	472	0	0	59	530	208	679	0	872	89	530	679
SmLINC03622-IBu	SmLINC03617-IBu	100	455	0	0	59	513	203	657	0	841	86	530	657
SmLINC03627-IBu	SmLINC03634-IBu	100	948	0	0	143	1090	603	1550	0	1751	80	1191	1550
SmLINC03627-IBu	SmLINC03633-IBu	100	948	0	0	143	1090	703	1650	0	1751	80	1191	1650
SmLINC03628-IBu	SmLINC03635-IBu	100	1066	0	0	85	1150	537	1602	0	1969	85	1251	1602
SmLINC03629-IBu	SmLINC03630-IBu	100	1167	0	0	151	1317	422	1588	0	2156	89	1317	1588
SmLINC03629-IBu	SmLINC03627-IBu	100	1167	0	0	151	1317	25	1191	0	2156	89	1317	1191
SmLINC03629-IBu	SmLINC03626-IBu	100	1167	0	0	151	1317	2180	3346	0	2156	89	1317	3346
SmLINC03629-IBu	SmLINC03625-IBu	100	1167	0	0	151	1317	2243	3409	0	2156	89	1317	3409
SmLINC03629-IBu	SmLINC03624-IBu	100	1167	0	0	151	1317	1963	3129	0	2156	89	1317	3129
SmLINC03629-IBu	SmLINC03635-IBu	100	1066	0	0	151	1216	537	1602	0	1969	81	1317	1602
SmLINC03630-IBu	SmLINC03635-IBu	100	1399	0	0	89	1487	204	1602	0	2584	88	1588	1602
SmLINC03633-IBu	SmLINC03634-IBu	100	1348	0	0	303	1650	203	1550	0	2490	82	1650	1550
SmLINC03634-IBu	SmLINC03633-IBu	100	1348	0	0	203	1550	303	1650	0	2490	87	1550	1650
SmLINC03635-IBu	SmLINC03630-IBu	100	1399	0	0	204	1602	89	1487	0	2584	87	1602	1588
SmLINC03641-IBu	SmLINC03643-IBu	100	989	0	0	1	989	1	989	0	1827	85	1166	1307
SmLINC03641-IBu	SmLINC03642-IBu	100	954	0	0	213	1166	179	1132	0	1762	82	1166	1132
SmLINC03642-IBu	SmLINC03641-IBu	100	954	0	0	179	1132	213	1166	0	1762	84	1132	1166
SmLINC03644-IBu	SmLINC03653-IBu	100	1284	0	0	190	1473	5916	4633	0	2372	87	1473	7357
SmLINC03644-IBu	SmLINC03652-IBu	100	1284	0	0	190	1473	6046	4763	0	2372	87	1473	7487
SmLINC03644-IBu	SmLINC03651-IBu	100	1284	0	0	190	1473	7139	5856	0	2372	87	1473	8580
SmLINC03646-IBu	SmLINC03645-IBu	100	5068	0	0	1045	6112	1956	7023	0	9359	83	6112	7023
SmLINC03649-IBu	SmLINC03650-IBu	100	1508	0	0	205	1712	675	2182	0	2785	88	1712	2182
SmLINC03649-IBu	SmLINC03653-IBu	100	1457	0	0	256	1712	7002	5546	0	2691	85	1712	7357
SmLINC03649-IBu	SmLINC03652-IBu	100	1457	0	0	256	1712	7132	5676	0	2691	85	1712	7487
SmLINC03649-IBu	SmLINC03651-IBu	100	1457	0	0	256	1712	8225	6769	0	2691	85	1712	8580
SmLINC03653-IBu	SmLINC03652-IBu	100	5868	0	0	1490	7357	1620	7487	0	10837	80	7357	7487
SmLINC03653-IBu	SmLINC03651-IBu	100	5868	0	0	1490	7357	2713	8580	0	10837	80	7357	8580
SmLINC03665-IBu	SmLINC03670-IBu	100	3442	0	0	1	3442	1	3442	0	6357	80	4311	4384
SmLINC03665-IBu	SmLINC03668-IBu	100	3441	0	0	1	3441	1	3441	0	6355	80	4311	6298
SmLINC03665-IBu	SmLINC03669-IBu	100	3438	0	0	1	3438	1	3438	0	6349	80	4311	6294
SmLINC03666-IBu	SmLINC03670-IBu	100	3437	0	0	1	3437	1	3437	0	6348	80	4307	4384
SmLINC03666-IBu	SmLINC03669-IBu	100	3437	0	0	1	3437	1	3437	0	6348	80	4307	6294
SmLINC03666-IBu	SmLINC03668-IBu	100	3437	0	0	1	3437	1	3437	0	6348	80	4307	6298
SmLINC03672-IBu	SmLINC03670-IBu	100	389	0	0	1	389	1136	748	0	719	85	458	4384
SmLINC03672-IBu	SmLINC03669-IBu	100	389	0	0	1	389	1136	748	0	719	85	458	6294
SmLINC03672-IBu	SmLINC03668-IBu	100	389	0	0	1	389	1136	748	0	719	85	458	6298
SmLINC03672-IBu	SmLINC03666-IBu	100	389	0	0	1	389	1136	748	0	719	85	458	4307
SmLINC03672-IBu	SmLINC03665-IBu	100	389	0	0	1	389	1136	748	0	719	85	458	4311
SmLINC03693-IBu	SmLINC03692-IBu	100	520	0	0	64	583	415	934	0	961	89	583	934
SmLINC03730-IBu	SmLINC03732-IBu	100	606	0	0	81	686	1	606	0	1120	86	701	606
SmLINC03739-IBu	SmLINC03738-IBu	100	1445	0	0	353	1797	100	1544	0	2669	80	1813	1544
SmLINC03745-IBu	SmLINC03757-IBu	100	1493	0	0	338	1830	1	1493	0	2758	82	1830	1498
SmLINC03747-IBu	SmLINC03764-IBu	100	1466	0	0	338	1803	1	1466	0	2708	81	1803	1471
SmLINC03750-IBu	SmLINC03762-IBu	100	2114	0	0	338	2451	1	2114	0	3904	86	2451	2330
SmLINC03751-IBu	SmLINC03755-IBu	100	2141	0	0	338	2478	1	2141	0	3954	86	2478	2357
SmLINC03753-IBu	SmLINC03758-IBu	100	1376	0	0	1	1376	1	1376	0	2542	87	1573	1513
SmLINC03753-IBu	SmLINC03760-IBu	100	1254	0	0	1	1254	1	1254	0	2316	80	1573	2392
SmLINC03753-IBu	SmLINC03759-IBu	100	1254	0	0	1	1254	1	1254	0	2316	80	1573	1533
SmLINC03753-IBu	SmLINC03756-IBu	100	1254	0	0	1	1254	1	1254	0	2316	80	1573	2365
SmLINC03753-IBu	SmLINC03754-IBu	100	1254	0	0	1	1254	1	1254	0	2316	80	1573	1506
SmLINC03754-IBu	SmLINC03760-IBu	100	1336	0	0	1	1336	1	1336	0	2468	89	1506	2392
SmLINC03754-IBu	SmLINC03759-IBu	100	1336	0	0	1	1336	1	1336	0	2468	89	1506	1533
SmLINC03754-IBu	SmLINC03758-IBu	100	1254	0	0	1	1254	1	1254	0	2316	83	1506	1513
SmLINC03754-IBu	SmLINC03753-IBu	100	1254	0	0	1	1254	1	1254	0	2316	83	1506	1573
SmLINC03757-IBu	SmLINC03764-IBu	100	1301	0	0	1	1301	1	1301	0	2403	87	1498	1471
SmLINC03757-IBu	SmLINC03762-IBu	100	1301	0	0	1	1301	1	1301	0	2403	87	1498	2330
SmLINC03757-IBu	SmLINC03750-IBu	100	1301	0	0	1	1301	338	1638	0	2403	87	1498	2451
SmLINC03757-IBu	SmLINC03747-IBu	100	1301	0	0	1	1301	338	1638	0	2403	87	1498	1803
SmLINC03757-IBu	SmLINC03742-IBu	100	1301	0	0	1	1301	1693	2993	0	2403	87	1498	3362
SmLINC03757-IBu	SmLINC03763-IBu	100	1219	0	0	1	1219	1	1219	0	2252	81	1498	2397
SmLINC03758-IBu	SmLINC03760-IBu	100	1254	0	0	1	1254	1	1254	0	2316	83	1513	2392
SmLINC03758-IBu	SmLINC03759-IBu	100	1254	0	0	1	1254	1	1254	0	2316	83	1513	1533
SmLINC03758-IBu	SmLINC03756-IBu	100	1254	0	0	1	1254	1	1254	0	2316	83	1513	2365
SmLINC03758-IBu	SmLINC03754-IBu	100	1254	0	0	1	1254	1	1254	0	2316	83	1513	1506
SmLINC03759-IBu	SmLINC03756-IBu	100	1336	0	0	1	1336	1	1336	0	2468	87	1533	2365
SmLINC03759-IBu	SmLINC03754-IBu	100	1336	0	0	1	1336	1	1336	0	2468	87	1533	1506
SmLINC03759-IBu	SmLINC03758-IBu	100	1254	0	0	1	1254	1	1254	0	2316	82	1533	1513
SmLINC03759-IBu	SmLINC03753-IBu	100	1254	0	0	1	1254	1	1254	0	2316	82	1533	1573
SmLINC03761-IBu	SmLINC03752-IBu	100	1219	0	0	1	1219	338	1556	0	2252	84	1444	1870
SmLINC03761-IBu	SmLINC03749-IBu	100	1219	0	0	1	1219	338	1556	0	2252	84	1444	1816
SmLINC03761-IBu	SmLINC03748-IBu	100	1219	0	0	1	1219	338	1556	0	2252	84	1444	2491
SmLINC03761-IBu	SmLINC03746-IBu	100	1219	0	0	1	1219	338	1556	0	2252	84	1444	2518
SmLINC03761-IBu	SmLINC03744-IBu	100	1219	0	0	1	1219	338	1556	0	2252	84	1444	1843
SmLINC03764-IBu	SmLINC03757-IBu	100	1301	0	0	1	1301	1	1301	0	2403	88	1471	1498
SmLINC03764-IBu	SmLINC03755-IBu	100	1301	0	0	1	1301	1	1301	0	2403	88	1471	2357
SmLINC03764-IBu	SmLINC03751-IBu	100	1301	0	0	1	1301	338	1638	0	2403	88	1471	2478
SmLINC03764-IBu	SmLINC03745-IBu	100	1301	0	0	1	1301	338	1638	0	2403	88	1471	1830
SmLINC03764-IBu	SmLINC03763-IBu	100	1219	0	0	1	1219	1	1219	0	2252	83	1471	2397
SmLINC03769-IBu	SmLINC03772-IBu	100	729	0	0	6	734	1	729	0	1347	87	841	750
SmLINC03771-IBu	SmLINC03769-IBu	100	424	0	0	62	485	418	841	0	784	87	485	841
SmLINC03771-IBu	SmLINC03773-IBu	100	423	0	0	62	484	413	835	0	782	87	485	835
SmLINC03771-IBu	SmLINC03770-IBu	100	417	0	0	1	417	1	417	0	771	86	485	526
SmLINC03773-IBu	SmLINC03772-IBu	100	729	0	0	1	729	1	729	0	1347	87	835	750
SmLINC03784-IBu	SmLINC03785-IBu	100	1018	0	0	218	1235	507	1524	0	1881	82	1235	1524
SmLINC03791-IBu	SmLINC03793-IBu	100	564	0	0	117	680	77	640	0	1042	83	680	640
SmLINC03792-IBu	SmLINC03793-IBu	100	564	0	0	117	680	77	640	0	1042	83	680	640
SmLINC03793-IBu	SmLINC03792-IBu	100	564	0	0	77	640	117	680	0	1042	88	640	680
SmLINC03793-IBu	SmLINC03791-IBu	100	564	0	0	77	640	117	680	0	1042	88	640	680
SmLINC03800-IBu	SmLINC03804-IBu	100	548	0	0	104	651	60	607	0	1013	84	651	607
SmLINC03801-IBu	SmLINC03805-IBu	100	494	0	0	104	597	164	657	0	913	83	597	657
SmLINC03803-IBu	SmLINC03806-IBu	100	451	0	0	104	554	164	614	0	833	81	554	614
SmLINC03806-IBu	SmLINC03799-IBu	100	511	0	0	104	614	60	570	0	944	83	614	570
SmLINC03824-IBu	SmLINC03823-IBu	100	618	0	0	1	618	1	618	0	1142	86	720	1132
SmLINC03824-IBu	SmLINC03822-IBu	100	618	0	0	1	618	1	618	0	1142	86	720	1093
SmLINC03824-IBu	SmLINC03820-IBu	100	618	0	0	1	618	2774	3391	0	1142	86	720	8053
SmLINC03831-IBu	SmLINC03837-IBu	100	1627	0	0	400	2026	2501	4127	0	3005	80	2026	4127
SmLINC03831-IBu	SmLINC03835-IBu	100	1627	0	0	400	2026	3633	5259	0	3005	80	2026	5259
SmLINC03831-IBu	SmLINC03834-IBu	100	1627	0	0	400	2026	2499	4125	0	3005	80	2026	4125
SmLINC03831-IBu	SmLINC03833-IBu	100	1627	0	0	400	2026	2520	4146	0	3005	80	2026	4146
SmLINC03839-IBu	SmLINC03840-IBu	100	893	0	0	196	1088	107	999	0	1650	82	1088	999
SmLINC03840-IBu	SmLINC03839-IBu	100	893	0	0	107	999	196	1088	0	1650	89	999	1088
SmLINC03844-IBu	SmLINC03846-IBu	100	2559	0	0	522	3080	26	2584	0	4726	83	3080	2584
SmLINC03859-IBu	SmLINC03861-IBu	100	3568	0	0	44	3611	1	3568	0	6589	80	4476	4821
SmLINC03864-IBu	SmLINC03874-IBu	100	1049	0	0	136	1184	148	1196	0	1938	89	1184	1233
SmLINC03864-IBu	SmLINC03870-IBu	100	1049	0	0	136	1184	334	1382	0	1938	89	1184	1466
SmLINC03864-IBu	SmLINC03863-IBu	100	1049	0	0	136	1184	368	1416	0	1938	89	1184	1500
SmLINC03864-IBu	SmLINC03862-IBu	100	1049	0	0	136	1184	4075	5123	0	1938	89	1184	5565
SmLINC03864-IBu	SmLINC03877-IBu	100	963	0	0	222	1184	237	1199	0	1779	81	1184	1236
SmLINC03865-IBu	SmLINC03869-IBu	100	1513	0	0	255	1767	331	1843	0	2795	86	1767	1843
SmLINC03865-IBu	SmLINC03872-IBu	100	1476	0	0	292	1767	365	1840	0	2726	84	1767	1840
SmLINC03865-IBu	SmLINC03867-IBu	100	1476	0	0	292	1767	399	1874	0	2726	84	1767	1874
SmLINC03866-IBu	SmLINC03865-IBu	100	872	0	0	1	872	1	872	0	1611	86	1013	1767
SmLINC03869-IBu	SmLINC03865-IBu	100	1513	0	0	331	1843	255	1767	0	2795	82	1843	1767
SmLINC03869-IBu	SmLINC03872-IBu	100	1476	0	0	368	1843	365	1840	0	2726	80	1843	1840
SmLINC03869-IBu	SmLINC03867-IBu	100	1476	0	0	368	1843	399	1874	0	2726	80	1843	1874
SmLINC03872-IBu	SmLINC03869-IBu	100	1476	0	0	365	1840	368	1843	0	2726	80	1840	1843
SmLINC03872-IBu	SmLINC03865-IBu	100	1476	0	0	365	1840	292	1767	0	2726	80	1840	1767
SmLINC03873-IBu	SmLINC03875-IBu	100	1246	0	0	148	1393	115	1360	0	2302	89	1393	1360
SmLINC03873-IBu	SmLINC03861-IBu	100	1160	0	0	234	1393	3257	4416	0	2143	83	1393	4821
SmLINC03874-IBu	SmLINC03870-IBu	100	1087	0	0	147	1233	333	1419	0	2008	88	1233	1466
SmLINC03874-IBu	SmLINC03863-IBu	100	1087	0	0	147	1233	367	1453	0	2008	88	1233	1500
SmLINC03874-IBu	SmLINC03876-IBu	100	1086	0	0	148	1233	115	1200	0	2006	88	1233	1200
SmLINC03874-IBu	SmLINC03871-IBu	100	1086	0	0	148	1233	399	1484	0	2006	88	1233	1531
SmLINC03874-IBu	SmLINC03868-IBu	100	1086	0	0	148	1233	365	1450	0	2006	88	1233	1497
SmLINC03874-IBu	SmLINC03864-IBu	100	1049	0	0	148	1196	136	1184	0	1938	85	1233	1184
SmLINC03874-IBu	SmLINC03877-IBu	100	1000	0	0	234	1233	237	1236	0	1847	81	1233	1236
SmLINC03875-IBu	SmLINC03861-IBu	100	1160	0	0	201	1360	3257	4416	0	2143	85	1360	4821
SmLINC03876-IBu	SmLINC03877-IBu	100	1000	0	0	201	1200	237	1236	0	1847	83	1200	1236
SmLINC03877-IBu	SmLINC03876-IBu	100	1000	0	0	237	1236	201	1200	0	1847	81	1236	1200
SmLINC03877-IBu	SmLINC03874-IBu	100	1000	0	0	237	1236	234	1233	0	1847	81	1236	1233
SmLINC03877-IBu	SmLINC03871-IBu	100	1000	0	0	237	1236	485	1484	0	1847	81	1236	1531
SmLINC03877-IBu	SmLINC03870-IBu	100	1000	0	0	237	1236	420	1419	0	1847	81	1236	1466
SmLINC03877-IBu	SmLINC03868-IBu	100	1000	0	0	237	1236	451	1450	0	1847	81	1236	1497
SmLINC03877-IBu	SmLINC03863-IBu	100	1000	0	0	237	1236	454	1453	0	1847	81	1236	1500
SmLINC03877-IBu	SmLINC03862-IBu	100	1000	0	0	237	1236	4161	5160	0	1847	81	1236	5565
SmLINC03890-IBu	SmLINC03891-IBu	100	694	0	0	175	868	126	819	0	1282	80	868	819
SmLINC03891-IBu	SmLINC03890-IBu	100	694	0	0	126	819	175	868	0	1282	85	819	868
SmLINC03893-IBu	SmLINC03892-IBu	100	657	0	0	126	782	175	831	0	1214	84	782	831
SmLINC03895-IBu	SmLINC03903-IBu	100	855	0	0	179	1033	1	855	0	1580	83	1033	1214
SmLINC03896-IBu	SmLINC03897-IBu	100	1769	0	0	294	2062	4920	6688	0	3267	86	2062	6688
SmLINC03899-IBu	SmLINC03912-IBu	100	193	0	0	22	214	227	419	6e-99	357	81	238	888
SmLINC03902-IBu	SmLINC03912-IBu	100	656	0	0	141	796	227	882	0	1212	82	796	888
SmLINC03905-IBu	SmLINC03904-IBu	100	759	0	0	21	779	749	1507	0	1402	88	859	1507
SmLINC03908-IBu	SmLINC03900-IBu	100	695	0	0	146	840	1042	1736	0	1284	82	846	1736
SmLINC03908-IBu	SmLINC03898-IBu	100	692	0	0	149	840	334	1025	0	1279	82	846	1025
SmLINC03915-IBu	SmLINC03916-IBu	100	1512	0	0	348	1859	504	2015	0	2793	81	1859	2015
SmLINC03929-IBu	SmLINC03930-IBu	100	957	0	0	1	957	1	957	0	1768	81	1182	1035
SmLINC03932-IBu	SmLINC03931-IBu	100	689	0	0	116	804	8	696	0	1273	86	804	716
SmLINC03933-IBu	SmLINC03928-IBu	100	444	0	0	1	444	397	840	0	821	89	500	840
SmLINC03933-IBu	SmLINC03934-IBu	100	422	0	0	1	422	1	422	0	780	84	500	647
SmLINC03937-IBu	SmLINC03936-IBu	100	697	0	0	84	780	1	697	0	1288	89	780	697
SmLINC03937-IBu	SmLINC03935-IBu	100	697	0	0	84	780	40	736	0	1288	89	780	736
SmLINC03941-IBu	SmLINC03945-IBu	100	1177	0	0	204	1380	254	1430	0	2174	85	1380	1430
SmLINC03942-IBu	SmLINC03950-IBu	100	1225	0	0	254	1478	204	1428	0	2263	83	1478	1428
SmLINC03945-IBu	SmLINC03941-IBu	100	1177	0	0	254	1430	204	1380	0	2174	82	1430	1380
SmLINC03947-IBu	SmLINC03949-IBu	100	1191	0	0	204	1394	254	1444	0	2200	85	1394	1444
SmLINC03949-IBu	SmLINC03947-IBu	100	1191	0	0	254	1444	204	1394	0	2200	82	1444	1394
SmLINC03950-IBu	SmLINC03942-IBu	100	1225	0	0	204	1428	254	1478	0	2263	86	1428	1478
SmLINC03968-IBu	SmLINC03970-IBu	100	4165	0	0	663	4827	163	4327	0	7692	86	4827	4327
SmLINC03969-IBu	SmLINC03968-IBu	100	4665	0	0	1064	5728	163	4827	0	8615	81	5728	4827
SmLINC03989-IBu	SmLINC03988-IBu	100	2287	0	0	471	2757	688	2974	0	4224	83	2757	2974
SmLINC03990-IBu	SmLINC03987-IBu	100	2385	0	0	284	2668	814	3198	0	4405	89	2668	3198
SmLINC04002-IBu	SmLINC04001-IBu	100	3596	0	0	536	4131	3688	7283	0	6641	87	4131	7283
SmLINC04002-IBu	SmLINC03999-IBu	100	3540	0	0	592	4131	2810	6349	0	6538	86	4131	6349
SmLINC04003-IBu	SmLINC03999-IBu	100	5032	0	0	351	5382	613	5644	0	9293	89	5641	6349
SmLINC04004-IBu	SmLINC04003-IBu	100	1427	0	0	1	1427	2769	4195	0	2636	84	1708	5641
SmLINC04004-IBu	SmLINC04002-IBu	100	1427	0	0	1	1427	813	2239	0	2636	84	1708	4131
SmLINC04004-IBu	SmLINC04001-IBu	100	1427	0	0	1	1427	3965	5391	0	2636	84	1708	7283
SmLINC04004-IBu	SmLINC03999-IBu	100	1427	0	0	1	1427	3031	4457	0	2636	84	1708	6349
SmLINC04007-IBu	SmLINC04008-IBu	100	869	0	0	210	1078	1	869	0	1605	81	1078	1052
SmLINC04008-IBu	SmLINC04007-IBu	100	869	0	0	1	869	210	1078	0	1605	83	1052	1078
SmLINC04022-IBu	SmLINC04020-IBu	100	407	0	0	1	407	22	428	0	752	82	499	599
SmLINC04035-IBu	SmLINC04040-IBu	100	951	0	0	130	1080	1	951	0	1757	88	1080	1022
SmLINC04036-IBu	SmLINC04038-IBu	100	951	0	0	130	1080	1	951	0	1757	88	1080	1022
SmLINC04037-IBu	SmLINC04039-IBu	100	916	0	0	130	1045	1	916	0	1692	88	1045	987
SmLINC04039-IBu	SmLINC04040-IBu	100	831	0	0	157	987	192	1022	0	1535	84	987	1022
SmLINC04040-IBu	SmLINC04039-IBu	100	831	0	0	192	1022	157	987	0	1535	81	1022	987
SmLINC04049-IBu	SmLINC04050-IBu	100	1384	0	0	210	1593	163	1546	0	2556	87	1593	1546
SmLINC04058-IBu	SmLINC04062-IBu	100	1422	0	0	334	1755	347	1768	0	2627	81	1755	3323
SmLINC04060-IBu	SmLINC04059-IBu	100	2429	0	0	1	2429	1	2429	0	4486	82	2963	5155
SmLINC04061-IBu	SmLINC04060-IBu	100	2223	0	0	1	2223	1	2223	0	4106	81	2757	2963
SmLINC04061-IBu	SmLINC04059-IBu	100	2223	0	0	1	2223	1	2223	0	4106	81	2757	5155
SmLINC04077-IBu	SmLINC04078-IBu	100	486	0	0	29	514	203	688	0	898	86	562	951
SmLINC04083-IBu	SmLINC04081-IBu	100	672	0	0	170	841	1	672	0	1242	80	841	726
SmLINC04115-IBu	SmLINC04116-IBu	100	599	0	0	120	718	151	749	0	1107	83	718	749
SmLINC04115-IBu	SmLINC04112-IBu	100	578	0	0	119	696	218	795	0	1068	81	718	795
SmLINC04116-IBu	SmLINC04115-IBu	100	599	0	0	151	749	120	718	0	1107	80	749	718
SmLINC04141-IBu	SmLINC04143-IBu	100	2948	0	0	512	3459	1295	4242	0	5445	85	3459	4242
SmLINC04141-IBu	SmLINC04142-IBu	100	2948	0	0	512	3459	1312	4259	0	5445	85	3459	4259
SmLINC04153-IBu	SmLINC04154-IBu	100	1044	0	0	211	1254	41	1084	0	1929	83	1254	1084
SmLINC04154-IBu	SmLINC04155-IBu	100	867	0	0	4	870	59	925	0	1602	80	1084	925
SmLINC04155-IBu	SmLINC04158-IBu	100	823	0	0	94	916	29	851	0	1520	89	925	851
SmLINC04157-IBu	SmLINC04156-IBu	100	579	0	0	102	680	163	741	0	1070	85	680	741
SmLINC04158-IBu	SmLINC04159-IBu	100	710	0	0	142	851	109	818	0	1312	83	851	818
SmLINC04159-IBu	SmLINC04160-IBu	100	710	0	0	109	818	209	918	0	1312	87	818	918
SmLINC04159-IBu	SmLINC04158-IBu	100	710	0	0	109	818	142	851	0	1312	87	818	851
SmLINC04159-IBu	SmLINC04155-IBu	100	710	0	0	109	818	207	916	0	1312	87	818	925
SmLINC04159-IBu	SmLINC04154-IBu	100	710	0	0	109	818	152	861	0	1312	87	818	1084
SmLINC04159-IBu	SmLINC04153-IBu	100	710	0	0	109	818	322	1031	0	1312	87	818	1254
SmLINC04160-IBu	SmLINC04153-IBu	100	821	0	0	98	918	211	1031	0	1517	89	918	1254
SmLINC04162-IBu	SmLINC04164-IBu	100	2122	0	0	1	2122	1	2122	0	3919	82	2573	3010
SmLINC04162-IBu	SmLINC04163-IBu	100	2122	0	0	1	2122	1	2122	0	3919	82	2573	3007
SmLINC04190-IBu	SmLINC04189-IBu	100	1160	0	0	231	1390	20	1179	0	2143	83	1390	1179
SmLINC04190-IBu	SmLINC04183-IBu	100	1160	0	0	231	1390	23	1182	0	2143	83	1390	2028
SmLINC04211-IBu	SmLINC04212-IBu	100	3365	0	0	1	3365	1	3365	0	6215	85	3941	4792
SmLINC04213-IBu	SmLINC04214-IBu	100	2130	0	0	455	2584	127	2256	0	3934	82	2584	2256
SmLINC04217-IBu	SmLINC04219-IBu	100	630	0	0	3	632	1	630	0	1164	88	715	630
SmLINC04218-IBu	SmLINC04217-IBu	100	377	0	0	67	443	339	715	0	697	85	443	715
SmLINC04224-IBu	SmLINC04222-IBu	100	446	0	0	1	446	1	446	0	824	85	525	2045
SmLINC04232-IBu	SmLINC04231-IBu	100	495	0	0	1	495	1	495	0	915	86	575	2351
SmLINC04233-IBu	SmLINC04231-IBu	100	495	0	0	1	495	1	495	0	915	89	558	2351
SmLINC04234-IBu	SmLINC04235-IBu	100	554	0	0	102	655	148	701	0	1024	85	655	701
SmLINC04234-IBu	SmLINC04229-IBu	100	554	0	0	102	655	141	694	0	1024	85	655	2526
SmLINC04234-IBu	SmLINC04227-IBu	100	554	0	0	102	655	127	680	0	1024	85	655	5185
SmLINC04234-IBu	SmLINC04226-IBu	100	554	0	0	102	655	127	680	0	1024	85	655	2512
SmLINC04234-IBu	SmLINC04225-IBu	100	554	0	0	102	655	176	729	0	1024	85	655	3192
SmLINC04234-IBu	SmLINC04223-IBu	100	554	0	0	102	655	138	691	0	1024	85	655	5184
SmLINC04234-IBu	SmLINC04221-IBu	100	554	0	0	102	655	176	729	0	1024	85	655	4095
SmLINC04236-IBu	SmLINC04235-IBu	100	554	0	0	102	655	148	701	0	1024	85	655	701
SmLINC04236-IBu	SmLINC04229-IBu	100	554	0	0	102	655	141	694	0	1024	85	655	2526
SmLINC04236-IBu	SmLINC04227-IBu	100	554	0	0	102	655	127	680	0	1024	85	655	5185
SmLINC04236-IBu	SmLINC04226-IBu	100	554	0	0	102	655	127	680	0	1024	85	655	2512
SmLINC04236-IBu	SmLINC04225-IBu	100	554	0	0	102	655	176	729	0	1024	85	655	3192
SmLINC04236-IBu	SmLINC04223-IBu	100	554	0	0	102	655	138	691	0	1024	85	655	5184
SmLINC04236-IBu	SmLINC04221-IBu	100	554	0	0	102	655	176	729	0	1024	85	655	4095
SmLINC04237-IBu	SmLINC04236-IBu	100	589	0	0	105	693	67	655	0	1088	85	693	655
SmLINC04237-IBu	SmLINC04234-IBu	100	589	0	0	105	693	67	655	0	1088	85	693	655
SmLINC04237-IBu	SmLINC04228-IBu	100	589	0	0	105	693	46	634	0	1088	85	693	5139
SmLINC04237-IBu	SmLINC04229-IBu	100	554	0	0	140	693	141	694	0	1024	80	693	2526
SmLINC04237-IBu	SmLINC04225-IBu	100	554	0	0	140	693	176	729	0	1024	80	693	3192
SmLINC04237-IBu	SmLINC04221-IBu	100	554	0	0	140	693	176	729	0	1024	80	693	4095
SmLINC04286-IBu	SmLINC04289-IBu	100	898	0	0	188	1085	225	1122	0	1659	83	1085	1122
SmLINC04287-IBu	SmLINC04286-IBu	100	979	0	0	146	1124	107	1085	0	1808	87	1124	1085
SmLINC04287-IBu	SmLINC04289-IBu	100	898	0	0	227	1124	225	1122	0	1659	80	1124	1122
SmLINC04289-IBu	SmLINC04287-IBu	100	898	0	0	225	1122	227	1124	0	1659	80	1122	1124
SmLINC04289-IBu	SmLINC04286-IBu	100	898	0	0	225	1122	188	1085	0	1659	80	1122	1085
SmLINC04291-IBu	SmLINC04292-IBu	100	754	0	0	42	795	2	755	0	1393	84	897	755
SmLINC04295-IBu	SmLINC04296-IBu	100	1626	0	0	355	1980	155	1780	0	3003	82	1980	1780
SmLINC04309-IBu	SmLINC04312-IBu	100	1142	0	0	286	1427	248	1389	0	2109	80	1427	1389
SmLINC04309-IBu	SmLINC04311-IBu	100	1142	0	0	286	1427	295	1436	0	2109	80	1427	1436
SmLINC04309-IBu	SmLINC04308-IBu	100	1142	0	0	286	1427	321	1462	0	2109	80	1427	2152
SmLINC04309-IBu	SmLINC04307-IBu	100	1142	0	0	286	1427	274	1415	0	2109	80	1427	2105
SmLINC04311-IBu	SmLINC04312-IBu	100	1259	0	0	178	1436	131	1389	0	2326	88	1436	1389
SmLINC04311-IBu	SmLINC04307-IBu	100	1259	0	0	178	1436	157	1415	0	2326	88	1436	2105
SmLINC04311-IBu	SmLINC04309-IBu	100	1142	0	0	295	1436	286	1427	0	2109	80	1436	1427
SmLINC04312-IBu	SmLINC04309-IBu	100	1142	0	0	248	1389	286	1427	0	2109	82	1389	1427
SmLINC04332-IBu	SmLINC04331-IBu	100	978	0	0	1	978	1	978	0	1807	81	1206	1700
SmLINC04339-IBu	SmLINC04337-IBu	100	8380	0	0	1009	9388	681	9060	0	15476	89	9388	9060
SmLINC04341-IBu	SmLINC04340-IBu	100	1101	0	0	126	1226	44	1144	0	2034	88	1250	1144
SmLINC04353-IBu	SmLINC04355-IBu	100	2983	0	0	1	2983	1	2983	0	5509	80	3727	3127
SmLINC04355-IBu	SmLINC04356-IBu	100	2721	0	0	1	2721	1	2721	0	5025	87	3127	5139
SmLINC04355-IBu	SmLINC04354-IBu	100	2721	0	0	1	2721	1	2721	0	5025	87	3127	5153
SmLINC04357-IBu	SmLINC04356-IBu	100	678	0	0	84	761	2325	1648	0	1253	89	761	5139
SmLINC04357-IBu	SmLINC04355-IBu	100	678	0	0	84	761	2325	1648	0	1253	89	761	3127
SmLINC04357-IBu	SmLINC04354-IBu	100	678	0	0	84	761	2325	1648	0	1253	89	761	5153
SmLINC04357-IBu	SmLINC04353-IBu	100	678	0	0	84	761	2325	1648	0	1253	89	761	3727
SmLINC04364-IBu	SmLINC04365-IBu	100	1502	0	0	245	1746	2337	3838	0	2774	86	1746	3838
SmLINC04364-IBu	SmLINC04367-IBu	100	1501	0	0	246	1746	1062	2562	0	2772	86	1746	2562
SmLINC04364-IBu	SmLINC04366-IBu	100	1501	0	0	246	1746	140	1640	0	2772	86	1746	1640
SmLINC04372-IBu	SmLINC04376-IBu	100	1063	0	0	1	1063	346	1408	0	1964	82	1295	1907
SmLINC04372-IBu	SmLINC04373-IBu	100	1063	0	0	1	1063	1	1063	0	1964	82	1295	1158
SmLINC04377-IBu	SmLINC04378-IBu	100	628	0	0	160	787	143	770	0	1160	80	787	770
SmLINC04377-IBu	SmLINC04365-IBu	100	628	0	0	160	787	223	850	0	1160	80	787	3838
SmLINC04378-IBu	SmLINC04377-IBu	100	628	0	0	143	770	160	787	0	1160	82	770	787
SmLINC04378-IBu	SmLINC04365-IBu	100	628	0	0	143	770	223	850	0	1160	82	770	3838
SmLINC04396-IBu	SmLINC04397-IBu	100	1292	0	0	183	1474	213	1504	0	2386	88	1474	1504
SmLINC04397-IBu	SmLINC04396-IBu	100	1292	0	0	213	1504	183	1474	0	2386	86	1504	1474
SmLINC04402-IBu	SmLINC04403-IBu	100	746	0	0	67	812	1	746	0	1378	87	855	746
SmLINC04405-IBu	SmLINC04406-IBu	100	1495	0	0	345	1839	308	1802	0	2761	81	1839	1802
SmLINC04406-IBu	SmLINC04405-IBu	100	1495	0	0	308	1802	345	1839	0	2761	83	1802	1839
SmLINC04406-IBu	SmLINC04410-IBu	100	1490	0	0	308	1797	483	1972	0	2752	83	1802	2023
SmLINC04406-IBu	SmLINC04409-IBu	100	1490	0	0	308	1797	515	2004	0	2752	83	1802	2055
SmLINC04409-IBu	SmLINC04410-IBu	100	1707	0	0	349	2055	317	2023	0	3153	83	2055	2023
SmLINC04409-IBu	SmLINC04405-IBu	100	1656	0	0	349	2004	179	1834	0	3059	81	2055	1839
SmLINC04410-IBu	SmLINC04409-IBu	100	1707	0	0	317	2023	349	2055	0	3153	84	2023	2055
SmLINC04414-IBu	SmLINC04412-IBu	100	915	0	0	1	915	1	915	0	1690	82	1117	1151
SmLINC04417-IBu	SmLINC04416-IBu	100	1830	0	0	382	2211	2377	4206	0	3380	83	2211	4206
SmLINC04419-IBu	SmLINC04420-IBu	100	610	0	0	1	610	1	610	0	1127	82	748	693
SmLINC04420-IBu	SmLINC04419-IBu	100	610	0	0	1	610	1	610	0	1127	88	693	748
SmLINC04433-IBu	SmLINC04434-IBu	100	1851	0	0	1	1851	1	1851	0	3419	89	2071	2116
SmLINC04434-IBu	SmLINC04433-IBu	100	1851	0	0	1	1851	1	1851	0	3419	87	2116	2071
SmLINC04438-IBu	SmLINC04439-IBu	100	2249	0	0	1	2249	1	2249	0	4154	83	2704	2478
SmLINC04468-IBu	SmLINC04469-IBu	100	729	0	0	151	879	59	787	0	1347	83	879	787
SmLINC04471-IBu	SmLINC04470-IBu	100	471	0	0	1	471	1	471	0	870	84	560	1310
SmLINC04477-IBu	SmLINC04478-IBu	100	2188	0	0	261	2448	828	3015	0	4041	89	2448	3015
SmLINC04477-IBu	SmLINC04476-IBu	100	2188	0	0	261	2448	122	2309	0	4041	89	2448	2309
SmLINC04479-IBu	SmLINC04484-IBu	100	1326	0	0	196	1521	184	1509	0	2449	87	1521	1523
SmLINC04479-IBu	SmLINC04477-IBu	100	1326	0	0	196	1521	261	1586	0	2449	87	1521	2448
SmLINC04479-IBu	SmLINC04476-IBu	100	1326	0	0	196	1521	122	1447	0	2449	87	1521	2309
SmLINC04479-IBu	SmLINC04475-IBu	100	1326	0	0	196	1521	1211	2536	0	2449	87	1521	3398
SmLINC04479-IBu	SmLINC04474-IBu	100	1326	0	0	196	1521	2030	3355	0	2449	87	1521	4217
SmLINC04483-IBu	SmLINC04484-IBu	100	1340	0	0	182	1521	184	1523	0	2475	88	1521	1523
SmLINC04483-IBu	SmLINC04477-IBu	100	1340	0	0	182	1521	261	1600	0	2475	88	1521	2448
SmLINC04483-IBu	SmLINC04476-IBu	100	1340	0	0	182	1521	122	1461	0	2475	88	1521	2309
SmLINC04483-IBu	SmLINC04475-IBu	100	1340	0	0	182	1521	1211	2550	0	2475	88	1521	3398
SmLINC04483-IBu	SmLINC04474-IBu	100	1340	0	0	182	1521	2030	3369	0	2475	88	1521	4217
SmLINC04484-IBu	SmLINC04483-IBu	100	1340	0	0	184	1523	182	1521	0	2475	88	1523	1521
SmLINC04484-IBu	SmLINC04482-IBu	100	1340	0	0	184	1523	96	1435	0	2475	88	1523	1435
SmLINC04484-IBu	SmLINC04478-IBu	100	1340	0	0	184	1523	828	2167	0	2475	88	1523	3015
SmLINC04484-IBu	SmLINC04476-IBu	100	1340	0	0	184	1523	122	1461	0	2475	88	1523	2309
SmLINC04484-IBu	SmLINC04480-IBu	100	1326	0	0	184	1509	74	1399	0	2449	87	1523	1399
SmLINC04484-IBu	SmLINC04479-IBu	100	1326	0	0	184	1509	196	1521	0	2449	87	1523	1521
SmLINC04487-IBu	SmLINC04486-IBu	100	461	0	0	102	562	1	461	0	852	82	562	490
SmLINC04490-IBu	SmLINC04498-IBu	100	673	0	0	41	713	150	822	0	1243	89	756	822
SmLINC04496-IBu	SmLINC04503-IBu	100	1010	0	0	9	1018	1	1010	0	1866	89	1129	1010
SmLINC04498-IBu	SmLINC04502-IBu	100	711	0	0	1	711	20	730	0	1314	86	822	730
SmLINC04498-IBu	SmLINC04490-IBu	100	673	0	0	150	822	41	713	0	1243	82	822	756
SmLINC04511-IBu	SmLINC04510-IBu	100	256	0	0	36	291	276	531	7e-134	473	88	291	531
SmLINC04511-IBu	SmLINC04509-IBu	100	248	0	0	35	282	67	314	2e-129	459	85	291	314
SmLINC04524-IBu	SmLINC04527-IBu	100	1189	0	0	1	1189	1	1189	0	2196	83	1437	1476
SmLINC04525-IBu	SmLINC04526-IBu	100	1224	0	0	1	1224	1	1224	0	2261	81	1511	1472
SmLINC04526-IBu	SmLINC04525-IBu	100	1224	0	0	1	1224	1	1224	0	2261	83	1472	1511
SmLINC04526-IBu	SmLINC04531-IBu	100	1217	0	0	8	1224	6	1222	0	2248	83	1472	1509
SmLINC04527-IBu	SmLINC04524-IBu	100	1189	0	0	1	1189	1	1189	0	2196	81	1476	1437
SmLINC04528-IBu	SmLINC04529-IBu	100	1171	0	0	1	1171	1	1171	0	2163	83	1419	1458
SmLINC04528-IBu	SmLINC04530-IBu	100	1145	0	0	27	1171	1	1145	0	2115	81	1419	1389
SmLINC04529-IBu	SmLINC04528-IBu	100	1171	0	0	1	1171	1	1171	0	2163	80	1458	1419
SmLINC04530-IBu	SmLINC04528-IBu	100	1145	0	0	1	1145	27	1171	0	2115	82	1389	1419
SmLINC04530-IBu	SmLINC04522-IBu	100	1145	0	0	1	1145	2	1146	0	2115	82	1389	5928
SmLINC04531-IBu	SmLINC04526-IBu	100	1217	0	0	6	1222	8	1224	0	2248	81	1509	1472
SmLINC04534-IBu	SmLINC04535-IBu	100	390	0	0	1	390	1	390	0	721	81	484	835
SmLINC04551-IBu	SmLINC04552-IBu	100	917	0	0	1	917	1	917	0	1694	88	1043	1788
SmLINC04554-IBu	SmLINC04555-IBu	100	969	0	0	1	969	1	969	0	1790	84	1148	969
SmLINC04556-IBu	SmLINC04557-IBu	100	479	0	0	72	550	116	594	0	885	87	550	611
SmLINC04560-IBu	SmLINC04561-IBu	100	529	0	0	1	529	1	529	0	977	89	595	674
SmLINC04565-IBu	SmLINC04566-IBu	100	1893	0	0	248	2140	548	2440	0	3496	88	2140	2440
SmLINC04570-IBu	SmLINC04575-IBu	100	1299	0	0	228	1526	1324	26	0	2399	85	1526	1466
SmLINC04571-IBu	SmLINC04575-IBu	100	436	0	0	63	498	1326	891	0	806	88	498	1466
SmLINC04571-IBu	SmLINC04572-IBu	100	436	0	0	63	498	265	700	0	806	88	498	700
SmLINC04571-IBu	SmLINC04569-IBu	100	436	0	0	63	498	566	1001	0	806	88	498	1210
SmLINC04571-IBu	SmLINC04570-IBu	100	434	0	0	65	498	228	661	0	802	87	498	1526
SmLINC04575-IBu	SmLINC04570-IBu	100	1299	0	0	26	1324	1526	228	0	2399	89	1466	1526
SmLINC04575-IBu	SmLINC04576-IBu	100	1214	0	0	1	1214	1	1214	0	2242	83	1466	1418
SmLINC04576-IBu	SmLINC04575-IBu	100	1214	0	0	1	1214	1	1214	0	2242	86	1418	1466
SmLINC04576-IBu	SmLINC04570-IBu	100	1189	0	0	26	1214	1526	338	0	2196	84	1418	1526
SmLINC04587-IBu	SmLINC04585-IBu	100	603	0	0	1	603	23	625	0	1114	89	677	628
SmLINC04587-IBu	SmLINC04591-IBu	100	602	0	0	4	605	9	610	0	1112	89	677	1624
SmLINC04587-IBu	SmLINC04590-IBu	100	602	0	0	4	605	9	610	0	1112	89	677	1682
SmLINC04587-IBu	SmLINC04592-IBu	100	601	0	0	4	604	9	609	0	1110	89	677	814
SmLINC04600-IBu	SmLINC04599-IBu	100	618	0	0	64	681	1839	2456	0	1142	84	733	2456
SmLINC04600-IBu	SmLINC04598-IBu	100	616	0	0	66	681	1596	2211	0	1138	84	733	2211
SmLINC04600-IBu	SmLINC04605-IBu	100	595	0	0	2	596	1	595	0	1099	81	733	602
SmLINC04601-IBu	SmLINC04606-IBu	100	991	0	0	1	991	106	1096	0	1831	88	1128	1103
SmLINC04602-IBu	SmLINC04601-IBu	100	668	0	0	145	812	461	1128	0	1234	82	812	1128
SmLINC04602-IBu	SmLINC04600-IBu	100	668	0	0	145	812	66	733	0	1234	82	812	733
SmLINC04605-IBu	SmLINC04601-IBu	100	533	0	0	63	595	459	991	0	985	89	602	1128
SmLINC04605-IBu	SmLINC04599-IBu	100	533	0	0	63	595	1839	2371	0	985	89	602	2456
SmLINC04605-IBu	SmLINC04602-IBu	100	531	0	0	65	595	145	675	0	981	88	602	812
SmLINC04605-IBu	SmLINC04598-IBu	100	531	0	0	65	595	1596	2126	0	981	88	602	2211
SmLINC04609-IBu	SmLINC04612-IBu	100	651	0	0	1	651	1446	2096	0	1203	88	742	2321
SmLINC04614-IBu	SmLINC04615-IBu	100	572	0	0	71	642	77	648	0	1057	88	651	660
SmLINC04615-IBu	SmLINC04614-IBu	100	572	0	0	77	648	71	642	0	1057	87	660	651
SmLINC04621-IBu	SmLINC04619-IBu	100	1359	0	0	1	1359	1	1359	0	2510	82	1665	1381
SmLINC04624-IBu	SmLINC04625-IBu	100	1565	0	0	402	1966	193	1757	0	2891	80	1966	1757
SmLINC04624-IBu	SmLINC04623-IBu	100	1565	0	0	402	1966	125	1689	0	2891	80	1966	1689
SmLINC04625-IBu	SmLINC04624-IBu	100	1565	0	0	193	1757	402	1966	0	2891	89	1757	1966
SmLINC04627-IBu	SmLINC04630-IBu	100	1044	0	0	159	1202	107	1150	0	1929	87	1202	1150
SmLINC04627-IBu	SmLINC04625-IBu	100	1044	0	0	159	1202	107	1150	0	1929	87	1202	1757
SmLINC04627-IBu	SmLINC04634-IBu	100	996	0	0	207	1202	95	1090	0	1840	83	1202	1090
SmLINC04627-IBu	SmLINC04629-IBu	100	996	0	0	207	1202	107	1102	0	1840	83	1202	1102
SmLINC04627-IBu	SmLINC04623-IBu	100	996	0	0	207	1202	87	1082	0	1840	83	1202	1689
SmLINC04627-IBu	SmLINC04624-IBu	100	958	0	0	245	1202	402	1359	0	1770	80	1202	1966
SmLINC04628-IBu	SmLINC04630-IBu	100	1044	0	0	208	1251	107	1150	0	1929	83	1251	1150
SmLINC04628-IBu	SmLINC04625-IBu	100	1044	0	0	208	1251	107	1150	0	1929	83	1251	1757
SmLINC04628-IBu	SmLINC04634-IBu	100	996	0	0	256	1251	95	1090	0	1840	80	1251	1090
SmLINC04628-IBu	SmLINC04629-IBu	100	996	0	0	256	1251	107	1102	0	1840	80	1251	1102
SmLINC04628-IBu	SmLINC04623-IBu	100	996	0	0	256	1251	87	1082	0	1840	80	1251	1689
SmLINC04629-IBu	SmLINC04624-IBu	100	958	0	0	145	1102	402	1359	0	1770	87	1102	1966
SmLINC04630-IBu	SmLINC04634-IBu	100	996	0	0	155	1150	95	1090	0	1840	87	1150	1090
SmLINC04630-IBu	SmLINC04629-IBu	100	996	0	0	155	1150	107	1102	0	1840	87	1150	1102
SmLINC04630-IBu	SmLINC04623-IBu	100	996	0	0	155	1150	87	1082	0	1840	87	1150	1689
SmLINC04630-IBu	SmLINC04624-IBu	100	958	0	0	193	1150	402	1359	0	1770	83	1150	1966
SmLINC04631-IBu	SmLINC04638-IBu	100	627	0	0	107	733	1477	2103	0	1158	82	765	2112
SmLINC04631-IBu	SmLINC04637-IBu	100	627	0	0	107	733	1529	2155	0	1158	82	765	2164
SmLINC04631-IBu	SmLINC04635-IBu	100	627	0	0	107	733	143	769	0	1158	82	765	778
SmLINC04632-IBu	SmLINC04631-IBu	100	529	0	0	135	663	237	765	0	977	80	663	765
SmLINC04633-IBu	SmLINC04631-IBu	100	541	0	0	135	675	225	765	0	1000	80	675	765
SmLINC04634-IBu	SmLINC04624-IBu	100	958	0	0	133	1090	402	1359	0	1770	88	1090	1966
SmLINC04635-IBu	SmLINC04637-IBu	100	684	0	0	95	778	1481	2164	0	1264	88	778	2164
SmLINC04635-IBu	SmLINC04631-IBu	100	627	0	0	143	769	107	733	0	1158	81	778	765
SmLINC04646-IBu	SmLINC04645-IBu	100	1938	0	0	63	2000	2218	4155	0	3579	87	2227	4155
SmLINC04646-IBu	SmLINC04644-IBu	100	1938	0	0	63	2000	1107	3044	0	3579	87	2227	3044
SmLINC04646-IBu	SmLINC04643-IBu	100	1938	0	0	63	2000	2371	4308	0	3579	87	2227	4308
SmLINC04646-IBu	SmLINC04648-IBu	100	1841	0	0	1	1841	1	1841	0	3400	83	2227	2975
SmLINC04646-IBu	SmLINC04640-IBu	100	1841	0	0	1	1841	838	2678	0	3400	83	2227	3585
SmLINC04646-IBu	SmLINC04642-IBu	100	1779	0	0	63	1841	1260	3038	0	3286	80	2227	3945
SmLINC04646-IBu	SmLINC04641-IBu	100	1779	0	0	63	1841	1107	2885	0	3286	80	2227	3792
SmLINC04647-IBu	SmLINC04646-IBu	100	2165	0	0	409	2573	63	2227	0	3999	84	2573	2227
SmLINC04647-IBu	SmLINC04645-IBu	100	2156	0	0	191	2346	2000	4155	0	3982	84	2573	4155
SmLINC04647-IBu	SmLINC04644-IBu	100	2156	0	0	191	2346	889	3044	0	3982	84	2573	3044
SmLINC04651-IBu	SmLINC04650-IBu	100	2982	0	0	378	3359	140	3121	0	5507	89	3359	3121
SmLINC04651-IBu	SmLINC04649-IBu	100	2982	0	0	378	3359	328	3309	0	5507	89	3359	3309
SmLINC04655-IBu	SmLINC04657-IBu	100	1058	0	0	71	1128	113	1170	0	1954	83	1279	1452
SmLINC04656-IBu	SmLINC04657-IBu	100	1170	0	0	1	1170	1	1170	0	2161	89	1321	1452
SmLINC04657-IBu	SmLINC04656-IBu	100	1170	0	0	1	1170	1	1170	0	2161	81	1452	1321
SmLINC04671-IBu	SmLINC04672-IBu	100	512	0	0	67	578	78	589	0	946	89	578	589
SmLINC04672-IBu	SmLINC04671-IBu	100	512	0	0	78	589	67	578	0	946	87	589	578
SmLINC04680-IBu	SmLINC04679-IBu	100	426	0	0	99	524	1459	1884	0	787	81	524	1884
SmLINC04680-IBu	SmLINC04678-IBu	100	426	0	0	99	524	277	702	0	787	81	524	702
SmLINC04680-IBu	SmLINC04677-IBu	100	426	0	0	99	524	1975	2400	0	787	81	524	2400
SmLINC04680-IBu	SmLINC04676-IBu	100	426	0	0	99	524	253	678	0	787	81	524	678
SmLINC04680-IBu	SmLINC04675-IBu	100	426	0	0	99	524	190	615	0	787	81	524	615
SmLINC04726-IBu	SmLINC04727-IBu	100	1430	0	0	1	1430	1	1430	0	2641	87	1652	1575
SmLINC04730-IBu	SmLINC04733-IBu	100	1166	0	0	175	1340	1440	2605	0	2154	87	1340	2605
SmLINC04732-IBu	SmLINC04730-IBu	100	1287	0	0	157	1443	54	1340	0	2377	89	1443	1340
SmLINC04732-IBu	SmLINC04733-IBu	100	1166	0	0	278	1443	1440	2605	0	2154	81	1443	2605
SmLINC04747-IBu	SmLINC04759-IBu	100	1881	0	0	364	2244	326	2206	0	3474	84	2244	2206
SmLINC04748-IBu	SmLINC04746-IBu	100	1196	0	0	71	1266	1	1196	0	2209	84	1432	4041
SmLINC04749-IBu	SmLINC04762-IBu	100	1043	0	0	124	1166	24	1066	0	1927	89	1166	1439
SmLINC04751-IBu	SmLINC04757-IBu	100	1808	0	0	326	2133	364	2171	0	3339	85	2133	2171
SmLINC04752-IBu	SmLINC04760-IBu	100	1844	0	0	364	2207	326	2169	0	3406	84	2207	2169
SmLINC04754-IBu	SmLINC04755-IBu	100	1845	0	0	364	2208	326	2170	0	3408	84	2208	2170
SmLINC04755-IBu	SmLINC04754-IBu	100	1845	0	0	326	2170	364	2208	0	3408	85	2170	2208
SmLINC04757-IBu	SmLINC04751-IBu	100	1808	0	0	364	2171	326	2133	0	3339	83	2171	2133
SmLINC04759-IBu	SmLINC04747-IBu	100	1881	0	0	326	2206	364	2244	0	3474	85	2206	2244
SmLINC04760-IBu	SmLINC04752-IBu	100	1844	0	0	326	2169	364	2207	0	3406	85	2169	2207
SmLINC04785-IBu	SmLINC04783-IBu	100	2173	0	0	404	2576	1	2173	0	4013	82	2664	2223
SmLINC04793-IBu	SmLINC04796-IBu	100	1869	0	0	1	1869	1	1869	0	3452	87	2160	3085
SmLINC04793-IBu	SmLINC04794-IBu	100	1869	0	0	1	1869	1	1869	0	3452	87	2160	2108
SmLINC04794-IBu	SmLINC04795-IBu	100	1869	0	0	1	1869	1	1869	0	3452	89	2108	3137
SmLINC04794-IBu	SmLINC04793-IBu	100	1869	0	0	1	1869	1	1869	0	3452	89	2108	2160
SmLINC04803-IBu	SmLINC04812-IBu	100	1349	0	0	170	1518	1	1349	0	2492	89	1518	1424
SmLINC04813-IBu	SmLINC04804-IBu	100	992	0	0	33	1024	1	992	0	1832	80	1245	6176
SmLINC04818-IBu	SmLINC04823-IBu	100	1513	0	0	24	1536	1	1513	0	2795	81	1864	1513
SmLINC04821-IBu	SmLINC04819-IBu	100	584	0	0	116	699	623	1206	0	1079	84	699	1206
SmLINC04822-IBu	SmLINC04820-IBu	100	3481	0	0	623	4103	116	3596	0	6429	85	4103	3596
SmLINC04822-IBu	SmLINC04817-IBu	100	3481	0	0	623	4103	149	3629	0	6429	85	4103	3629
SmLINC04824-IBu	SmLINC04826-IBu	100	3100	0	0	388	3487	1604	4703	0	5725	89	3487	4703
SmLINC04824-IBu	SmLINC04832-IBu	100	2888	0	0	600	3487	567	3454	0	5334	83	3487	3454
SmLINC04824-IBu	SmLINC04827-IBu	100	2888	0	0	600	3487	600	3487	0	5334	83	3487	3487
SmLINC04825-IBu	SmLINC04829-IBu	100	1485	0	0	222	1706	569	2053	0	2743	87	1706	2053
SmLINC04825-IBu	SmLINC04828-IBu	100	1485	0	0	222	1706	602	2086	0	2743	87	1706	2086
SmLINC04827-IBu	SmLINC04832-IBu	100	2918	0	0	570	3487	537	3454	0	5389	84	3487	3454
SmLINC04827-IBu	SmLINC04826-IBu	100	2888	0	0	600	3487	1816	4703	0	5334	83	3487	4703
SmLINC04827-IBu	SmLINC04824-IBu	100	2888	0	0	600	3487	600	3487	0	5334	83	3487	3487
SmLINC04830-IBu	SmLINC04826-IBu	100	2037	0	0	1	2037	1	2037	0	3762	87	2338	4703
SmLINC04830-IBu	SmLINC04816-IBu	100	2037	0	0	1	2037	24	2060	0	3762	87	2338	5319
SmLINC04832-IBu	SmLINC04827-IBu	100	2918	0	0	537	3454	570	3487	0	5389	84	3454	3487
SmLINC04832-IBu	SmLINC04826-IBu	100	2888	0	0	567	3454	1816	4703	0	5334	84	3454	4703
SmLINC04832-IBu	SmLINC04824-IBu	100	2888	0	0	567	3454	600	3487	0	5334	84	3454	3487
SmLINC04834-IBu	SmLINC04815-IBu	100	1231	0	0	151	1381	1735	505	0	2274	85	1453	1735
SmLINC04836-IBu	SmLINC04834-IBu	100	1405	0	0	136	1540	49	1453	0	2595	88	1605	1453
SmLINC04837-IBu	SmLINC04833-IBu	100	1310	0	0	136	1445	49	1358	0	2420	87	1510	1358
SmLINC04848-IBu	SmLINC04850-IBu	100	1250	0	0	286	1535	864	2113	0	2309	81	1535	2379
SmLINC04851-IBu	SmLINC04848-IBu	100	1535	0	0	106	1640	1	1535	0	2835	81	1906	1535
SmLINC04851-IBu	SmLINC04850-IBu	100	1516	0	0	391	1906	864	2379	0	2800	80	1906	2379
SmLINC04852-IBu	SmLINC04851-IBu	100	903	0	0	1	903	1	903	0	1668	82	1097	1906
SmLINC04867-IBu	SmLINC04871-IBu	100	2350	0	0	346	2695	526	2875	0	4340	87	2695	2875
SmLINC04867-IBu	SmLINC04870-IBu	100	2350	0	0	346	2695	535	2884	0	4340	87	2695	2884
SmLINC04869-IBu	SmLINC04875-IBu	100	1794	0	0	1	1794	153	1946	0	3314	80	2241	4671
SmLINC04869-IBu	SmLINC04873-IBu	100	1794	0	0	1	1794	153	1946	0	3314	80	2241	4624
SmLINC04869-IBu	SmLINC04868-IBu	100	1794	0	0	1	1794	1	1794	0	3314	80	2241	5263
SmLINC04870-IBu	SmLINC04867-IBu	100	2350	0	0	535	2884	346	2695	0	4340	81	2884	2695
SmLINC04871-IBu	SmLINC04867-IBu	100	2350	0	0	526	2875	346	2695	0	4340	82	2875	2695
SmLINC04872-IBu	SmLINC04873-IBu	100	2598	0	0	465	3062	2027	4624	0	4798	85	3062	4624
SmLINC04877-IBu	SmLINC04872-IBu	100	2766	0	0	1	2766	1	2766	0	5108	89	3109	3062
SmLINC04877-IBu	SmLINC04878-IBu	100	2646	0	0	464	3109	333	2978	0	4887	85	3109	2978
SmLINC04877-IBu	SmLINC04875-IBu	100	2645	0	0	465	3109	2027	4671	0	4885	85	3109	4671
SmLINC04878-IBu	SmLINC04877-IBu	100	2646	0	0	333	2978	464	3109	0	4887	89	2978	3109
SmLINC04878-IBu	SmLINC04875-IBu	100	2645	0	0	334	2978	2027	4671	0	4885	89	2978	4671
SmLINC04878-IBu	SmLINC04876-IBu	100	2411	0	0	333	2743	464	2874	0	4453	81	2978	3986
SmLINC04881-IBu	SmLINC04885-IBu	100	2661	0	0	351	3011	220	2880	0	4915	88	3011	2880
SmLINC04881-IBu	SmLINC04883-IBu	100	2660	0	0	352	3011	1914	4573	0	4913	88	3011	4573
SmLINC04881-IBu	SmLINC04882-IBu	100	2653	0	0	1	2653	1	2653	0	4900	88	3011	2964
SmLINC04882-IBu	SmLINC04884-IBu	100	2614	0	0	351	2964	220	2833	0	4828	88	2964	2833
SmLINC04882-IBu	SmLINC04886-IBu	100	2613	0	0	352	2964	1914	4526	0	4826	88	2964	4526
SmLINC04884-IBu	SmLINC04885-IBu	100	2522	0	0	1	2522	1	2522	0	4658	89	2833	2880
SmLINC04884-IBu	SmLINC04881-IBu	100	2303	0	0	220	2522	351	2653	0	4253	81	2833	3011
SmLINC04884-IBu	SmLINC04883-IBu	100	2302	0	0	221	2522	1914	4215	0	4252	81	2833	4573
SmLINC04885-IBu	SmLINC04884-IBu	100	2522	0	0	1	2522	1	2522	0	4658	88	2880	2833
SmLINC04885-IBu	SmLINC04882-IBu	100	2303	0	0	220	2522	351	2653	0	4253	80	2880	2964
SmLINC04885-IBu	SmLINC04886-IBu	100	2302	0	0	221	2522	1914	4215	0	4252	80	2880	4526
SmLINC04897-IBu	SmLINC04898-IBu	100	922	0	0	1	922	1	922	0	1703	84	1097	1136
SmLINC04898-IBu	SmLINC04897-IBu	100	922	0	0	1	922	1	922	0	1703	81	1136	1097
SmLINC04911-IBu	SmLINC04912-IBu	100	657	0	0	1	657	1	657	0	1214	83	796	755
SmLINC04912-IBu	SmLINC04911-IBu	100	657	0	0	1	657	1	657	0	1214	87	755	796
SmLINC04913-IBu	SmLINC04914-IBu	100	2583	0	0	439	3021	253	2835	0	4771	86	3021	2835
SmLINC04922-IBu	SmLINC04918-IBu	100	951	0	0	86	1036	48	998	0	1757	89	1066	998
SmLINC04923-IBu	SmLINC04924-IBu	100	686	0	0	1	686	1	686	0	1267	80	860	1066
SmLINC04925-IBu	SmLINC04924-IBu	100	709	0	0	97	805	358	1066	0	1310	88	805	1066
SmLINC04928-IBu	SmLINC04929-IBu	100	618	0	0	124	741	165	782	0	1142	83	741	782
SmLINC04936-IBu	SmLINC04935-IBu	100	844	0	0	111	954	31	874	0	1559	88	954	874
SmLINC04936-IBu	SmLINC04934-IBu	100	844	0	0	111	954	79	922	0	1559	88	954	922
SmLINC04936-IBu	SmLINC04932-IBu	100	844	0	0	111	954	130	973	0	1559	88	954	1412
SmLINC04948-IBu	SmLINC04949-IBu	100	424	0	0	1	424	2	425	0	784	86	495	428
SmLINC04953-IBu	SmLINC04952-IBu	100	1521	0	0	59	1579	21	1541	0	2809	84	1808	1541
SmLINC04967-IBu	SmLINC04966-IBu	100	435	0	0	54	488	116	550	0	804	89	488	550
SmLINC04968-IBu	SmLINC04969-IBu	100	652	0	0	147	798	65	716	0	1205	82	798	716
SmLINC04974-IBu	SmLINC04979-IBu	100	5142	0	0	614	5755	47	5188	0	9496	89	5755	5188
SmLINC04983-IBu	SmLINC04975-IBu	100	1254	0	0	1	1254	1	1254	0	2316	88	1417	1254
SmLINC04983-IBu	SmLINC04980-IBu	100	1194	0	0	1	1194	1	1194	0	2206	84	1417	1284
SmLINC04985-IBu	SmLINC04983-IBu	100	770	0	0	23	792	425	1194	0	1423	87	882	1417
SmLINC04985-IBu	SmLINC04975-IBu	100	770	0	0	23	792	425	1194	0	1423	87	882	1254
SmLINC04985-IBu	SmLINC04986-IBu	100	740	0	0	143	882	304	1043	0	1367	84	882	1043
SmLINC04985-IBu	SmLINC04984-IBu	100	740	0	0	143	882	284	1023	0	1367	84	882	1023
SmLINC04985-IBu	SmLINC04977-IBu	100	740	0	0	143	882	1481	2220	0	1367	84	882	6744
SmLINC04985-IBu	SmLINC04976-IBu	100	740	0	0	143	882	277	1016	0	1367	84	882	5540
SmLINC04985-IBu	SmLINC04991-IBu	100	733	0	0	143	875	485	1217	0	1354	83	882	1217
SmLINC04987-IBu	SmLINC04981-IBu	100	1847	0	0	1	1847	1	1847	0	3411	89	2070	1937
SmLINC04987-IBu	SmLINC04978-IBu	100	1847	0	0	1	1847	569	2415	0	3411	89	2070	7029
SmLINC04988-IBu	SmLINC04979-IBu	100	598	0	0	135	732	47	644	0	1105	82	732	5188
SmLINC04991-IBu	SmLINC04984-IBu	100	1016	0	0	202	1217	1	1016	0	1877	83	1217	1023
SmLINC04991-IBu	SmLINC04976-IBu	100	1009	0	0	209	1217	1	1009	0	1864	83	1217	5540
SmLINC04994-IBu	SmLINC04979-IBu	100	731	0	0	1	731	2329	1599	0	1351	87	844	5188
SmLINC04994-IBu	SmLINC04978-IBu	100	731	0	0	1	731	4170	3440	0	1351	87	844	7029
SmLINC04994-IBu	SmLINC04977-IBu	100	731	0	0	1	731	3885	3155	0	1351	87	844	6744
SmLINC04994-IBu	SmLINC04976-IBu	100	731	0	0	1	731	2681	1951	0	1351	87	844	5540
SmLINC04994-IBu	SmLINC04974-IBu	100	731	0	0	1	731	2896	2166	0	1351	87	844	5755
SmLINC05009-IBu	SmLINC05011-IBu	100	1612	0	0	380	1991	321	1932	0	2977	81	1991	4302
SmLINC05026-IBu	SmLINC05025-IBu	100	1307	0	0	1	1307	1	1307	0	2414	80	1631	1348
SmLINC05027-IBu	SmLINC05028-IBu	100	1259	0	0	1	1259	1	1259	0	2326	80	1583	1300
SmLINC05030-IBu	SmLINC05027-IBu	100	1207	0	0	104	1310	53	1259	0	2230	88	1364	1583
SmLINC05031-IBu	SmLINC05027-IBu	100	1207	0	0	122	1328	53	1259	0	2230	87	1382	1583
SmLINC05035-IBu	SmLINC05034-IBu	100	1129	0	0	258	1386	26	1154	0	2085	81	1386	1154
SmLINC05038-IBu	SmLINC05037-IBu	100	1122	0	0	165	1286	329	1450	0	2073	87	1286	1450
SmLINC05038-IBu	SmLINC05041-IBu	100	1095	0	0	165	1259	179	1273	0	2023	85	1286	1278
SmLINC05041-IBu	SmLINC05038-IBu	100	1095	0	0	179	1273	165	1259	0	2023	86	1278	1286
SmLINC05050-IBu	SmLINC05052-IBu	100	506	0	0	61	566	61	566	0	935	89	566	959
SmLINC05050-IBu	SmLINC05051-IBu	100	506	0	0	61	566	98	603	0	935	89	566	603
SmLINC05051-IBu	SmLINC05050-IBu	100	506	0	0	98	603	61	566	0	935	84	603	566
SmLINC05076-IBu	SmLINC05077-IBu	100	1406	0	0	232	1637	274	1679	0	2597	86	1637	1679
SmLINC05077-IBu	SmLINC05076-IBu	100	1406	0	0	274	1679	232	1637	0	2597	84	1679	1637
SmLINC05078-IBu	SmLINC05079-IBu	100	1246	0	0	1	1246	154	1399	0	2302	81	1540	1399
SmLINC05079-IBu	SmLINC05078-IBu	100	1246	0	0	154	1399	1	1246	0	2302	89	1399	1540
SmLINC05079-IBu	SmLINC05080-IBu	100	1148	0	0	252	1399	1408	2555	0	2121	82	1399	2555
SmLINC05085-IBu	SmLINC05087-IBu	100	1058	0	0	173	1230	1	1058	0	1954	86	1230	1206
SmLINC05087-IBu	SmLINC05085-IBu	100	1058	0	0	1	1058	173	1230	0	1954	88	1206	1230
SmLINC05089-IBu	SmLINC05091-IBu	100	805	0	0	208	1012	336	1140	0	1487	80	1012	1142
SmLINC05090-IBu	SmLINC05091-IBu	100	807	0	0	182	988	336	1142	0	1491	82	988	1142
SmLINC05100-IBu	SmLINC05102-IBu	100	772	0	0	45	816	94	865	0	1426	83	928	929
SmLINC05102-IBu	SmLINC05100-IBu	100	772	0	0	94	865	45	816	0	1426	83	929	928
SmLINC05103-IBu	SmLINC05104-IBu	100	784	0	0	132	915	79	862	0	1448	86	915	862
SmLINC05114-IBu	SmLINC05118-IBu	100	4092	0	0	818	4909	553	4644	0	7557	83	4909	4644
SmLINC05116-IBu	SmLINC05118-IBu	100	3108	0	0	639	3746	1537	4644	0	5740	83	3746	4644
SmLINC05116-IBu	SmLINC05114-IBu	100	3108	0	0	639	3746	1802	4909	0	5740	83	3746	4909
SmLINC05118-IBu	SmLINC05114-IBu	100	4092	0	0	553	4644	818	4909	0	7557	88	4644	4909
SmLINC05119-IBu	SmLINC05118-IBu	100	1698	0	0	270	1967	2947	4644	0	3136	86	1967	4644
SmLINC05119-IBu	SmLINC05116-IBu	100	1698	0	0	270	1967	2049	3746	0	3136	86	1967	3746
SmLINC05119-IBu	SmLINC05114-IBu	100	1698	0	0	270	1967	3212	4909	0	3136	86	1967	4909
SmLINC05132-IBu	SmLINC05133-IBu	100	1486	0	0	298	1783	321	1806	0	2745	83	1783	1806
SmLINC05133-IBu	SmLINC05132-IBu	100	1486	0	0	321	1806	298	1783	0	2745	82	1806	1783
SmLINC05133-IBu	SmLINC05131-IBu	100	1486	0	0	321	1806	621	2106	0	2745	82	1806	2633
SmLINC05135-IBu	SmLINC05136-IBu	100	943	0	0	216	1158	162	1104	0	1742	81	1158	1104
SmLINC05136-IBu	SmLINC05135-IBu	100	943	0	0	162	1104	216	1158	0	1742	85	1104	1158
SmLINC05144-IBu	SmLINC05140-IBu	100	635	0	0	69	703	635	1	0	1173	86	738	1150
SmLINC05145-IBu	SmLINC05140-IBu	100	635	0	0	109	743	635	1	0	1173	82	778	1150
SmLINC05146-IBu	SmLINC05147-IBu	100	805	0	0	1	805	27	831	0	1487	86	931	831
SmLINC05146-IBu	SmLINC05145-IBu	100	753	0	0	1	753	26	778	0	1391	81	931	778
SmLINC05147-IBu	SmLINC05144-IBu	100	715	0	0	65	779	24	738	0	1321	86	831	738
SmLINC05150-IBu	SmLINC05151-IBu	100	1001	0	0	1	1001	936	1936	0	1849	81	1237	2026
SmLINC05153-IBu	SmLINC05164-IBu	100	1245	0	0	141	1385	35	1279	0	2300	89	1396	1279
SmLINC05153-IBu	SmLINC05156-IBu	100	1192	0	0	205	1396	1890	3081	0	2202	85	1396	3119
SmLINC05153-IBu	SmLINC05155-IBu	100	1192	0	0	205	1396	339	1530	0	2202	85	1396	1568
SmLINC05153-IBu	SmLINC05152-IBu	100	1192	0	0	205	1396	1750	2941	0	2202	85	1396	2941
SmLINC05153-IBu	SmLINC05160-IBu	100	1181	0	0	205	1385	334	1514	0	2182	85	1396	1514
SmLINC05153-IBu	SmLINC05159-IBu	100	1181	0	0	205	1385	1885	3065	0	2182	85	1396	3065
SmLINC05153-IBu	SmLINC05158-IBu	100	1181	0	0	205	1385	159	1339	0	2182	85	1396	1339
SmLINC05154-IBu	SmLINC05162-IBu	100	1291	0	0	169	1459	11	1301	0	2385	86	1508	1301
SmLINC05154-IBu	SmLINC05164-IBu	100	1245	0	0	215	1459	35	1279	0	2300	83	1508	1279
SmLINC05154-IBu	SmLINC05156-IBu	100	1230	0	0	279	1508	1890	3119	0	2272	82	1508	3119
SmLINC05154-IBu	SmLINC05155-IBu	100	1230	0	0	279	1508	339	1568	0	2272	82	1508	1568
SmLINC05155-IBu	SmLINC05156-IBu	100	1376	0	0	193	1568	1744	3119	0	2542	88	1568	3119
SmLINC05155-IBu	SmLINC05152-IBu	100	1338	0	0	193	1530	1604	2941	0	2471	85	1568	2941
SmLINC05155-IBu	SmLINC05159-IBu	100	1327	0	0	193	1519	1739	3065	0	2451	85	1568	3065
SmLINC05155-IBu	SmLINC05158-IBu	100	1305	0	0	215	1519	35	1339	0	2410	83	1568	1339
SmLINC05157-IBu	SmLINC05163-IBu	100	1396	0	0	169	1564	11	1406	0	2579	87	1613	1406
SmLINC05157-IBu	SmLINC05161-IBu	100	1350	0	0	215	1564	35	1384	0	2494	84	1613	1384
SmLINC05158-IBu	SmLINC05164-IBu	100	1181	0	0	159	1339	99	1279	0	2182	88	1339	1279
SmLINC05158-IBu	SmLINC05162-IBu	100	1181	0	0	159	1339	121	1301	0	2182	88	1339	1301
SmLINC05158-IBu	SmLINC05154-IBu	100	1181	0	0	159	1339	279	1459	0	2182	88	1339	1508
SmLINC05158-IBu	SmLINC05153-IBu	100	1181	0	0	159	1339	205	1385	0	2182	88	1339	1396
SmLINC05158-IBu	SmLINC05163-IBu	100	1081	0	0	259	1339	326	1406	0	1997	81	1339	1406
SmLINC05158-IBu	SmLINC05161-IBu	100	1081	0	0	259	1339	304	1384	0	1997	81	1339	1384
SmLINC05158-IBu	SmLINC05157-IBu	100	1081	0	0	259	1339	484	1564	0	1997	81	1339	1613
SmLINC05160-IBu	SmLINC05159-IBu	100	1327	0	0	188	1514	1739	3065	0	2451	88	1514	3065
SmLINC05160-IBu	SmLINC05156-IBu	100	1327	0	0	188	1514	1744	3070	0	2451	88	1514	3119
SmLINC05160-IBu	SmLINC05152-IBu	100	1327	0	0	188	1514	1604	2930	0	2451	88	1514	2941
SmLINC05160-IBu	SmLINC05158-IBu	100	1305	0	0	210	1514	35	1339	0	2410	86	1514	1339
SmLINC05162-IBu	SmLINC05163-IBu	100	1081	0	0	221	1301	326	1406	0	1997	83	1301	1406
SmLINC05162-IBu	SmLINC05161-IBu	100	1081	0	0	221	1301	304	1384	0	1997	83	1301	1384
SmLINC05162-IBu	SmLINC05157-IBu	100	1081	0	0	221	1301	484	1564	0	1997	83	1301	1613
SmLINC05164-IBu	SmLINC05163-IBu	100	1081	0	0	199	1279	326	1406	0	1997	85	1279	1406
SmLINC05164-IBu	SmLINC05161-IBu	100	1081	0	0	199	1279	304	1384	0	1997	85	1279	1384
SmLINC05164-IBu	SmLINC05157-IBu	100	1081	0	0	199	1279	484	1564	0	1997	85	1279	1613
SmLINC05181-IBu	SmLINC05192-IBu	100	902	0	0	132	1033	497	1398	0	1666	87	1033	1398
SmLINC05183-IBu	SmLINC05188-IBu	100	852	0	0	132	983	497	1348	0	1574	87	983	1348
SmLINC05183-IBu	SmLINC05186-IBu	100	852	0	0	132	983	424	1275	0	1574	87	983	1275
SmLINC05185-IBu	SmLINC05193-IBu	100	1648	0	0	424	2071	132	1779	0	3044	80	2071	1779
SmLINC05188-IBu	SmLINC05186-IBu	100	1144	0	0	205	1348	132	1275	0	2113	85	1348	1275
SmLINC05189-IBu	SmLINC05182-IBu	100	1698	0	0	424	2121	132	1829	0	3136	80	2121	1829
SmLINC05200-IBu	SmLINC05202-IBu	100	886	0	0	114	999	81	966	0	1637	89	999	966
SmLINC05201-IBu	SmLINC05211-IBu	100	936	0	0	209	1144	259	1194	0	1729	82	1144	1328
SmLINC05201-IBu	SmLINC05205-IBu	100	936	0	0	209	1144	279	1214	0	1729	82	1144	1214
SmLINC05204-IBu	SmLINC05211-IBu	100	936	0	0	242	1177	259	1194	0	1729	80	1177	1328
SmLINC05204-IBu	SmLINC05205-IBu	100	936	0	0	242	1177	279	1214	0	1729	80	1177	1214
SmLINC05206-IBu	SmLINC05199-IBu	100	881	0	0	209	1089	279	1159	0	1628	81	1089	1159
SmLINC05207-IBu	SmLINC05203-IBu	100	481	0	0	62	542	58	538	0	889	89	542	1080
SmLINC05207-IBu	SmLINC05205-IBu	100	453	0	0	62	514	58	510	0	837	84	542	1214
SmLINC05208-IBu	SmLINC05210-IBu	100	1732	0	0	240	1971	259	1990	0	3199	88	1971	1990
SmLINC05209-IBu	SmLINC05212-IBu	100	1776	0	0	240	2015	259	2034	0	3280	88	2015	2034
SmLINC05210-IBu	SmLINC05208-IBu	100	1732	0	0	259	1990	240	1971	0	3199	87	1990	1971
SmLINC05211-IBu	SmLINC05213-IBu	100	1070	0	0	259	1328	240	1309	0	1977	81	1328	1309
SmLINC05212-IBu	SmLINC05209-IBu	100	1776	0	0	259	2034	240	2015	0	3280	87	2034	2015
SmLINC05213-IBu	SmLINC05204-IBu	100	1168	0	0	8	1175	10	1177	0	2158	89	1309	1177
SmLINC05213-IBu	SmLINC05211-IBu	100	1070	0	0	240	1309	259	1328	0	1977	82	1309	1328
SmLINC05213-IBu	SmLINC05201-IBu	100	1064	0	0	112	1175	81	1144	0	1965	81	1309	1144
SmLINC05214-IBu	SmLINC05215-IBu	100	466	0	0	1	466	1	466	0	861	86	540	495
SmLINC05218-IBu	SmLINC05219-IBu	100	590	0	0	114	703	4007	4596	0	1090	84	703	4596
SmLINC05218-IBu	SmLINC05217-IBu	100	590	0	0	114	703	1037	1626	0	1090	84	703	1626
SmLINC05225-IBu	SmLINC05226-IBu	100	1079	0	0	201	1279	1413	2491	0	1993	84	1279	2491
SmLINC05226-IBu	SmLINC05224-IBu	100	2106	0	0	1	2106	1	2106	0	3890	85	2491	2168
SmLINC05230-IBu	SmLINC05229-IBu	100	964	0	0	167	1130	72	1035	0	1781	85	1130	1035
SmLINC05260-IBu	SmLINC05261-IBu	100	767	0	0	186	952	145	911	0	1417	81	952	911
SmLINC05260-IBu	SmLINC05266-IBu	100	765	0	0	186	950	123	887	0	1413	80	952	887
SmLINC05261-IBu	SmLINC05260-IBu	100	767	0	0	145	911	186	952	0	1417	84	911	952
SmLINC05264-IBu	SmLINC05268-IBu	100	713	0	0	164	876	123	835	0	1317	81	876	835
SmLINC05266-IBu	SmLINC05260-IBu	100	765	0	0	123	887	186	950	0	1413	86	887	952
SmLINC05268-IBu	SmLINC05264-IBu	100	713	0	0	123	835	164	876	0	1317	85	835	876
SmLINC05270-IBu	SmLINC05269-IBu	100	2032	0	0	290	2321	20	2051	0	3753	88	2321	2051
SmLINC05272-IBu	SmLINC05273-IBu	100	573	0	0	132	704	98	670	0	1059	81	704	670
SmLINC05272-IBu	SmLINC05270-IBu	100	573	0	0	132	704	84	656	0	1059	81	704	2321
SmLINC05273-IBu	SmLINC05272-IBu	100	573	0	0	98	670	132	704	0	1059	86	670	704
SmLINC05287-IBu	SmLINC05285-IBu	100	574	0	0	137	710	55	628	0	1061	81	710	628
SmLINC05292-IBu	SmLINC05293-IBu	100	592	0	0	148	739	66	657	0	1094	80	739	657
SmLINC05294-IBu	SmLINC05293-IBu	100	592	0	0	123	714	66	657	0	1094	83	714	657
SmLINC05303-IBu	SmLINC05306-IBu	100	759	0	0	166	924	140	898	0	1402	82	924	958
SmLINC05303-IBu	SmLINC05304-IBu	100	759	0	0	166	924	106	864	0	1402	82	924	864
SmLINC05304-IBu	SmLINC05305-IBu	100	759	0	0	106	864	278	1036	0	1402	88	864	1096
SmLINC05304-IBu	SmLINC05303-IBu	100	759	0	0	106	864	166	924	0	1402	88	864	924
SmLINC05305-IBu	SmLINC05303-IBu	100	897	0	0	140	1036	28	924	0	1657	82	1096	924
SmLINC05306-IBu	SmLINC05305-IBu	100	819	0	0	140	958	278	1096	0	1513	85	958	1096
SmLINC05312-IBu	SmLINC05310-IBu	100	622	0	0	1	622	1	622	0	1149	83	751	805
SmLINC05313-IBu	SmLINC05315-IBu	100	579	0	0	1	579	1	579	0	1070	81	713	789
SmLINC05313-IBu	SmLINC05314-IBu	100	576	0	0	1	576	1	576	0	1064	81	713	755
SmLINC05313-IBu	SmLINC05310-IBu	100	568	0	0	12	579	35	602	0	1050	80	713	805
SmLINC05316-IBu	SmLINC05315-IBu	100	599	0	0	1	599	1	599	0	1107	81	735	789
SmLINC05316-IBu	SmLINC05310-IBu	100	588	0	0	12	599	35	622	0	1086	80	735	805
SmLINC05333-IBu	SmLINC05326-IBu	100	626	0	0	16	641	2882	3507	0	1157	88	708	5868
SmLINC05333-IBu	SmLINC05324-IBu	100	626	0	0	16	641	2882	3507	0	1157	88	708	9111
SmLINC05333-IBu	SmLINC05323-IBu	100	626	0	0	16	641	2882	3507	0	1157	88	708	5879
SmLINC05342-IBu	SmLINC05343-IBu	100	887	0	0	130	1016	518	1404	0	1639	87	1016	1404
SmLINC05368-IBu	SmLINC05366-IBu	100	745	0	0	1	745	14	758	0	1376	81	921	758
SmLINC05369-IBu	SmLINC05371-IBu	100	589	0	0	149	737	109	697	0	1088	80	737	772
SmLINC05371-IBu	SmLINC05372-IBu	100	664	0	0	109	772	504	1167	0	1227	86	772	1167
SmLINC05389-IBu	SmLINC05390-IBu	100	486	0	0	1	486	1	486	0	898	83	588	666
SmLINC05436-IBu	SmLINC05435-IBu	100	1509	0	0	342	1850	47	1555	0	2787	82	1850	1555
SmLINC05437-IBu	SmLINC05435-IBu	100	708	0	0	103	810	47	754	0	1308	87	810	1555
SmLINC05437-IBu	SmLINC05441-IBu	100	672	0	0	103	774	82	753	0	1242	83	810	764
SmLINC05437-IBu	SmLINC05440-IBu	100	670	0	0	105	774	326	995	0	1238	83	810	1006
SmLINC05438-IBu	SmLINC05435-IBu	100	706	0	0	101	806	49	754	0	1304	88	806	1555
SmLINC05438-IBu	SmLINC05441-IBu	100	670	0	0	101	770	84	753	0	1238	83	806	764
SmLINC05438-IBu	SmLINC05440-IBu	100	670	0	0	101	770	326	995	0	1238	83	806	1006
SmLINC05439-IBu	SmLINC05441-IBu	100	672	0	0	61	732	82	753	0	1242	86	778	764
SmLINC05439-IBu	SmLINC05440-IBu	100	670	0	0	63	732	326	995	0	1238	86	778	1006
SmLINC05441-IBu	SmLINC05440-IBu	100	681	0	0	84	764	326	1006	0	1258	89	764	1006
SmLINC05441-IBu	SmLINC05439-IBu	100	672	0	0	82	753	61	732	0	1242	88	764	778
SmLINC05441-IBu	SmLINC05437-IBu	100	672	0	0	82	753	103	774	0	1242	88	764	810
SmLINC05441-IBu	SmLINC05436-IBu	100	672	0	0	82	753	342	1013	0	1242	88	764	1850
SmLINC05441-IBu	SmLINC05438-IBu	100	670	0	0	84	753	101	770	0	1238	88	764	806
SmLINC05446-IBu	SmLINC05447-IBu	100	553	0	0	1	553	1	553	0	1022	81	679	1023
SmLINC05458-IBu	SmLINC05456-IBu	100	1223	0	0	313	1535	332	1554	0	2259	80	1535	1554
SmLINC05461-IBu	SmLINC05463-IBu	100	1033	0	0	171	1203	103	1135	0	1908	86	1203	1135
SmLINC05465-IBu	SmLINC05464-IBu	100	1070	0	0	171	1240	103	1172	0	1977	86	1240	1172
SmLINC05467-IBu	SmLINC05462-IBu	100	1070	0	0	171	1240	103	1172	0	1977	86	1240	1172
SmLINC05484-IBu	SmLINC05487-IBu	100	968	0	0	1	968	1	968	0	1788	82	1176	1014
SmLINC05486-IBu	SmLINC05485-IBu	100	932	0	0	1	932	1	932	0	1722	82	1140	978
SmLINC05489-IBu	SmLINC05490-IBu	100	941	0	0	1	941	1	941	0	1738	83	1130	998
SmLINC05499-IBu	SmLINC05498-IBu	100	1262	0	0	160	1421	624	1885	0	2331	89	1421	1885
SmLINC05500-IBu	SmLINC05501-IBu	100	630	0	0	1	630	153	782	0	1164	86	730	782
SmLINC05501-IBu	SmLINC05500-IBu	100	630	0	0	153	782	1	630	0	1164	81	782	730
SmLINC05505-IBu	SmLINC05507-IBu	100	1308	0	0	235	1542	271	1578	0	2416	85	1542	1578
SmLINC05505-IBu	SmLINC05506-IBu	100	1308	0	0	235	1542	282	1589	0	2416	85	1542	1589
SmLINC05506-IBu	SmLINC05505-IBu	100	1308	0	0	282	1589	235	1542	0	2416	82	1589	1542
SmLINC05507-IBu	SmLINC05505-IBu	100	1308	0	0	271	1578	235	1542	0	2416	83	1578	1542
SmLINC05517-IBu	SmLINC05518-IBu	100	3307	0	0	1	3307	1	3307	0	6107	87	3812	3553
SmLINC05517-IBu	SmLINC05519-IBu	100	3300	0	0	1	3300	1	3300	0	6095	87	3812	3546
SmLINC05517-IBu	SmLINC05516-IBu	100	3300	0	0	1	3300	1	3300	0	6095	87	3812	7275
SmLINC05530-IBu	SmLINC05531-IBu	100	1919	0	0	1	1919	1	1919	0	3544	80	2389	2418
SmLINC05538-IBu	SmLINC05537-IBu	100	6999	0	0	1125	8123	2091	9089	0	12925	86	8123	9089
SmLINC05568-IBu	SmLINC05570-IBu	100	7036	0	0	846	7881	909	7944	0	12994	89	7881	7944
SmLINC05569-IBu	SmLINC05570-IBu	100	7036	0	0	840	7875	909	7944	0	12994	89	7875	7944
SmLINC05570-IBu	SmLINC05569-IBu	100	7036	0	0	909	7944	840	7875	0	12994	89	7944	7875
SmLINC05570-IBu	SmLINC05568-IBu	100	7036	0	0	909	7944	846	7881	0	12994	89	7944	7881
SmLINC05575-IBu	SmLINC05570-IBu	100	470	0	0	1	470	443	912	0	869	85	553	7944
SmLINC05580-IBu	SmLINC05581-IBu	100	2325	0	0	1	2325	1	2325	0	4294	86	2698	3545
SmLINC05622-IBu	SmLINC05623-IBu	100	411	0	0	77	487	416	826	0	760	84	487	826
SmLINC05622-IBu	SmLINC05621-IBu	100	411	0	0	77	487	264	674	0	760	84	487	993
SmLINC05635-IBu	SmLINC05636-IBu	100	1085	0	0	199	1283	253	1337	0	2004	85	1283	1337
SmLINC05636-IBu	SmLINC05635-IBu	100	1085	0	0	253	1337	199	1283	0	2004	81	1337	1283
SmLINC05643-IBu	SmLINC05647-IBu	100	816	0	0	1	816	1	816	0	1507	86	951	1076
SmLINC05643-IBu	SmLINC05649-IBu	100	815	0	0	1	815	1	815	0	1506	86	951	1035
SmLINC05643-IBu	SmLINC05646-IBu	100	815	0	0	1	815	1	815	0	1506	86	951	992
SmLINC05644-IBu	SmLINC05650-IBu	100	942	0	0	1	942	1	942	0	1740	84	1119	1203
SmLINC05644-IBu	SmLINC05648-IBu	100	942	0	0	1	942	1	942	0	1740	84	1119	1078
SmLINC05645-IBu	SmLINC05644-IBu	100	1026	0	0	1	1026	1	1026	0	1895	88	1162	1119
SmLINC05645-IBu	SmLINC05650-IBu	100	942	0	0	1	942	1	942	0	1740	81	1162	1203
SmLINC05645-IBu	SmLINC05648-IBu	100	942	0	0	1	942	1	942	0	1740	81	1162	1078
SmLINC05646-IBu	SmLINC05647-IBu	100	815	0	0	1	815	1	815	0	1506	82	992	1076
SmLINC05646-IBu	SmLINC05643-IBu	100	815	0	0	1	815	1	815	0	1506	82	992	951
SmLINC05648-IBu	SmLINC05650-IBu	100	943	0	0	1	943	1	943	0	1742	87	1078	1203
SmLINC05648-IBu	SmLINC05645-IBu	100	942	0	0	1	942	1	942	0	1740	87	1078	1162
SmLINC05648-IBu	SmLINC05644-IBu	100	942	0	0	1	942	1	942	0	1740	87	1078	1119
SmLINC05649-IBu	SmLINC05646-IBu	100	899	0	0	1	899	1	899	0	1661	87	1035	992
SmLINC05656-IBu	SmLINC05657-IBu	100	2055	0	0	1	2055	1	2055	0	3795	80	2569	3317
SmLINC05681-IBu	SmLINC05679-IBu	100	944	0	0	215	1158	1	944	0	1744	82	1158	971
SmLINC05684-IBu	SmLINC05685-IBu	100	731	0	0	160	890	589	1319	0	1351	82	890	1319
SmLINC05710-IBu	SmLINC05708-IBu	100	1461	0	0	1	1461	1	1461	0	2699	80	1832	1539
SmLINC05711-IBu	SmLINC05710-IBu	100	469	0	0	1	469	1	469	0	867	86	547	1832
SmLINC05711-IBu	SmLINC05708-IBu	100	469	0	0	1	469	1	469	0	867	86	547	1539
SmLINC05727-IBu	SmLINC05726-IBu	100	733	0	0	147	879	52	784	0	1354	83	879	1983
SmLINC05727-IBu	SmLINC05723-IBu	100	733	0	0	147	879	1074	1806	0	1354	83	879	3228
SmLINC05727-IBu	SmLINC05724-IBu	100	732	0	0	148	879	1678	2409	0	1352	83	879	3831
SmLINC05728-IBu	SmLINC05729-IBu	100	844	0	0	201	1044	251	1094	0	1559	81	1044	1094
SmLINC05728-IBu	SmLINC05733-IBu	100	841	0	0	201	1041	294	1134	0	1554	81	1044	1134
SmLINC05728-IBu	SmLINC05731-IBu	100	841	0	0	201	1041	245	1085	0	1554	81	1044	1085
SmLINC05730-IBu	SmLINC05733-IBu	100	841	0	0	195	1035	294	1134	0	1554	81	1035	1134
SmLINC05730-IBu	SmLINC05731-IBu	100	841	0	0	195	1035	245	1085	0	1554	81	1035	1085
SmLINC05730-IBu	SmLINC05729-IBu	100	841	0	0	195	1035	251	1091	0	1554	81	1035	1094
SmLINC05732-IBu	SmLINC05739-IBu	100	933	0	0	239	1171	278	1210	0	1724	80	1171	1210
SmLINC05732-IBu	SmLINC05738-IBu	100	933	0	0	239	1171	229	1161	0	1724	80	1171	1161
SmLINC05736-IBu	SmLINC05739-IBu	100	933	0	0	195	1127	278	1210	0	1724	83	1127	1210
SmLINC05736-IBu	SmLINC05738-IBu	100	933	0	0	195	1127	229	1161	0	1724	83	1127	1161
SmLINC05737-IBu	SmLINC05739-IBu	100	883	0	0	195	1077	328	1210	0	1631	82	1077	1210
SmLINC05737-IBu	SmLINC05738-IBu	100	883	0	0	195	1077	279	1161	0	1631	82	1077	1161
SmLINC05737-IBu	SmLINC05736-IBu	100	883	0	0	195	1077	245	1127	0	1631	82	1077	1127
SmLINC05737-IBu	SmLINC05732-IBu	100	883	0	0	195	1077	289	1171	0	1631	82	1077	1171
SmLINC05738-IBu	SmLINC05736-IBu	100	933	0	0	229	1161	195	1127	0	1724	80	1161	1127
SmLINC05738-IBu	SmLINC05732-IBu	100	933	0	0	229	1161	239	1171	0	1724	80	1161	1171
SmLINC05748-IBu	SmLINC05747-IBu	100	2330	0	0	449	2778	64	2393	0	4303	84	2778	2393
SmLINC05750-IBu	SmLINC05749-IBu	100	2675	0	0	340	3014	279	2953	0	4940	89	3014	2953
SmLINC05756-IBu	SmLINC05749-IBu	100	868	0	0	109	976	129	996	0	1604	89	976	2953
SmLINC05756-IBu	SmLINC05748-IBu	100	868	0	0	109	976	299	1166	0	1604	89	976	2778
SmLINC05760-IBu	SmLINC05762-IBu	100	1073	0	0	273	1345	106	1178	0	1982	80	1345	1289
SmLINC05762-IBu	SmLINC05761-IBu	100	1073	0	0	106	1178	324	1396	0	1982	83	1289	1396
SmLINC05762-IBu	SmLINC05760-IBu	100	1073	0	0	106	1178	273	1345	0	1982	83	1289	1345
SmLINC05763-IBu	SmLINC05760-IBu	100	1282	0	0	107	1388	64	1345	0	2368	86	1499	1345
SmLINC05772-IBu	SmLINC05771-IBu	100	2241	0	0	405	2645	1573	3813	0	4139	85	2645	3813
SmLINC05795-IBu	SmLINC05800-IBu	100	600	0	0	62	661	126	725	0	1109	87	688	725
SmLINC05798-IBu	SmLINC05799-IBu	100	1193	0	0	86	1278	60	1252	0	2204	89	1346	2109
SmLINC05800-IBu	SmLINC05795-IBu	100	600	0	0	126	725	62	661	0	1109	83	725	688
SmLINC05802-IBu	SmLINC05801-IBu	100	1313	0	0	1	1313	9	1321	0	2425	84	1567	1783
SmLINC05809-IBu	SmLINC05807-IBu	100	1258	0	0	24	1281	1	1258	0	2324	82	1532	1258
SmLINC05810-IBu	SmLINC05809-IBu	100	1192	0	0	293	1484	341	1532	0	2202	80	1484	1532
SmLINC05811-IBu	SmLINC05813-IBu	100	1116	0	0	1	1116	1	1116	0	2061	86	1292	1242
SmLINC05826-IBu	SmLINC05828-IBu	100	664	0	0	47	710	1	664	0	1227	82	812	691
SmLINC05830-IBu	SmLINC05828-IBu	100	664	0	0	1	664	1	664	0	1227	84	786	691
SmLINC05833-IBu	SmLINC05832-IBu	100	779	0	0	121	899	580	1358	0	1439	87	899	1358
SmLINC05833-IBu	SmLINC05831-IBu	100	779	0	0	121	899	650	1428	0	1439	87	899	2718
SmLINC05838-IBu	SmLINC05840-IBu	100	7052	0	0	1	7052	1	7052	0	13023	85	8260	7190
SmLINC05841-IBu	SmLINC05840-IBu	100	4842	0	0	1	4842	1	4842	0	8942	84	5781	7190
SmLINC05841-IBu	SmLINC05838-IBu	100	4842	0	0	1	4842	1	4842	0	8942	84	5781	8260
SmLINC05859-IBu	SmLINC05858-IBu	100	946	0	0	212	1157	258	1203	0	1748	82	1157	1203
SmLINC05882-IBu	SmLINC05883-IBu	100	954	0	0	211	1164	1	954	0	1762	82	1164	1008
SmLINC05883-IBu	SmLINC05881-IBu	100	848	0	0	161	1008	1225	378	0	1567	84	1008	1731
[truncated: 319 more rows]

## Sheet: 100id70-79qcov
S2 Table. BlastN analysis of all 7029 SmLINCs against themselves.
Query id	Subject id	% identity	alignment length	mismatches	gap openings	q. start	q. end	s. start	s. end	e-value	bit score	% q. cov	q. len	s. len
SmLINC00005-IBu	SmLINC00004-IBu	100	1907	0	0	1	1907	1	1907	0	3522	70	2731	3087
SmLINC00012-IBu	SmLINC00014-IBu	100	1364	0	0	407	1770	2210	847	0	2519	77	1770	2727
SmLINC00013-IBu	SmLINC00014-IBu	100	1364	0	0	476	1839	2210	847	0	2519	74	1839	2727
SmLINC00031-IBu	SmLINC00032-IBu	100	476	0	0	169	644	221	696	0	880	74	644	1210
SmLINC00033-IBu	SmLINC00029-IBu	100	514	0	0	169	682	221	734	0	950	75	682	1248
SmLINC00033-IBu	SmLINC00028-IBu	100	514	0	0	169	682	179	692	0	950	75	682	1073
SmLINC00033-IBu	SmLINC00025-IBu	100	514	0	0	169	682	163	676	0	950	75	682	4745
SmLINC00038-IBu	SmLINC00040-IBu	100	2651	0	0	1102	3752	752	3402	0	4896	71	3752	3402
SmLINC00039-IBu	SmLINC00040-IBu	100	2651	0	0	1108	3758	752	3402	0	4896	71	3758	3402
SmLINC00040-IBu	SmLINC00041-IBu	100	2652	0	0	751	3402	337	2988	0	4898	78	3402	2988
SmLINC00040-IBu	SmLINC00043-IBu	100	2651	0	0	752	3402	1179	3829	0	4896	78	3402	3829
SmLINC00040-IBu	SmLINC00042-IBu	100	2651	0	0	752	3402	1177	3827	0	4896	78	3402	3827
SmLINC00040-IBu	SmLINC00039-IBu	100	2651	0	0	752	3402	1108	3758	0	4896	78	3402	3758
SmLINC00040-IBu	SmLINC00038-IBu	100	2651	0	0	752	3402	1102	3752	0	4896	78	3402	3752
SmLINC00066-IBu	SmLINC00060-IBu	100	500	0	0	159	658	3702	4201	0	924	76	658	6645
SmLINC00073-IBu	SmLINC00069-IBu	100	479	0	0	177	655	290	768	0	885	73	655	768
SmLINC00081-IBu	SmLINC00083-IBu	100	1687	0	0	1	1687	1	1687	0	3116	75	2245	2206
SmLINC00083-IBu	SmLINC00082-IBu	100	1687	0	0	1	1687	1	1687	0	3116	76	2206	2081
SmLINC00083-IBu	SmLINC00081-IBu	100	1687	0	0	1	1687	1	1687	0	3116	76	2206	2245
SmLINC00086-IBu	SmLINC00085-IBu	100	1168	0	0	344	1511	652	1819	0	2158	77	1511	1819
SmLINC00098-IBu	SmLINC00100-IBu	100	952	0	0	164	1115	124	1075	0	1759	72	1322	1133
SmLINC00100-IBu	SmLINC00111-IBu	100	889	0	0	187	1075	276	1164	0	1642	78	1133	1371
SmLINC00100-IBu	SmLINC00099-IBu	100	889	0	0	187	1075	236	1124	0	1642	78	1133	1331
SmLINC00100-IBu	SmLINC00096-IBu	100	889	0	0	187	1075	276	1164	0	1642	78	1133	2262
SmLINC00100-IBu	SmLINC00117-IBu	100	872	0	0	20	891	1	872	0	1611	77	1133	1227
SmLINC00100-IBu	SmLINC00109-IBu	100	820	0	0	1	820	1	820	0	1515	72	1133	955
SmLINC00100-IBu	SmLINC00104-IBu	100	820	0	0	1	820	1	820	0	1515	72	1133	1215
SmLINC00100-IBu	SmLINC00115-IBu	100	801	0	0	20	820	1	801	0	1480	71	1133	1270
SmLINC00101-IBu	SmLINC00113-IBu	100	861	0	0	236	1096	187	1047	0	1591	79	1096	1047
SmLINC00101-IBu	SmLINC00105-IBu	100	860	0	0	1	860	1	860	0	1589	78	1096	1004
SmLINC00101-IBu	SmLINC00102-IBu	100	860	0	0	1	860	1	860	0	1589	78	1096	1174
SmLINC00101-IBu	SmLINC00120-IBu	100	841	0	0	20	860	1	841	0	1554	77	1096	1319
SmLINC00101-IBu	SmLINC00118-IBu	100	841	0	0	20	860	1	841	0	1554	77	1096	1276
SmLINC00102-IBu	SmLINC00118-IBu	100	932	0	0	20	951	1	932	0	1722	79	1174	1276
SmLINC00102-IBu	SmLINC00105-IBu	100	869	0	0	1	869	1	869	0	1605	74	1174	1004
SmLINC00102-IBu	SmLINC00101-IBu	100	860	0	0	1	860	1	860	0	1589	73	1174	1096
SmLINC00102-IBu	SmLINC00120-IBu	100	850	0	0	20	869	1	850	0	1570	72	1174	1319
SmLINC00103-IBu	SmLINC00110-IBu	100	889	0	0	236	1124	191	1079	0	1642	75	1182	1286
SmLINC00103-IBu	SmLINC00098-IBu	100	889	0	0	236	1124	227	1115	0	1642	75	1182	1322
SmLINC00103-IBu	SmLINC00105-IBu	100	869	0	0	1	869	1	869	0	1605	74	1182	1004
SmLINC00103-IBu	SmLINC00120-IBu	100	850	0	0	20	869	1	850	0	1570	72	1182	1319
SmLINC00104-IBu	SmLINC00109-IBu	100	934	0	0	1	934	1	934	0	1725	77	1215	955
SmLINC00105-IBu	SmLINC00109-IBu	100	769	0	0	236	1004	187	955	0	1421	77	1004	955
SmLINC00105-IBu	SmLINC00126-IBu	100	748	0	0	236	983	103	850	0	1382	75	1004	1205
SmLINC00105-IBu	SmLINC00115-IBu	100	748	0	0	236	983	168	915	0	1382	75	1004	1270
SmLINC00105-IBu	SmLINC00104-IBu	100	748	0	0	236	983	187	934	0	1382	75	1004	1215
SmLINC00105-IBu	SmLINC00112-IBu	100	746	0	0	124	869	164	909	0	1378	74	1004	1214
SmLINC00105-IBu	SmLINC00111-IBu	100	746	0	0	124	869	164	909	0	1378	74	1004	1371
SmLINC00105-IBu	SmLINC00096-IBu	100	746	0	0	124	869	164	909	0	1378	74	1004	2262
SmLINC00106-IBu	SmLINC00112-IBu	100	939	0	0	187	1125	276	1214	0	1735	79	1183	1214
SmLINC00106-IBu	SmLINC00102-IBu	100	939	0	0	187	1125	236	1174	0	1735	79	1183	1174
SmLINC00106-IBu	SmLINC00125-IBu	100	883	0	0	20	902	1	883	0	1631	75	1183	1227
SmLINC00107-IBu	SmLINC00126-IBu	100	971	0	0	276	1246	103	1073	0	1794	78	1246	1205
SmLINC00107-IBu	SmLINC00115-IBu	100	971	0	0	276	1246	168	1138	0	1794	78	1246	1270
SmLINC00107-IBu	SmLINC00104-IBu	100	971	0	0	276	1246	187	1157	0	1794	78	1246	1215
SmLINC00107-IBu	SmLINC00112-IBu	100	909	0	0	1	909	1	909	0	1679	73	1246	1214
SmLINC00107-IBu	SmLINC00111-IBu	100	909	0	0	1	909	1	909	0	1679	73	1246	1371
SmLINC00107-IBu	SmLINC00096-IBu	100	908	0	0	2	909	2	909	0	1677	73	1246	2262
SmLINC00109-IBu	SmLINC00120-IBu	100	748	0	0	187	934	217	964	0	1382	78	955	1319
SmLINC00109-IBu	SmLINC00108-IBu	100	748	0	0	187	934	240	987	0	1382	78	955	1210
SmLINC00109-IBu	SmLINC00107-IBu	100	748	0	0	187	934	276	1023	0	1382	78	955	1246
SmLINC00109-IBu	SmLINC00124-IBu	100	698	0	0	123	820	39	736	0	1290	73	955	1162
SmLINC00109-IBu	SmLINC00098-IBu	100	697	0	0	124	820	164	860	0	1288	73	955	1322
SmLINC00109-IBu	SmLINC00097-IBu	100	688	0	0	124	811	164	851	0	1271	72	955	1156
SmLINC00111-IBu	SmLINC00103-IBu	100	1001	0	0	164	1164	124	1124	0	1849	73	1371	1182
SmLINC00112-IBu	SmLINC00106-IBu	100	939	0	0	276	1214	187	1125	0	1735	77	1214	1183
SmLINC00112-IBu	SmLINC00107-IBu	100	909	0	0	1	909	1	909	0	1679	75	1214	1246
SmLINC00113-IBu	SmLINC00109-IBu	100	811	0	0	1	811	1	811	0	1498	77	1047	955
SmLINC00113-IBu	SmLINC00106-IBu	100	811	0	0	1	811	1	811	0	1498	77	1047	1183
SmLINC00113-IBu	SmLINC00104-IBu	100	811	0	0	1	811	1	811	0	1498	77	1047	1215
SmLINC00113-IBu	SmLINC00125-IBu	100	792	0	0	20	811	1	792	0	1463	76	1047	1227
SmLINC00113-IBu	SmLINC00117-IBu	100	792	0	0	20	811	1	792	0	1463	76	1047	1227
SmLINC00113-IBu	SmLINC00115-IBu	100	792	0	0	20	811	1	792	0	1463	76	1047	1270
SmLINC00115-IBu	SmLINC00108-IBu	100	971	0	0	168	1138	240	1210	0	1794	76	1270	1210
SmLINC00115-IBu	SmLINC00107-IBu	100	971	0	0	168	1138	276	1246	0	1794	76	1270	1246
SmLINC00115-IBu	SmLINC00109-IBu	100	915	0	0	1	915	20	934	0	1690	72	1270	955
SmLINC00116-IBu	SmLINC00119-IBu	100	472	0	0	172	643	221	692	0	872	73	643	692
SmLINC00117-IBu	SmLINC00100-IBu	100	872	0	0	1	872	20	891	0	1611	71	1227	1133
SmLINC00118-IBu	SmLINC00102-IBu	100	932	0	0	1	932	20	951	0	1722	73	1276	1174
SmLINC00120-IBu	SmLINC00104-IBu	100	971	0	0	217	1187	187	1157	0	1794	74	1319	1215
SmLINC00120-IBu	SmLINC00105-IBu	100	964	0	0	1	964	20	983	0	1781	73	1319	1004
SmLINC00123-IBu	SmLINC00111-IBu	100	536	0	0	104	639	445	980	0	990	77	699	1371
SmLINC00123-IBu	SmLINC00110-IBu	100	536	0	0	104	639	360	895	0	990	77	699	1286
SmLINC00123-IBu	SmLINC00103-IBu	100	536	0	0	104	639	405	940	0	990	77	699	1182
SmLINC00123-IBu	SmLINC00100-IBu	100	536	0	0	104	639	356	891	0	990	77	699	1133
SmLINC00123-IBu	SmLINC00099-IBu	100	536	0	0	104	639	405	940	0	990	77	699	1331
SmLINC00123-IBu	SmLINC00098-IBu	100	536	0	0	104	639	396	931	0	990	77	699	1322
SmLINC00123-IBu	SmLINC00096-IBu	100	536	0	0	104	639	445	980	0	990	77	699	2262
SmLINC00125-IBu	SmLINC00106-IBu	100	883	0	0	1	883	20	902	0	1631	72	1227	1183
SmLINC00127-IBu	SmLINC00126-IBu	100	533	0	0	104	636	39	571	0	985	73	727	1205
SmLINC00127-IBu	SmLINC00124-IBu	100	533	0	0	104	636	39	571	0	985	73	727	1162
SmLINC00127-IBu	SmLINC00098-IBu	100	532	0	0	105	636	164	695	0	983	73	727	1322
SmLINC00127-IBu	SmLINC00097-IBu	100	532	0	0	105	636	164	695	0	983	73	727	1156
SmLINC00131-IBu	SmLINC00132-IBu	100	1851	0	0	1	1851	1	1851	0	3419	74	2488	2452
SmLINC00132-IBu	SmLINC00131-IBu	100	1851	0	0	1	1851	1	1851	0	3419	75	2452	2488
SmLINC00138-IBu	SmLINC00137-IBu	100	1302	0	0	391	1692	1536	2837	0	2405	77	1692	2837
SmLINC00141-IBu	SmLINC00142-IBu	100	614	0	0	248	861	293	906	0	1134	71	861	906
SmLINC00144-IBu	SmLINC00143-IBu	100	657	0	0	248	904	293	949	0	1214	73	904	949
SmLINC00149-IBu	SmLINC00150-IBu	100	1287	0	0	367	1653	177	1463	0	2377	78	1653	1463
SmLINC00150-IBu	SmLINC00155-IBu	100	1025	0	0	439	1463	1	1025	0	1893	70	1463	1063
SmLINC00153-IBu	SmLINC00151-IBu	100	3114	0	0	1	3114	1	3114	0	5751	78	3984	6868
SmLINC00180-IBu	SmLINC00181-IBu	100	902	0	0	1	902	1	902	0	1666	72	1259	1214
SmLINC00181-IBu	SmLINC00180-IBu	100	902	0	0	1	902	1	902	0	1666	74	1214	1259
SmLINC00182-IBu	SmLINC00183-IBu	100	933	0	0	1	933	1	933	0	1724	75	1245	1290
SmLINC00183-IBu	SmLINC00182-IBu	100	933	0	0	1	933	1	933	0	1724	72	1290	1245
SmLINC00186-IBu	SmLINC00188-IBu	100	883	0	0	256	1138	2484	3366	0	1631	78	1138	3366
SmLINC00186-IBu	SmLINC00187-IBu	100	883	0	0	256	1138	348	1230	0	1631	78	1138	1230
SmLINC00187-IBu	SmLINC00188-IBu	100	885	0	0	346	1230	2482	3366	0	1635	72	1230	3366
SmLINC00187-IBu	SmLINC00186-IBu	100	883	0	0	348	1230	256	1138	0	1631	72	1230	1138
SmLINC00189-IBu	SmLINC00188-IBu	100	884	0	0	255	1138	2483	3366	0	1633	78	1138	3366
SmLINC00199-IBu	SmLINC00201-IBu	100	813	0	0	356	1168	164	976	0	1502	70	1168	1269
SmLINC00199-IBu	SmLINC00200-IBu	100	813	0	0	356	1168	118	930	0	1502	70	1168	930
SmLINC00201-IBu	SmLINC00200-IBu	100	930	0	0	47	976	1	930	0	1718	73	1269	930
SmLINC00202-IBu	SmLINC00201-IBu	100	1106	0	0	402	1507	164	1269	0	2043	73	1507	1269
SmLINC00203-IBu	SmLINC00201-IBu	100	1106	0	0	353	1458	164	1269	0	2043	76	1458	1269
SmLINC00212-IBu	SmLINC00213-IBu	100	1367	0	0	456	1822	1	1367	0	2525	75	1824	1367
SmLINC00216-IBu	SmLINC00217-IBu	100	597	0	0	109	705	1	597	0	1103	79	756	599
SmLINC00221-IBu	SmLINC00222-IBu	100	384	0	0	1	384	1	384	0	710	74	519	533
SmLINC00222-IBu	SmLINC00221-IBu	100	384	0	0	1	384	1	384	0	710	72	533	519
SmLINC00229-IBu	SmLINC00228-IBu	100	840	0	0	286	1125	3387	4226	0	1552	75	1125	4226
SmLINC00236-IBu	SmLINC00232-IBu	100	618	0	0	163	780	85	702	0	1142	79	780	702
SmLINC00239-IBu	SmLINC00242-IBu	100	936	0	0	250	1185	212	1147	0	1729	79	1185	1147
SmLINC00239-IBu	SmLINC00240-IBu	100	882	0	0	1	882	1	882	0	1629	74	1185	1134
SmLINC00240-IBu	SmLINC00246-IBu	100	885	0	0	250	1134	212	1096	0	1635	78	1134	1096
SmLINC00240-IBu	SmLINC00239-IBu	100	882	0	0	1	882	1	882	0	1629	78	1134	1185
SmLINC00241-IBu	SmLINC00245-IBu	100	902	0	0	250	1151	212	1113	0	1666	78	1151	1113
SmLINC00241-IBu	SmLINC00243-IBu	100	848	0	0	1	848	1	848	0	1567	74	1151	1100
SmLINC00242-IBu	SmLINC00246-IBu	100	844	0	0	1	844	1	844	0	1559	74	1147	1096
SmLINC00243-IBu	SmLINC00244-IBu	100	851	0	0	250	1100	212	1062	0	1572	77	1100	1062
SmLINC00243-IBu	SmLINC00241-IBu	100	848	0	0	1	848	1	848	0	1567	77	1100	1151
SmLINC00244-IBu	SmLINC00245-IBu	100	810	0	0	1	810	1	810	0	1496	76	1062	1113
SmLINC00245-IBu	SmLINC00244-IBu	100	810	0	0	1	810	1	810	0	1496	73	1113	1062
SmLINC00246-IBu	SmLINC00242-IBu	100	844	0	0	1	844	1	844	0	1559	77	1096	1147
SmLINC00247-IBu	SmLINC00251-IBu	100	731	0	0	1	731	1	731	0	1351	79	920	1075
SmLINC00247-IBu	SmLINC00252-IBu	100	717	0	0	161	877	40	756	0	1325	78	920	1005
SmLINC00248-IBu	SmLINC00250-IBu	100	610	0	0	1	610	1	610	0	1127	76	799	954
SmLINC00248-IBu	SmLINC00251-IBu	100	571	0	0	40	610	161	731	0	1055	71	799	1075
SmLINC00249-IBu	SmLINC00247-IBu	100	877	0	0	1	877	1	877	0	1620	78	1126	920
SmLINC00252-IBu	SmLINC00248-IBu	100	756	0	0	1	756	1	756	0	1397	75	1005	799
SmLINC00252-IBu	SmLINC00247-IBu	100	717	0	0	40	756	161	877	0	1325	71	1005	920
SmLINC00269-IBu	SmLINC00268-IBu	100	360	0	0	1	360	1	360	0	665	77	468	822
SmLINC00290-IBu	SmLINC00291-IBu	100	6374	0	0	1727	8100	9618	15991	0	11771	79	8100	15991
SmLINC00292-IBu	SmLINC00293-IBu	100	9855	0	0	1	9855	1	9855	0	18199	73	13420	12520
SmLINC00293-IBu	SmLINC00292-IBu	100	9855	0	0	1	9855	1	9855	0	18199	79	12520	13420
SmLINC00293-IBu	SmLINC00291-IBu	100	9855	0	0	1	9855	1	9855	0	18199	79	12520	15991
SmLINC00299-IBu	SmLINC00304-IBu	100	345	0	0	138	482	467	811	0	638	72	482	1315
SmLINC00302-IBu	SmLINC00303-IBu	100	767	0	0	1	767	1	767	0	1417	75	1026	872
SmLINC00312-IBu	SmLINC00313-IBu	100	9935	0	0	3262	13196	1541	11475	0	18347	75	13196	11475
SmLINC00312-IBu	SmLINC00310-IBu	100	9935	0	0	3262	13196	433	10367	0	18347	75	13196	10367
SmLINC00312-IBu	SmLINC00309-IBu	100	9935	0	0	3262	13196	609	10543	0	18347	75	13196	10543
SmLINC00314-IBu	SmLINC00324-IBu	100	683	0	0	14	696	1	683	0	1262	79	868	816
SmLINC00314-IBu	SmLINC00318-IBu	100	683	0	0	14	696	1	683	0	1262	79	868	2018
SmLINC00319-IBu	SmLINC00320-IBu	100	2585	0	0	799	3383	754	3338	0	4774	76	3383	3338
SmLINC00320-IBu	SmLINC00319-IBu	100	2585	0	0	754	3338	799	3383	0	4774	77	3338	3383
SmLINC00325-IBu	SmLINC00328-IBu	100	1297	0	0	513	1809	509	1805	0	2396	72	1809	1805
SmLINC00325-IBu	SmLINC00323-IBu	100	1297	0	0	513	1809	882	2178	0	2396	72	1809	2178
SmLINC00325-IBu	SmLINC00322-IBu	100	1297	0	0	513	1809	837	2133	0	2396	72	1809	2133
SmLINC00325-IBu	SmLINC00320-IBu	100	1297	0	0	513	1809	2042	3338	0	2396	72	1809	3338
SmLINC00325-IBu	SmLINC00319-IBu	100	1297	0	0	513	1809	2087	3383	0	2396	72	1809	3383
SmLINC00325-IBu	SmLINC00318-IBu	100	1297	0	0	513	1809	722	2018	0	2396	72	1809	2018
SmLINC00328-IBu	SmLINC00318-IBu	100	1338	0	0	468	1805	681	2018	0	2471	74	1805	2018
SmLINC00328-IBu	SmLINC00323-IBu	100	1335	0	0	471	1805	844	2178	0	2466	74	1805	2178
SmLINC00328-IBu	SmLINC00322-IBu	100	1335	0	0	471	1805	799	2133	0	2466	74	1805	2133
SmLINC00328-IBu	SmLINC00320-IBu	100	1335	0	0	471	1805	2004	3338	0	2466	74	1805	3338
SmLINC00328-IBu	SmLINC00319-IBu	100	1335	0	0	471	1805	2049	3383	0	2466	74	1805	3383
SmLINC00328-IBu	SmLINC00325-IBu	100	1297	0	0	509	1805	513	1809	0	2396	72	1805	1809
SmLINC00332-IBu	SmLINC00333-IBu	100	1452	0	0	402	1853	2581	4032	0	2682	78	1853	4032
SmLINC00339-IBu	SmLINC00340-IBu	100	2184	0	0	769	2952	1151	3334	0	4034	74	2952	3334
SmLINC00347-IBu	SmLINC00360-IBu	100	2929	0	0	1	2929	3469	541	0	5409	72	4095	3469
SmLINC00348-IBu	SmLINC00354-IBu	100	1169	0	0	505	1673	1579	2747	0	2159	70	1673	2747
SmLINC00359-IBu	SmLINC00358-IBu	100	599	0	0	230	828	266	864	0	1107	72	828	864
SmLINC00388-IBu	SmLINC00389-IBu	100	893	0	0	1	893	1	893	0	1650	71	1261	2156
SmLINC00411-IBu	SmLINC00410-IBu	100	565	0	0	1	565	1	565	0	1044	72	783	866
SmLINC00411-IBu	SmLINC00409-IBu	100	564	0	0	1	564	1	564	0	1042	72	783	891
SmLINC00429-IBu	SmLINC00430-IBu	100	1604	0	0	541	2144	257	1860	0	2963	75	2144	1860
SmLINC00442-IBu	SmLINC00440-IBu	100	740	0	0	21	760	427	1166	0	1367	78	946	1166
SmLINC00443-IBu	SmLINC00444-IBu	100	688	0	0	228	915	367	1054	0	1271	75	915	1054
SmLINC00448-IBu	SmLINC00447-IBu	100	1161	0	0	1	1161	1	1161	0	2145	75	1549	1377
SmLINC00452-IBu	SmLINC00456-IBu	100	1702	0	0	336	2037	80	1781	0	3144	74	2303	2984
SmLINC00452-IBu	SmLINC00454-IBu	100	1702	0	0	336	2037	755	2456	0	3144	74	2303	3659
SmLINC00454-IBu	SmLINC00456-IBu	100	2905	0	0	755	3659	80	2984	0	5365	79	3659	2984
SmLINC00471-IBu	SmLINC00482-IBu	100	1154	0	0	24	1177	1218	65	0	2132	76	1512	1464
SmLINC00472-IBu	SmLINC00489-IBu	100	425	0	0	186	610	839	415	0	785	70	610	2655
SmLINC00472-IBu	SmLINC00488-IBu	100	425	0	0	186	610	2079	1655	0	785	70	610	2113
SmLINC00482-IBu	SmLINC00471-IBu	100	1154	0	0	65	1218	1177	24	0	2132	79	1464	1512
SmLINC00485-IBu	SmLINC00480-IBu	100	883	0	0	280	1162	744	1626	0	1631	76	1162	1744
SmLINC00485-IBu	SmLINC00479-IBu	100	883	0	0	280	1162	1000	1882	0	1631	76	1162	2000
SmLINC00504-IBu	SmLINC00508-IBu	100	363	0	0	81	443	1	363	0	671	71	508	706
SmLINC00508-IBu	SmLINC00502-IBu	100	514	0	0	193	706	1	514	0	950	73	706	1105
SmLINC00516-IBu	SmLINC00515-IBu	100	291	0	0	111	401	67	357	3e-153	538	73	401	357
SmLINC00520-IBu	SmLINC00522-IBu	100	713	0	0	198	910	1	713	0	1317	78	910	1346
SmLINC00532-IBu	SmLINC00534-IBu	100	715	0	0	228	942	3453	4167	0	1321	76	942	4167
SmLINC00548-IBu	SmLINC00545-IBu	100	1316	0	0	55	1370	92	1407	0	2431	74	1778	2767
SmLINC00560-IBu	SmLINC00562-IBu	100	733	0	0	1	733	1	733	0	1354	75	973	1018
SmLINC00560-IBu	SmLINC00561-IBu	100	729	0	0	1	729	1	729	0	1347	75	973	813
SmLINC00562-IBu	SmLINC00560-IBu	100	733	0	0	1	733	1	733	0	1354	72	1018	973
SmLINC00562-IBu	SmLINC00561-IBu	100	729	0	0	1	729	1	729	0	1347	72	1018	813
SmLINC00570-IBu	SmLINC00573-IBu	100	1147	0	0	39	1185	1	1147	0	2119	74	1553	1913
SmLINC00577-IBu	SmLINC00578-IBu	100	1059	0	0	359	1417	1713	2771	0	1956	75	1417	2771
SmLINC00578-IBu	SmLINC00575-IBu	100	1943	0	0	379	2321	84	2026	0	3589	70	2771	3244
SmLINC00579-IBu	SmLINC00574-IBu	100	677	0	0	277	953	1	677	0	1251	71	953	1282
SmLINC00582-IBu	SmLINC00574-IBu	100	711	0	0	290	1000	1	711	0	1314	71	1000	1282
SmLINC00590-IBu	SmLINC00586-IBu	100	626	0	0	8	633	1	626	0	1157	75	837	626
SmLINC00597-IBu	SmLINC00598-IBu	100	725	0	0	1	725	1	725	0	1339	74	982	790
SmLINC00601-IBu	SmLINC00599-IBu	100	1835	0	0	557	2391	126	1960	0	3389	77	2391	1960
SmLINC00601-IBu	SmLINC00600-IBu	100	1834	0	0	558	2391	903	2736	0	3387	77	2391	2736
SmLINC00602-IBu	SmLINC00605-IBu	100	1580	0	0	1	1580	1	1580	0	2918	72	2196	2217
SmLINC00603-IBu	SmLINC00606-IBu	100	984	0	0	7	990	1	984	0	1818	70	1412	984
SmLINC00605-IBu	SmLINC00602-IBu	100	1580	0	0	1	1580	1	1580	0	2918	71	2217	2196
SmLINC00608-IBu	SmLINC00606-IBu	100	984	0	0	15	998	1	984	0	1818	73	1351	984
SmLINC00633-IBu	SmLINC00639-IBu	100	653	0	0	1	653	1	653	0	1206	72	910	2056
SmLINC00637-IBu	SmLINC00636-IBu	100	1299	0	0	342	1640	135	1433	0	2399	79	1640	1433
SmLINC00637-IBu	SmLINC00638-IBu	100	1260	0	0	381	1640	585	1844	0	2327	77	1640	1844
SmLINC00639-IBu	SmLINC00637-IBu	100	1472	0	0	585	2056	169	1640	0	2719	72	2056	1640
SmLINC00659-IBu	SmLINC00663-IBu	100	771	0	0	318	1088	621	1391	0	1424	71	1088	2489
SmLINC00659-IBu	SmLINC00662-IBu	100	771	0	0	318	1088	334	1104	0	1424	71	1088	2202
SmLINC00659-IBu	SmLINC00661-IBu	100	771	0	0	318	1088	637	1407	0	1424	71	1088	2505
SmLINC00659-IBu	SmLINC00660-IBu	100	771	0	0	318	1088	574	1344	0	1424	71	1088	2442
SmLINC00664-IBu	SmLINC00665-IBu	100	415	0	0	136	550	847	1261	0	767	75	550	1292
SmLINC00673-IBu	SmLINC00672-IBu	100	567	0	0	220	786	1040	1606	0	1048	71	798	3564
SmLINC00678-IBu	SmLINC00681-IBu	100	637	0	0	56	692	65	701	0	1177	76	839	701
SmLINC00679-IBu	SmLINC00682-IBu	100	637	0	0	72	708	98	734	0	1177	75	855	734
SmLINC00695-IBu	SmLINC00699-IBu	100	886	0	0	237	1122	200	1085	0	1637	79	1122	1085
SmLINC00698-IBu	SmLINC00697-IBu	100	622	0	0	195	816	99	720	0	1149	76	816	720
SmLINC00702-IBu	SmLINC00703-IBu	100	934	0	0	1	934	1	934	0	1725	75	1248	1793
SmLINC00704-IBu	SmLINC00705-IBu	100	966	0	0	1	966	1	966	0	1784	75	1280	1349
SmLINC00705-IBu	SmLINC00704-IBu	100	966	0	0	1	966	1	966	0	1784	72	1349	1280
SmLINC00728-IBu	SmLINC00731-IBu	100	4761	0	0	1278	6038	779	5539	0	8793	79	6038	5539
SmLINC00729-IBu	SmLINC00732-IBu	100	3200	0	0	1001	4200	487	3686	0	5910	76	4200	3686
SmLINC00729-IBu	SmLINC00733-IBu	100	3049	0	0	1152	4200	504	3552	0	5631	73	4200	3552
SmLINC00729-IBu	SmLINC00730-IBu	100	3049	0	0	1152	4200	168	3216	0	5631	73	4200	3216
SmLINC00729-IBu	SmLINC00731-IBu	100	3047	0	0	1154	4200	2493	5539	0	5627	73	4200	5539
SmLINC00729-IBu	SmLINC00728-IBu	100	3047	0	0	1154	4200	2992	6038	0	5627	73	4200	6038
SmLINC00734-IBu	SmLINC00731-IBu	100	564	0	0	1	564	217	780	0	1042	70	807	5539
SmLINC00736-IBu	SmLINC00739-IBu	100	2040	0	0	582	2621	86	2125	0	3768	78	2621	2125
SmLINC00738-IBu	SmLINC00741-IBu	100	1413	0	0	86	1498	496	1908	0	2610	78	1801	3094
SmLINC00739-IBu	SmLINC00742-IBu	100	1534	0	0	592	2125	22	1555	0	2833	72	2125	1618
SmLINC00745-IBu	SmLINC00748-IBu	100	548	0	0	1	548	459	1006	0	1013	76	723	1058
SmLINC00764-IBu	SmLINC00765-IBu	100	7139	0	0	2211	9349	3461	10599	0	13184	76	9349	10599
SmLINC00764-IBu	SmLINC00763-IBu	100	7139	0	0	2211	9349	5320	12458	0	13184	76	9349	12458
SmLINC00764-IBu	SmLINC00762-IBu	100	7139	0	0	2211	9349	3415	10553	0	13184	76	9349	10553
SmLINC00770-IBu	SmLINC00769-IBu	100	7486	0	0	1989	9474	732	8217	0	13825	79	9474	8217
SmLINC00783-IBu	SmLINC00785-IBu	100	4191	0	0	1481	5671	7143	11333	0	7740	74	5671	11333
SmLINC00784-IBu	SmLINC00786-IBu	100	10060	0	0	1	10060	1	10060	0	18578	77	13062	13544
SmLINC00784-IBu	SmLINC00788-IBu	100	9596	0	0	465	10060	601	10196	0	17721	73	13062	14868
SmLINC00786-IBu	SmLINC00788-IBu	100	10408	0	0	465	10872	601	11008	0	19221	77	13544	14868
SmLINC00786-IBu	SmLINC00784-IBu	100	10060	0	0	1	10060	1	10060	0	18578	74	13544	13062
SmLINC00787-IBu	SmLINC00784-IBu	100	3004	0	0	1203	4206	10059	13062	0	5548	71	4206	13062
SmLINC00788-IBu	SmLINC00786-IBu	100	10408	0	0	601	11008	465	10872	0	19221	70	14868	13544
SmLINC00796-IBu	SmLINC00829-IBu	100	1423	0	0	183	1605	355	1777	0	2628	73	1948	1777
SmLINC00797-IBu	SmLINC00850-IBu	100	1214	0	0	62	1275	876	2089	0	2242	73	1668	2089
SmLINC00797-IBu	SmLINC00849-IBu	100	1214	0	0	62	1275	1750	2963	0	2242	73	1668	2963
SmLINC00797-IBu	SmLINC00848-IBu	100	1214	0	0	62	1275	592	1805	0	2242	73	1668	1805
SmLINC00797-IBu	SmLINC00828-IBu	100	1214	0	0	62	1275	529	1742	0	2242	73	1668	1742
SmLINC00797-IBu	SmLINC00824-IBu	100	1214	0	0	62	1275	583	1796	0	2242	73	1668	1796
SmLINC00797-IBu	SmLINC00823-IBu	100	1214	0	0	62	1275	728	1941	0	2242	73	1668	1941
SmLINC00797-IBu	SmLINC00838-IBu	100	1212	0	0	64	1275	270	1481	0	2239	73	1668	1481
SmLINC00797-IBu	SmLINC00820-IBu	100	1192	0	0	84	1275	514	1705	0	2202	71	1668	1705
SmLINC00799-IBu	SmLINC00818-IBu	100	1357	0	0	1	1357	48	1404	0	2507	71	1918	1404
SmLINC00800-IBu	SmLINC00839-IBu	100	569	0	0	202	770	1427	1995	0	1051	74	770	2192
SmLINC00800-IBu	SmLINC00812-IBu	100	569	0	0	202	770	631	1199	0	1051	74	770	1199
SmLINC00800-IBu	SmLINC00808-IBu	100	569	0	0	202	770	404	972	0	1051	74	770	972
SmLINC00800-IBu	SmLINC00806-IBu	100	569	0	0	202	770	590	1158	0	1051	74	770	1158
SmLINC00800-IBu	SmLINC00803-IBu	100	569	0	0	202	770	506	1074	0	1051	74	770	1074
SmLINC00801-IBu	SmLINC00816-IBu	100	954	0	0	202	1155	404	1357	0	1762	71	1353	1592
SmLINC00801-IBu	SmLINC00814-IBu	100	954	0	0	202	1155	506	1459	0	1762	71	1353	1694
SmLINC00801-IBu	SmLINC00804-IBu	100	954	0	0	202	1155	590	1543	0	1762	71	1353	1778
SmLINC00801-IBu	SmLINC00798-IBu	100	953	0	0	203	1155	183	1135	0	1760	70	1353	1960
SmLINC00803-IBu	SmLINC00814-IBu	100	759	0	0	1	759	1	759	0	1402	71	1074	1694
SmLINC00803-IBu	SmLINC00810-IBu	100	759	0	0	1	759	1	759	0	1402	71	1074	1008
SmLINC00805-IBu	SmLINC00810-IBu	100	503	0	0	202	704	506	1008	0	929	71	704	1008
SmLINC00806-IBu	SmLINC00803-IBu	100	856	0	0	303	1158	219	1074	0	1581	74	1158	1074
SmLINC00806-IBu	SmLINC00808-IBu	100	854	0	0	305	1158	119	972	0	1578	74	1158	972
SmLINC00806-IBu	SmLINC00807-IBu	100	843	0	0	1	843	1	843	0	1557	73	1158	1017
SmLINC00806-IBu	SmLINC00804-IBu	100	843	0	0	1	843	1	843	0	1557	73	1158	1778
SmLINC00807-IBu	SmLINC00835-IBu	100	714	0	0	304	1017	119	832	0	1319	70	1017	1241
SmLINC00810-IBu	SmLINC00814-IBu	100	759	0	0	1	759	1	759	0	1402	75	1008	1694
SmLINC00810-IBu	SmLINC00803-IBu	100	759	0	0	1	759	1	759	0	1402	75	1008	1074
SmLINC00811-IBu	SmLINC00847-IBu	100	803	0	0	1	803	636	1438	0	1483	77	1038	1905
SmLINC00811-IBu	SmLINC00846-IBu	100	803	0	0	1	803	500	1302	0	1483	77	1038	1769
SmLINC00811-IBu	SmLINC00845-IBu	100	803	0	0	1	803	1658	2460	0	1483	77	1038	2927
SmLINC00811-IBu	SmLINC00837-IBu	100	803	0	0	1	803	730	1532	0	1483	77	1038	1999
SmLINC00811-IBu	SmLINC00822-IBu	100	803	0	0	1	803	491	1293	0	1483	77	1038	1760
SmLINC00811-IBu	SmLINC00813-IBu	100	803	0	0	1	803	1	803	0	1483	77	1038	1001
SmLINC00811-IBu	SmLINC00853-IBu	100	780	0	0	24	803	270	1049	0	1441	75	1038	1516
SmLINC00811-IBu	SmLINC00844-IBu	100	760	0	0	44	803	514	1273	0	1404	73	1038	1740
SmLINC00812-IBu	SmLINC00803-IBu	100	854	0	0	346	1199	221	1074	0	1578	71	1199	1074
SmLINC00813-IBu	SmLINC00838-IBu	100	780	0	0	24	803	270	1049	0	1441	78	1001	1481
SmLINC00813-IBu	SmLINC00820-IBu	100	760	0	0	44	803	514	1273	0	1404	76	1001	1705
SmLINC00814-IBu	SmLINC00802-IBu	100	1189	0	0	506	1694	202	1390	0	2196	70	1694	1390
SmLINC00814-IBu	SmLINC00798-IBu	100	1188	0	0	507	1694	183	1370	0	2194	70	1694	1960
SmLINC00816-IBu	SmLINC00802-IBu	100	1189	0	0	404	1592	202	1390	0	2196	75	1592	1390
SmLINC00816-IBu	SmLINC00798-IBu	100	1188	0	0	405	1592	183	1370	0	2194	75	1592	1960
SmLINC00820-IBu	SmLINC00844-IBu	100	1273	0	0	1	1273	1	1273	0	2351	75	1705	1740
SmLINC00820-IBu	SmLINC00850-IBu	100	1192	0	0	514	1705	898	2089	0	2202	70	1705	2089
SmLINC00820-IBu	SmLINC00849-IBu	100	1192	0	0	514	1705	1772	2963	0	2202	70	1705	2963
SmLINC00820-IBu	SmLINC00848-IBu	100	1192	0	0	514	1705	614	1805	0	2202	70	1705	1805
SmLINC00820-IBu	SmLINC00838-IBu	100	1192	0	0	514	1705	290	1481	0	2202	70	1705	1481
SmLINC00820-IBu	SmLINC00828-IBu	100	1192	0	0	514	1705	551	1742	0	2202	70	1705	1742
SmLINC00820-IBu	SmLINC00824-IBu	100	1192	0	0	514	1705	605	1796	0	2202	70	1705	1796
SmLINC00820-IBu	SmLINC00823-IBu	100	1192	0	0	514	1705	750	1941	0	2202	70	1705	1941
SmLINC00820-IBu	SmLINC00797-IBu	100	1192	0	0	514	1705	84	1275	0	2202	70	1705	1668
SmLINC00821-IBu	SmLINC00856-IBu	100	1127	0	0	12	1138	1551	425	0	2082	72	1570	1551
SmLINC00822-IBu	SmLINC00837-IBu	100	1352	0	0	409	1760	648	1999	0	2497	77	1760	1999
SmLINC00822-IBu	SmLINC00840-IBu	100	1293	0	0	1	1293	1	1293	0	2388	73	1760	1725
SmLINC00822-IBu	SmLINC00853-IBu	100	1247	0	0	514	1760	270	1516	0	2303	71	1760	1516
SmLINC00823-IBu	SmLINC00848-IBu	100	1537	0	0	405	1941	269	1805	0	2839	79	1941	1805
SmLINC00823-IBu	SmLINC00850-IBu	100	1536	0	0	406	1941	554	2089	0	2837	79	1941	2089
SmLINC00823-IBu	SmLINC00824-IBu	100	1536	0	0	406	1941	261	1796	0	2837	79	1941	1796
SmLINC00823-IBu	SmLINC00827-IBu	100	1509	0	0	1	1509	1	1509	0	2787	78	1941	1976
SmLINC00823-IBu	SmLINC00828-IBu	100	1388	0	0	554	1941	355	1742	0	2564	72	1941	1742
SmLINC00824-IBu	SmLINC00828-IBu	100	1388	0	0	409	1796	355	1742	0	2564	77	1796	1742
SmLINC00824-IBu	SmLINC00833-IBu	100	1364	0	0	1	1364	1	1364	0	2519	76	1796	1831
SmLINC00827-IBu	SmLINC00823-IBu	100	1509	0	0	1	1509	1	1509	0	2787	76	1976	1941
SmLINC00827-IBu	SmLINC00829-IBu	100	1423	0	0	554	1976	355	1777	0	2628	72	1976	1777
SmLINC00828-IBu	SmLINC00829-IBu	100	1310	0	0	1	1310	1	1310	0	2420	75	1742	1777
SmLINC00828-IBu	SmLINC00797-IBu	100	1214	0	0	529	1742	62	1275	0	2242	70	1742	1668
SmLINC00828-IBu	SmLINC00838-IBu	100	1212	0	0	531	1742	270	1481	0	2239	70	1742	1481
SmLINC00829-IBu	SmLINC00828-IBu	100	1310	0	0	1	1310	1	1310	0	2420	74	1777	1742
SmLINC00829-IBu	SmLINC00853-IBu	100	1247	0	0	531	1777	270	1516	0	2303	70	1777	1516
SmLINC00831-IBu	SmLINC00835-IBu	100	658	0	0	1	658	1	658	0	1216	79	837	1241
SmLINC00831-IBu	SmLINC00827-IBu	100	658	0	0	1	658	1	658	0	1216	79	837	1976
SmLINC00831-IBu	SmLINC00823-IBu	100	658	0	0	1	658	1	658	0	1216	79	837	1941
SmLINC00831-IBu	SmLINC00806-IBu	100	620	0	0	119	738	304	923	0	1146	74	837	1158
SmLINC00831-IBu	SmLINC00803-IBu	100	620	0	0	119	738	220	839	0	1146	74	837	1074
SmLINC00832-IBu	SmLINC00851-IBu	100	1680	0	0	1	1680	1	1680	0	3103	74	2263	2892
SmLINC00832-IBu	SmLINC00845-IBu	100	1680	0	0	1	1680	1	1680	0	3103	74	2263	2927
SmLINC00832-IBu	SmLINC00839-IBu	100	1680	0	0	1	1680	1	1680	0	3103	74	2263	2192
SmLINC00833-IBu	SmLINC00829-IBu	100	1423	0	0	409	1831	355	1777	0	2628	78	1831	1777
SmLINC00833-IBu	SmLINC00824-IBu	100	1364	0	0	1	1364	1	1364	0	2519	74	1831	1796
SmLINC00836-IBu	SmLINC00837-IBu	100	1532	0	0	1	1532	1	1532	0	2830	78	1964	1999
SmLINC00837-IBu	SmLINC00836-IBu	100	1532	0	0	1	1532	1	1532	0	2830	77	1999	1964
SmLINC00838-IBu	SmLINC00853-IBu	100	1049	0	0	1	1049	1	1049	0	1938	71	1481	1516
SmLINC00839-IBu	SmLINC00849-IBu	100	1680	0	0	1	1680	1	1680	0	3103	77	2192	2963
SmLINC00839-IBu	SmLINC00832-IBu	100	1680	0	0	1	1680	1	1680	0	3103	77	2192	2263
SmLINC00840-IBu	SmLINC00836-IBu	100	1317	0	0	409	1725	648	1964	0	2433	76	1725	1964
SmLINC00840-IBu	SmLINC00822-IBu	100	1293	0	0	1	1293	1	1293	0	2388	75	1725	1760
SmLINC00840-IBu	SmLINC00838-IBu	100	1212	0	0	514	1725	270	1481	0	2239	70	1725	1481
SmLINC00841-IBu	SmLINC00836-IBu	100	1317	0	0	418	1734	648	1964	0	2433	76	1734	1964
SmLINC00841-IBu	SmLINC00846-IBu	100	1302	0	0	1	1302	1	1302	0	2405	75	1734	1769
SmLINC00841-IBu	SmLINC00838-IBu	100	1212	0	0	523	1734	270	1481	0	2239	70	1734	1481
SmLINC00842-IBu	SmLINC00841-IBu	100	1466	0	0	405	1870	269	1734	0	2708	78	1870	1734
SmLINC00842-IBu	SmLINC00840-IBu	100	1465	0	0	406	1870	261	1725	0	2706	78	1870	1725
SmLINC00842-IBu	SmLINC00847-IBu	100	1438	0	0	1	1438	1	1438	0	2656	77	1870	1905
SmLINC00842-IBu	SmLINC00836-IBu	100	1317	0	0	554	1870	648	1964	0	2433	70	1870	1964
SmLINC00843-IBu	SmLINC00854-IBu	100	673	0	0	1	673	1	673	0	1243	78	866	1840
SmLINC00843-IBu	SmLINC00848-IBu	100	673	0	0	1	673	1	673	0	1243	78	866	1805
SmLINC00843-IBu	SmLINC00805-IBu	100	606	0	0	68	673	1	606	0	1120	70	866	704
SmLINC00844-IBu	SmLINC00820-IBu	100	1273	0	0	1	1273	1	1273	0	2351	73	1740	1705
SmLINC00844-IBu	SmLINC00854-IBu	100	1227	0	0	514	1740	614	1840	0	2266	71	1740	1840
SmLINC00844-IBu	SmLINC00853-IBu	100	1227	0	0	514	1740	290	1516	0	2266	71	1740	1516
SmLINC00844-IBu	SmLINC00852-IBu	100	1227	0	0	514	1740	898	2124	0	2266	71	1740	2124
SmLINC00844-IBu	SmLINC00833-IBu	100	1227	0	0	514	1740	605	1831	0	2266	71	1740	1831
SmLINC00844-IBu	SmLINC00829-IBu	100	1227	0	0	514	1740	551	1777	0	2266	71	1740	1777
SmLINC00844-IBu	SmLINC00827-IBu	100	1227	0	0	514	1740	750	1976	0	2266	71	1740	1976
SmLINC00844-IBu	SmLINC00796-IBu	100	1227	0	0	514	1740	379	1605	0	2266	71	1740	1948
SmLINC00846-IBu	SmLINC00837-IBu	100	1352	0	0	418	1769	648	1999	0	2497	76	1769	1999
SmLINC00846-IBu	SmLINC00841-IBu	100	1302	0	0	1	1302	1	1302	0	2405	74	1769	1734
SmLINC00846-IBu	SmLINC00853-IBu	100	1247	0	0	523	1769	270	1516	0	2303	70	1769	1516
SmLINC00847-IBu	SmLINC00846-IBu	100	1501	0	0	405	1905	269	1769	0	2772	79	1905	1769
SmLINC00847-IBu	SmLINC00822-IBu	100	1500	0	0	406	1905	261	1760	0	2771	79	1905	1760
SmLINC00847-IBu	SmLINC00842-IBu	100	1438	0	0	1	1438	1	1438	0	2656	75	1905	1870
SmLINC00847-IBu	SmLINC00837-IBu	100	1352	0	0	554	1905	648	1999	0	2497	71	1905	1999
SmLINC00848-IBu	SmLINC00828-IBu	100	1388	0	0	418	1805	355	1742	0	2564	77	1805	1742
SmLINC00848-IBu	SmLINC00854-IBu	100	1373	0	0	1	1373	1	1373	0	2536	76	1805	1840
SmLINC00850-IBu	SmLINC00852-IBu	100	1657	0	0	1	1657	1	1657	0	3061	79	2089	2124
SmLINC00850-IBu	SmLINC00824-IBu	100	1538	0	0	552	2089	259	1796	0	2841	74	2089	1796
SmLINC00850-IBu	SmLINC00849-IBu	100	1536	0	0	554	2089	1428	2963	0	2837	74	2089	2963
SmLINC00850-IBu	SmLINC00848-IBu	100	1536	0	0	554	2089	270	1805	0	2837	74	2089	1805
SmLINC00850-IBu	SmLINC00823-IBu	100	1536	0	0	554	2089	406	1941	0	2837	74	2089	1941
SmLINC00852-IBu	SmLINC00850-IBu	100	1657	0	0	1	1657	1	1657	0	3061	78	2124	2089
SmLINC00852-IBu	SmLINC00833-IBu	100	1573	0	0	552	2124	259	1831	0	2905	74	2124	1831
SmLINC00852-IBu	SmLINC00854-IBu	100	1571	0	0	554	2124	270	1840	0	2902	74	2124	1840
SmLINC00852-IBu	SmLINC00827-IBu	100	1571	0	0	554	2124	406	1976	0	2902	74	2124	1976
SmLINC00852-IBu	SmLINC00796-IBu	100	1571	0	0	554	2124	35	1605	0	2902	74	2124	1948
SmLINC00854-IBu	SmLINC00829-IBu	100	1423	0	0	418	1840	355	1777	0	2628	77	1840	1777
SmLINC00854-IBu	SmLINC00848-IBu	100	1373	0	0	1	1373	1	1373	0	2536	75	1840	1805
SmLINC00856-IBu	SmLINC00821-IBu	100	1127	0	0	425	1551	1138	12	0	2082	73	1551	1570
SmLINC00856-IBu	SmLINC00818-IBu	100	1127	0	0	425	1551	1140	14	0	2082	73	1551	1404
SmLINC00856-IBu	SmLINC00799-IBu	100	1093	0	0	425	1517	1093	1	0	2019	70	1551	1918
SmLINC00862-IBu	SmLINC00859-IBu	100	735	0	0	145	879	139	873	0	1358	79	929	881
SmLINC00863-IBu	SmLINC00864-IBu	100	377	0	0	1	377	1	377	0	697	70	535	595
SmLINC00877-IBu	SmLINC00887-IBu	100	1017	0	0	291	1307	125	1141	0	1879	78	1307	1213
SmLINC00879-IBu	SmLINC00877-IBu	100	906	0	0	1	906	1	906	0	1674	71	1278	1307
SmLINC00881-IBu	SmLINC00885-IBu	100	976	0	0	291	1266	125	1100	0	1803	77	1266	1172
SmLINC00886-IBu	SmLINC00881-IBu	100	484	0	0	1	484	158	641	0	894	72	668	1266
SmLINC00888-IBu	SmLINC00890-IBu	100	475	0	0	1	475	1	475	0	878	77	618	659
SmLINC00888-IBu	SmLINC00887-IBu	100	475	0	0	1	475	1	475	0	878	77	618	1213
SmLINC00890-IBu	SmLINC00888-IBu	100	475	0	0	1	475	1	475	0	878	72	659	618
SmLINC00890-IBu	SmLINC00885-IBu	100	475	0	0	1	475	1	475	0	878	72	659	1172
SmLINC00911-IBu	SmLINC00912-IBu	100	1095	0	0	318	1412	173	1267	0	2023	78	1412	1267
SmLINC00914-IBu	SmLINC00916-IBu	100	513	0	0	202	714	63	575	0	948	72	714	868
SmLINC00914-IBu	SmLINC00915-IBu	100	513	0	0	202	714	279	791	0	948	72	714	1084
SmLINC00915-IBu	SmLINC00916-IBu	100	807	0	0	278	1084	62	868	0	1491	74	1084	868
SmLINC00920-IBu	SmLINC00919-IBu	100	909	0	0	1	909	1	909	0	1679	74	1235	1115
SmLINC00941-IBu	SmLINC00946-IBu	100	688	0	0	232	919	2	689	0	1271	75	919	747
SmLINC00942-IBu	SmLINC00945-IBu	100	676	0	0	232	907	2	677	0	1249	75	907	735
SmLINC00967-IBu	SmLINC00974-IBu	100	1448	0	0	394	1841	893	2340	0	2675	79	1841	2340
SmLINC00970-IBu	SmLINC00969-IBu	100	1222	0	0	394	1615	1059	2280	0	2257	76	1615	2280
SmLINC00972-IBu	SmLINC00973-IBu	100	4005	0	0	1059	5063	309	4313	0	7396	79	5063	4313
SmLINC00973-IBu	SmLINC00968-IBu	100	3223	0	0	309	3531	1059	4281	0	5952	75	4313	5289
SmLINC00973-IBu	SmLINC00971-IBu	100	3222	0	0	309	3530	1059	4280	0	5951	75	4313	4820
SmLINC00973-IBu	SmLINC00985-IBu	100	3123	0	0	1191	4313	1	3123	0	5768	72	4313	3181
SmLINC00977-IBu	SmLINC00968-IBu	100	2303	0	0	1	2303	1979	4281	0	4253	77	3005	5289
SmLINC00977-IBu	SmLINC00971-IBu	100	2302	0	0	1	2302	1979	4280	0	4252	77	3005	4820
SmLINC00978-IBu	SmLINC00987-IBu	100	2546	0	0	1	2546	39	2584	0	4702	72	3549	4151
SmLINC00978-IBu	SmLINC00983-IBu	100	2546	0	0	1	2546	39	2584	0	4702	72	3549	2875
SmLINC00978-IBu	SmLINC00985-IBu	100	2545	0	0	1	2545	39	2583	0	4700	72	3549	3181
SmLINC00978-IBu	SmLINC00982-IBu	100	2545	0	0	1	2545	39	2583	0	4700	72	3549	3158
SmLINC00978-IBu	SmLINC00977-IBu	100	2545	0	0	1	2545	1	2545	0	4700	72	3549	3005
SmLINC00978-IBu	SmLINC00973-IBu	100	2545	0	0	1	2545	1229	3773	0	4700	72	3549	4313
SmLINC00978-IBu	SmLINC00972-IBu	100	2545	0	0	1	2545	1979	4523	0	4700	72	3549	5063
SmLINC00980-IBu	SmLINC00970-IBu	100	1305	0	0	1	1305	311	1615	0	2410	70	1867	1615
SmLINC00981-IBu	SmLINC00987-IBu	100	1220	0	0	334	1553	2152	3371	0	2254	79	1553	4151
SmLINC00982-IBu	SmLINC00968-IBu	100	2341	0	0	1	2341	1941	4281	0	4324	74	3158	5289
SmLINC00982-IBu	SmLINC00971-IBu	100	2340	0	0	1	2340	1941	4280	0	4322	74	3158	4820
SmLINC00984-IBu	SmLINC00987-IBu	100	2584	0	0	1	2584	1	2584	0	4772	71	3620	4151
SmLINC00984-IBu	SmLINC00983-IBu	100	2584	0	0	1	2584	1	2584	0	4772	71	3620	2875
SmLINC00984-IBu	SmLINC00985-IBu	100	2583	0	0	1	2583	1	2583	0	4771	71	3620	3181
SmLINC00984-IBu	SmLINC00982-IBu	100	2583	0	0	1	2583	1	2583	0	4771	71	3620	3158
SmLINC00984-IBu	SmLINC00973-IBu	100	2583	0	0	1	2583	1191	3773	0	4771	71	3620	4313
SmLINC00984-IBu	SmLINC00972-IBu	100	2583	0	0	1	2583	1941	4523	0	4771	71	3620	5063
SmLINC00984-IBu	SmLINC00977-IBu	100	2545	0	0	39	2583	1	2545	0	4700	70	3620	3005
SmLINC00985-IBu	SmLINC00968-IBu	100	2341	0	0	1	2341	1941	4281	0	4324	74	3181	5289
SmLINC00985-IBu	SmLINC00971-IBu	100	2340	0	0	1	2340	1941	4280	0	4322	74	3181	4820
SmLINC00989-IBu	SmLINC00988-IBu	100	774	0	0	232	1005	166	939	0	1430	77	1005	939
SmLINC01002-IBu	SmLINC00996-IBu	100	356	0	0	102	457	1	356	0	658	78	457	1232
SmLINC01003-IBu	SmLINC01000-IBu	100	1185	0	0	22	1206	1	1185	0	2189	78	1516	1185
SmLINC01003-IBu	SmLINC01001-IBu	100	1147	0	0	60	1206	119	1265	0	2119	76	1516	1265
SmLINC01005-IBu	SmLINC01006-IBu	100	735	0	0	191	925	145	879	0	1358	79	925	879
SmLINC01007-IBu	SmLINC01005-IBu	100	865	0	0	270	1134	61	925	0	1598	76	1134	925
SmLINC01032-IBu	SmLINC01031-IBu	100	488	0	0	161	648	1451	1938	0	902	75	648	1938
SmLINC01034-IBu	SmLINC01029-IBu	100	505	0	0	161	665	1451	1955	0	933	76	665	1955
SmLINC01035-IBu	SmLINC01030-IBu	100	537	0	0	161	697	1451	1987	0	992	77	697	1987
SmLINC01047-IBu	SmLINC01049-IBu	100	853	0	0	351	1203	331	1183	0	1576	71	1203	1183
SmLINC01047-IBu	SmLINC01048-IBu	100	853	0	0	351	1203	318	1170	0	1576	71	1203	1170
SmLINC01048-IBu	SmLINC01050-IBu	100	853	0	0	318	1170	364	1216	0	1576	73	1170	1216
SmLINC01048-IBu	SmLINC01047-IBu	100	853	0	0	318	1170	351	1203	0	1576	73	1170	1203
SmLINC01049-IBu	SmLINC01050-IBu	100	853	0	0	331	1183	364	1216	0	1576	72	1183	1216
SmLINC01049-IBu	SmLINC01047-IBu	100	853	0	0	331	1183	351	1203	0	1576	72	1183	1203
SmLINC01050-IBu	SmLINC01049-IBu	100	853	0	0	364	1216	331	1183	0	1576	70	1216	1183
SmLINC01050-IBu	SmLINC01048-IBu	100	853	0	0	364	1216	318	1170	0	1576	70	1216	1170
SmLINC01056-IBu	SmLINC01057-IBu	100	1093	0	0	1	1093	1	1093	0	2019	78	1410	1649
SmLINC01061-IBu	SmLINC01060-IBu	100	416	0	0	179	594	1367	952	0	769	70	594	1705
SmLINC01061-IBu	SmLINC01059-IBu	100	416	0	0	179	594	2043	1628	0	769	70	594	2381
SmLINC01069-IBu	SmLINC01067-IBu	100	705	0	0	132	836	1	705	0	1303	76	923	705
SmLINC01083-IBu	SmLINC01085-IBu	100	559	0	0	223	781	1367	809	0	1033	72	781	1632
SmLINC01087-IBu	SmLINC01086-IBu	100	1800	0	0	676	2475	4549	6348	0	3325	73	2475	6348
SmLINC01104-IBu	SmLINC01109-IBu	100	464	0	0	189	652	549	86	0	857	71	652	618
SmLINC01104-IBu	SmLINC01106-IBu	100	464	0	0	189	652	498	961	0	857	71	652	961
SmLINC01104-IBu	SmLINC01105-IBu	100	464	0	0	189	652	539	1002	0	857	71	652	1002
SmLINC01106-IBu	SmLINC01105-IBu	100	691	0	0	271	961	312	1002	0	1277	72	961	1002
SmLINC01107-IBu	SmLINC01105-IBu	100	656	0	0	200	855	312	967	0	1212	77	855	1002
SmLINC01108-IBu	SmLINC01104-IBu	100	371	0	0	86	456	559	189	0	686	71	525	652
SmLINC01109-IBu	SmLINC01104-IBu	100	464	0	0	86	549	652	189	0	857	75	618	652
SmLINC01109-IBu	SmLINC01108-IBu	100	440	0	0	179	618	86	525	0	813	71	618	525
SmLINC01110-IBu	SmLINC01111-IBu	100	1114	0	0	299	1412	254	1367	0	2058	79	1412	1367
SmLINC01114-IBu	SmLINC01118-IBu	100	1121	0	0	1	1121	1	1121	0	2071	71	1582	1528
SmLINC01116-IBu	SmLINC01115-IBu	100	1061	0	0	407	1467	150	1210	0	1960	72	1467	1210
SmLINC01116-IBu	SmLINC01117-IBu	100	1039	0	0	429	1467	150	1188	0	1919	71	1467	1188
SmLINC01118-IBu	SmLINC01114-IBu	100	1121	0	0	1	1121	1	1121	0	2071	73	1528	1582
SmLINC01126-IBu	SmLINC01137-IBu	100	355	0	0	74	428	1989	2343	0	656	71	502	2924
SmLINC01126-IBu	SmLINC01132-IBu	100	355	0	0	74	428	307	661	0	656	71	502	1074
SmLINC01126-IBu	SmLINC01130-IBu	100	355	0	0	74	428	318	672	0	656	71	502	1085
SmLINC01128-IBu	SmLINC01134-IBu	100	2330	0	0	1022	3351	88	2417	0	4303	70	3351	2417
SmLINC01135-IBu	SmLINC01137-IBu	100	355	0	0	88	442	1989	2343	0	656	77	463	2924
SmLINC01135-IBu	SmLINC01132-IBu	100	355	0	0	88	442	307	661	0	656	77	463	1074
SmLINC01135-IBu	SmLINC01130-IBu	100	355	0	0	88	442	318	672	0	656	77	463	1085
SmLINC01136-IBu	SmLINC01137-IBu	100	2104	0	0	1	2104	1	2104	0	3886	73	2885	2924
SmLINC01136-IBu	SmLINC01134-IBu	100	2104	0	0	1	2104	1	2104	0	3886	73	2885	2417
SmLINC01136-IBu	SmLINC01131-IBu	100	2017	0	0	88	2104	1044	3060	0	3725	70	2885	3373
SmLINC01136-IBu	SmLINC01128-IBu	100	2017	0	0	88	2104	1022	3038	0	3725	70	2885	3351
SmLINC01137-IBu	SmLINC01131-IBu	100	2256	0	0	88	2343	1044	3299	0	4167	77	2924	3373
SmLINC01137-IBu	SmLINC01128-IBu	100	2256	0	0	88	2343	1022	3277	0	4167	77	2924	3351
SmLINC01137-IBu	SmLINC01136-IBu	100	2104	0	0	1	2104	1	2104	0	3886	72	2924	2885
SmLINC01137-IBu	SmLINC01133-IBu	100	2076	0	0	88	2163	1044	3119	0	3834	71	2924	3336
SmLINC01137-IBu	SmLINC01129-IBu	100	2076	0	0	88	2163	1022	3097	0	3834	71	2924	3314
SmLINC01137-IBu	SmLINC01127-IBu	100	2076	0	0	88	2163	1022	3097	0	3834	71	2924	3821
SmLINC01145-IBu	SmLINC01146-IBu	100	484	0	0	210	693	1	484	0	894	70	693	875
SmLINC01147-IBu	SmLINC01152-IBu	100	772	0	0	73	844	276	1047	0	1426	72	1066	1300
SmLINC01147-IBu	SmLINC01151-IBu	100	770	0	0	75	844	506	1275	0	1423	72	1066	1528
SmLINC01147-IBu	SmLINC01148-IBu	100	770	0	0	75	844	529	1298	0	1423	72	1066	1330
SmLINC01147-IBu	SmLINC01149-IBu	100	769	0	0	76	844	137	905	0	1421	72	1066	1158
SmLINC01151-IBu	SmLINC01148-IBu	100	1171	0	0	137	1307	160	1330	0	2163	77	1528	1330
SmLINC01152-IBu	SmLINC01149-IBu	100	1022	0	0	279	1300	137	1158	0	1888	79	1300	1158
SmLINC01152-IBu	SmLINC01150-IBu	100	991	0	0	310	1300	137	1127	0	1831	76	1300	1127
SmLINC01158-IBu	SmLINC01160-IBu	100	751	0	0	197	947	523	1273	0	1387	70	1080	1330
SmLINC01161-IBu	SmLINC01163-IBu	100	630	0	0	1	630	1	630	0	1164	70	902	795
SmLINC01162-IBu	SmLINC01165-IBu	100	497	0	0	1	497	1	497	0	918	75	660	2462
SmLINC01163-IBu	SmLINC01161-IBu	100	630	0	0	1	630	1	630	0	1164	79	795	902
SmLINC01167-IBu	SmLINC01164-IBu	100	419	0	0	1	419	1	419	0	774	72	582	2384
SmLINC01170-IBu	SmLINC01166-IBu	100	868	0	0	229	1096	149	1016	0	1604	79	1096	2223
SmLINC01170-IBu	SmLINC01164-IBu	100	867	0	0	230	1096	311	1177	0	1602	79	1096	2384
SmLINC01175-IBu	SmLINC01174-IBu	100	1405	0	0	10	1414	1	1405	0	2595	73	1923	3282
SmLINC01175-IBu	SmLINC01173-IBu	100	1405	0	0	10	1414	1	1405	0	2595	73	1923	3310
SmLINC01175-IBu	SmLINC01172-IBu	100	1405	0	0	10	1414	1	1405	0	2595	73	1923	4820
SmLINC01201-IBu	SmLINC01202-IBu	100	523	0	0	214	736	292	814	0	966	71	736	814
SmLINC01201-IBu	SmLINC01200-IBu	100	523	0	0	214	736	256	778	0	966	71	736	778
SmLINC01204-IBu	SmLINC01202-IBu	100	757	0	0	279	1035	1	757	0	1399	73	1035	814
SmLINC01207-IBu	SmLINC01224-IBu	100	994	0	0	276	1269	279	1272	0	1836	78	1269	1272
SmLINC01207-IBu	SmLINC01219-IBu	100	994	0	0	276	1269	308	1301	0	1836	78	1269	1301
SmLINC01208-IBu	SmLINC01214-IBu	100	837	0	0	211	1047	149	985	0	1546	75	1121	1240
SmLINC01208-IBu	SmLINC01216-IBu	100	813	0	0	309	1121	279	1091	0	1502	73	1121	1091
SmLINC01208-IBu	SmLINC01212-IBu	100	813	0	0	309	1121	312	1124	0	1502	73	1121	1124
SmLINC01208-IBu	SmLINC01226-IBu	100	792	0	0	309	1100	341	1132	0	1463	71	1121	1293
SmLINC01209-IBu	SmLINC01214-IBu	100	837	0	0	182	1018	149	985	0	1546	77	1092	1240
SmLINC01209-IBu	SmLINC01216-IBu	100	813	0	0	280	1092	279	1091	0	1502	74	1092	1091
SmLINC01209-IBu	SmLINC01212-IBu	100	813	0	0	280	1092	312	1124	0	1502	74	1092	1124
SmLINC01209-IBu	SmLINC01226-IBu	100	792	0	0	280	1071	341	1132	0	1463	73	1092	1293
SmLINC01212-IBu	SmLINC01209-IBu	100	813	0	0	312	1124	280	1092	0	1502	72	1124	1092
SmLINC01212-IBu	SmLINC01208-IBu	100	813	0	0	312	1124	309	1121	0	1502	72	1124	1121
SmLINC01212-IBu	SmLINC01217-IBu	100	790	0	0	314	1103	247	1036	0	1459	70	1124	1197
SmLINC01213-IBu	SmLINC01224-IBu	100	994	0	0	280	1273	279	1272	0	1836	78	1273	1272
SmLINC01213-IBu	SmLINC01219-IBu	100	994	0	0	280	1273	308	1301	0	1836	78	1273	1301
SmLINC01213-IBu	SmLINC01208-IBu	100	975	0	0	44	1018	73	1047	0	1801	77	1273	1121
SmLINC01216-IBu	SmLINC01209-IBu	100	813	0	0	279	1091	280	1092	0	1502	75	1091	1092
SmLINC01216-IBu	SmLINC01208-IBu	100	813	0	0	279	1091	309	1121	0	1502	75	1091	1121
SmLINC01216-IBu	SmLINC01217-IBu	100	790	0	0	281	1070	247	1036	0	1459	72	1091	1197
SmLINC01217-IBu	SmLINC01226-IBu	100	951	0	0	247	1197	343	1293	0	1757	79	1197	1293
SmLINC01219-IBu	SmLINC01222-IBu	100	994	0	0	308	1301	247	1240	0	1836	76	1301	1240
SmLINC01219-IBu	SmLINC01221-IBu	100	994	0	0	308	1301	309	1302	0	1836	76	1301	1302
SmLINC01219-IBu	SmLINC01214-IBu	100	994	0	0	308	1301	247	1240	0	1836	76	1301	1240
SmLINC01219-IBu	SmLINC01213-IBu	100	994	0	0	308	1301	280	1273	0	1836	76	1301	1273
SmLINC01219-IBu	SmLINC01207-IBu	100	994	0	0	308	1301	276	1269	0	1836	76	1301	1269
SmLINC01219-IBu	SmLINC01216-IBu	100	974	0	0	73	1046	44	1017	0	1799	75	1301	1091
SmLINC01220-IBu	SmLINC01211-IBu	100	665	0	0	73	737	44	708	0	1229	74	898	729
SmLINC01221-IBu	SmLINC01224-IBu	100	994	0	0	309	1302	279	1272	0	1836	76	1302	1272
SmLINC01221-IBu	SmLINC01219-IBu	100	994	0	0	309	1302	308	1301	0	1836	76	1302	1301
SmLINC01221-IBu	SmLINC01209-IBu	100	975	0	0	73	1047	44	1018	0	1801	75	1302	1092
SmLINC01223-IBu	SmLINC01215-IBu	100	665	0	0	44	708	73	737	0	1229	77	869	758
SmLINC01224-IBu	SmLINC01222-IBu	100	994	0	0	279	1272	247	1240	0	1836	78	1272	1240
SmLINC01224-IBu	SmLINC01221-IBu	100	994	0	0	279	1272	309	1302	0	1836	78	1272	1302
SmLINC01224-IBu	SmLINC01214-IBu	100	994	0	0	279	1272	247	1240	0	1836	78	1272	1240
SmLINC01224-IBu	SmLINC01213-IBu	100	994	0	0	279	1272	280	1273	0	1836	78	1272	1273
SmLINC01224-IBu	SmLINC01207-IBu	100	994	0	0	279	1272	276	1269	0	1836	78	1272	1269
SmLINC01226-IBu	SmLINC01217-IBu	100	951	0	0	343	1293	247	1197	0	1757	74	1293	1197
SmLINC01227-IBu	SmLINC01229-IBu	100	956	0	0	1	956	1	956	0	1766	78	1222	1263
SmLINC01229-IBu	SmLINC01227-IBu	100	956	0	0	1	956	1	956	0	1766	76	1263	1222
SmLINC01231-IBu	SmLINC01232-IBu	100	1984	0	0	585	2568	2571	4554	0	3664	77	2568	4554
SmLINC01236-IBu	SmLINC01235-IBu	100	294	0	0	1	294	464	171	8e-155	544	71	415	739
SmLINC01239-IBu	SmLINC01236-IBu	100	346	0	0	118	463	1	346	0	640	75	463	415
SmLINC01242-IBu	SmLINC01241-IBu	100	1531	0	0	460	1990	178	1708	0	2828	77	1990	1708
SmLINC01252-IBu	SmLINC01250-IBu	100	1268	0	0	1	1268	1	1268	0	2342	75	1681	1572
SmLINC01273-IBu	SmLINC01267-IBu	100	1266	0	0	542	1807	119	1384	0	2338	70	1807	1384
SmLINC01273-IBu	SmLINC01272-IBu	100	1265	0	0	543	1807	33	1297	0	2337	70	1807	1297
SmLINC01273-IBu	SmLINC01271-IBu	100	1265	0	0	543	1807	32	1296	0	2337	70	1807	1296
SmLINC01273-IBu	SmLINC01270-IBu	100	1265	0	0	543	1807	1359	2623	0	2337	70	1807	2623
SmLINC01282-IBu	SmLINC01284-IBu	100	1839	0	0	626	2464	573	2411	0	3397	75	2464	2411
SmLINC01284-IBu	SmLINC01282-IBu	100	1839	0	0	573	2411	626	2464	0	3397	76	2411	2464
SmLINC01286-IBu	SmLINC01287-IBu	100	887	0	0	323	1209	727	1613	0	1639	73	1209	1613
SmLINC01286-IBu	SmLINC01285-IBu	100	887	0	0	323	1209	670	1556	0	1639	73	1209	1556
SmLINC01305-IBu	SmLINC01307-IBu	100	461	0	0	94	554	110	570	0	852	76	606	570
SmLINC01306-IBu	SmLINC01307-IBu	100	461	0	0	153	613	110	570	0	852	75	613	570
SmLINC01307-IBu	SmLINC01304-IBu	100	450	0	0	110	559	81	530	0	832	79	570	530
SmLINC01307-IBu	SmLINC01303-IBu	100	450	0	0	110	559	67	516	0	832	79	570	516
SmLINC01308-IBu	SmLINC01311-IBu	100	539	0	0	186	724	139	677	0	996	74	724	685
SmLINC01308-IBu	SmLINC01310-IBu	100	509	0	0	1	509	78	586	0	941	70	724	586
SmLINC01310-IBu	SmLINC01309-IBu	100	429	0	0	1	429	2091	2519	0	793	73	586	3168
SmLINC01311-IBu	SmLINC01308-IBu	100	539	0	0	139	677	186	724	0	996	79	685	724
SmLINC01313-IBu	SmLINC01311-IBu	100	547	0	0	218	764	139	685	0	1011	72	764	685
SmLINC01313-IBu	SmLINC01310-IBu	100	541	0	0	1	541	46	586	0	1000	71	764	586
SmLINC01328-IBu	SmLINC01327-IBu	100	945	0	0	405	1349	251	1195	0	1746	70	1349	2041
SmLINC01328-IBu	SmLINC01326-IBu	100	945	0	0	405	1349	251	1195	0	1746	70	1349	2041
SmLINC01328-IBu	SmLINC01325-IBu	100	945	0	0	405	1349	251	1195	0	1746	70	1349	2041
SmLINC01346-IBu	SmLINC01345-IBu	100	617	0	0	43	659	1	617	0	1140	71	874	617
SmLINC01347-IBu	SmLINC01349-IBu	100	676	0	0	97	772	1	676	0	1249	78	867	770
SmLINC01350-IBu	SmLINC01349-IBu	100	670	0	0	5	674	7	676	0	1238	73	914	770
SmLINC01354-IBu	SmLINC01353-IBu	100	2540	0	0	751	3290	2138	4677	0	4691	77	3290	4677
SmLINC01354-IBu	SmLINC01355-IBu	100	2425	0	0	337	2761	375	2799	0	4479	74	3290	3484
SmLINC01354-IBu	SmLINC01359-IBu	100	2296	0	0	751	3046	2176	4471	0	4241	70	3290	5734
SmLINC01354-IBu	SmLINC01356-IBu	100	2296	0	0	751	3046	2176	4471	0	4241	70	3290	5154
SmLINC01355-IBu	SmLINC01354-IBu	100	2425	0	0	375	2799	337	2761	0	4479	70	3484	3290
SmLINC01356-IBu	SmLINC01353-IBu	100	4097	0	0	375	4471	337	4433	0	7566	79	5154	4677
SmLINC01357-IBu	SmLINC01359-IBu	100	4186	0	0	1	4186	1	4186	0	7731	76	5480	5734
SmLINC01357-IBu	SmLINC01356-IBu	100	4186	0	0	1	4186	1	4186	0	7731	76	5480	5154
SmLINC01357-IBu	SmLINC01353-IBu	100	3812	0	0	375	4186	337	4148	0	7040	70	5480	4677
SmLINC01358-IBu	SmLINC01359-IBu	100	4186	0	0	1	4186	1	4186	0	7731	77	5451	5734
SmLINC01358-IBu	SmLINC01356-IBu	100	4186	0	0	1	4186	1	4186	0	7731	77	5451	5154
SmLINC01358-IBu	SmLINC01353-IBu	100	3812	0	0	375	4186	337	4148	0	7040	70	5451	4677
[truncated: 1,966 more rows]

## Sheet: 100id60-69qcov
S2 Table. BlastN analysis of all 7029 SmLINCs against themselves.
[truncated: 2,723 more rows]

[truncated: 1 more sheets: 100id50-59qcov]
