# Supplementary material for: The Schistosoma mansoni genome encodes thousands of long non-coding RNAs predicted to be functional at different parasite life-cycle stages
Source: Sci Rep. 2017 Sep 5;7:10508. doi: 10.1038/s41598-017-10853-6 (PMC5585378; doi:10.1038/s41598-017-10853-6)
Supplement: Supplementary file 4 — Table S3 [file 41598_2017_10853_MOESM4_ESM.xlsx]

## Sheet: SmLINC+SmAS
Table S3 - Density distribution of S. mansoni lncRNAs mapped to the long, assembled chromosomes of the parasite.
Chromosome/Scaffold ID	# lncRNAs	Percentage of lncRNAs in each chromosome	Chromosome/Scaffold length (bp)	# lncRNA per 100 kb of genomic sequence
Chr_1	1572	28.8758	65476681	2.40085
Chr_2	576	10.5805	34464480	1.67129
Chr_3	645	11.8479	27965507	2.30641
Chr_4	697	12.8031	32115376	2.1703
Chr_5	168	3.08597	9386253	1.78985
Chr_6	371	6.81484	20041393	1.85117
Chr_7	141	2.59001	9743550	1.44711
Chr_ZW	1274	23.4019	59508269	2.14088
Total/Average	5444	100	258701509	1.97223

## Sheet: SmLINC
Table S3 - Density distribution of S. mansoni lncRNAs mapped to the long, assembled chromosomes of the parasite.
Chromosome ID	# lincRNAs	Percentage of lincRNAs in each chromosome	Chromosome length (bp)	# lincRNA per 100 kb of genomic sequence
Chr_1	1505	29.2006	65476681	2.29853
Chr_2	537	10.4191	34464480	1.55813
Chr_3	617	11.9713	27965507	2.20629
Chr_4	665	12.9026	32115376	2.07066
Chr_5	161	3.12379	9386253	1.71527
Chr_6	350	6.79084	20041393	1.74639
Chr_7	128	2.48351	9743550	1.31369
Chr_ZW	1191	23.1083	59508269	2.0014
Total/Average	5154	100	258701509	1.86379
Pearson correl=	0.985152
R-squared=	0.970524

## Sheet: SmAS
Table S3 - Density distribution of S. mansoni lncRNAs mapped to the long, assembled chromosomes of the parasite.
Chromosome/Scaffold ID	# AslncRNAs	Percentage of AslncRNAs in each chromosome	Chromosome/Scaffold length (bp)	# AslncRNA per 100 kb of genomic sequence
Chr_1	67	23.1034	65476681	0.102327
Chr_2	39	13.4483	34464480	0.11316
Chr_3	28	9.65517	27965507	0.100123
Chr_4	32	11.0345	32115376	0.0996407
Chr_5	7	2.41379	9386253	0.0745772
Chr_6	21	7.24138	20041393	0.104783
Chr_7	13	4.48276	9743550	0.133422
Chr_ZW	83	28.6207	59508269	0.139476
Total/Average	290	100	258701509	0.108439
