# Supplementary material for: The Schistosoma mansoni genome encodes thousands of long non-coding RNAs predicted to be functional at different parasite life-cycle stages
Source: Sci Rep. 2017 Sep 5;7:10508. doi: 10.1038/s41598-017-10853-6 (PMC5585378; doi:10.1038/s41598-017-10853-6)
Supplement: Supplementary file 5 — Table S4 [file 41598_2017_10853_MOESM5_ESM.xlsx]

## Sheet: Plan1
Table S4. S. mansoni lincRNAs differentially expressed across five developmental stages.
geneID	log2(FC).somula3h	log2(FC).somula24h	log2(FC).male	log2(FC).female	log2(CPM)	PValue	FDR
Smp_191910.1	-4.11102510648178	-4.11102510648178	6.38752092734544	13.1165492253404	8.63798900985514	2.83461933650269e-33	3.75133522992766e-29
Smp_194960.1	0	0	17.2036010709452	15.8776734728743	9.0844872308568	7.96197198507425e-33	4.74889078496468e-29
Smp_152150.1	0	0	8.69488710255632	15.9660661307049	7.37308704762212	1.07652050437464e-32	4.74889078496468e-29
Smp_195070.1	-1.13338917241411	-9.73780130909363	-18.269737329852	-16.316877128347	13.1117921577885	5.5501050220425e-30	1.83625224654276e-26
Smp_011270.1	0.0114707490927581	6.30275255013915	4.96634692704399	15.3825894853166	6.78495949767209	4.40471538801884e-29	1.16584006890083e-25
Smp_033250.1	1.88715780094819	1.4785698524885	7.41309040997299	14.6656071752261	6.07548088804522	1.78409858349778e-27	3.93512677566828e-24
Smp_000410.1	0.0521768455956876	-0.3989323381182	7.44135401253554	13.3880852991305	6.6453467563078	4.45773054985388e-27	8.42765801382375e-24
Smp_169190.1	-3.08552709497512	-5.99043097282349	-19.2081548011191	-16.8977241469032	10.7852045361111	1.49269207669543e-26	2.46928586787342e-23
Smp_130100.1	-1.3487626633803	3.61328422582986	11.7197722400618	14.014836708591	12.0985142089004	2.35746293516015e-26	3.46651827598994e-23
Smp_155310.1	0	0	6.53100694428579	13.3471942191768	4.7663476890057	1.44997321538149e-25	1.89405335449086e-22
Smp_035270.1	-9.88539325894615	-14.0875492769728	-13.9191591419233	-7.3227003498508	5.50108491907305	1.57432272173186e-25	1.89405335449086e-22
Smp_154180.1	5.56498945807686	0	15.374819512968	13.4801286425856	7.11810486361786	1.04622162609691e-24	1.06505361536666e-21
Smp_167830.1	0	0	6.17874757076992	12.8747117750835	4.29872936898746	2.9890063528959e-24	2.82546500530174e-21
Smp_138360.1	-0.102480118456041	-4.27567408876143	4.84956162665701	10.6064039557108	6.30984734503624	5.27703597772369e-24	4.65575294194636e-21
Smp_034840.1	12.2308829428461	13.8875078849691	0	0.000400336190103462	5.68779495207812	2.29024725782682e-23	1.79677505975689e-20
Smp_033000.1	-1.72768518825902	-11.3719725797746	-13.1528531803272	-11.620934651169	11.2960148086296	2.30808342268907e-23	1.79677505975689e-20
Smp_158150.1	-5.55930555973939	-5.55930555973939	2.64039954826577	8.31248750443764	5.30720859084075	1.14399344142497e-22	8.41089400212117e-20
Smp_004420.3	0	5.84809264371401	10.646057311934	14.522265234628	6.02087293374835	3.21441829337149e-22	2.23892693128833e-19
Smp_131110.2	0	2.23114590361732	5.86552990902807	12.583226049599	4.01148311502761	4.64429322825823e-22	3.07312882913847e-19
Smp_172960.1	3.27152944051506	6.54313855270865	14.7245007386221	15.1376911680891	7.34592947224542	1.03661352124468e-21	6.53263968578673e-19
Smp_042090.3	0.00221108146781594	11.2964680711309	0	0	2.75166513187258	1.14728701250545e-21	6.9014528743169e-19
Smp_017610.1	-3.1051609645668	2.10298233211672	11.367242275578	6.75701797271225	5.93406536540474	1.55089316894285e-21	8.92370443382159e-19
Smp_032980.1	-3.49957318409612	-10.6088094855612	-12.1941431819336	-12.0141616072545	5.84888718433005	3.7666820317655e-21	1.99525141565261e-18
Smp_139240.1	1.42791322702658	4.34755218799715	10.5800423441092	13.0989151558522	10.7406671475062	3.76917677129478e-21	1.99525141565261e-18
Smp_138570.1	-1.57891201751869	-6.45179629199562	1.13736462535024	7.79621940637196	5.671572415825	4.39893991199972e-21	2.23906041520786e-18
Smp_164400.1	1.88715780094819	2.19680147590001	6.73337168242839	12.7393551635658	4.17415975597271	4.59899018119537e-21	2.24321663524273e-18
Smp_194860.1	3.09398316161481	7.72611677614365	14.0701775215347	14.5864644763945	10.6018600355512	4.74611347943149e-21	2.24321663524273e-18
SmLINC00866-IBu	0	4.84588956917195	11.7806669329642	13.9773765028432	5.66565814022398	5.11439338943506e-21	2.28431224253197e-18
Smp_000420.1	0.468623820238348	-1.29616084641942	3.81529776884504	10.4034759578261	4.56071106069975	5.25316554365277e-21	2.28431224253197e-18
Smp_085110.3	8.59674669071751	12.673826079167	0	0	4.17219282520286	5.38964369090887e-21	2.28431224253197e-18
Smp_105450.2	0.076402933658668	-1.43583705901988	6.91325937773791	10.4631185436173	12.9698002402424	5.54894925609008e-21	2.28431224253197e-18
Smp_131410.1	3.39006132637484	4.65308856723915	11.8533302766183	14.0210047469886	8.36264304046148	5.69610881090788e-21	2.28431224253197e-18
Smp_156930.1	0	0	11.6223355106625	12.4024643745182	4.47368471979941	8.19848658643917e-21	3.0999648995696e-18
SmLINC03840-IBu	0	0	11.9893592813664	12.1701087860196	4.49177409275032	8.93778242501978e-21	3.23087478798643e-18
Smp_000390.1	1.88715780094819	0	5.14540114240251	11.868739117953	3.30749838735195	9.03297318690479e-21	3.23087478798643e-18
Smp_150690.2	-2.07695918665307	-12.5880439304765	-12.5880439304765	-12.5880439304765	4.30632406498937	1.00956752228743e-20	3.51595173419786e-18
SmLINC05970-IBu	1.62232014116059e-05	0	12.47020696867	11.1302007436561	4.36147049565182	1.08577256707576e-20	3.68438824427708e-18
Smp_123200.1	0	0	12.3876492439447	11.4284780097649	4.39670066929686	1.16757734038922e-20	3.79032830896604e-18
Smp_033260.1	0	0	11.5644753179132	12.3398218620415	4.4133452039368	1.17427429853111e-20	3.79032830896604e-18
Smp_181070.1	0.139425645866028	0.636566620301019	8.07948866531067	11.0521657452484	11.0828659650656	2.24907028519271e-20	7.08671337005723e-18
Smp_138080.1	4.97506359538675	10.7544731492861	-3.79958077564404	3.75764457724539	5.99328591262386	2.38418070177566e-20	7.3003672019422e-18
Smp_155570.1	-0.465664463985862	1.69370889976216	9.73544908668924	11.2767666800204	9.50572879159806	2.42720384528832e-20	7.3003672019422e-18
Smp_137700.1	2.72606528987626	4.76488384601224	8.79128053362609	13.1422206269515	7.71894540534683	2.90825965758315e-20	8.55286851299008e-18
Smp_086450.3	0	0	9.98175715252632	12.3280681606905	4.00072931640282	3.04460172483772e-20	8.75918678837009e-18
Smp_040970.2	9.27127344197792e-08	9.4227478352663	14.4601090408577	14.8382435858215	7.07869772698868	3.36920820582092e-20	9.48683008422001e-18
Smp_155310.2	0	0	4.10092960832672	11.1729955244462	2.62551961089182	4.33913249301383e-20	1.19633498776135e-17
SmLINC05972-IBu	0.0423373178940471	0	12.2234192745442	11.0098489024427	4.15382204399729	4.46765880638972e-20	1.20663258456656e-17
Smp_187140.1	1.31155726636963	4.33221680326371	10.1726926975731	12.6228363592227	10.3752928179635	4.72373928836714e-20	1.25027931484502e-17
Smp_081920.1	-1.8349809553525	3.45571829662311	12.1100630771724	11.061732833342	5.91760654273087	5.48536463258422e-20	1.39951679931648e-17
Smp_202610.1	0.457823220221048	2.3063155292695	9.93804076881469	11.7120931147269	8.99252721986978	5.49908369083096e-20	1.39951679931648e-17
Smp_068270.1	0.219070818914874	0.340418829241952	12.3012868851682	11.222381970104	4.27294703574915	5.76850498436046e-20	1.44038481062314e-17
Smp_009650.2	-7.49997097735099	-7.79237847849823	-8.95049261017291	-11.7159160158107	7.20816378930699	6.30098204286271e-20	1.51613084282264e-17
Smp_056460.1	0	0	11.2429663714913	12.0387168537691	4.10788309146714	7.07623372816373e-20	1.67226566354498e-17
Smp_070540.1	2.28630936394471	0.823243390219	8.01956998166594	11.5428917838085	7.76645977193736	9.59603108120243e-20	2.20694599173902e-17
Smp_206200.1	-1.74059022553726	-3.03892111760447	-14.1278684214499	-16.7013725154834	8.60488946245873	9.67227350165205e-20	2.20694599173902e-17
Smp_032320.1	1.14980667626015	-10.9792572392336	-10.9792572392336	-10.9792572392336	4.0720622592672	9.88899123623225e-20	2.21815101729318e-17
Smp_086530.1	-1.75510418922309	-1.95751086296742	9.38641614037878	7.90217739706665	8.88251664403323	1.12401052939163e-19	2.43855005671621e-17
Smp_168080.2	-1.01473060237865	-12.0630438819796	-12.0630438819796	-12.0630438819796	4.05371541965111	1.22077495238582e-19	2.60576382578613e-17
Smp_125250.1	0.171347063507564	-4.10075012746578	7.21924152422052	9.31719914691733	8.18183619763681	1.72999841851093e-19	3.63409509056725e-17
SmLINC00691-IBu	3.23257571212297	1.4785698524885	11.8271601270003	12.9399504450665	4.89499525523436	1.78296734745197e-19	3.68684216815304e-17
Smp_200010.1	6.19395758395939	-0.25381518039296	-7.5010331569243	-5.12097806105341	5.12973985820635	1.82195692895056e-19	3.70950430734335e-17
Smp_126340.1	0	2.97245307946988	7.05267335095496	12.2155755685489	3.67479972751624	1.88352359503164e-19	3.72828281416389e-17
Smp_041540.1	3.75889701878848	-1.68408967401945	7.2265433467532	11.17404790611	6.55344915530392	1.88752416917773e-19	3.72828281416389e-17
Smp_137720.1	0.962531840073125	3.51328168202462	9.34190683294329	11.9594484684804	9.83362696292574	2.23501578867983e-19	4.34973513932188e-17
Smp_133770.1	-4.18262256835648	-7.68435380377272	-11.3874602826664	-11.4572459982434	8.70077606858352	2.65791699735381e-19	5.09780775985223e-17
SmLINC04338-IBu	0	0	8.3765528981095	11.8096311834602	3.36041769795751	2.7446926488243e-19	5.18903750207725e-17
Smp_170840.1	3.57223239354498	0	5.93296760993149	11.8613485558835	3.31236182115071	2.93218257351628e-19	5.42150165609593e-17
Smp_194910.1	0.372151984311516	1.9226644214425	8.43416920538153	11.1385904077778	13.3108450815013	2.94958530481265e-19	5.42150165609593e-17
Smp_183020.1	-2.31415056602516	-1.58300514030147	-15.7922212363037	-15.7922212363037	7.80773176937364	4.21549390449187e-19	7.43837951093939e-17
Smp_183020.6	-2.31415056602516	-1.58300514030147	-15.7922212363037	-15.7922212363037	7.80773176937364	4.21549390449187e-19	7.43837951093939e-17
SmLINC03980-IBu	0.741861859875691	-9.43430133264889	-9.40085907159504	-9.93358499984967	7.15843936643518	4.83841780565829e-19	8.42521332106339e-17
Smp_032990.1	-1.53181117712971	-9.49786700222631	-13.7576506474259	-8.21418191760791	8.49109210515505	4.97959891204187e-19	8.55844311713793e-17
Smp_196830.1	-0.765086595260192	0.593448016908579	8.97691266389229	10.8923784771576	5.28852431951442	5.28033221258366e-19	8.95896365401694e-17
Smp_024180.2	-0.35650468440968	-0.802883882443253	9.03937042182236	10.0498450142149	6.86971596932119	5.89683451748783e-19	9.87831746891569e-17
Smp_105730.1	0	0	11.8088970710333	9.62686531990017	3.5192280829665	6.5568474749263e-19	1.08466649353968e-16
Smp_085180.1	1.48564826511517	5.098557886499	10.706760269393	12.9208065720427	6.44221429454348	7.54449172102609e-19	1.23263954859332e-16
Smp_154190.1	-1.93921759286245	-1.93921759286245	10.1386286909908	8.8828283506823	3.99829960760693	8.00471479135574e-19	1.29188287254636e-16
Smp_136730.1	1.59025461916287	3.88866649543337	8.90295025106894	11.967618878857	10.4015995366426	9.30884751759506e-19	1.48425648250425e-16
Smp_061940.2	-3.1634572420331	-5.22913719673325	-11.3435727261404	-15.8998618727649	7.48467928698579	9.78540826093964e-19	1.54166777291994e-16
Smp_077920.1	4.92063512005598	0	5.39361048679485	11.8357480238799	3.28652890228665	1.00821348971533e-18	1.5697290968109e-16
Smp_175560.1	1.88715780094819	2.67567541522026	7.60002963690635	12.3151596630296	3.78777636153803	1.03969313741865e-18	1.5999184861161e-16
Smp_017620.1	-2.73220946365372	-2.73220946365372	9.30700248823198	5.60217296375647	3.56996757896058	1.10980671627562e-18	1.68818184864271e-16
Smp_050270.1	0.233645015942173	-0.627595138701489	3.06038802327593	9.37000292397047	4.8701983689581	1.12498170446371e-18	1.69181907691735e-16
Smp_105450.1	4.55472276913376	9.19568711458965	10.264352689501	14.9409381534211	6.42194136671685	1.18302741996112e-18	1.74494573411485e-16
SmLINC01427-IBu	0	0	8.77651520200417	11.6387561644833	3.24988773636478	1.27741974415163e-18	1.82301704476448e-16
Smp_035200.3	-0.0201158631064955	-1.98599207574247	-15.092764849314	-15.092764849314	7.65254792066159	1.28109857309277e-18	1.82301704476448e-16
SmLINC07015-IBu	-1.14367460657898	-1.31069475560372	-15.5350187308719	-15.5350187308719	7.82421361257944	1.33239486839202e-18	1.87584188173404e-16
Smp_153240.1	-4.59807418034186	-8.67207521215422	-11.2329730969965	-11.0474921707122	4.80810685255982	1.36879115306404e-18	1.90482602459571e-16
Smp_123880.1	1.71588544794328	4.05435061819563	9.88355564192419	12.0894745451731	10.5269961133975	1.38176891613411e-18	1.90482602459571e-16
SmLINC03920-IBu	0.573930760455545	-1.42976918905156	7.61183176999875	10.7910194909463	3.78921671609841	1.46134609350454e-18	1.99375816509682e-16
Smp_162320.1	0.58372590744591	2.27183899279838	8.70094210243758	11.2375444930573	7.35626229278926	1.55736979157105e-18	2.10308487976033e-16
Smp_019310.1	0.0517633296993826	-0.581477347493185	9.96632407823767	8.98349537309082	7.00793158831058	1.71468721448004e-18	2.2619761276854e-16
Smp_034980.2	8.75854533383855e-05	0	11.3098045523356	11.0355760490077	3.60000044178874	1.72630791065608e-18	2.2619761276854e-16
SmLINC03915-IBu	0	0	8.30602912079709	11.5142579806008	3.09077571857658	1.94884283219855e-18	2.5039792273122e-16
Smp_102670.1	-2.95451730138362	-8.79695598368295	-12.6281029443363	-12.6281029443363	4.21828132600847	2.11056596943732e-18	2.68569519610899e-16
Smp_141500.1	-0.96529842134321	-4.88699561989399	8.32247210867889	8.06222916314923	5.4917468798219	2.4121405903684e-18	3.04021605456528e-16
SmLINC05359-IBu	0	0	11.5589661687964	9.1797316836611	3.24153943215603	2.65377840560151e-18	3.31321730374816e-16
Smp_153070.1	-1.48493203546427	-3.15517041153603	4.90070537111784	8.45528992293084	7.09747709038361	2.79366984382265e-18	3.45527352459336e-16
Smp_007950.1	5.54531511185808	7.26711017570291	12.6640353559051	14.893149544966	6.57851806099026	3.11259797899213e-18	3.81408533833165e-16
Smp_205270.1	0.717031165167019	-0.400723709166719	10.0245861800947	9.83813670845112	5.72367308637273	5.07899767059434e-18	6.11049592478595e-16
Smp_085290.3	-2.11245123885147	-9.3370515935601	-13.0702539242075	-9.78556549401163	4.78031883118624	5.73575527661108e-18	6.8384671469073e-16
Smp_095410.1	0	0	10.3953438219236	11.3135418865545	3.350715541704	5.85123005781137e-18	6.91385523081032e-16
Smp_097800.1	-1.17620690640909	-2.80283915382139	-12.0432037621123	-16.2996476895239	8.36200374529994	6.09678553567627e-18	7.14025307779998e-16
SmLINC00763-IBu	0.291109335450675	-12.0561061671438	-6.81231731765808	-12.0561061671438	4.61914998452402	6.58289474093105e-18	7.64193236855102e-16
Smp_163700.1	-1.15210174630477	0.728584869606241	8.02382421233164	10.2997510619862	5.0168707572522	6.96767968783212e-18	8.01828460771916e-16
Smp_016490.2	1.32622911075948	2.33906448185031	8.95963215937377	11.0893586361221	11.4234809158888	7.5106545860049e-18	8.5686209302749e-16
Smp_067590.2	0	0	0.996569979128668	9.96497721352545	1.46304268160564	9.15513696559118e-18	1.03554771455243e-15
Smp_059530.1	2.86068524609225	3.32366222397308	-11.1038092520684	-11.1034247412634	6.69485093476179	9.48975363502725e-18	1.0642999966606e-15
Smp_205580.1	2.85059408955039	4.8042440654237	9.78961057709244	12.4371286036804	7.71004434177974	1.07348542374563e-17	1.19382404183611e-15
SmLINC00769-IBu	0.0005936493459075	0.0035709837169782	11.3197889911077	9.29077001066091	3.06909005040115	1.16069572605887e-17	1.28005393655526e-15
Smp_035090.2	-1.41095578945541	-2.69151166634673	-14.7870924844973	-14.8664340393946	6.88478071150169	1.20705458811862e-17	1.32017854703816e-15
SmLINC05961-IBu	0.895095676565247	0	11.119197525991	10.796396424315	3.39303766343583	2.17313084472519e-17	2.33814744708074e-15
Smp_164320.1	0.973483470265259	4.76887832694941	9.93823591463056	12.0861727944492	6.01550211166604	2.47631461819202e-17	2.64286674654462e-15
Smp_184760.1	-0.2569520405188	-4.8315730700643	-11.7570076962372	-14.030027533783	6.334026038438	2.56237143613707e-17	2.71283388686704e-15
Smp_169200.1	-2.77056671303738	-1.10153586962902	8.42230060016413	7.59255319156944	6.8119348987729	2.60945374864803e-17	2.74075483409588e-15
Smp_144440.1	7.66027112310645	6.96609232654052	9.39288359263476	14.4895330868307	5.950716289439	3.20163892869409e-17	3.33625902223131e-15
Smp_184460.1	-2.2484802832834	-5.26432921694646	-13.638983748091	-13.638983748091	5.34878294346902	3.44845657677233e-17	3.56538080757852e-15
Smp_177580.1	3.2893141153954	2.12669825791149	11.8302789047275	11.7934731044312	4.2259625308471	4.01583136521985e-17	4.11980715405577e-15
Smp_131110.5	-4.13285476476907	-2.00495179369747	1.0747153364259	7.44568114794037	3.03528778195619	4.41755870495766e-17	4.4970747616469e-15
Smp_083430.1	4.18447134469595	6.49090207811543	11.7346966409379	13.4006977216628	7.03975784970606	4.71616946730585e-17	4.76441120078822e-15
Smp_028870.1	1.64553611489131	3.08746133195598	9.06307852291739	11.0937543565877	10.6932264869922	5.96901251032391e-17	5.98438723951717e-15
Smp_148390.1	2.10132167916642	-2.34737607394518	1.95189886363678	8.66053772874475	3.95274706127356	7.46833669786604e-17	7.43127577891422e-15
Smp_203090.1	0	0	10.3543538463323	10.67075880035	2.9554823893687	7.82175847888338e-17	7.69131433104805e-15
Smp_123000.1	0.492342269269408	-5.879662749292	-12.0807573053011	-12.0807573053011	4.75745171790964	7.84590777309572e-17	7.69131433104805e-15
Smp_160360.1	0.499328103204391	1.23168539010598	10.1052595154479	7.2967394686978	6.25362709501308	8.28380200007609e-17	8.06087026977993e-15
Smp_123550.1	2.43839901596755	2.16233885358603	11.5265878347333	11.4700614084146	3.91586492812394	8.56900395969156e-17	8.25834420491991e-15
Smp_011570.2	-0.278300608714558	-1.08086723499049	-14.2463278497178	-14.2463278497178	6.84423436661657	8.61154224179347e-17	8.25834420491991e-15
Smp_055770.1	-5.16155140884491	-5.96546063753508	-12.2810715180906	-12.2810715180906	3.76574748662423	8.80459015602248e-17	8.38272993703608e-15
Smp_184180.1	-0.0179933089096213	-0.171473835400114	-13.9920680721431	-13.9920680721431	6.91421336594666	9.64937874279279e-17	9.12141987729427e-15
SmLINC05335-IBu	-0.228964778218679	0.0836324133048924	8.42428000891839	9.55213517166097	5.83190951936569	9.73745647322045e-17	9.13939708982975e-15
Smp_194970.1	6.28833406363205	10.1583842196889	15.4329335654146	13.8233866361765	7.26943370612681	1.13848459123571e-16	1.04873938198403e-14
SmLINC04521-IBu	0	2.57096235888751	11.174860556433	11.0652843407758	3.54439533323592	1.14374088803991e-16	1.04873938198403e-14
Smp_203800.1	0.0312819217414545	-0.310877233873015	-15.1547906784021	-10.9930031247638	8.05189104626784	1.14899392915007e-16	1.04873938198403e-14
Smp_195190.1	-1.04151218042829	-0.437934090704386	8.89059361854526	8.26494407065966	6.02499147862532	1.14906460924652e-16	1.04873938198403e-14
Smp_203030.1	2.55991882310121	0.416520135824021	8.36511698207735	10.3941652802042	8.90835051174057	1.29809848569444e-16	1.17664625751234e-14
Smp_205860.1	-1.49498085796244	-2.52677671979726	-10.8262370392771	-15.2942837363664	8.51341233776625	1.41651941147072e-16	1.26663634401375e-14
Smp_071380.2	-3.62766318471526	-7.62317699364596	-10.3822648388772	-10.2623613713842	5.52654125953107	1.58713136717515e-16	1.4096709069259e-14
Smp_083800.1	0.548014532613162	-0.0394090118147718	3.09797898676405	8.86680967061256	5.13158618207599	1.63573541554528e-16	1.44315483262175e-14
Smp_050750.1	0.0386385319643334	1.31310424800861	3.80818306744747	9.53909283393478	3.64431906302378	1.70828932362421e-16	1.49718549065184e-14
Smp_189980.1	1.6246635523688	9.93919866448021	-1.10531395687228e-05	-1.10531395687228e-05	1.48076486520616	1.77176251276476e-16	1.54259901933742e-14
Smp_185680.1	1.75706940053189	-5.39609642778597	-10.5931493786758	-10.5931493786758	4.13544439970257	1.85661399958439e-16	1.60591043598038e-14
Smp_140680.2	-1.06483545868203	-11.7506216190984	-8.40885366698091	-8.18544872968847	5.51174780047925	2.06982263842498e-16	1.77870342837118e-14
Smp_037720.1	2.04202286791039	2.35470406129686	9.15179498090916	11.2061089105406	4.86647167102392	2.11269851273312e-16	1.80383562048452e-14
SmLINC02540-IBu	0	0	8.87406678197535	10.8127770060058	2.58988529914643	2.18743556376573e-16	1.85567450326126e-14
Smp_079970.1	-3.36015719515877	-6.77089054716493	-9.16787725419544	-12.2861162098346	6.34439953214861	2.48043563788176e-16	2.09083345425014e-14
Smp_044550.10	-0.00902376988386818	-0.0673014751042633	-13.7138012336645	-13.7138012336645	6.67266502334674	2.50639786780541e-16	2.0993461634517e-14
Smp_076320.1	-0.0520597919142608	1.14602606829422	4.78823405841244	9.81719337487936	3.23121477257286	2.61255473743479e-16	2.17449996196302e-14
Smp_185360.1	-2.43593870298269	-5.8556067036707	-12.8319846045603	-12.8319846045603	4.50688129204928	2.66032487514016e-16	2.2004212123503e-14
SmLINC02539-IBu	0	0	8.89766184837962	10.7765383397039	2.56735797659724	2.67734535279187e-16	2.20074462104643e-14
SmLINC03188-IBu	1.2167306631942e-05	1.54116372172398e-05	9.41446275858258	0.0123257261544565	0.976046825876088	3.70921071667344e-16	3.03010460644792e-14
SmLINC00004-IBu	0	0	9.26743779609257	10.6862413720635	2.5886514571041	3.73582518228481e-16	3.0331233412489e-14
SmLINC06495-IBu	3.07120121156808	4.36029523687885	10.0825764538857	12.5884482108509	4.24036632557212	3.81929953417764e-16	3.08198841678701e-14
Smp_193990.1	2.54847075434173	2.04303604908563	-11.1873068312431	-11.1873068312431	6.04374218921561	4.01791640820026e-16	3.22261246946195e-14
SmLINC00987-IBu	0	0	10.6822519775728	8.42314205585833	2.41126811715859	4.39134422033766e-16	3.50090659108124e-14
Smp_031040.1	8.57477909527307	0.0361301035120454	12.351205663376	12.4023157735996	4.8326380475093	4.50919700156276e-16	3.57333611489111e-14
Smp_031770.10	0	0	10.096323432502	10.3119426757027	2.65098391928057	4.863374546688e-16	3.83106540183744e-14
Smp_194060.1	0.192026531605977	1.68973542867812	-10.5828270645572	-10.6676320654198	9.11240392442784	4.91975293773764e-16	3.85254499278224e-14
Smp_044280.2	-10.7813166486613	-4.06445126911256	-10.7813166486613	-10.7813166486613	2.32814553442665	5.08005041153208e-16	3.95466983213033e-14
Smp_004420.1	0.502194809637894	1.59834237283719	6.61017683794804	9.77858389735188	7.5835807383721	5.1169251195047e-16	3.96008111295469e-14
Smp_166860.1	0	0	10.184626975586	10.1970971769308	2.63494184329675	5.44326287590855e-16	4.18814772673103e-14
Smp_000280.1	0.283221131156008	-3.85404930627256	1.78850492780429	7.49127685104103	4.28096593415389	5.81921078296677e-16	4.45152806368683e-14
Smp_014610.1	2.45448370578245	0.758264828154685	3.16678174920291	9.31408537424627	7.38174186029919	5.9590563452669e-16	4.53230756742886e-14
Smp_096020.1	-1.77541564387696	-8.42945956550397	-9.21244734816755	-10.0504442182218	6.4520391219323	6.49598413178617e-16	4.91244880000332e-14
Smp_055900.1	-8.50578144318073	-8.50578144318073	3.36816093457631	4.13750036497577	4.76616269138662	6.91582997006435e-16	5.2002326036268e-14
Smp_165180.1	-1.47183187947155	-9.43608407437738	-12.7900880973462	-7.00579951525212	4.65116980773828	7.03804107857191e-16	5.26222800191077e-14
Smp_010140.2	7.72423317979569	10.8380474192378	-3.6847268170591e-05	-3.6847268170591e-05	2.45654576570676	7.29796695674064e-16	5.42591543289358e-14
SmLINC00568-IBu	-1.41753787495009	-4.15857132141486	-10.9141855040083	-11.8581051496323	10.7683394313208	7.34553935668873e-16	5.43077474002339e-14
Smp_206090.1	-0.178433699840879	-0.849780013508095	-12.3556116519543	-12.1394949077966	7.97317047596661	7.5973990707623e-16	5.58577662791491e-14
Smp_170740.1	-1.15586367284551	1.33349045905355	9.30205996239014	8.67687605842766	5.2785637757839	7.79456441356837e-16	5.69907543918032e-14
Smp_099560.1	8.15509802271682	8.89495790807554	-2.27488357345687	-2.27546325226676	3.275902877819	8.00418332330311e-16	5.82018473080183e-14
Smp_152780.1	-4.06207875938442	-8.92716846133156	-8.72130895390676	-11.5512138616221	3.07296608562453	8.90157638471205e-16	6.43734764345788e-14
SmLINC02394-IBu	0	0	9.18874053152193	10.5141798513602	2.4471580378348	9.40153996278214e-16	6.76195542757928e-14
SmLINC04617-IBu	-1.93921759286245	-1.93921759286245	7.23751800654529	8.96895010413363	2.72829650919006	9.5251949678034e-16	6.81386109210325e-14
Smp_024870.1	-0.0983432251510549	1.70376792630533	9.5760438093382	8.46500671500584	7.72600123447528	9.71404989022695e-16	6.91159872297116e-14
SmLINC05604-IBu	3.08131074391218	0	9.77137536233207	11.0879597759531	3.00968991470934	1.0643113061167e-15	7.49207224741937e-14
Smp_034940.3	-1.53013405918465	-6.25936941525119	-9.66174051847152	-13.3895713469781	5.23638225135307	1.20095701373355e-15	8.40924080410041e-14
Smp_007270.2	-4.8068522402563	-3.78685798257484	-12.5816014643245	-12.5816014643245	4.1370577952829	1.24089755241389e-15	8.64317800455019e-14
Smp_201910.1	3.92180242148076	4.88254369328475	11.6020818012976	12.6355955608956	4.62494372419858	1.25508575967221e-15	8.69623295471307e-14
SmLINC07011-IBu	0.124039525568025	-0.231713813760636	-13.6960861146724	-11.8108960671765	6.65126208610108	1.36430198282197e-15	9.40373564618019e-14
Smp_102780.1	3.53933525822596	4.72656221081949	9.81879611961038	11.8836210371225	7.29710698022345	1.41810830562133e-15	9.72396130393405e-14
Smp_123540.1	0.342395764606266	-4.05073348508814	7.34167571980178	7.97407655138517	4.16147187102245	1.62489077818547e-15	1.10844353394364e-13
Smp_062420.4	-0.891167495886225	2.10044177834708	-11.3913249348307	-11.3913249348307	5.33836383136413	1.80233412014153e-15	1.22318408953605e-13
SmLINC00544-IBu	0	0	10.4240189470339	8.08439787188009	2.15027116196897	1.89450471146064e-15	1.27917731385052e-13
SmLINC03682-IBu	-0.0266036191504046	-0.150128268614287	6.2080159759301	8.84630200818063	7.40499108164906	2.02883892011143e-15	1.36292661262714e-13
Smp_131490.1	4.93360521428213	6.36330233962391	11.3093032581885	13.2981545520602	5.03895807536181	2.09942107760421e-15	1.40321911823304e-13
Smp_017650.1	9.51992394633465	10.682963605011	-7.987993357358e-06	0.00566594986507704	2.66695922546743	2.1280534634296e-15	1.41455224271197e-13
SmLINC00394-IBu	-0.50143522198475	-1.278782355404	2.08712216560924	7.78463535613552	4.10820732161278	2.13775463610696e-15	1.41455224271197e-13
Smp_051230.4	-1.10464544312098	-5.26700798463854	-12.4746504537671	-12.4746504537671	4.45778854036883	2.16634594601902e-15	1.42593500724339e-13
Smp_094050.1	0	6.75245727039731	11.3427573188042	12.2152188206373	4.27588216345888	2.17650650946928e-15	1.42593500724339e-13
SmLINC04627-IBu	0	0	6.80644761330642	10.2553519987462	1.85527434379358	2.23064870141228e-15	1.45420713864483e-13
SmLINC02644-IBu	-2.73220946365372	-2.73220946365372	-0.601760384117057	7.06595309295445	1.31998015347586	2.24970458660017e-15	1.45944071073856e-13
SmLINC05802-IBu	2.45282929455648	0	7.44354581844247	10.8604999075966	2.44651750588997	2.2699870882645e-15	1.46541507932158e-13
SmLINC00461-IBu	0.689802149859234	1.08271262047626	7.73375899160237	9.96514713289465	4.63530570334772	2.34601289541428e-15	1.50714245912197e-13
Smp_194980.1	2.89828108472463	8.17618457572981	12.598711342574	10.5597681224715	8.11626498997446	2.36236520862289e-15	1.51031599859494e-13
Smp_063650.3	8.82687933476377	10.7264862615874	0	0	2.52587830255072	2.45144087115195e-15	1.55972925427043e-13
Smp_090930.2	-0.516097669219036	-10.2289707635218	-10.2289707635218	-10.2268503168427	2.41835666623499	2.46329518509552e-15	1.55977265452412e-13
SmLINC00311-IBu	-0.380118880174013	-1.64175829753788	-13.3761597430222	-13.3761597430222	5.83907901023047	2.6781316705416e-15	1.68773307275941e-13
Smp_055420.1	-4.89048841941668	5.31341583822537	-4.89048841941668	-4.8904697816893	1.75871717510042	2.69302358388444e-15	1.68907460232828e-13
SmLINC01685-IBu	-3.44937345852912	3.07369334559452	6.61465482408664	9.46263237024211	4.52452431914302	2.80852691292171e-15	1.75320967762292e-13
Smp_137460.1	4.80207484854235	0	4.12644790289178	10.4820091964682	1.9883541013834	2.85144470589889e-15	1.77164409567445e-13
Smp_178240.1	-3.79846716603297	-9.33881818484341	-8.87382012482711	-11.0042692043638	2.55873341567331	2.94483344427642e-15	1.82111802811001e-13
Smp_156230.1	0.123293797588649	-1.08582924563341	8.36717114692063	8.00835674768556	6.29070713413121	3.01027372083879e-15	1.85292848472468e-13
Smp_038870.2	-10.3957640425665	-10.3957640425665	1.75866338734264	2.41159591108023	5.07879765796567	3.03812328662874e-15	1.86141312848355e-13
Smp_015850.2	-0.797668534729338	-1.42403913785692	-13.4356877793217	-13.4356877793217	5.79836832438816	3.83366817436366e-15	2.32728278071233e-13
Smp_000430.1	2.49563528587097	3.10059858247825	2.37373657057242	9.46764074849417	6.59849118457408	4.08066371146428e-15	2.46591340445289e-13
Smp_079420.1	6.65264133086679	2.371901175885	11.6949924068523	12.2348225889318	4.41642941566876	4.19848422758886e-15	2.52557910308686e-13
Smp_058660.1	1.16484193604365	3.97368874031317	10.5364781623692	10.5301507122102	4.78350920707602	4.39879887153739e-15	2.63282081393406e-13
Smp_083180.1	-1.30807470885084	-10.3115833840995	-10.3115833840995	-10.3115833840995	2.25129232559589	4.41654995234518e-15	2.63282081393406e-13
Smp_051210.3	3.15030657420295	11.5223071730234	13.741703303649	13.7263295770924	6.28210179040701	4.43831071665252e-15	2.63392843157755e-13
Smp_131840.1	1.87748321184058	2.16621321609315	10.1422125738069	8.3471981624713	8.3208051020178	4.47538637319146e-15	2.64407425280428e-13
Smp_105420.1	1.81323280276218	1.45982132927767	7.11566025156107	9.80798408554872	13.5318075611791	4.53893560541566e-15	2.66970105786981e-13
Smp_089270.1	3.49868363658205	0	4.50820408620623	10.2128363934939	1.7306753196307	5.73627318510442e-15	3.35901943945451e-13
Smp_139160.1	1.79141285054939	5.17957383656275	7.78584894620566	10.909027831379	11.5658117297172	5.99214423324304e-15	3.49339369086953e-13
Smp_203380.1	0.512368389093485	-4.2053474330779	-12.3756469479885	-9.65499850549769	5.09175751744891	6.67868619608857e-15	3.87656724206299e-13
Smp_134960.1	-1.8349809553525	4.14318562904518	10.3420675173277	9.04377760848292	4.09719160141628	7.13235280324302e-15	4.12181471607503e-13
Smp_193700.1	2.00095841661274	0.593949192702397	-11.321189124968	-11.321189124968	5.42625586978026	7.43531061507726e-15	4.27821307304054e-13
Smp_140720.1	4.90731606885604	5.49468220234558	10.9771269607856	12.7683747096528	4.55359035187767	8.53108255040601e-15	4.87121054922668e-13
Smp_036400.2	-2.63293576760548	-11.9595435495782	-8.03204204143189	-7.25198691328863	3.60995977714719	8.53952582303604e-15	4.87121054922668e-13
Smp_197400.1	0	0	10.1241810431019	7.45895991937828	1.82026689903495	9.00528957273399e-15	5.11484988006702e-13
SmLINC01538-IBu	0	3.622128622532	10.8535630480385	10.4344018627333	3.09566031846765	9.06757297929781e-15	5.12821627384732e-13
Smp_083340.4	-0.761123668089141	-5.02133477294541	-9.88837682698495	-12.9590410192146	5.0610338744089	9.35632491277419e-15	5.26900442109164e-13
Smp_077880.1	-0.587505123224055	-1.0182633202676	-13.1381845485566	-13.138186287322	5.65052683459464	9.51539164637354e-15	5.33587682407235e-13
Smp_016200.1	-3.14139897785419	-11.0113952550979	-6.75732795518853	-11.0113952550979	2.61909339904029	9.87172500030742e-15	5.51233791789318e-13
Smp_089860.1	4.05834320649609	-0.232726592785338	-9.0870259947221	-5.43850588391396	4.69938046065035	1.00032264487479e-14	5.56229826986261e-13
Smp_122630.1	0	0	9.46830132988771	9.85373154752309	2.13740885456331	1.00866846740304e-14	5.58523786510953e-13
Smp_157690.1	0.428187367872066	0.584364164658902	4.07459920973654	8.62530326737281	5.71071013777766	1.08229231923711e-14	5.96794023032665e-13
Smp_059340.3	0.769383054765304	1.23820096649159	-11.829175612172	-11.829175612172	5.57176781535808	1.11728874445751e-14	6.12465989997579e-13
Smp_128510.1	3.20083328389207	1.49937052707304	10.5574915507243	5.33700686884637	2.0746444381315	1.11996954495553e-14	6.12465989997579e-13
Smp_163390.1	-8.96199027300429	-8.96114739962933	-8.96199027300429	-8.96199027300429	0.568123469057801	1.23436260388621e-14	6.72245049375726e-13
Smp_055740.1	-1.21754196203313	-3.8206516497911	3.49022661539221	7.06844494155114	3.93234395934195	1.24514186971731e-14	6.75336373108148e-13
SmLINC04882-IBu	0	0	10.0331348652997	8.84526516554796	2.02902180703079	1.2879576470386e-14	6.95707408200361e-13
Smp_077610.1	0.944956677584858	0.79880481338184	7.02224630806505	9.19517825027155	7.24216524402989	1.43459697883264e-14	7.6902761072531e-13
Smp_017080.2	-3.0048361573616	-3.07452384487437	6.06375876836109	6.32411178231972	6.0739829758856	1.43531675872111e-14	7.6902761072531e-13
Smp_055220.2	-2.15252829907464	-2.21521667871314	-13.1064496357503	-13.1064496357503	5.03837082225974	1.46267558998616e-14	7.8052615959181e-13
Smp_024180.1	3.08195294869163	4.23731520793645	10.6668278837331	11.7239261730064	3.71519224014937	1.53588508951402e-14	8.16301336330464e-13
SmLINC02374-IBu	0	0	8.90099485822197	0	0.525225101470482	1.61462786974997e-14	8.54719409130842e-13
SmLINC04379-IBu	0	0	8.78262812712566	9.99178263528471	1.98016361618502	1.68880267056605e-14	8.90422890130322e-13
Smp_161220.1	0.185268729461383	-2.23865556609028	6.23863304852753	7.9466406719026	6.05390116113792	1.72214235992791e-14	9.04398094892299e-13
Smp_083380.2	9.13720651117467	10.3183292099412	0	0	2.31235055036951	1.7335508716406e-14	9.06790997442359e-13
Smp_148040.1	1.16484193604365	1.25026270580417	9.90346438039163	7.63287098330737	3.43989035531215	1.84952958998848e-14	9.63648606059354e-13
Smp_000270.1	-3.32526535025075	-1.95599195482454	-0.321430960540892	6.22877861154797	2.91199566868783	1.95077449236029e-14	1.01241371105475e-12
SmLINC00572-IBu	0	0	8.7197581946019	9.96785067513448	1.94386216409301	2.02773796410551e-14	1.04416670104951e-12
Smp_095980.1	2.98956847218805	-3.66789955672432	0.398418851689401	7.55482372529642	2.73984950517969	2.03711916775943e-14	1.0449315917104e-12
SmLINC05698-IBu	-0.685398431041544	1.56681144276707	8.72254238519286	8.40611815720985	5.07786890839939	2.42899121637335e-14	1.2411301064666e-12
Smp_056360.3	-9.92300422235071	-10.1347628663305	2.08143936804274	1.8953969630036	4.70439775378503	2.51373881056004e-14	1.27949305457506e-12
Smp_152580.1	-1.403368782878	3.36860641141646	9.02680801659126	8.21843964215527	7.38685140991087	2.7995420733005e-14	1.41950727195628e-12
Smp_195180.1	-1.44482658074429	1.42967487675841	7.81668937091549	8.29686026440541	6.37078974956108	2.89797727298082e-14	1.46381035231405e-12
Smp_116760.1	-1.93144221569457	-4.95510358253752	-12.6302023115849	-10.2002657687744	4.4128101492547	2.93417925952447e-14	1.4764611528725e-12
SmLINC00044-IBu	0.321460139083557	-0.247439335318622	0.166658349403002	8.57053079524529	0.700977417342052	3.19686293810384e-14	1.60254864101766e-12
Smp_149970.1	-0.652331670010316	2.33243897111876	7.64183515476725	9.58034977690642	4.44002357245462	3.38495257151245e-14	1.69043254080739e-12
Smp_009320.1	-0.452686934120318	-10.1207553236316	-7.98808699956856	-10.1207553236316	2.34136035311016	3.43338117336389e-14	1.70817167098864e-12
SmLINC01483-IBu	-0.00021150746027371	1.60169280891075	9.89902396658353	9.85818600095457	2.33535024931606	3.44759700188071e-14	1.70882017688724e-12
Smp_194380.1	2.98792018615348	2.11298842363808	7.8939116814368	10.148922043121	6.62153919254086	3.75588043863454e-14	1.85467618376453e-12
Smp_136870.1	0	0	7.34514620224313	9.88217727474127	1.60096623709354	3.96654258798748e-14	1.951420989198e-12
SmLINC05362-IBu	0	0	9.79125215421382	6.63054889380251	1.45570490134249	4.1025578391068e-14	2.00892960836822e-12
Smp_105420.2	0.727807417169387	-0.116290418260164	-12.0486755835835	-12.0486755835835	5.28999107592745	4.11379721828462e-14	2.00892960836822e-12
Smp_192890.1	-1.10160796172567	-2.06045186674992	-12.8302447163653	-12.8302447163653	5.00443517699981	4.17031274178987e-14	2.02904113326644e-12
Smp_095350.1	0.761114321695547	-2.26713309293062	1.00179683240138	7.32636370063218	2.51229459993677	4.2588371567177e-14	2.06452201216125e-12
Smp_112090.1	0.158207289643281	-7.4409111186239	-10.1066117419422	-10.1066117419422	2.62097362283228	4.32342161424986e-14	2.08818108186068e-12
SmLINC06892-IBu	-2.10410454597248	-3.4427396714659	-12.5229345388973	-12.5229345388973	4.34041034002281	4.58817950951559e-14	2.20799882287016e-12
Smp_200120.1	0.502161097541488	0.805067243569035	-8.32423531970678	-11.6332505136121	10.0421617921389	4.68412259181368e-14	2.24600283985733e-12
SmLINC06000-IBu	1.88715780094819	0	3.45235281389599	9.47251927636247	1.03312640464524	4.89452299883724e-14	2.33841578940837e-12
SmLINC06732-IBu	-0.334231293247927	-2.47892212788176	7.84553614247641	7.8307894162535	2.76248823652635	4.92350014920527e-14	2.34379859620801e-12
Smp_185170.1	0.777426428570859	-2.29719617374182	-11.6636179776341	-11.6636179776341	4.61182442757724	5.15114076272294e-14	2.4433762313217e-12
Smp_131370.1	-1.93921759286245	-1.93921759286245	7.09765799255943	8.19488703864369	2.15076986255478	5.1728533595923e-14	2.44491219145873e-12
SmLINC01433-IBu	5.33706383651935	4.84903011473952	12.2719514653033	11.1871927558574	4.25313718191774	5.68428439203265e-14	2.67707543217651e-12
Smp_121070.1	-4.74084797235325	0.0983214188937471	3.27886357016582	7.2290259386929	3.49924878445163	5.93168910469399e-14	2.78368700750072e-12
Smp_064020.6	0	0	9.06739968608446	9.58465579480402	1.82897525081376	6.17087369659732e-14	2.87554022890032e-12
Smp_186130.2	-1.40387858277474	-3.75029895934597	-10.9794813686088	-9.77509136382594	10.6462499462359	6.35505310347566e-14	2.95097448320691e-12
SmLINC05932-IBu	0	0	8.91116614595625	9.64591277261709	1.80519932254862	6.49905466540886e-14	3.0072898406301e-12
SmLINC04885-IBu	0	0	7.79411543416385	9.81652198945752	1.62222032045924	6.62312950322882e-14	3.04363478840831e-12
SmLINC06717-IBu	0.996715823529021	-8.80703239443001	-8.80703239443001	-8.80703239443001	1.83008078985739	6.62359694016618e-14	3.04363478840831e-12
SmLINC05450-IBu	2.05510165490822	1.6572651407291	0	9.25235524432333	0.821245914842687	6.98211156241166e-14	3.1972755853618e-12
SmLINC04438-IBu	1.31185779793869	-8.54174679338327	-8.54174679338327	-8.54174679338327	1.78209260050135	7.06744317552177e-14	3.21543879460068e-12
Smp_051360.2	3.49554260836543	5.41287658194205	-6.23454169930604	-6.23454169930604	3.44071071003599	7.07036942140544e-14	3.21543879460068e-12
SmLINC07010-IBu	0.226664662633361	-0.0457317922413368	-9.27387906250725	-12.8432810016071	6.93053490009601	7.36176968453013e-14	3.33371895845182e-12
SmLINC04874-IBu	0	0	8.68375237580063	9.69431833558897	1.75802536198384	7.38083462918531e-14	3.33371895845182e-12
Smp_130250.1	0.369027689899499	1.91323513835564	9.10974371196035	7.73064380352384	5.69438584891059	7.46256933056379e-14	3.35917151430889e-12
Smp_203190.1	-1.15163556797919	-0.210435319223573	7.72955403551892	6.91739647406761	7.21792132494484	7.84163685735102e-14	3.51783803966723e-12
SmLINC03542-IBu	3.10094937150634	-2.22734981362681	9.17209169678231	7.75517453566659	3.30146370665571	8.01569068936562e-14	3.57170540683719e-12
Smp_137000.2	7.58661749542775	1.98532288075796	11.3506367768324	11.8910901988204	4.09998642864541	8.07549862636721e-14	3.58628016179006e-12
Smp_075800.1	0.970993777433256	2.12115910127941	7.03052402078522	9.2803610157885	13.3977211686144	8.17891989201946e-14	3.60765509003287e-12
Smp_036270.4	-0.369640996874547	-2.80173511763768	-8.87109720043783	-13.9211472513394	6.2608451837367	8.20541168278595e-14	3.60765509003287e-12
Smp_125070.1	0.253971159129618	-4.98229151386145	-10.9141949458878	-10.9141948585442	3.481177097434	8.79894339315504e-14	3.85580188294748e-12
SmLINC03243-IBu	3.48069416628572	-3.08350166766443	-7.31348834124858	-7.31348834124858	2.3670968972834	1.02493191268268e-13	4.44719637129263e-12
SmLINC02084-IBu	2.05357789508035	2.87348977913523	9.42355974958598	9.88190569933945	4.68196540867777	1.04570922623928e-13	4.52252153596427e-12
Smp_151120.1	2.34620820515653	3.5093944397708	10.0446831615582	9.86694697786563	5.02745343787958	1.08784409302717e-13	4.68942303815036e-12
Smp_085110.1	0.630911434753547	-0.754615799039333	-11.8949929651073	-11.8949929651073	4.94891590477687	1.11423959844531e-13	4.78761261228092e-12
Smp_112450.1	-3.65335002289321	-3.65335002289321	-0.74578436295461	5.88974001540379	1.10464899901568	1.12525786401494e-13	4.81930827584909e-12
SmLINC06882-IBu	7.38202202158117	-1.95654058205897	-1.95654058205897	1.19792426675399	0.863396837858436	1.15124772091228e-13	4.91471365759777e-12
SmLINC06771-IBu	1.01964134254373	-0.880443530884346	-11.5424387614009	-11.5424647480013	4.78157231053849	1.21629922925304e-13	5.17572475882144e-12
SmLINC02786-IBu	0	1.4785698524885	4.70815341856865	9.60600151192121	1.17698589270932	1.22586549646761e-13	5.19971281418344e-12
Smp_204320.1	2.1861628381037	2.93472304712024	7.96679304149558	9.98002578906731	6.01466517675941	1.25586650778205e-13	5.30994803961265e-12
SmLINC01901-IBu	3.10153663393269	4.64388002213966	9.27172417336456	11.5700760811437	3.27423865992064	1.27476183043727e-13	5.37267454267734e-12
Smp_203440.1	-0.0520597919142608	0.188685378209149	8.71725142324052	8.33163976596928	2.91644655870775	1.2810165362683e-13	5.38189613999196e-12
SmLINC02621-IBu	3.17488837196731	0	10.1280456691316	9.87706192095716	2.47195555798209	1.29276282492918e-13	5.41405798263063e-12
Smp_186130.1	-2.11899402715701	-1.47404816665885	-10.4003603289327	-10.8510539013972	12.7899624247691	1.34936352639012e-13	5.63327347263307e-12
Smp_185830.1	1.64344648983425	-1.15039406112089	-9.24653432028391	-11.3513265347296	4.94643554655288	1.40337145150501e-13	5.84032005950231e-12
SmLINC05614-IBu	0	0	9.58086276229931	6.54463040424412	1.27274934249038	1.51336380193368e-13	6.27832493880574e-12
SmLINC00715-IBu	0	0	7.79309632454157	9.66607169621516	1.5121026243497	1.53136870740971e-13	6.33316671058129e-12
Smp_089060.2	-1.06417900966224	-2.6867890002085	-12.3539456193302	-12.3539456193302	4.47065474459795	1.536474947053e-13	6.33448892501539e-12
Smp_139380.1	3.0735559254097	0.826075843809633	8.93309832367764	2.24164710011375	2.27453877420705	1.6719588505265e-13	6.87164702728809e-12
Smp_014570.2	1.24674760623924	1.76998984959949	6.82717067432114	9.12391297548734	12.3041664818358	1.73028832734689e-13	7.08936090529682e-12
SmLINC04578-IBu	5.46737899541747	2.25919223595119	7.37087649111338	10.8419410959418	4.24510847946949	1.7429914270519e-13	7.11936683506321e-12
SmLINC00554-IBu	-0.378526396535696	-11.4532723341156	-11.4532723341156	-2.78075459619465	3.80320390034902	1.78653384633257e-13	7.27476582226623e-12
SmLINC06797-IBu	0	0	7.22620083659863	9.6215015545407	1.38057961235373	1.83290719912948e-13	7.41912753832553e-12
SmLINC02367-IBu	7.44866715779852	0	11.3956388139708	9.75702888681156	3.29682656271128	1.83319835653049e-13	7.41912753832553e-12
Smp_018880.1	-2.71873926462115	-8.49132244572709	-10.0334397206678	-6.16260884155159	5.03738451799191	1.86222618963682e-13	7.51362847367491e-12
SmLINC05569-IBu	-0.0993547865066903	-2.66820486075094	-11.9046669673574	-11.9046669673574	4.37551343474062	1.88875004938866e-13	7.59748272146186e-12
Smp_036270.3	1.18708279112867	2.21603231215159	-10.172978579177	-10.172978579177	4.56849233633515	1.96070877126696e-13	7.85505581557072e-12
Smp_082580.1	4.26657351033862	1.4785698524885	10.7808186999208	9.7245064151773	2.79589510803044	1.9665505682259e-13	7.85505581557072e-12
Smp_154590.1	1.4909814288418	-3.83548093684646	3.03592374093005	7.38694321938944	2.75481160268065	1.97058979202772e-13	7.85505581557072e-12
SmLINC01231-IBu	0.318983637075183	-3.75275541434637	7.29507907813373	6.55795837948767	3.16535936179323	2.02213597677507e-13	8.03632057556794e-12
SmLINC02384-IBu	-2.68971423464576	-2.68971428595206	7.36641281959946	4.54682413510845	1.74213216428124	2.11695383282425e-13	8.38795419868149e-12
SmLINC01520-IBu	0	0	7.35080958822438	9.60345340029839	1.3838310785692	2.14389136003966e-13	8.46933082351191e-12
Smp_179170.1	1.52470007746897	0.0977317337228164	6.08793376221144	8.6088729440523	9.87782930025274	2.17369238916194e-13	8.56150151135986e-12
Smp_137320.1	0	5.10074658637075	10.6894428573427	10.4064037730284	3.00403066473732	2.20122361222376e-13	8.6442116570235e-12
Smp_077690.1	-0.888382099133684	-2.98144296059674	-12.1134203628881	-12.1134203628881	4.26054002929444	2.34125873410699e-13	9.16692842815737e-12
Smp_203100.1	0.535975264249288	-3.27010687289206	-9.59702454842297	-11.6652449992222	4.42832955866066	2.46535814673545e-13	9.62435094805219e-12
Smp_102400.1	0.360169243453999	2.34247041760212	7.32756726918545	9.03120190188011	6.34065857265191	2.5433364376525e-13	9.89956306349801e-12
Smp_192780.1	1.26327677862636	4.06830353860771	9.03621407030916	10.2558891080008	4.424317810875	2.63432435408941e-13	1.02236505871024e-11
SmLINC00547-IBu	0	0	9.54961612104039	7.19754450279724	1.32962759522556	2.6979902591029e-13	1.04401178622713e-11
SmLINC02967-IBu	2.65347781383436	1.34642690912396	-9.59205793268175	-9.59218260316227	4.30233331555496	2.89166281875161e-13	1.11569287881512e-11
Smp_045200.1	3.00946246776217	7.71285976481241	11.338157275411	10.6635567507366	9.60996827685144	3.05286469869821e-13	1.17446544833058e-11
SmLINC07014-IBu	0.31112705776589	0.279664570025115	-11.6463204336998	-11.6463204336998	4.84046748470081	3.06474107671467e-13	1.17561691041281e-11
Smp_063530.1	0.946394655787048	3.38748006727011	8.24769266972411	9.42358914187502	8.70048638229741	3.16282022221751e-13	1.20973302950366e-11
Smp_188900.1	-1.35029700088047	-4.02967074226334	-11.7639940502164	-11.7639940502164	3.72016598319346	3.30051919063313e-13	1.25876285212792e-11
SmLINC02247-IBu	0	1.49337781942346	9.41740604382667	9.46265832938999	1.91763916265887	3.39971165625355e-13	1.2928673580132e-11
Smp_137150.1	-0.42725862594865	-0.605513412323981	7.06405090274044	7.76958403981242	4.43345193249532	3.92093363905706e-13	1.48655028928207e-11
SmLINC05482-IBu	-1.91805830430885	-1.91805830430885	7.70354930434093	7.12384078108104	1.84400555266217	3.93148406565456e-13	1.48655028928207e-11
Smp_202810.1	-1.19471246758233	-0.951177935952809	6.48341282192693	7.70752037473123	3.53817859137366	4.0613694381433e-13	1.53128669927033e-11
SmLINC03227-IBu	-1.25494100534688	0.943504662456405	-11.2253138557139	-11.2253138557139	4.37775410880767	4.28919700714386e-13	1.61259185206085e-11
Smp_077890.1	-1.12822371740643	-4.3501635542389	-0.671466525965461	5.48490449186915	3.5556494781085	4.46495978577357e-13	1.6739172182699e-11
Smp_212710.1	-0.34856407393138	3.47567011702366	8.67621229161549	8.37105429118454	8.48340496354789	4.74798355491613e-13	1.77499475609492e-11
SmLINC02865-IBu	6.1402408828416	2.67534721395566	9.97230456679759	0	1.56917001728767	4.86096609292177e-13	1.8121133879923e-11
SmLINC03224-IBu	9.29224822017716	0	10.5571143487998	11.5111458984081	3.72071894448229	5.03018259689488e-13	1.86992799121648e-11
Smp_136620.1	-0.331312418762894	-3.32987224639205	5.55370105367528	6.7689744496402	5.47929456014146	5.06634749485843e-13	1.87809643548898e-11
Smp_090140.1	2.57932289975659	9.09159716483321	11.949791209584	12.4687457508565	4.72154191688415	5.57590821407356e-13	2.05547546810723e-11
Smp_046800.2	-1.01463115274422	-9.41834760338288	-9.41834760338288	-9.41834760338288	1.4758372285238	5.72521669944122e-13	2.10186071968176e-11
Smp_196700.1	0.0406694995954359	-8.78139111394638	-6.55098015168584	-6.98339593300124	10.0491057135291	5.73350249210455e-13	2.10186071968176e-11
Smp_200820.1	1.76169336466727	1.3144346122707	-10.2183059581342	-10.2183053444377	4.41044031232234	6.30889830646515e-13	2.30454020525752e-11
Smp_136240.5	8.50130507973271	0	0	0	0.0230158301759566	6.3212036762013e-13	2.30454020525752e-11
Smp_149720.1	0.936422898855419	2.64180541656934	9.04205010903493	7.948079404831	6.70105145490017	6.6616545993681e-13	2.42198727934169e-11
SmLINC05962-IBu	0.254892719495661	0	9.2922210314238	8.56598920304299	1.4815431447751	6.93546701290728e-13	2.51462932736479e-11
Smp_092880.1	-1.02029747515262	-1.51017821236941	-9.62904877531748	-13.1785548345736	5.46494957925947	7.43165493260234e-13	2.68717271524752e-11
Smp_194770.1	-2.35929398366586	-7.85658969171924	-7.77470969318899	-7.92779702630115	13.3918790979851	7.81559944847603e-13	2.8183009019382e-11
Smp_204660.1	1.01052333998787	-4.53779771733955	-7.96788475355019	-8.16542686934058	5.55632523007415	8.17809392390951e-13	2.94100258122333e-11
SmLINC02559-IBu	3.23076646506251	-2.73178944855189	-7.37169020797376	-7.3716910414354	2.1955312525309	8.35814665917092e-13	2.99760739532433e-11
Smp_165360.1	1.9986354055398	1.06822639393155	3.05922397078553	8.4048045546659	3.59031028973653	8.55935216651359e-13	3.06147206950381e-11
Smp_040970.3	11.707370632177	13.0158713782658	5.20860577501614	8.78349841223521	4.97008076247223	8.6208775318073e-13	3.07516693412231e-11
SmLINC02250-IBu	0	7.2629263510618	10.8146730382422	11.0942217298659	3.43887783613062	8.78187358750348e-13	3.12417513594143e-11
Smp_144220.1	0.630674288733272	-1.76473489443744	5.54030415118408	7.60516045366922	4.77306177572946	9.26986827641268e-13	3.28893932359371e-11
Smp_087320.1	0.732495732990115	0.850807620373034	7.83674789120405	8.76445615873389	3.53830576501092	9.401159072426e-13	3.32660265145684e-11
Smp_112930.1	1.35635964455739	2.48606897121994	-6.7129479247349	-8.42281386078218	9.38937689640932	9.48091729022685e-13	3.34587891783632e-11
Smp_100790.1	-1.29905680663959	-9.3652814376475	-9.3652814376475	-9.3652814376475	1.36319035303203	9.64405679098779e-13	3.37644041195588e-11
Smp_114740.1	-1.29905680663959	-9.3652814376475	-9.3652814376475	-9.3652814376475	1.36319035303203	9.64405679098779e-13	3.37644041195588e-11
Smp_004230.1	-1.29905680663959	-9.3652814376475	-9.3652814376475	-9.3652814376475	1.36319035303203	9.64405679098779e-13	3.37644041195588e-11
SmLINC02535-IBu	0	2.95204384145208	8.24300646029036	10.1036580581243	1.93171541420328	9.79348068441063e-13	3.41070850993395e-11
Smp_206150.1	-1.95752332534601	-4.12160938340287	-11.4749450902564	-11.4749450902564	3.29606059062812	1.04952043353545e-12	3.64549958462156e-11
Smp_111640.1	0.66203374922992	-0.662727022215334	-11.2840736825953	-11.2840736825953	4.3756195785053	1.09042694841671e-12	3.77767283647819e-11
Smp_013300.2	0	11.1821928581103	11.454608763334	11.5792761648601	4.4105979009235	1.12571571816695e-12	3.88575806541209e-11
SmLINC02029-IBu	0	0	6.82813289749439	9.29544785773483	1.06846347638436	1.1274981843118e-12	3.88575806541209e-11
SmLINC05969-IBu	-0.282354793339675	-0.935967802116167	-11.7887163290668	-11.7887163290668	4.42694241133525	1.18725901748992e-12	4.08108723050952e-11
Smp_204810.1	0.926563129187379	3.78892793916579	7.51109155363071	9.44609994369772	6.04690311546236	1.19500926440157e-12	4.09708616712187e-11
Smp_102020.1	-0.288766511509768	-4.43510995378981	0.53581979917306	6.11069675398345	2.08345709269329	1.2108310411499e-12	4.14060413399943e-11
SmLINC05018-IBu	0.977378701684925	1.88951065535103	8.1762334110364	9.20432350013633	3.15604697715835	1.2163999182069e-12	4.14892693751291e-11
Smp_065580.1	-2.41240824255032	-12.611075866953	-6.08204252267822	-5.4573148212816	4.50312828974073	1.23246419593296e-12	4.1929128969092e-11
Smp_114910.1	-3.08781311143017	-7.52737547963418	-7.91771980423806	-7.70880078104207	6.43939807481986	1.25782693400187e-12	4.26822606271302e-11
Smp_137360.1	0	2.23114590361732	6.21144442921758	9.69933138376309	1.33899603975672	1.32759620538844e-12	4.49345477803342e-11
Smp_185370.1	-0.814839667565804	-2.32191156602602	-9.88000258170287	-9.93357075878838	9.3437533548251	1.36122815935215e-12	4.59553404613936e-11
Smp_149190.1	-3.08959589924983	-5.94032026138749	-9.47554013182337	-9.1885301500198	3.26309414945978	1.38515661509913e-12	4.65309136702182e-11
Smp_113660.1	-1.62592224629537	-1.17039817862657	-11.9752316018861	-11.9752316018861	4.21092692858782	1.38839809651633e-12	4.65309136702182e-11
Smp_020540.2	-0.453386247308832	1.02815258701818	8.12776573632592	6.15991569438988	4.63731288566298	1.39266726633226e-12	4.65309136702182e-11
Smp_052280.2	4.60682747835533	9.23416372881361	11.9041763641323	12.7978199143884	4.90439335575432	1.39516613275066e-12	4.65309136702182e-11
Smp_205450.1	0.546963107146509	-1.87661670146721	-11.1417734661067	-11.1417734661067	4.00054500868873	1.39585708985013e-12	4.65309136702182e-11
Smp_050350.3	7.3506492718135	7.5776682296301	12.1781642997721	13.1839102021769	5.20627629226465	1.50688313670664e-12	5.01057573647632e-11
Smp_127880.1	-0.340192012678619	-2.22734981362681	7.30734858964949	7.46823314750667	2.09050478874086	1.59650044716727e-12	5.2952598791508e-11
SmLINC01499-IBu	7.87135537638809	12.9945501764622	9.9174032069053	6.54220718374689	4.61658241222266	1.62424293106502e-12	5.37380773742860e-11
Smp_184710.1	0.54335860852425	-2.76960034391623	-11.3529236826735	-9.04249302845769	4.14139630783217	1.76637321663036e-12	5.82947210695417e-11
SmLINC05996-IBu	0	3.21198132400523	2.03945960821764	9.08521983095889	0.69094175766598	1.98501972398475e-12	6.52012016679213e-11
SmLINC06833-IBu	0	0	9.11385859560542	8.06403118247729	1.21179943094417	1.98586947690105e-12	6.52012016679213e-11
Smp_141680.1	1.93080736289528	6.74805525034934	10.3032587415179	9.72032482149962	7.97066682445542	2.16129984616043e-12	7.0623807812561e-11
SmLINC04747-IBu	6.14628732090601e-08	4.8073017201311	9.94063382499983	4.7711782636667	1.5256999893315	2.18549314815633e-12	7.12384638490171e-11
SmLINC06890-IBu	-2.18173874433335	-6.70581964004588	-7.95705421790259	-9.08032351899121	4.22789830672004	2.1934073963522e-12	7.13207702292997e-11
SmLINC02657-IBu	-0.901898943012142	-1.95784716131727	-11.7675295947535	-11.7675295947535	4.02215951785634	2.27603608895092e-12	7.38261313754325e-11
Smp_172440.1	0	0	9.14443477710976	6.49798970321603	0.92186873333437	2.2827697498448e-12	7.38635082382545e-11
Smp_146460.1	-2.57199595837923	1.98818701447808	7.27224643094982	8.23783088584975	2.85660965140187	2.30671208266798e-12	7.43879552329785e-11
SmLINC06111-IBu	-0.470260678938218	-2.79084132390952	-12.4707778663228	-8.65090592705948	4.77798125049063	2.31021985799865e-12	7.43879552329785e-11
Smp_153260.1	0	1.4360486172343	9.29548896550372	5.37714169164114	0.952773678774703	2.35663541236283e-12	7.56983326388585e-11
SmLINC04404-IBu	0	0	8.2891665259602	8.99573053150103	1.20962905956762	2.42009456331928e-12	7.75485023025844e-11
Smp_125210.1	5.4482283752396	5.31696204793428	11.8299173015904	10.5115662718087	3.75600900625912	2.44998761173358e-12	7.83167537528556e-11
Smp_170800.1	-1.03074087971503	-10.3663335839861	-11.7017729302343	-1.07601088434317	4.08467291663483	2.51903376504022e-12	8.03298622808246e-11
Smp_169720.1	0.444809481353019	-8.54099372917198	-8.54099372917198	-8.54099372917198	1.27827049406846	2.56493346322153e-12	8.1596945798735e-11
SmLINC02577-IBu	0	1.73984813690848	7.37929589696411	9.60737411917435	1.39495108733272	2.61025123203206e-12	8.28394839441541e-11
Smp_056460.6	-3.91071185402314	-3.91071185402314	6.0085475408958	4.76845696163904	1.91790754075333	2.71154590264732e-12	8.58483217120445e-11
SmLINC03690-IBu	2.49085077766687	-2.52097923529272	7.90592020674331	7.70040155452745	2.79220941550156	2.75462131012927e-12	8.70039580387847e-11
Smp_031000.1	-0.879922707827585	-10.5141947010296	-4.40509694383973	-10.5141947010296	2.61727484656132	2.85718772023979e-12	9.00286244991747e-11
Smp_037020.1	-2.12999750814707	-8.24930807447504	-8.43881941547215	-8.13517122172151	2.36413653100057	2.90512035678058e-12	9.13215268447369e-11
Smp_078720.1	1.88715780094819	0	3.32952936021165	8.87655032244621	0.512697024275359	2.93057583586369e-12	9.19034137720855e-11
SmLINC05095-IBu	-2.89589168595077	-9.14863301572209	-9.14863301572209	-9.14863301572209	0.8891092548839	2.99864558606879e-12	9.38157817636746e-11
Smp_032970.1	-0.245706651906836	-2.98596435510235	-11.5750674749457	-7.79334122535797	6.08612415705184	3.01166197667539e-12	9.40007891493446e-11
SmLINC01925-IBu	0	0	8.15891509580071	8.98692239695376	1.15999585578762	3.08304308575516e-12	9.60023345809031e-11
Smp_109340.1	1.47235249767883	0.698072618545481	-10.2252710630588	-10.2252710630588	4.06809939182429	3.14697394483187e-12	9.77630356476643e-11
Smp_152390.1	2.35785303380146	4.26296401690503	9.45688616636483	9.73992230142875	4.68688660448944	3.20256255782058e-12	9.92569388529216e-11
Smp_145490.1	3.57223239354498	3.53408512848108	3.37313509795099	9.86857739224378	1.41624325246411	3.22380631691161e-12	9.96818990607671e-11
SmLINC06818-IBu	-0.479554297776007	6.07382060134731	-3.17043722594872	-3.17043722594872	0.884490327430431	3.29007865891203e-12	1.01493941659771e-10
Smp_020080.2	6.03582476199661	4.29962561302148	10.1749185113736	11.7215135379379	3.59675395961317	3.33152757599673e-12	1.02533571955211e-10
Smp_019350.1	1.57575203783422	2.5367135356193	8.76768160919411	8.3038827864066	7.26501910077553	3.35079964262673e-12	1.02887430326037e-10
Smp_000400.1	0	0	3.32952936021165	8.57544453011132	0.258635499582646	3.47406783868028e-12	1.06425494854386e-10
Smp_042720.1	3.39826623358971	2.32841652552657	8.21972641859598	9.89945902164591	3.56442302209395	3.53307863084193e-12	1.07983285451645e-10
Smp_004780.3	8.47695549072433	8.56633982936167	12.1093897605298	13.7839685444581	5.63409420269045	3.67063839551078e-12	1.11804227513525e-10
Smp_032120.1	0.0326788142118271	1.02427528970114	-10.6543527445064	-10.6543527445064	4.08941983435511	3.67499161012418e-12	1.11804227513525e-10
Smp_065580.2	11.0174035984779	1.07481022136129e-06	9.34923887535857	10.241016182544	3.36414350722581	3.77540167826388e-12	1.14595563784734e-10
Smp_120390.1	-0.826992751203278	-4.32263282827291	-9.57230815279399	-8.37972269816946	7.90858498681244	3.80502215403445e-12	1.15230350541171e-10
SmLINC02274-IBu	0	0	7.34514620224313	9.07880934041618	0.999104355712537	4.05643858154797e-12	1.22284528902519e-10
Smp_192060.1	-2.14405639129571	-2.9498542464009	-11.4783538541852	-11.4783538541852	3.34419786772806	4.484117434095e-12	1.34870023006394e-10
Smp_130970.1	4.67539507170047	2.67534721395566	4.97294989844671	10.1857590146733	1.743959557793	4.69393608320204e-12	1.40860657880036e-10
Smp_179670.1	1.45055553370551	-1.30963824476877	-8.21804423719138	-9.30090619441242	5.04252078366024	4.72557833140869e-12	1.41489374746295e-10
Smp_098890.1	-0.0638653185266355	-0.106840879531599	-10.1621661218385	-9.46442397373887	5.72718563062411	4.83657054920713e-12	1.44485721553515e-10
SmLINC01053-IBu	0.364732704470406	-0.588269934063437	-11.0810059222219	-11.0810059222219	4.05370815406175	5.04346089610305e-12	1.49989126964107e-10
Smp_159650.1	4.04984100779368	4.18734216977813	8.26961724613617	10.4066451028683	5.54202315588296	5.0688722797473e-12	1.50104085295123e-10
SmLINC06240-IBu	-1.33558569326505	-10.3485269238236	-6.03818620864402	-6.09174673768395	7.78364557920308	5.07001104178028e-12	1.50104085295123e-10
Smp_046090.1	-4.19571072890719	-6.28343523606491	-7.15616631309398	-8.6549424810936	4.01468161473192	5.13929855242564e-12	1.51815796970538e-10
SmLINC04887-IBu	8.23246734216254	0	10.9026225679474	8.93127677178006	2.83503337183865	5.21578096421007e-12	1.53731949399457e-10
Smp_206250.1	-0.309645456427637	-1.54263660740594	-11.3973564510446	-11.3973564510446	3.91566233591117	5.27618493879903e-12	1.5516673662237e-10
Smp_050390.1	1.10210954925233	2.74076851737255	8.78806128594454	7.38055980616352	8.49598096783335	5.34195894624005e-12	1.56752737681909e-10
Smp_031770.8	1.42169055567507	1.42389140099612	8.41551234833263	5.28268518185157	6.28813248459247	5.36722287904146e-12	1.5714563624167e-10
SmLINC03585-IBu	0	0	8.99013495432362	7.5520702375388	0.997174213136687	5.51991864246244e-12	1.61259609965448e-10
Smp_145340.1	-2.62947945475479	-9.51739280419863	-6.28442309790668	-7.06525054935882	4.0869793102741	5.56543255686654e-12	1.6151959310871e-10
Smp_179640.1	-2.62947945475479	-9.51739280419863	-6.28442309790668	-7.06525054935882	4.0869793102741	5.56543255686654e-12	1.6151959310871e-10
Smp_183420.1	-2.62947945475479	-9.51739280419863	-6.28442309790668	-7.06525054935882	4.0869793102741	5.56543255686654e-12	1.6151959310871e-10
Smp_132470.1	0.905888113247582	3.2856230562487	-5.62487894251944	-9.01589332754082	4.09281268032881	5.60120193587064e-12	1.62201983412061e-10
Smp_187360.1	2.58745641099351	2.49129069204514	7.7310490329941	9.31879977297656	5.34638590356888	5.66795179662009e-12	1.63776580952992e-10
Smp_181060.1	0.494983248890974	1.00900751073502	7.02595505044506	7.96910081247912	6.02632648683554	5.90478794267792e-12	1.70248286783006e-10
Smp_158520.1	1.70731993175875	1.60660929289895	6.53239372470236	8.66469124998762	6.0683203370721	6.06362803263774e-12	1.74447942138974e-10
Smp_009230.1	1.80850023114709	-4.8528581436125	6.69508958804564	3.28621465642477	3.16867278919751	6.30605132279111e-12	1.81028813895483e-10
Smp_145400.1	4.59504492453948	7.69393843137055	11.3283642122627	11.3929509280349	5.7632362770264	6.38841098607717e-12	1.82996170973475e-10
Smp_149670.1	-1.98339220740236	-3.69211255968332	-10.4582518022641	-9.3560847226724	4.38652345354945	6.61939583837616e-12	1.89203206317646e-10
SmLINC02829-IBu	0	0	8.65305311199443	8.38422560926063	1.06693641042274	6.680488842554e-12	1.9053790806543e-10
SmLINC05422-IBu	0	2.54899160832641	8.92222639626022	9.40734871323463	1.67951251414051	6.71005601445971e-12	1.90969637194322e-10
SmLINC02546-IBu	1.90465370464417	1.01662186150891	8.94271201122896	9.30902747046498	1.63321783189161	7.04351238674177e-12	2.00029705850087e-10
Smp_042270.1	-6.69654882353117	-4.66071297488654	-8.17409537452365	-6.53182875635056	4.24933724095777	7.15917602134038e-12	2.02879090934515e-10
Smp_016490.1	-4.16386847119869	1.89594870804896	6.06579953572301	7.38574158784638	3.48498808425871	7.25939834413829e-12	2.05279653175911e-10
Smp_205330.1	0.407488743032265	-0.149384296904919	-11.5807235746207	-8.81201257176463	4.67748092209403	7.83261929845066e-12	2.21016809798926e-10
Smp_202830.1	0.984483133454349	-0.319584949969113	1.06454620941299	6.94350512252519	3.81628135415666	8.12077051087753e-12	2.28660163704156e-10
Smp_111340.6	0.977922569285922	-0.722686186159013	-7.78187566957435	-9.70859814824511	7.19041683656288	8.17341090328084e-12	2.2965375773677e-10
SmLINC00087-IBu	0.116105077166713	0.80693503010436	8.3047485839097	4.89339034459895	1.91214148340569	8.38188696309018e-12	2.35012483198168e-10
Smp_116800.1	-1.63452010141854	-2.12430563205005	-11.4950183706404	-11.4950183706404	3.54979048437098	8.50889169458659e-12	2.38069075446425e-10
SmLINC03631-IBu	3.02444386596869	0	9.47098983166279	8.25665897786696	1.50176742248975	8.60847963748364e-12	2.40347298570587e-10
Smp_048260.1	-0.22163848675071	-2.11172145473289	-11.1320060234945	-11.1320060234945	3.61154360388712	8.68115316275303e-12	2.4186606517026e-10
Smp_045300.1	-1.09773150911138	0.184437891208701	7.20081955802858	6.03842404588783	4.82687236629586	8.76539713005173e-12	2.43700137855262e-10
Smp_093110.1	-1.40122692812766	-1.41643444108011	6.90349262081296	5.51059408062859	2.91048442775832	9.08266029480444e-12	2.51991459835308e-10
SmLINC01431-IBu	4.2815358778448	4.33828869083912	10.3582144032667	10.8267712255244	3.06272247574245	9.24140486938918e-12	2.55859313894344e-10
SmLINC02609-IBu	0.630829386028307	-2.31927564845025	-10.450217221173	-10.450217221173	3.32167691124657	9.43591742221843e-12	2.60699229990895e-10
SmLINC00957-IBu	-0.215204589239222	-1.59126900531241	-8.70577800717511	-10.6416908511302	6.01585810275471	9.51090691970413e-12	2.62223629532009e-10
Smp_170280.1	2.81520498824365	5.87382754951884	10.2186473894605	9.37634771034591	6.6099221131962	9.9366952194809e-12	2.73393398200853e-10
Smp_199290.1	-4.06578893773025	-0.764654341134796	6.21946730769969	6.07851980517475	2.67438242805598	1.05045162093188e-11	2.88416530112292e-10
Smp_182890.1	-1.33376123586724	-1.67455601345481	-9.07002570961284	-10.7217157535555	6.03207409551633	1.06755046809973e-11	2.92504407760494e-10
Smp_162500.1	3.23686491313452	3.32784638147931	9.93761985876711	8.20126344078654	3.59279829219953	1.11051599138157e-11	3.03648112188918e-10
Smp_205870.1	-0.544956668629295	-2.25435727386903	-7.61258341214227	-12.3227250094131	5.85981164612444	1.16511520305229e-11	3.1766772850052e-10
Smp_145900.1	-0.84505166270553	2.80931820882182	7.94399790373547	8.32032174108621	3.32195652521653	1.16658996562832e-11	3.1766772850052e-10
SmLINC02388-IBu	0	0	8.86763801682165	6.5012545350235	0.714349170131058	1.19562185937169e-11	3.24683369146971e-10
Smp_205760.1	1.5079443577356	-1.44143337828385	6.95242452268234	6.99337291478323	7.04748044906245	1.19726072346775e-11	3.24683369146971e-10
Smp_076040.2	-0.6428616841781	1.55227584324842	-9.83766838325979	-9.83766838325979	3.45653728273064	1.20149996845445e-11	3.25166678579269e-10
Smp_110400.3	-1.4779894992004	-2.30298263569166	-8.9558782344786	-9.88967191398837	11.1197115684456	1.26927357109014e-11	3.42807478363407e-10
SmLINC05597-IBu	2.91824918949829	5.28279190581272	9.08014906061376	10.9065847065528	2.72925032718336	1.2868596860372e-11	3.46849309267134e-10
Smp_084270.1	3.51360686590891	4.06268891156993	10.1184136383404	8.38928684123197	4.50789260445998	1.291269557628e-11	3.47330514748961e-10
SmLINC06183-IBu	1.58337445012067	3.42794549766787	-7.62634834096219	-7.62634834096219	2.94900302588485	1.37441259233011e-11	3.68944751458349e-10
SmLINC00194-IBu	7.19071851722027	10.9458638667809	6.02336182961762	3.20868180603323	2.55385317946859	1.4337874761321e-11	3.84104118605915e-10
Smp_180940.1	-0.205066954074472	0.235045349744167	7.17021291246456	7.22177653030133	3.55892066325237	1.48656167694927e-11	3.97437519853466e-10
SmLINC02547-IBu	0	0	8.13658110624563	8.56567822679609	0.921881387048568	1.56189168484768e-11	4.16735374138592e-10
Smp_105780.1	0.686864975676104	-1.7521529644888	6.96368296315546	2.67313308950306	2.48451035645794	1.57170607960894e-11	4.18510226509953e-10
Smp_122170.1	2.69088292817272	0	9.23159442887326	6.02784995725875	0.949802572010343	1.62264711859832e-11	4.31207067621087e-10
Smp_201750.1	-0.563670640880111	-4.79017098375134	-7.34105807273476	-11.4734389978812	3.66961043321605	1.64380413774095e-11	4.35953987151577e-10
Smp_157060.1	0	1.49937052707304	9.03347368918438	8.34530535180783	1.25703672166334	1.64863365364706e-11	4.36360355447303e-10
Smp_121930.1	1.51034035244128	3.52121361275519	6.68742421946093	9.02208746521326	6.81882759018904	1.66679191982236e-11	4.40285913511559e-10
Smp_200510.1	-0.0854441310706478	-3.12270652138085	-8.78463570496371	-8.58804713985114	7.84561669802463	1.68590279527609e-11	4.44446963997683e-10
Smp_136760.1	0.0674951183536404	-2.04543336519788	5.33115084236826	6.63857504043968	7.05281598596495	1.71043020571222e-11	4.50016567443252e-10
Smp_153360.1	-2.73220946365372	-2.73220946365372	4.39564331465233	6.61025434847357	1.159152573576	1.8074021478045e-11	4.74586508413586e-10
SmLINC04940-IBu	3.94553028118665	-4.79756229832687	-4.79756229832687	-4.79756229832687	0.350342338578213	1.81297126714065e-11	4.75106173254246e-10
Smp_135250.1	-4.5025236941443	-7.60293217398043	-5.52968047959218	-7.87883611512405	3.98024304272452	1.82272834455162e-11	4.76719108928778e-10
SmLINC00092-IBu	0.401127419229711	-3.56312110370786	-10.9859957061721	-7.43263302304821	3.666989094129	1.83157646626478e-11	4.78088421194243e-10
SmLINC07025-IBu	0	3.58192206028024	9.74891461313643	7.32125823754685	1.51605246947733	1.84803202201061e-11	4.81434168883629e-10
SmLINC06128-IBu	-1.91926473571811	-4.82628396460841	-10.4230366420905	-10.4489981450394	2.28402864167942	1.87257103673427e-11	4.8686846955091e-10
Smp_188880.1	-0.674408467811313	-5.57546437832746	-9.86994547627196	-9.86994547627196	2.0404977668911	1.89224907204452e-11	4.91020082734062e-10
SmLINC03616-IBu	0	0	8.78017204656835	7.07197889168427	0.750197337990298	1.98330088024371e-11	5.13639997047852e-10
Smp_043670.2	-2.66723205359862	-2.86490295566608	-6.28591753892776	-13.6208756754579	6.04153462291199	2.01318548100418e-11	5.20361262804869e-10
SmLINC01330-IBu	1.65937847216368	1.89518786363814	5.35591380877518	8.80110342393489	2.33788198610629	2.10564009046567e-11	5.43007424303294e-10
Smp_123010.1	0.825951088256891	4.3450394302413	7.81013243350956	8.93028958405542	7.54540904009639	2.10900571325293e-11	5.43007424303294e-10
Smp_024650.1	-1.93921759286245	-0.460647740373951	4.84821389375522	7.55111391411639	1.22217116135621	2.11798783194009e-11	5.43106360301505e-10
Smp_167710.1	-1.1548887514837	-3.10625847159345	-9.2108192771389	-8.94834439399267	8.01881830279288	2.12103434551699e-11	5.43106360301505e-10
Smp_194840.1	1.2965235105489	1.90537468735622	5.62331377477127	8.30940476816853	9.11284909122776	2.12170158890644e-11	5.43106360301505e-10
SmLINC02548-IBu	0	0	6.357414249888	8.77028099046994	0.605879736361382	2.1589400951639e-11	5.51571683772184e-10
SmLINC04178-IBu	2.31705897545706	-5.42200904499529	-4.19743519587611	-7.9769126540645	2.00840358728524	2.19697589272007e-11	5.60207687172591e-10
Smp_019000.1	2.12804420494616	-4.51049157933736	-7.54567825893511	-7.54567825893511	1.44592119747226	2.25135528901486e-11	5.72969921054281e-10
Smp_141170.1	0	0	5.53680800205219	8.67602758364029	0.438399946188988	2.34581776298209e-11	5.95864726973225e-10
Smp_199230.1	-8.78816614528709	-8.78816614528709	-3.51376440256188	-8.10847988878417	0.557394653171248	2.35289555059122e-11	5.96517619090503e-10
Smp_169670.1	0.00847732348483093	8.19404401943425	10.0942295417441	10.8584065906923	3.09393170786222	2.50596617395381e-11	6.34110063979057e-10
Smp_159300.1	-1.8349809553525	0.396164948264812	-1.8349809553525	6.67779139857959	0.189296843448643	2.61043649946256e-11	6.5928466858564e-10
Smp_000180.1	-0.684838157431043	1.12518171856215	7.91321050085682	4.88205425534646	2.13538012975958	2.66574917499343e-11	6.71971896797392e-10
Smp_187350.1	-1.35207262719882	-2.3895577696012	-8.77682228011121	-9.63441342234886	10.1912120716999	2.68592150335207e-11	6.75769680139949e-10
Smp_105710.2	7.84085550968685	8.9999911273612	0	0	1.09610269916914	2.76784624414389e-11	6.95060288330174e-10
SmLINC00570-IBu	6.80717102602293	10.6305968507608	12.1403619593342	13.3565276537796	5.42950943696929	2.79475072536165e-11	7.00487331428714e-10
Smp_013540.1	0.902875788768819	0.254132958280233	0.921153673403402	6.94302875825042	2.75808664179405	2.89841733757391e-11	7.23729340480248e-10
Smp_182880.1	-2.14115309193424	-2.31982275438834	-8.86051538159537	-9.55719607081715	8.97639683717292	2.93329170152847e-11	7.31058048550429e-10
Smp_141630.1	-0.983419186412146	-2.37195237523216	-8.56241743838442	-9.70093290248182	8.96131876559094	3.01039331593087e-11	7.48863630508068e-10
Smp_134410.1	-2.22856053576288	-3.88787193397846	-6.81900622304922	-12.7878407481042	4.56304177159109	3.0378315648067e-11	7.54271349505664e-10
SmLINC03635-IBu	0	3.13878653700896	9.46962814952183	8.26876995626552	1.50703013528461	3.14331675510183e-11	7.77544933402199e-10
Smp_179300.3	-0.683354964434911	-3.23052951429921	-9.39972898284211	-8.12056381823007	8.08632800631499	3.44633988669198e-11	8.50911605606002e-10
SmLINC02069-IBu	-0.026226223885364	-0.0262232423425465	4.29490669661582	8.40972412733922	0.174873815504111	3.4596009858001e-11	8.52595147971667e-10
Smp_172520.1	3.57223239354498	6.60969325234507	11.2886227230043	9.54093612039035	3.14212719519752	3.54577625034354e-11	8.72208232287107e-10
Smp_000500.1	-1.37817701034562	-5.63833874306114	-0.865475624951962	4.61898612270095	1.8425155650564	3.58277803461353e-11	8.7967503729268e-10
Smp_183870.1	-0.345213013623412	-1.88848303968848	-9.35603460684893	-11.3954942150666	3.85075258505577	3.59417634150305e-11	8.80839438952803e-10
Smp_122280.1	0	0	4.72882413371298	8.48597472816726	0.23589586426729	3.604350193472e-11	8.81700008510322e-10
SmLINC03922-IBu	4.64028156819221	3.10392785115367	8.67659081276388	10.478951881415	2.31685564420898	3.67872366516592e-11	8.98233007099737e-10
SmLINC04637-IBu	5.61863320997952	0	9.87233218955815	8.40334030052885	1.84615385596796	3.74065947940747e-11	9.11673803876215e-10
Smp_160300.1	1.72472512541001	5.10156909311681	7.388216582891	9.60308096044278	4.731049350465	3.93291831499729e-11	9.56769135674158e-10
Smp_200870.1	-0.681059797288853	0.281525241429506	-4.06511060325818	-13.5775416005879	9.96070519260045	4.08138275163104e-11	9.91064574955692e-10
SmLINC06212-IBu	-0.755534458628769	-3.47210839108917	-10.5562475829666	-10.5562475829666	2.74491486376888	4.12867180358783e-11	1.000711403822e-09
Smp_004810.4	0	0.000608358759519043	8.4994056263832	7.70290300728592	0.734573196027732	4.29973084685238e-11	1.0402676056169e-09
SmLINC04694-IBu	0	0	8.25388200051206	8.12585842932039	0.765851963264681	4.31605173828095e-11	1.04231074278121e-09
Smp_125200.1	0	7.38002691200512	10.6629743000853	9.2727575360335	2.67719146116768	4.45938989364179e-11	1.07496476962578e-09
Smp_082430.1	0.564659026364506	-9.20518078475755	-5.69555681014159	-4.14909077334989	7.14753766482156	4.58623306226936e-11	1.10353106083769e-09
Smp_031770.3	0.523023704965656	1.55584972867761	-9.48822626668957	-9.48822626668957	3.34238451196038	4.62015792188904e-11	1.10967640541342e-09
Smp_127990.1	0.0508179897394244	-4.79244728217399	3.53434062860328	5.53487190823435	8.15901788868801	4.64323488818323e-11	1.11319874112712e-09
Smp_200180.1	1.79054745183211	1.80869214141046	8.14325660786031	7.53606574978274	8.10952618623569	4.80234922057269e-11	1.14926382613127e-09
Smp_172760.1	0	0	8.16329255254056	8.16275775458092	0.741542544199579	5.05470073319182e-11	1.20747129066896e-09
SmLINC01771-IBu	0	0	5.43715366084776	8.52793877638927	0.3203195742862	5.43327888106381e-11	1.29556779661258e-09
Smp_126230.1	1.98917129795918	3.25394728127348	6.66919967444419	8.87354587303013	6.27541841306513	5.5279447313657e-11	1.31577015422471e-09
Smp_077900.1	-0.176417558000595	-0.113485061327335	3.03595316986946	6.89696443489947	3.63196397927151	5.61978916198112e-11	1.33522961884485e-09
Smp_194110.1	0.854131846791472	0.425911150117574	-9.97014275161081	-9.97014281160746	3.44313797303216	5.75161526228296e-11	1.36410172725901e-09
Smp_128940.1	1.3212309500143	4.34939627447752	7.73086262439947	8.93161382879709	7.14319983957503	5.81415512017814e-11	1.37646742147473e-09
Smp_026160.2	0.936842161152626	-2.82178530579409	-7.30728112691434	-8.39761093435443	5.15100367610775	5.92499928432899e-11	1.40020429515732e-09
Smp_124150.1	-1.1485601915854	-4.97716967640501	-8.99177562050324	-7.14032171275773	6.96100482670787	6.07105272104451e-11	1.43216241907849e-09
Smp_186020.1	0.858845744446438	-2.69619894331149	-7.72906512692542	-7.8006113788523	6.43140673631172	6.18144307650033e-11	1.45560885541647e-09
Smp_172590.1	1.26763155584056	1.98318079299579	6.38626678067599	8.16966823735545	10.5120026615172	6.24838800625438e-11	1.4687596247739e-09
Smp_175890.1	-0.965608319288876	-2.5023268529405	-8.62840739014331	-9.58890466623438	5.88314621279422	6.46685812941623e-11	1.51741844831018e-09
Smp_066010.1	-2.34679558407692	-10.9066978176537	-6.48594317282255	-4.88470910073141	2.66655045212868	6.62304881848093e-11	1.54857646755789e-09
Smp_172480.1	4.5381139526414	4.98779118734727	10.0459384352088	9.89393499447191	5.06791489021766	7.11363305462985e-11	1.65742640572133e-09
Smp_021330.1	0.0321120395564592	-9.72135831178596	-5.60254076037446	-5.99026350761413	2.19932106541967	7.23490785443756e-11	1.68262321155926e-09
Smp_182770.1	-1.4667177327943	-4.03347756081511	-8.25178659633844	-8.62081152467032	10.9033033051687	7.24720591347121e-11	1.68262321155926e-09
Smp_182090.1	0.341746707715181	-10.5250595032802	-4.07138681077759	-5.68889145111786	3.17129319262839	7.47052524590405e-11	1.73143487047801e-09
SmLINC01676-IBu	-0.298358924538372	-2.99435113893177	5.64785129117327	6.59808223783047	1.69714403090933	7.65173488162645e-11	1.7672436199554e-09
Smp_202970.1	0.592802080617999	0.43871187783813	6.39998658393153	7.27835751323705	8.01620848068966	7.9184050328363e-11	1.8256475993825e-09
Smp_124750.1	-0.946312468648804	-0.0775263746432867	1.1419906504899	6.20320181702654	4.34551727253908	8.01603126993474e-11	1.84412187407726e-09
Smp_108050.1	-2.06793030414128	-3.07242368698054	-8.81986197247127	-9.10069780080497	5.56926332867738	8.02640319985268e-11	1.84412187407726e-09
Smp_172980.1	-2.442407756422	-2.43125971630883	2.3575382458885	5.58421157597681	2.84231128200569	8.04890600141675e-11	1.84608703678942e-09
SmLINC03103-IBu	0	0	7.82636509035397	8.26217873773829	0.650914206963422	8.34490554856221e-11	1.910665744458e-09
Smp_168800.1	0.131263253843961	-0.515250427289746	-10.4647989147542	-10.4647989147542	3.36822183106201	8.43012168151704e-11	1.92684335635918e-09
SmLINC00714-IBu	0	5.32534182989736	7.47823781562987	9.97558192894638	1.74069329027896	8.50015603146269e-11	1.93616290740753e-09
Smp_026810.1	1.88409231721305	1.85684502664957	5.8193316955808	8.26452209014355	7.70948221866575	8.56367761509282e-11	1.9472802329577e-09
Smp_202140.1	-1.275123810445	-3.64993891233738	-10.4458286797208	-10.4458286797208	2.4715129039184	8.58126340269409e-11	1.94793207326335e-09
SmLINC02587-IBu	0	0	7.99046795999561	8.12511220406732	0.64867010574105	8.91454572910166e-11	2.02012154415978e-09
Smp_177540.1	-1.23756721580023	1.24169859322898	6.68887705564569	6.75018405590783	4.67540483921372	9.08254831893201e-11	2.04799731686887e-09
SmLINC04235-IBu	0	1.32023521880833	6.44807777596386	8.84677810402795	0.680938055795895	9.08398386732679e-11	2.04799731686887e-09
Smp_137810.1	6.00328222485044	3.74272428218279	9.29069649016268	10.8726963955904	2.76532876894323	9.24263695147977e-11	2.08022206489597e-09
Smp_090930.5	0.886658897836792	1.41907491655927	-11.4582010271398	-5.15556295251258	5.33393306629347	9.41430311565842e-11	2.11167605818006e-09
SmLINC05355-IBu	1.88715780094819	0	8.85682976362279	7.02467222388646	0.797266913597007	9.54698237958178e-11	2.13781327938046e-09
Smp_005860.1	-1.88620952577609	-5.14151484932155	-8.12029248466752	-7.7148787353398	10.9138506055883	9.63126621622568e-11	2.15304353218802e-09
SmLINC02978-IBu	-0.0770809884999023	0.228833613255433	6.95546801762845	6.09823133107255	6.77233731806911	9.95708967621954e-11	2.22212689334046e-09
SmLINC04213-IBu	9.52278818755007	4.48900580236865	5.54574082622748	0	1.14558434859286	1.00901992580261e-10	2.24804203671242e-09
Smp_142490.1	0.0504253318954156	0.0378070756700474	5.06315650382454	7.06842706849656	6.43708699907836	1.01966853992371e-10	2.26794848022695e-09
Smp_154010.1	-1.98148016520358	-1.2392849352836	-7.66579347878706	-10.1180076720603	13.9229443828911	1.02948454027805e-10	2.28593932987243e-09
Smp_164550.1	5.7873946674614	6.3095758741097	11.0894194517132	9.99858747742799	5.83742935048065	1.05879792200219e-10	2.34709073698107e-09
Smp_140610.1	0.895812981764005	2.69329622827874	7.09959297890492	8.08602944068023	8.40683167878889	1.08510798764038e-10	2.40139115525631e-09
Smp_199680.1	0	1.4785698524885	8.83763262055984	7.30403980844504	0.840805635010216	1.12766713962743e-10	2.491410171257e-09
Smp_155110.1	0	0	6.8755875098512	8.46204308537888	0.484941224562233	1.14892667663602e-10	2.53414927310018e-09
Smp_210040.1	-2.65224439620838	2.05528487056962	7.59664774025256	6.23445365790191	2.21077463218655	1.15348484251274e-10	2.53996978466117e-09
Smp_131470.1	1.65265591082333	1.80302713705674	6.38207502564498	8.19403751673076	5.18725972577806	1.16731401286323e-10	2.56615176847707e-09
SmLINC06241-IBu	2.77693368177126	5.19416398774104	0.645152730950211	-7.79468257829746	4.72732624364995	1.17401426816386e-10	2.57660113182099e-09
Smp_141450.2	3.72553446878322	3.76327310340003	3.69662384926224	9.1112649992332	2.62407621611433	1.24600181089817e-10	2.73006423268648e-09
Smp_125090.1	-1.49325360880316	-2.90935988327007	-8.82731949772124	-8.63286482434441	7.35014812316192	1.28229660677018e-10	2.80494434611513e-09
SmLINC02120-IBu	2.99199578735998	-7.55673989486208	4.81346098428314	5.21593614447022	5.17563499847044	1.29273050690529e-10	2.82310157234069e-09
Smp_166530.2	0.422138389302719	1.56250748437289	5.78089256769183	7.62251762700687	8.50529552485498	1.32213666479235e-10	2.88256287015847e-09
Smp_127240.1	0.030396057943345	1.78436874260501	7.38975793173912	7.55836187183132	3.09712873711701	1.33050050818636e-10	2.89602692850959e-09
Smp_110400.1	0.092730819393806	-0.799830177474702	-8.02934079868492	-8.98341140800153	8.06615025135412	1.33671848644917e-10	2.90478365347591e-09
Smp_183080.1	1.61712669220392	-2.18439921959398	-8.70471946904885	-8.70471946904885	2.25371479263447	1.37154388285879e-10	2.97557569602512e-09
SmLINC02992-IBu	0.990928872750455	-0.360721715356035	-7.90943313114403	-7.96977767941871	6.84205533412292	1.37673709818156e-10	2.98195397010389e-09
Smp_074570.1	-1.85666091513513	-4.23316685791287	-8.15581811115184	-8.27712059522784	8.94608999934346	1.42324809770513e-10	3.07765773284799e-09
Smp_190320.1	-2.26891535659367	-2.78180527151135	-8.01939849926559	-9.33966062682948	8.55936492017443	1.47891366636222e-10	3.19281296258362e-09
Smp_205050.1	0.0761303888191189	1.73451828358282	-5.83813187602966	-8.5211365760046	7.91112991229302	1.49430428352234e-10	3.21263243437809e-09
Smp_106750.1	0.0761303888191189	1.73451828358282	-5.83813187602966	-8.5211365760046	7.91112991229302	1.49430428352234e-10	3.21263243437809e-09
SmLINC05331-IBu	6.59564582730852	6.11735104582576	11.4407622433948	11.0795477324155	3.73456340967555	1.4974141031139e-10	3.21263243437809e-09
Smp_205120.1	2.693624831611	-1.7543545221582	-5.80375102454501	-7.84321063276265	2.2335677994893	1.49780430105129e-10	3.21263243437809e-09
Smp_165510.1	0.0938010964922666	-3.8883480180707	-8.0438347124016	-8.6363611985328	3.46177434184273	1.53025657305993e-10	3.2769280724717e-09
Smp_174530.1	1.0788296751421	-3.50057024356643	-0.450520671929447	5.30458530866619	4.34852982622716	1.5342094602354e-10	3.28008529834496e-09
SmLINC00470-IBu	0	0	7.94559073828122	7.97387436181052	0.561704585513003	1.5405031304084e-10	3.28822877868142e-09
Smp_166530.1	0.509327122052798	3.97158047870431	-5.99997988296697	-5.99997988296697	1.6896265978602	1.59407534605699e-10	3.39710034294979e-09
SmLINC04553-IBu	0	0	8.16493973294847	7.65802478283621	0.542427784175275	1.60911306644916e-10	3.42363381372801e-09
SmLINC05289-IBu	0	0	7.07344554841859	8.36469861695137	0.470591326957658	1.61880857041326e-10	3.43873396803356e-09
Smp_150980.2	7.91571775627367	9.49580003224146	12.912427129874	12.4895212276305	5.21904975399354	1.62570625601053e-10	3.44785201795567e-09
Smp_166500.2	-9.58013713542004	-3.24573659372142	2.58869273001593	2.7807899089245	4.82482075303307	1.71043963848549e-10	3.6159677596992e-09
SmLINC05845-IBu	1.91856539618886	-2.79356296157445	-8.03693049718766	-8.03693049718766	1.77309209684507	1.72514250136269e-10	3.64123378995755e-09
Smp_002150.1	2.53604904723229	7.4664106883691	9.01709671193949	9.87440297140252	9.5668621515685	1.76785914431401e-10	3.72545348978528e-09
SmLINC05082-IBu	2.10827088000308	2.53650515745048	9.39375338831005	8.19000914471337	1.43580758872525	1.79007299400722e-10	3.76626804494301e-09
SmLINC06964-IBu	-0.348376619080248	-0.911356576181364	6.94436980587844	5.77312294399758	1.99976840546384	1.82570169499517e-10	3.83513273516923e-09
SmLINC06894-IBu	-4.59618465574491	0.186221647339119	-9.22542305051317	-9.22521978764349	1.84030373356781	1.83394894307766e-10	3.84635187205859e-09
Smp_177520.1	-1.05220917046187	-1.72956684048029	-9.36022074825273	-8.37420487869146	6.66912789260506	1.84034837207098e-10	3.85366619556763e-09
Smp_043290.1	-1.55144216285071	2.23873312888014	4.87515431415193	7.56870224801805	2.6908117963109	1.84665806694902e-10	3.86076980379199e-09
Smp_014780.1	9.2774175650724	11.1749550033811	13.922867196403	13.0152617472768	6.22966999288	1.88445968514145e-10	3.93072877481948e-09
Smp_121930.2	1.7412408862582	1.71835413011351	6.11402567820008	8.12334538744465	4.54385482487524	1.88606073145713e-10	3.93072877481948e-09
Smp_179270.1	-1.07553077021623	-3.21499548173641	-9.00155123678688	-8.54516337347834	4.5162650432665	1.90282675328639e-10	3.95943541713712e-09
Smp_096790.1	1.25722537446795	2.73333594979534	7.76547637244933	7.75409227399164	9.1652040883094	1.90765139810524e-10	3.9632431087166e-09
Smp_166170.1	0.213911145766903	1.82549961864423	6.01541956096369	7.54992079704947	7.87659872194837	1.95464200988706e-10	4.04815842861429e-09
SmLINC00030-IBu	5.33034979157567	0.989455481025417	-3.88652439210117	-3.88652439210117	0.809934135087382	2.05031312095866e-10	4.23966310043233e-09
Smp_169090.1	-2.46032329862616	-3.97999785056365	-0.359158724457193	4.24242043739251	5.7015365975571	2.06879319618293e-10	4.27120267679951e-09
Smp_055260.1	-1.90678390025349	-1.11859448724602	0.0610382394810543	5.74964941121424	1.1381388805099	2.14689491121669e-10	4.42554630140837e-09
Smp_102210.1	1.41072017249192	4.53562567503275	8.07079647220166	8.61921697279955	6.48740384124045	2.16286033574063e-10	4.45152312335793e-09
Smp_006760.1	-0.295188420911312	-0.16460510706114	5.39725602098051	6.7187390311953	5.67156607775223	2.20981509514434e-10	4.54110139272364e-09
Smp_146480.1	0	0	4.08016304181344	8.10334117269838	-0.0894070864567115	2.21682032090385e-10	4.54843412819248e-09
Smp_160230.1	-0.764858991169968	-3.24116074657678	-8.69030145366978	-10.7297610618874	2.92186169159138	2.23846751964638e-10	4.58573980727557e-09
Smp_058160.1	6.8948152418302	3.04730012099075	6.00690562237369	10.3392058453088	2.00509467877343	2.28497598243193e-10	4.67378240363279e-09
Smp_185350.1	-1.75152619612567	-2.87179513920153	-10.4811333760825	-10.4811333760825	2.45215802876302	2.30621525449065e-10	4.70994640091501e-09
Smp_205060.1	0.36804727088928	1.28748802077732	-6.63574989911798	-10.5111025337983	4.16958816809152	2.38021398940909e-10	4.85358273279505e-09
Smp_005860.3	-2.06154914924913	-4.24778323496187	-7.23640128100563	-8.92212674605125	7.86345765024083	2.44001052148451e-10	4.96786142174246e-09
Smp_021920.1	0.333359930810443	1.47238757671842	-5.43000880540824	-11.1724228624808	4.93181937545661	2.46671454512142e-10	5.01451617360013e-09
SmLINC02217-IBu	3.64659853586244	1.72003744604619	8.38384941638001	8.71640312669439	2.86132931979056	2.5377789289648e-10	5.15106845796322e-09
SmLINC02783-IBu	0	3.67509209434366	6.2424518180559	9.23165151193957	0.970706576435923	2.5841544265286e-10	5.23716687299839e-09
SmLINC06588-IBu	4.65584319701675	-3.47229942582289	-3.47229942582289	-3.47229942582289	-0.180035514333368	2.59912992309139e-10	5.25272366873454e-09
Smp_125020.1	1.53263409295806	2.59904587436351	7.25921981827075	8.21333133786248	4.94087753521262	2.59976877967442e-10	5.25272366873454e-09
Smp_161830.1	2.35333834495022	-2.65224439620838	6.70537705400758	1.46585188394288	1.03396125711332	2.6150299535537e-10	5.27550402520269e-09
Smp_128470.1	-0.283362017511481	2.10565392398227	7.65227362127327	4.32223618513074	3.21170683736058	2.67618245675555e-10	5.39065428199436e-09
Smp_150070.1	0.81956916072686	-2.65048626683481	-7.50571687895246	-9.92476876559552	2.89913920901844	2.68904640478145e-10	5.40113512186242e-09
Smp_149990.2	8.45554412437185	0	9.97885843822035	8.86444264669383	2.28639636803322	2.68954816783084e-10	5.40113512186242e-09
Smp_025390.1	4.55380554267364	0	7.28705836024656	9.29272601996329	1.18229942150161	2.80176245446836e-10	5.61795823067185e-09
Smp_193730.1	-1.11226021051123	-2.32471473699014	-9.38272864780077	-7.88426625352584	6.94073111252677	2.80834527663884e-10	5.62263863707087e-09
Smp_113310.1	1.47506549473602	-2.6221629961332	-5.78213355447908	-7.51902914808695	6.62873621765167	2.82006227785952e-10	5.63756860803518e-09
Smp_037540.1	-0.110078823157368	-2.67860478911653	-9.0561050169685	-7.89573707884747	4.49874590246307	2.84380468857032e-10	5.6679083205632e-09
Smp_113760.1	-1.77023677325665	-5.35652686399164	-7.90890254739114	-7.26223552544975	5.78271391255148	2.99457529905017e-10	5.95824354096524e-09
Smp_042590.2	-1.65117334142139	-1.31562890683176	-11.45738048035	-8.14688581124289	3.66372378081649	2.99848133465532e-10	5.95824354096524e-09
Smp_126850.1	-0.327891510128014	-0.592648101173481	-8.40872772178931	-9.05837362781442	5.42438130945004	3.02301292197029e-10	5.9979839594235e-09
Smp_002390.1	-0.32486608818979	-2.32774643412448	-7.83012462387404	-9.06272338971316	5.82425096285252	3.12078572519473e-10	6.18270633042321e-09
Smp_028990.3	-1.23759042592808	-2.49810360871595	-10.4555269665611	-10.4555269665611	2.56907893316249	3.14070796973087e-10	6.21287433055581e-09
Smp_124710.1	0.851456835868692	0.844826099834374	5.32959881349076	7.45537558170053	4.5731618851472	3.15448755703013e-10	6.22997875047109e-09
Smp_057790.1	-3.82243815286085	-7.2934023324382	-4.86770909299362	-7.43785172014563	6.79821573417416	3.15876963999252e-10	6.22997875047109e-09
Smp_020540.1	-4.72180414594822	0.813335652007423	-4.72180414594822	4.67173112727388	1.08306425471756	3.16569186390156e-10	6.23434019745139e-09
Smp_138070.1	2.41305729819396	6.98826389394839	-1.44598590115184	3.23248837988986	3.72375878981033	3.21092057839044e-10	6.31401529486168e-09
Smp_112520.1	1.59866209976948	3.68886673335821	-6.44391871270183	-6.44391871270183	2.00768431872109	3.28135311786061e-10	6.44294171539574e-09
SmLINC04106-IBu	1.6039915603782	-0.860276741450073	-5.26264151262651	-10.7856887880481	4.39902464125209	3.39066346324273e-10	6.64770967000805e-09
Smp_182030.1	-0.35179089689073	-4.07608300953623	-9.56290662163215	-9.56290662163215	1.91029323405803	3.6888917008388e-10	7.22171490664211e-09
Smp_001830.2	-0.90930631732692	-12.6730433244511	-2.68071729472216	-4.83051302710055	4.86244131586712	3.77769390190842e-10	7.38463827147062e-09
Smp_191250.1	-0.430226074131071	-3.38783701433597	-7.55680068297751	-8.30635472903689	8.90310810577038	3.83260282049047e-10	7.48092414843227e-09
SmLINC02198-IBu	0.339599231510671	-0.294517830613424	-6.35629630108139	-11.8046655868434	4.83857073580453	3.84466929916223e-10	7.49342466938335e-09
SmLINC03370-IBu	4.85726173369997	4.34562671124937	5.70873763451951	10.0965297174046	1.70135213990893	3.87513333672046e-10	7.54169332031745e-09
SmLINC02317-IBu	-0.231889705816903	-5.11626894224675	-7.32399167519582	-7.30913884600787	3.79902841400578	4.2810674926012e-10	8.31947829619445e-09
SmLINC05684-IBu	0.981374148715948	2.20747468559916	5.424797340112	8.30109150534018	1.82115391419822	4.32560534768794e-10	8.39370398406191e-09
Smp_185890.1	-1.37028436510027	-1.67897366997484	-7.6503279755073	-9.8338169412888	6.18355209176823	4.38902979685085e-10	8.50430751559652e-09
Smp_194140.1	0.0685664737474402	0.114066376842524	-9.88946317498362	-9.88946317498362	2.96938816163079	4.62109147050472e-10	8.92781379863641e-09
Smp_152710.1	-0.740098361215669	0.725822155449948	-9.64818664384851	-9.64818664384851	2.79392079428569	4.64211175451083e-10	8.94517134657571e-09
SmLINC03685-IBu	5.50670467187646	2.1279029710716	3.49562617432702	9.24048982385709	0.927185724899567	4.64359431396215e-10	8.94517134657571e-09
SmLINC01739-IBu	0	4.12331819110275	9.31750728587079	6.99383803984138	1.15095874172196	4.66716294992852e-10	8.97750501153403e-09
Smp_200880.1	1.47290362298442	2.90033363917073	-4.50331203391489	-6.34821448771198	10.0769487344745	4.84693532883845e-10	9.30977389576894e-09
SmLINC00457-IBu	2.61971181042451	3.24935375639634	8.14048711137847	8.35123877611433	6.17055732352009	4.90430902193396e-10	9.40632255018464e-09
Smp_089290.1	-0.576904479268772	1.49831238349854	5.98070613038531	6.95287654197075	6.70870747109955	4.98679461186914e-10	9.55068594695748e-09
SmLINC02329-IBu	7.77124961110795	1.49937052707304	0	0	-0.431344891963501	5.0026399552251e-10	9.5671874519435e-09
Smp_014660.1	1.27449933071825	2.34549532867996	-5.37699262534871	-7.50348614539197	5.00454054831586	5.03524819355028e-10	9.61565289948693e-09
Smp_199310.1	0.00454339698393254	0.578348216296177	6.49317411468041	6.98321498319337	2.71271083725586	5.11866535777199e-10	9.76086705255828e-09
Smp_097020.1	2.166082700238	-2.18673211717396	-9.2554367531805	-3.98520040985581	3.19438369605841	5.34745655284806e-10	1.01824805784736e-08
SmLINC01476-IBu	0	0	6.34740213741932	8.19213964041136	0.202865847563939	5.37941872259526e-10	1.02286246228198e-08
Smp_086470.1	-0.471424495545875	0.551617975519182	4.74353846245649	6.73904618137415	7.87458695408001	5.48050837474626e-10	1.04058892154077e-08
SmLINC01290-IBu	0.998556791984693	-0.583430413246704	-10.7789412065577	-6.13468196611701	4.0648464729034	5.61268166130274e-10	1.06415801011004e-08
Smp_059170.1	0.397699822411091	6.13028474890506	4.57301264484215	-4.44463584136137	2.48946901688655	5.74537753198217e-10	1.08733990443055e-08
Smp_186610.1	-3.09559841814858	-6.92270497878567	-6.26840670136869	-7.07569032261092	3.17142151061381	5.75138229636836e-10	1.08733990443055e-08
SmLINC00548-IBu	1.58620498722208	1.11585761028445	7.48175842954691	7.20794949243828	3.73149052600409	5.76792310681554e-10	1.08891147497285e-08
SmLINC03684-IBu	1.14382067179149	-4.16664783848118	-1.10668175369816	5.16642610761411	0.995491334038674	5.95010646579501e-10	1.12170525595913e-08
Smp_185930.1	-0.576217194358126	-1.13842236220991	-10.2695846145816	-10.2695846145816	2.79594161362548	5.98851480348912e-10	1.12734004138514e-08
Smp_060190.4	-0.153745190697909	1.63785805881948	-8.7660190326173	-8.7660190326173	2.54428410938131	6.03911308591197e-10	1.13525032072385e-08
Smp_038730.10	-0.830362240071624	-3.4939932647428	-7.38379529853479	-8.47144445084648	12.8434928886118	6.07756491440922e-10	1.14085807201832e-08
Smp_051500.1	1.8516222980083	2.93624740471919	6.64567048098877	8.28473948384513	6.87091256811796	6.10231550736702e-10	1.14374108402752e-08
SmLINC06500-IBu	3.00038727248456	-6.5357956634748	-6.5357956634748	0.13295463290222	1.34966449357836	6.11020814876422e-10	1.14374108402752e-08
Smp_060760.1	3.4063938689047	-1.02143594709211	-6.0835967114876	-6.0835967114876	1.17483090304051	6.12973347577072e-10	1.14577532229307e-08
Smp_141610.1	1.32580249603127	3.869111352162	8.0439153399479	7.77986287902038	10.4122790130126	6.15520316821633e-10	1.14891338121544e-08
Smp_126120.1	1.33648785558019	3.37187319777797	6.74114395259885	8.20462094337759	8.63548821121694	6.23346653137766e-10	1.16188304332749e-08
Smp_205460.1	0.98156426307966	-3.11376183370085	-8.72635001017926	-8.72635001017926	1.80355425471953	6.26316732197339e-10	1.16577716369896e-08
Smp_178630.1	-1.78450376648456	-5.50573204400971	-9.26602646760671	-9.26602646760671	1.16025728178866	6.29047941609306e-10	1.1692163566373e-08
Smp_198560.1	3.28252488402098	5.22554781612588	9.45832093577532	8.44659277283694	5.47258414779142	6.31028757690938e-10	1.17125309667347e-08
Smp_189050.1	-1.35723485569276	-1.09808842910421	-8.51038829479212	-8.43321337870196	7.96653690623172	6.38661720059567e-10	1.18376039261461e-08
Smp_205480.1	0.400550812095692	-2.39721526572142	-9.52641788711851	-9.52641788711851	2.286529740846	6.42286304048052e-10	1.18881355912894e-08
Smp_106390.1	-2.35883077454198	-4.9010373871057	-10.7851546735912	-6.23145729732587	2.54460701528506	6.56316894839776e-10	1.21308628300413e-08
Smp_156960.1	0.505998637248359	1.37316122956123	7.27040337346872	5.87548526607736	7.57203097931864	6.6018290023841e-10	1.21853005603279e-08
Smp_105610.1	-3.66758455361956	-7.36584912128525	-5.82865360887965	-7.17513115586725	1.94990852264963	6.61867992795406e-10	1.21993886025827e-08
Smp_167270.1	-2.37141477285853	1.40355969800635	6.01695983425367	6.33669155276529	3.57871389263114	6.8179819038029e-10	1.254925904241e-08
Smp_159610.1	2.56596668950362	-4.50311974079865	-4.50146495322327	-6.59934271656008	0.896611948286249	6.91228738275142e-10	1.27051682254628e-08
Smp_120640.2	-1.1130862636324	-1.94189852883101	-7.48540083322974	-9.70087298818452	5.91694812310339	6.93822575905644e-10	1.2735156684515e-08
Smp_068530.1	1.76242618550827	5.55829959548534	8.94118846096231	7.6862222305089	8.34677001577428	7.09364818146011e-10	1.30024016666819e-08
Smp_178960.1	-0.225915331811054	-5.20704047385779	-9.36830792083581	-7.07803478010587	1.75230325084906	7.37222299426609e-10	1.34943290603205e-08
SmLINC06481-IBu	0	0	8.11626312728794	6.18002471576718	0.142754899243902	7.39986655650811e-10	1.35262201669652e-08
Smp_205780.1	1.12748825388705	-3.78277669579134	-8.26404924637238	-8.26404924637238	1.42141518785732	7.45162608488744e-10	1.36020440837794e-08
Smp_153630.1	0.0980976663614515	0.70892258317548	5.26613124617923	7.09842148437186	3.53911262096157	7.5281025425383e-10	1.3722714744897e-08
Smp_213430.1	2.55576705679549	4.88125166146066	8.04848780027569	8.96550716484997	6.34354363475189	8.45374087985336e-10	1.53888317474525e-08
Smp_151590.1	-1.17321423337897	-0.245952172051322	4.45511165824914	6.14330967042217	8.96759987000572	8.61951054266635e-10	1.56690388079185e-08
Smp_161270.1	1.27460015656139	1.64101471053611	-8.43049141235782	-8.43049141235782	2.5853161623352	8.7300351642596e-10	1.58481872927039e-08
Smp_058140.3	6.20328809017444	8.66750999468914	11.8858344465185	11.1204059931242	4.07665677017012	8.89266941005918e-10	1.61213132839347e-08
Smp_203980.1	-0.920760592640008	-4.57825701115977	-6.89115004722142	-8.25462577866438	4.9763293012786	8.95011771482878e-10	1.62032637261346e-08
SmLINC04565-IBu	5.24369093381281	3.40812603144597	8.77714628951767	10.1026710432558	2.08785016668431	9.11092025947111e-10	1.64718468188307e-08
Smp_051920.1	0	0	7.75954346336227	7.45173148119423	0.269823770558145	9.46113740734662e-10	1.70816770052967e-08
Smp_062720.3	-1.21376101460681	-5.22083644160392	-6.55343482286287	-7.88068163313055	6.5171619306478	9.8259945227554e-10	1.76921376209721e-08
Smp_136220.1	-0.628988510660173	0.485282312808636	-7.42532354274071	-7.96550702167591	10.5729734976319	9.88588468385793e-10	1.77757877589913e-08
Smp_068270.3	4.48411071589489	4.31424600569885	-7.7089146018756	1.1355227217383	4.86179073486739	9.91271442350541e-10	1.77998456825876e-08
Smp_030500.1	-2.77701381404844	-6.42829957339206	-6.74245543415737	-6.44453597764143	10.9402579774355	1.00043293814584e-09	1.79400128772656e-08
Smp_074460.1	-0.471363311404085	3.20247001967061	7.44521913819796	6.23176173594014	5.66601816104867	1.02972160453254e-09	1.84402377731849e-08
SmLINC06237-IBu	2.83781568776419	1.21290687767634	7.7407236643834	8.05578661991938	2.2251380512625	1.0346774934127e-09	1.84965590761584e-08
SmLINC06217-IBu	0.548588887683685	2.36662320718564	7.93522625409147	6.57632515964836	2.53977035712569	1.0356619522014e-09	1.84965590761584e-08
Smp_053790.1	-6.36522468972187	-6.36522468972187	2.50812872188059	2.86284718841733	1.65669219982015	1.03708757997279e-09	1.84970579964419e-08
Smp_081460.1	-3.70591251316129	-0.822306103454391	-9.64969058644497	-9.64969058644497	1.85480108825481	1.05626698463827e-09	1.8813778297043e-08
SmLINC04149-IBu	-0.0443482166402837	-2.24975914535878	-7.53436519251378	-8.23922766051676	6.52068966398654	1.06610935492014e-09	1.896356344491e-08
SmLINC01763-IBu	0	0	6.6298287191032	8.02831762231354	0.158767908075032	1.07909192546362e-09	1.91586449285361e-08
Smp_032320.2	-0.17442393061988	0.689727940558701	-9.42725183245964	-9.42725183245964	2.68058272421057	1.07997197496508e-09	1.91586449285361e-08
Smp_205470.1	0.162807265789044	-0.981724301351295	-10.6068543214811	-7.47249573503094	3.42078153202853	1.09250684647023e-09	1.93550677458996e-08
SmLINC05531-IBu	4.02731418162313	-1.69027859001768	-3.05006114393053	-3.60035067222065	1.62202118547279	1.10183736641617e-09	1.94942723357642e-08
Smp_063530.2	-0.211885836466956	0.319887553919169	5.10551347976038	6.63229014762203	5.21777998721209	1.10624347653402e-09	1.95200348912683e-08
Smp_204620.1	-0.119166659036825	-0.991464493235331	-9.92954810754106	-9.92954810754106	2.64835898205005	1.13432324190687e-09	1.99888598979967e-08
Smp_055780.1	0.834429732038168	2.64891145678031	6.17017802549436	7.70297631855728	7.9629897824412	1.14066994737455e-09	2.0073970855791e-08
Smp_056460.3	0.0789460872769812	-1.61717766792102	5.86375733440999	5.33310734681372	4.78697343018966	1.16874898227143e-09	2.05408021665074e-08
Smp_195140.1	-1.78109532580677	-5.2131729992872	-6.28049827897862	-8.26583931228212	6.01215039447106	1.17106097531199e-09	2.05541391873725e-08
Smp_154800.1	-0.163767887451358	0.664848700914293	6.37098263594392	-0.0280098049820307	1.22088283728819	1.1829765949385e-09	2.07357778243922e-08
Smp_002930.1	-1.91431512756936	-4.36283908764601	-9.53829170326299	-9.53829170326299	1.43477100982314	1.21281883906876e-09	2.12307467145979e-08
Smp_135230.1	-2.05250729543727	-1.30275044054298	4.74912592239324	-0.924264687110221	3.82994075301893	1.23058294394229e-09	2.15132558522223e-08
Smp_201090.1	2.2910097167153	7.22926886950346	9.83222126575047	8.78860455610168	3.81134833040691	1.23286067659479e-09	2.15246414169598e-08
Smp_184400.1	0.158848937511134	-4.1406545643918	-8.88655886742375	-8.88655886742375	1.48971427988698	1.24359227410611e-09	2.16833994143877e-08
SmLINC06131-IBu	-1.8349809553525	-1.8349809553525	3.94414934021058	6.50848987235219	0.227170011083582	1.25278237304799e-09	2.18148972696278e-08
Smp_014400.5	-2.15417747540738	-4.06390786303576	-6.32220105556134	-9.42391382784966	5.17415611846075	1.26708789200215e-09	2.20350080982344e-08
SmLINC06184-IBu	0.302485092002104	2.70238632130173	-7.31672078730946	-7.31672078730946	1.9338968063567	1.28022726187937e-09	2.22342881676005e-08
Smp_195110.1	-0.785229705085984	-1.6876407373018	-8.24592282281087	-8.43195693923006	5.74521393884593	1.28364761463965e-09	2.22644725191889e-08
Smp_194880.1	-1.43447433618467	-2.31214967000301	5.7407751756456	4.24833867920122	1.93175371444516	1.29702686912605e-09	2.24415322149215e-08
Smp_105680.2	-0.204003940758256	-12.3693991282423	0.53576799396558	1.9761181653646	6.62668896356578	1.29724740399085e-09	2.24415322149215e-08
Smp_154390.1	1.91409847825235	0.765310425421884	3.80256618534055	7.69212765419848	1.2726960972665	1.33428535223299e-09	2.30521310071168e-08
Smp_202490.1	0.0749984012571904	-2.34485100733593	-9.58354622241293	-9.58354622241293	2.19629761009176	1.33931957717119e-09	2.31089377891571e-08
Smp_152970.1	0.262263474316602	1.74437506498893	6.26622451119268	7.07502701718029	6.41275150382906	1.35985132335254e-09	2.34068884742492e-08
SmLINC00976-IBu	0	0	7.9174853272565	6.84323029115417	0.162635323986648	1.36012522568367e-09	2.34068884742492e-08
Smp_067980.1	-0.941971168221866	-11.6796853583423	-4.00971827546654	-4.18527678757713	3.80563416069833	1.368739660507e-09	2.35245463209736e-08
SmLINC06840-IBu	0.800617152751823	0.490994215165874	-6.42602285584605	-8.05617589996955	8.0532931304482	1.42095846275684e-09	2.43903557666979e-08
Smp_200840.1	0.239516275718249	-0.00259926895108906	-8.2009445372259	-7.06076680725563	10.905406637272	1.45022437628978e-09	2.48604525852577e-08
Smp_150790.1	-1.28327942500053	1.6832562375	6.90918732333147	6.50946629618315	2.37567915700391	1.45714695731618e-09	2.49468083222799e-08
Smp_201270.1	-3.12747626585219	-3.21231932152375	3.64845600732932	4.43842730922522	3.5577367227603	1.46483023181578e-09	2.50459474003231e-08
Smp_205040.1	-0.105335566367575	1.21887479495505	-6.10854988512964	-8.05007299390805	7.06712596330357	1.52336670211531e-09	2.60132063687664e-08
Smp_072320.1	3.42109385904762	-1.99819246116199	-6.26464321497841	-3.11430383256833	1.29801199233793	1.53625623475667e-09	2.6199503879858e-08
Smp_095520.1	0.23518387687432	3.02922621107474	7.39882026473146	6.68413464541188	8.82656590051466	1.59063698610233e-09	2.70920075599462e-08
Smp_165300.1	-0.910414137777667	-2.66310715036328	-11.4771099350708	-6.39461501477851	3.65823441174691	1.64488849961472e-09	2.79800185140118e-08
Smp_201940.1	1.70759187479301	-2.07910643690886	-7.9973061100678	-7.9973061100678	1.61389409407709	1.71455634366122e-09	2.90903059641186e-08
SmLINC03607-IBu	0	0	6.53062649876981	7.93218386126968	0.0811641078073728	1.78206778257803e-09	3.01762266850633e-08
SmLINC04400-IBu	1.83037213709168	0.379209436755385	7.54936801590952	5.96036318681574	2.18507685412017	1.78311993862169e-09	3.01762266850633e-08
SmLINC00565-IBu	-1.3312812803963	-5.82608858349255	-10.5168778944018	-4.8753579887226	2.49451159049542	1.79535033336242e-09	3.03444014198191e-08
Smp_201790.1	4.46196902972401	-3.385449049664	-3.385449049664	-3.385449049664	-0.391798817418376	1.80995660989738e-09	3.05522522645178e-08
Smp_190590.1	-2.598136708206	-2.98554702300222	-7.31181199013335	-8.6472695920909	5.7997708921035	1.92092391654712e-09	3.23428843658836e-08
Smp_083990.2	9.99391621317548	8.37226408482478	12.4125650063088	12.6073143501227	5.07442114083003	1.94935440624342e-09	3.27798681222686e-08
SmLINC05908-IBu	4.7407853156924	-1.08854036915367	-2.12795534863119	-1.94378614826541	1.36461926502714	1.96600147024627e-09	3.30178470269533e-08
Smp_152200.1	3.49062659225317	1.4785698524885	8.044191864224	0	-0.129420069307287	1.9940090002337e-09	3.34240186694961e-08
Smp_146220.1	-1.29594083559633	-2.90322877145019	5.1226102941893	3.84586964964342	4.40334799445311	1.99523762648495e-09	3.34240186694961e-08
Smp_041210.1	0	6.71005457028463	9.74973658559298	8.02703427596648	1.74960610154883	2.02588660843521e-09	3.38945428268414e-08
SmLINC04562-IBu	3.14278802043134	6.47746179947032	9.36499166124828	8.80950922151152	6.82500459309163	2.05952161104763e-09	3.44137739906621e-08
SmLINC00958-IBu	-4.78471488223828	-4.78471488223828	2.29400693982851	4.18652432399897	0.92138217006423	2.08577412967565e-09	3.48084928526198e-08
Smp_009310.4	-2.57164790609286	-4.50907543292818	-7.03944810372581	-8.00017023942206	4.23598061299551	2.09906155461996e-09	3.49107133697201e-08
Smp_212510.1	-0.0576474692068954	-0.36326365502711	-7.08353935987387	-10.791717921046	3.66536717964218	2.09981319648611e-09	3.49107133697201e-08
SmLINC02113-IBu	3.17268349149131	0.172732334423119	-4.42363962653996	-7.36604237574868	2.27642710078289	2.1172266031808e-09	3.51560562942218e-08
Smp_106930.1	3.72321037779157	0.124382158170542	-3.92106441771489	-3.35661847102259	13.9369341922944	2.12175030511686e-09	3.5187021977339e-08
Smp_136720.1	1.63278400334781	4.13601543368731	-5.84473172544093	-3.55445858471098	1.78854294002719	2.13142140621215e-09	3.53031675717292e-08
SmLINC01668-IBu	0	0	7.88208123030245	6.50352143569393	0.0578695702502422	2.14124981007310e-09	3.54216249831342e-08
Smp_124380.1	-1.8349809553525	0.327357898233528	5.50874892088869	6.9684741758632	0.826177249343795	2.16165015647405e-09	3.57144546451655e-08
SmLINC03362-IBu	3.01360632860973	-2.440315119163	-3.94882320311963	-3.85297733035813	4.34639118517854	2.18835868823021e-09	3.61106469825918e-08
SmLINC06836-IBu	5.91156376852017	8.23598378877503	0	0	0.212715924358509	2.19274833888778e-09	3.61380218142477e-08
SmLINC04085-IBu	0	5.91933348244781	8.89444553486055	9.26478542074308	1.65973825407821	2.24600267712616e-09	3.69696510312035e-08
SmLINC05048-IBu	8.12036934943958	9.28640539820107	12.5209688227216	11.721351858804	4.71648165128761	2.25700932521053e-09	3.70615212245975e-08
Smp_205930.1	0.315771220732443	-2.62489697681939	-7.34944648214887	-9.86887891935767	2.56820403916947	2.26088716860867e-09	3.70615212245975e-08
Smp_028440.2	0	9.32562544466932	7.60028143439282	9.61779275365153	2.13392978803037	2.26218461599763e-09	3.70615212245975e-08
Smp_195090.1	-0.269201122608122	-8.13679741189229	-2.45868473760325	-7.26001161568132	7.24722841902047	2.2627859414746e-09	3.70615212245975e-08
Smp_123250.1	1.32068382609227	-1.6164937174712	-6.54801302701585	-6.89903077165559	5.32751122613192	2.27233363251494e-09	3.71718952938228e-08
SmLINC06694-IBu	-2.57199595837923	1.83777400065589	5.90432033100784	-2.57199595837923	0.253371400451594	2.32415849747661e-09	3.79727327846981e-08
Smp_175020.1	5.88983303351674	8.81709955919739	11.7344220013412	9.58012467693856	3.61229648387473	2.33961150221087e-09	3.81780747475446e-08
Smp_200770.1	1.89665333054292	0.389024385958888	-8.15775667683287	-8.15775667683287	2.19535312619989	2.35259237417302e-09	3.83426200490219e-08
SmLINC01316-IBu	-0.358563790340018	0.579083260111393	-11.6093162824042	-4.95792337802098	4.74199723012975	2.35823224883931e-09	3.8387263937441e-08
Smp_194750.1	-2.65224439620838	-2.65224439620838	4.98194062941153	5.54503931113706	0.560875215179513	2.39422858120198e-09	3.89253329774288e-08
SmLINC04478-IBu	-1.64112016413387	-5.06649780806971	4.33159550361332	4.42835672260277	1.97464181621442	2.41281874033154e-09	3.91794395209174e-08
SmLINC00001-IBu	1.12368008867627	2.22131851185778	5.99636782916898	7.57062510890007	4.87577105995819	2.48398492887594e-09	4.02856085156179e-08
SmLINC03456-IBu	0	4.46281131607908	7.74139578999171	9.08193705305945	1.13348778620649	2.49249074203523e-09	4.0374078923004e-08
SmLINC02376-IBu	0	0	5.89243330817951	7.89889135714136	-0.0619786077670398	2.56482091507864e-09	4.14949144133872e-08
Smp_020760.2	9.23314841989465	8.40137368552822	12.2653380668524	12.2665181984074	4.80242592042848	2.59305339643654e-09	4.19004501201968e-08
Smp_009310.5	-1.32572578848485	-2.35753397038925	-7.94292299789839	-8.3190137267428	5.59638916442494	2.67747157467297e-09	4.32117790478318e-08
SmLINC05363-IBu	1.88715780094819	0	8.18904985102788	5.43818457215026	0.0998353587971798	2.68694012107145e-09	4.33117729138363e-08
Smp_194040.1	-2.17778727903697	-6.63816782753123	-5.72466423801249	-6.9509597215323	5.32409855118571	2.77936895840357e-09	4.47471639848088e-08
Smp_159070.3	-0.254231219369731	1.24224178910837	-10.9560071487148	-4.48667416750664	4.45354019332905	2.81122042080389e-09	4.52049708978357e-08
Smp_058360.2	-2.02634872116914	-6.41406210250233	-4.83520533312366	-10.1899331508061	2.0262575499685	2.86425705309808e-09	4.60019148552185e-08
Smp_202340.1	0.903668869347098	1.72037906779227	-6.17866685492003	-6.91880500949016	4.74979803367187	2.90354981940705e-09	4.65346858902094e-08
Smp_200450.1	4.56572969701733	4.87692206702764	7.72013783230732	9.64551484487852	4.69785795435854	2.90446203304465e-09	4.65346858902094e-08
Smp_194150.1	0.109443833535764	-0.418447680838549	-9.52617193771283	-9.52617193771283	2.47298319689645	2.91078711136498e-09	4.6558897021768e-08
SmLINC01435-IBu	-2.57251865197896	1.02722087272486	6.17788194105206	5.556323866514	2.52303129985712	2.91300942527005e-09	4.6558897021768e-08
Smp_176230.2	0.482704583718186	-0.915353423557421	-5.65332927520528	-11.3025077913059	4.26986576028377	2.95218942250109e-09	4.71281964021465e-08
Smp_048760.2	-0.999110172810932	-0.728928736938379	-9.87332202786285	-9.87332202786285	2.40243960568719	2.95807767200218e-09	4.71653010979239e-08
SmLINC04143-IBu	2.77195766880251	-3.45384680107406	-8.21628771559681	-0.506850286491411	2.73629615156589	2.97091839256653e-09	4.73130373131473e-08
SmLINC04608-IBu	5.68488390606018	4.78739951967476	8.95215290733973	10.0492510434501	4.02495503288653	2.9927027889095e-09	4.75498424183766e-08
Smp_095460.1	-0.215403154354387	-2.74015862621421	-7.08513698255575	-8.45080425639837	4.62729030928067	2.99297406184885e-09	4.75498424183766e-08
Smp_200750.1	1.72106900398256	7.25958813683405	10.1159635236403	8.8355799254339	2.21216093116348	3.02209286804599e-09	4.79548885080582e-08
Smp_161000.2	-1.02494247681518	-2.38035054255136	-7.73432947966137	-8.46007502594481	5.0863000564435	3.03195986210137e-09	4.80538404970652e-08
SmLINC05316-IBu	0	0	7.69635307971798	6.89668556258367	0.0560991805349519	3.15192041565647e-09	4.98953526086097e-08
SmLINC00609-IBu	-3.30365611893257	-3.33637846304117	4.36539135873146	4.99569091393556	0.669031615071542	3.22097372577569e-09	5.08793239726776e-08
SmLINC03326-IBu	1.89551978486249	-2.6583967152635	4.69102609909806	6.66215467671851	1.20960820725169	3.22176768090554e-09	5.08793239726776e-08
Smp_127170.1	-0.520410478593436	2.40741039834447	7.0317453851201	6.44702321199936	3.40753978973244	3.25022279479635e-09	5.12675190301965e-08
Smp_163940.1	2.69088292817272	6.26183682510189	10.1222272959559	8.26107729847588	2.02523103873895	3.29041608704437e-09	5.18397220189824e-08
SmLINC04345-IBu	-0.216206539204126	-0.0063712931022315	6.97244033833724	4.53392293601691	0.99863160520297	3.45776846422718e-09	5.43036848558679e-08
SmLINC06436-IBu	7.76438487256669	4.53529486565757	3.89874112784111	-2.06112197162079	1.53377978714798	3.45912092591028e-09	5.43036848558679e-08
Smp_159070.2	-0.622397616333546	-11.0386129737543	1.85654629088292	1.97296392952334	5.64192613828793	3.53307164958922e-09	5.5398898353867e-08
SmLINC06021-IBu	0.492433629065155	1.13509098455405	-8.68016140948681	-8.68016140948681	2.33697575718888	3.5476414574621e-09	5.55615231337911e-08
Smp_114620.1	0.285850887937185	0.0882702891999239	6.34659200064565	5.82276761757807	4.62380820661045	3.55447216877905e-09	5.56027005692931e-08
Smp_136100.1	-1.8349809553525	2.6851711996963	7.39588562491416	3.93151810847481	0.96704920880991	3.60509710975018e-09	5.63280462224721e-08
Smp_126290.1	2.84718463217015	6.09020283045072	7.74556882518719	9.58505846200424	3.40828757377684	3.62243639401295e-09	5.65322207999616e-08
Smp_152090.1	1.81959841700562	4.08343948577656	7.96390339183706	7.82595099395812	5.47823715507343	3.64477374631842e-09	5.67470246950158e-08
Smp_145710.1	-1.79442320159208	-2.79970891381093	-7.90141615129155	-7.78531744015667	9.38637978905446	3.64868553373297e-09	5.67470246950158e-08
Smp_049600.3	1.80930232366662	2.9492493008152	-9.17335187432112	-1.90318736220266	4.62366919289082	3.64906438079631e-09	5.67470246950158e-08
SmLINC00367-IBu	-0.323713884144858	-2.33507626235086	-6.04724372557338	-11.3183955794401	3.74215424381997	3.86053518771725e-09	5.996516745804e-08
Smp_166690.1	0	3.5034979668111	0	7.76168752670447	-0.362680985356089	4.01956288537854e-09	6.23069292969217e-08
Smp_163570.1	-0.977166680996754	-1.48797369186559	5.41197545606168	4.46362879712473	8.51861691803347	4.02071313431851e-09	6.23069292969217e-08
Smp_182940.1	4.10551660801609	-0.333758139799008	-4.76940126567598	-4.76940126567598	0.520775861767856	4.03638110122268e-09	6.24765701679309e-08
SmLINC06532-IBu	0.478503052124602	-0.549933359754387	3.95187443206438	6.32974019634206	5.29563121024215	4.13150067392263e-09	6.38741587835188e-08
Smp_189120.1	3.83290279677811	-0.952009017003398	-5.44228484556056	-3.13185419134474	0.924075550464657	4.25299937373626e-09	6.56758386371362e-08
Smp_186170.1	-1.79072672532275	-1.5997580075773	-7.16812046255292	-8.78259997035575	8.42700897135804	4.30979848544373e-09	6.64753766391169e-08
SmLINC04088-IBu	-1.76684762029529	-2.21795680400918	1.4001567014708	5.36084443579549	0.713437418179903	4.41341396672792e-09	6.79943194827442e-08
Smp_123380.1	2.51586939748939	1.62838462415594	7.87317080500114	6.06738586733462	3.14876649134846	4.46674317651959e-09	6.87359060442562e-08
SmLINC02240-IBu	0	0	4.76188204864155	7.73005522036846	-0.316290914954291	4.51054443430698e-09	6.9266906308409e-08
SmLINC06537-IBu	-3.92388308872553	-3.92388308872553	4.7195847948209	2.74962980927336	0.627061205388081	4.51171779037695e-09	6.9266906308409e-08
SmLINC06205-IBu	0	7.73203725519047	9.47797652219219	9.16714696421991	2.02377957583637	4.71119593953295e-09	7.22456165281334e-08
Smp_194540.1	1.88715780094819	2.61743378838685	8.343860522857	8.39886830470879	0.943193709580206	4.73871254060259e-09	7.25834742619614e-08
SmLINC06538-IBu	0.434392204487132	1.18183620348227	7.2379667287365	4.57360451034875	1.74885177306655	4.75890451282665e-09	7.2726017926927e-08
SmLINC00514-IBu	0.524739179692094	-8.42851275367544	-4.05999571805951	-6.1182641067479	1.24135782067199	4.75900948501729e-09	7.2726017926927e-08
SmLINC00566-IBu	5.66151749517608	8.04452175403228	9.99632953849892	11.3046972433763	3.33816279814857	4.89002099575078e-09	7.46419121773538e-08
Smp_005470.1	4.39312924969441	7.68639699602282	10.834919093615	9.26605379670409	2.81938591854721	4.94303386712948e-09	7.53641822552899e-08
Smp_162070.1	-0.477712590596813	-3.26776745787457	-7.76570759701421	-6.95766537394881	6.3644860700663	4.95838793345602e-09	7.55112841327468e-08
Smp_179570.1	0.78842183990999	4.44671813206031	7.79631085323585	7.23825034949331	5.25618488741233	5.01582265997565e-09	7.62981575656526e-08
Smp_041880.1	4.35194180926663	0.782452833034347	4.43688792233922	8.1150482243912	1.64446446974949	5.09336345872156e-09	7.73887164325156e-08
Smp_110280.1	-0.837859267018859	-0.255133797517651	-7.88922092515386	-7.44964154785571	8.27718846134984	5.12045119727859e-09	7.77110678265882e-08
Smp_168380.1	-1.89634060379568	-2.82460552445204	-9.66226363363431	-9.66226363363431	1.650840640987	5.28410053402343e-09	8.01028481870173e-08
SmLINC02383-IBu	0	4.30698686326825	8.91642652607545	6.79436208614273	0.836164373205905	5.33950097921758e-09	8.08500640262762e-08
Smp_141480.1	7.59439440964822	4.10268616595887	10.6189062267412	8.33648897618587	2.48450800992313	5.36900488458227e-09	8.12038978772135e-08
SmLINC05336-IBu	0	3.76784441685921	8.62248684898619	7.81830148899196	0.871705696410114	5.38825221009789e-09	8.14019745986707e-08
Smp_184280.1	-1.3910007097139	-1.26956639186802	5.35943265812111	5.21996002764261	2.36770900341428	5.4792279349055e-09	8.26819868763278e-08
Smp_133640.1	-1.09046490919806	0.400518616860366	6.38479093912753	6.04245414279953	1.71441193119664	5.57369070909307e-09	8.40116433304529e-08
SmLINC02921-IBu	0.0453967109022592	-2.01743121199979	-6.94001181252424	-10.2695411727359	2.89096093673771	5.60866070734604e-09	8.44425663265273e-08
Smp_075370.1	2.16988882747568	5.64512874182689	8.65179217239597	7.65962250411363	8.14423389846755	5.67236677325361e-09	8.53046612241345e-08
SmLINC02123-IBu	0.0229863846142609	-1.07685157746852	-7.79848892109247	-7.29686539011838	7.1583548487254	5.69736774457223e-09	8.55833878906571e-08
Smp_006560.1	-3.55833531754023	-6.46307793377957	-6.31606775330152	-5.44154083777543	8.74363115937242	5.70941756937299e-09	8.56671565907962e-08
Smp_080120.1	-1.43877670474502	-1.90395925320513	-9.79651580392629	-9.79651580392629	1.97733934040372	5.74570061612177e-09	8.60901954653017e-08
Smp_204360.1	0.81373047314999	-0.393145211690998	-6.29889068257132	-10.0857492650888	3.32404302266095	5.75062209394943e-09	8.60901954653017e-08
Smp_091190.1	2.07471666980109	2.52562612318252	-8.48413215603421	-3.36408020166527	3.38044109556227	6.05612246154652e-09	9.04590571739353e-08
SmLINC00208-IBu	0	1.64031428094906	7.32749416552677	7.95727787653986	0.32428127344395	6.10477700677502e-09	9.10829976411056e-08
Smp_069120.1	-0.351870997591194	3.19148794885851	7.23400066023001	6.2642316606328	3.73530799322816	6.11244490660045e-09	9.10947025832775e-08
Smp_179600.1	-1.93921759286245	-1.93921759286245	-1.93921759286245	5.34348172770481	-0.741183321196932	6.17749637245183e-09	9.18338561661561e-08
Smp_057060.1	-3.71434146666188	-5.93944895549456	-6.06194558885253	-6.08030759923353	9.560452684062	6.18277065686512e-09	9.18338561661561e-08
SmLINC03113-IBu	3.56741854471455	1.45863483500186	-5.86848809465079	-5.86848809465079	1.31673539636688	6.18285974339165e-09	9.18338561661561e-08
Smp_007760.1	-0.205036911622281	0.273554566519029	6.18400544658162	5.30004379457278	5.93235780350351	6.36748226168836e-09	9.44700227031208e-08
Smp_161240.1	-2.05032334890519	-1.46883607498749	3.78154167677115	5.3052394414692	2.83547157283808	6.47277424861429e-09	9.59246297941339e-08
Smp_170630.1	-1.50653336390011	-1.95447810818049	4.76000909164798	4.51128201862093	7.29181287893102	6.5628684070809e-09	9.71510072699202e-08
Smp_117000.1	1.20920094832197	-0.810317457510637	-7.47270809669913	-8.86827507495851	2.27714902532085	6.64490227140108e-09	9.82554599549965e-08
Smp_138930.1	7.43247025945995	10.9916859876284	11.7824473209303	12.1913237320457	4.75162938892234	6.81584850506571e-09	1.00660963587933e-07
Smp_062080.1	0.172127275465263	-4.1871164749621	-7.09453239113877	-5.78039930508258	7.83776235679226	6.82279615674593e-09	1.00660963587933e-07
SmLINC02776-IBu	4.33143137263067	2.79060467593296	6.19571215498301	9.25013014427963	0.995676610947069	6.83199782581673e-09	1.0068447575374e-07
Smp_141420.1	-2.13365099597732	1.90836053627731	5.95001780309209	6.34182046290762	2.67029709569713	7.12259107086581e-09	1.04733744702042e-07
Smp_138550.1	1.45235909135121	2.47476702100073	7.74627465532324	5.33389156569045	2.86696420504321	7.41975301782184e-09	1.08982254648007e-07
Smp_024140.1	0.159480941328654	-0.0514008525916047	-5.68237288428024	-10.996583012652	4.04483862581804	7.47061105904554e-09	1.09607612810874e-07
Smp_179270.2	8.48881630593985	9.70817820606937	4.70947934145023	3.75478089836103	1.76424781120717	7.64350828536618e-09	1.12020142467925e-07
Smp_078010.1	-2.61184281119586	3.58238618142998	-0.0186941875178158	-6.7442337069958	2.04741731745752	7.69632096243321e-09	1.12669371257568e-07
Smp_200280.1	-1.49078562526441	-0.635491886378469	-7.84616166112754	-7.50335264365653	11.7344025808665	7.75019022819053e-09	1.1333261599986e-07
Smp_080280.3	1.33834952115249	-8.93779519603082	3.1224825917602	3.23235662388456	4.78023667156375	7.87041025708553e-09	1.14963586470497e-07
Smp_104270.1	1.02133609827595	1.31943024793127	4.91650350880593	6.99356088043175	10.8228119863944	7.8880910561486e-09	1.15094814814852e-07
Smp_200320.1	-2.27109976503483	-7.31847762456596	-5.59061669699588	-8.817848151639	0.664230808299573	8.2742299632878e-09	1.20595990456113e-07
SmLINC07016-IBu	1.89651391179828	2.73873972900145	-4.50640468370469	-5.17487110334056	5.82604132781479	8.33844090063862e-09	1.21398159382895e-07
Smp_129600.1	-4.27567408876143	0.496539160463327	5.36798245888833	4.99045598968703	1.98294467963932	8.66512948424551e-09	1.26015740213742e-07
SmLINC07012-IBu	4.2356346276186	5.09250559226652	-1.27747427980943	-4.32550431737419	1.59660523071723	8.69770138002228e-09	1.26237425567278e-07
Smp_129930.1	7.26210646066986	0	0	0	-0.955669092399952	8.69945081739137e-09	1.26237425567278e-07
SmLINC04504-IBu	0	3.70314761894438	8.65028077156746	6.53082570086924	0.593673492916742	8.83828304814411e-09	1.28001755228975e-07
SmLINC04007-IBu	-1.63977268603228	0.459940074886874	-8.95790884543073	-8.95790884543073	1.86957699117964	8.84038116059268e-09	1.28001755228975e-07
Smp_103930.6	-6.83810615136099	2.00816630328883	5.05835715816169	3.32404197702527	3.85062361298116	8.86475365516447e-09	1.28214371445297e-07
Smp_042990.2	5.04962107745427	9.72819859258848	10.9965078628476	10.6686044830234	3.57240470031017	8.9466909243049e-09	1.2925819617058e-07
SmLINC06257-IBu	-0.363562005374821	-2.0406839032891	-6.75720530249236	-8.37352557750294	5.83393341878763	9.32130961249474e-09	1.34434679159819e-07
Smp_103540.1	11.4307050334338	12.6383857505162	8.84581924438179	9.65809143479623	4.7525708010231	9.33328774791534e-09	1.34434679159819e-07
Smp_161340.1	3.7423548953646	-1.93921759286245	5.74984819519805	7.30952191154562	1.28023201477125	9.33545943387285e-09	1.34434679159819e-07
Smp_127370.1	3.49656439401754	4.1553893226712	7.52746675066667	8.65388673174923	6.04232393624891	9.57056055560403e-09	1.37670433035721e-07
Smp_014400.3	-1.4167803045255	-3.60750082280438	-7.89027366570554	-6.7190769972542	8.41747226694702	9.59896403046626e-09	1.37929087925288e-07
Smp_205950.1	0.0385260015952265	-0.561169866543146	-9.25815210335196	-9.25815210335196	2.15068745801198	9.77769546047864e-09	1.4011627029563e-07
Smp_178170.1	1.66282873452633	-1.97648597851807	-7.62455499669475	-7.62455499669475	1.24639895062284	9.78294043774841e-09	1.4011627029563e-07
SmLINC00890-IBu	0	0	3.45087946870828	7.41263283658667	-0.611762644470991	1.0013130935525e-08	1.43258134919716e-07
SmLINC02527-IBu	0	0	2.95528020237477	7.34647665828938	-0.674623145813298	1.0051112338217e-08	1.4364624263927e-07
SmLINC01139-IBu	-1.59616872195557	-5.89817048332378	3.96947392901311	3.29071479081083	2.11761222829548	1.01213181618084e-08	1.44493553995008e-07
Smp_120330.1	-0.789855715744172	-1.75397566885467	-6.70576265606981	-8.97795667492063	5.21467319669272	1.02288908376138e-08	1.45871919552782e-07
SmLINC06121-IBu	0.0352223143187862	-5.93100955569073	-7.51673231809392	-4.58124522144892	2.46753451159793	1.04187898269425e-08	1.48420091033107e-07
Smp_049850.1	3.42452158682668	2.9179640535481	8.43499520611346	7.53887846257058	3.00334269998507	1.05509621835909e-08	1.49980057505523e-07
Smp_148910.1	2.41624577010957	5.00049850253737	8.75390166887952	7.521238862821	3.74706766978101	1.09555097932791e-08	1.5556353712903e-07
Smp_074190.1	0.869585622662936	1.32848073841961	5.85274679815644	6.79376551146561	6.41935596367112	1.09761789630704e-08	1.55689981133198e-07
Smp_042700.1	0.667999196151905	2.47286638525183	6.32937878693569	7.17427909530525	3.81780412344472	1.14597039806694e-08	1.62200772706073e-07
Smp_161050.1	1.88715780094819	0	7.91376449085568	6.60516079479888	0.107782060596062	1.16263474510138e-08	1.643836347935e-07
Smp_116960.1	0.449130590309698	0.158678243877706	6.69967935159218	7.24991078428688	0.41054667453128	1.1681321628742e-08	1.64458096207204e-07
Smp_107750.1	0.449130590309698	0.158678243877706	6.69967935159218	7.24991078428688	0.41054667453128	1.1681321628742e-08	1.64458096207204e-07
Smp_100450.1	0.449130590309698	0.158678243877706	6.69967935159218	7.24991078428688	0.41054667453128	1.1681321628742e-08	1.64458096207204e-07
Smp_108010.1	0.449130590309698	0.158678243877706	6.69967935159218	7.24991078428688	0.41054667453128	1.1681321628742e-08	1.64458096207204e-07
Smp_055340.2	8.73135721256049	10.474474047262	12.1373882595657	12.5212597293296	4.98242872708339	1.17729813190477e-08	1.65572406776065e-07
Smp_032580.1	-0.527884790645285	-0.984546753089695	-8.52113559685052	-6.88537930216757	5.26301423743595	1.2074899272322e-08	1.69638234575275e-07
SmLINC03927-IBu	0	3.30335063177922	7.68564405778914	8.27309787493304	0.62622641247781	1.21377358698919e-08	1.7034018717089e-07
Smp_065370.2	4.30721089857684	7.3272240571649	9.6345726331349	9.37343295231562	5.06229611955843	1.21838452667059e-08	1.70806152817358e-07
SmLINC05058-IBu	6.73498538044822	0	7.94159086485866	8.88199502451201	1.20880285481668	1.23103262348538e-08	1.72396674488948e-07
SmLINC03485-IBu	-0.937635101846366	-1.2453277285993	-9.54297456427122	-9.54297456427122	1.97732898136628	1.25844333052322e-08	1.76049038437043e-07
SmLINC02319-IBu	4.1721197018747	4.55161758165537	7.67619054354457	9.10916082045925	5.26617876987629	1.26497366121245e-08	1.76775727903755e-07
SmLINC04237-IBu	0	0	3.71741003885948	7.42660413561066	-0.591847943767113	1.27335554576782e-08	1.77759359627546e-07
Smp_124980.1	0.863350619243689	2.98132851769116	5.98252082814672	7.37521323947974	6.11252583184654	1.27523272558725e-08	1.77833823924359e-07
Smp_173950.1	-0.87504371906707	-0.808480903306453	-7.89381805370216	-8.12651418272003	3.94473208175476	1.28578870654073e-08	1.79117134130106e-07
Smp_143870.1	-0.39167737415261	-1.89193750223662	-6.4044339171278	-8.68130809016025	5.72595486523992	1.2910850037766e-08	1.79520000820463e-07
Smp_200470.1	1.40706113873011	-2.54393901759123	-7.67090856008994	-7.67090856008994	1.08999914077003	1.29660540217549e-08	1.80055360885524e-07
Smp_035560.2	1.38837601772667	0.0749080482100641	5.03603884326493	6.59215656088275	9.23670628516917	1.31459451139702e-08	1.82362093960463e-07
Smp_161280.1	1.17241507731165	1.4884558126099	-9.00230551454879	-4.95595102059487	3.04151845909911	1.31848305445774e-08	1.82709997305694e-07
Smp_180630.1	0.120552715789008	1.09886569739689	-6.32613120679692	-9.26843234918771	2.79445469672758	1.34138159692948e-08	1.85688745332267e-07
Smp_093370.1	-5.42683503020218	3.25681644723742	3.84891837591331	5.82108657426405	3.20145917062569	1.34823256165457e-08	1.86442107846778e-07
Smp_201030.1	-0.0879769139253387	-0.279007292083717	5.30861484398744	5.74337438145451	7.57111169024922	1.37505111629801e-08	1.89952259635572e-07
Smp_159770.1	0	0	7.44078973295325	4.08791566896076	-0.532887882663314	1.37801431709386e-08	1.90163101902192e-07
Smp_159150.1	12.2808793272193	13.9869448326051	12.380375535607	11.8120992392358	6.27948333206317	1.38985055887721e-08	1.91596690585219e-07
SmLINC06646-IBu	1.59457691619847	1.70741946039236	-7.49434798860262	-7.49434798860262	1.84243808913244	1.39801077004735e-08	1.92521066917863e-07
Smp_134030.1	-1.64232734409306	-2.27496858618801	-8.4574938815261	-6.80408818793597	6.75237586940566	1.4067378045169e-08	1.9352149797273e-07
Smp_177320.1	-0.218148588879891	3.98618374365197	6.83998878278939	7.89107889433383	1.93844110098773	1.4372804422343e-08	1.97517854335709e-07
SmLINC05314-IBu	-2.87519448874239	0.548858037418145	6.10328482923821	4.98707844938291	1.09662873952328	1.4937425285029e-08	2.04851695566916e-07
Smp_051670.1	-0.762130842265656	-2.49443124438844	-6.26976464050377	-8.85311628878846	5.22995337487451	1.50467865671244e-08	2.06137860692882e-07
SmLINC06907-IBu	-0.278672132360352	-2.50604581593734	-6.73783921898431	-7.63252762415668	7.23047287755223	1.53666042221214e-08	2.1030159283925e-07
Smp_056560.1	3.59498086948219	5.75600007999623	9.31248371053961	7.81356658610068	4.24580595177535	1.54279753860104e-08	2.10923374233948e-07
Smp_165500.1	-0.0529374226348778	0.444885254426746	3.92877681571924	6.33532265581617	2.9999153959152	1.54488542843222e-08	2.10990854075047e-07
Smp_137840.1	-0.185531686415341	-0.468356982296439	5.11254880520934	5.6720983024922	6.51540854225146	1.59598264221652e-08	2.17744683372098e-07
SmLINC05111-IBu	0	0	7.47422202354974	4.64744874562623	-0.464366888652615	1.59952946428129e-08	2.18003840682787e-07
SmLINC00154-IBu	1.01988012352303	-1.28160361600455	-8.39493573993844	-8.39493573993844	1.65042122007022	1.61577376581263e-08	2.1998188891373e-07
Smp_121230.1	0	2.64643052875278	8.21700364954873	6.6962961298082	0.317570819061996	1.61736722013797e-08	2.1998188891373e-07
Smp_001780.1	0.106430074096416	3.21148909160268	6.68583619284868	6.73248708216843	6.55177096499041	1.64414993719013e-08	2.23284039199669e-07
Smp_058680.1	-0.24437980899037	-3.97824214442755	-6.58983023001186	-7.11183921873231	3.5956434468206	1.64501993516455e-08	2.23284039199669e-07
SmLINC01398-IBu	0.599040859870977	-1.71252033145955	-4.36048734569895	-11.1704700966153	4.09784060404924	1.65002594087009e-08	2.23734050220029e-07
Smp_038560.6	-3.08652459977639	-4.79893120452097	-5.99380320529447	-7.18378383842062	4.90240421037034	1.65908999534829e-08	2.24732824958437e-07
SmLINC00633-IBu	1.89650727802364	0	7.59273621561443	7.46870692565803	0.226489829158346	1.66772116827927e-08	2.25670980991901e-07
SmLINC05586-IBu	0.172325117223904	-1.90396835522505	-6.28495031431788	-7.97458929251604	5.67502514614272	1.67710382373922e-08	2.26708804937333e-07
Smp_062610.2	-1.05689472036282	-0.321023516694067	-6.8146309631289	-10.3861837298994	3.01406492881811	1.68552997074651e-08	2.27602220613352e-07
Smp_088990.1	0.833787477352314	3.66640600095288	6.94730282718738	7.22986445092691	6.06333988141419	1.68715262522063e-08	2.27602220613352e-07
SmLINC01822-IBu	0	0	7.51420703540832	5.59440283994946	-0.331826591221545	1.7479614281559e-08	2.3543292256027e-07
SmLINC02333-IBu	0.432110540631759	-0.927097969459035	-2.19187125986875	4.81660890318336	2.05268447218533	1.74875746468751e-08	2.3543292256027e-07
SmLINC03375-IBu	0	1.4785698524885	5.71154116302737	7.92346739246645	-0.069388042730411	1.75560237453754e-08	2.36114246185263e-07
Smp_086600.1	-0.128430051448577	-0.816316887659291	-6.58181105766127	-10.3249947375614	3.06999939098541	1.80852557193053e-08	2.42738614796437e-07
SmLINC00192-IBu	0.614761319656257	2.35796256710169	-8.2805459362708	-4.07429489328504	2.67664785035742	1.82752270941085e-08	2.44919095082661e-07
Smp_124820.2	10.530524344951	13.2384227272214	12.6410669961728	12.9092136348963	6.02286384661989	1.82847261554836e-08	2.44919095082661e-07
Smp_155960.1	-0.73058641833982	-2.4148222275088	-7.35145105464063	-7.96842273807671	3.95138140748522	1.83515915182617e-08	2.45566190245374e-07
Smp_178390.1	0.458004733224485	-1.39147148839825	-7.29461434415762	-7.87400479156753	3.07416422299167	1.87406147417614e-08	2.50518480295424e-07
Smp_146810.1	0.413022916503179	0.212980712220505	2.10295501780691	6.19043976086983	1.82810746530066	1.88959611643886e-08	2.52340211957133e-07
SmLINC04598-IBu	-0.688352463981171	-2.61500984266735	-7.38499089058117	-7.3501786992116	5.23493189866568	1.90764239299778e-08	2.54493341017466e-07
Smp_190190.1	-1.71246139144618	-0.811149653731303	-9.39129920147324	-9.39129920147324	1.78466901106375	1.9232379600371e-08	2.56315520273222e-07
SmLINC04511-IBu	0	0	4.01007920740135	7.39452450620104	-0.5929279831553	1.92562949584538e-08	2.56376063863358e-07
Smp_174700.1	2.2947098804938	3.44186636670458	6.43174002797047	7.94411691561548	5.60063439183134	1.95651299643572e-08	2.60226060249551e-07
SmLINC02165-IBu	0	3.73021541740011	8.48371133687697	6.9904365193403	0.569606835058537	1.98355655672011e-08	2.6355810714492e-07
SmLINC03111-IBu	3.25445158698378	1.95163598364984	-5.91427491851018	-5.91427491851018	1.26099353302543	2.05015040911213e-08	2.7213330505707e-07
SmLINC00513-IBu	6.7468398506366	8.3527189615541	0	3.11839183861812	0.446039023846423	2.07886119979325e-08	2.75667826834307e-07
SmLINC02709-IBu	2.86285725567989	5.30228827799171	8.85702329383503	8.19578227206674	3.02124382466954	2.08944998692e-08	2.76794605874868e-07
Smp_201020.1	-2.0201300244637	0.47897917282826	5.41044088127096	5.75197393968792	1.84688586459408	2.1283108144571e-08	2.81660653185252e-07
SmLINC05923-IBu	-1.03433106027209	-3.25899465317136	-9.59523337182193	-7.30496023109199	1.74749927925833	2.22629539932362e-08	2.9429589579708e-07
Smp_211180.1	1.30936096214141	2.75365450759402	6.119480788966	7.307039020631	7.2028275806981	2.22823400021667e-08	2.9429589579708e-07
SmLINC00937-IBu	-2.77507690545033	-7.04598065327566	-2.58862120115802	2.07911573375347	2.44051192757664	2.3605105073468e-08	3.11455593760992e-07
SmLINC06415-IBu	0	5.09944161989624	7.86187024286276	8.72968734971033	0.981297908560213	2.40242961535217e-08	3.16670851888154e-07
SmLINC05663-IBu	0.722780663189226	-2.30153723725631	-7.21594137575086	-6.28824940198898	3.26584628553232	2.42557209224408e-08	3.19403194714012e-07
Smp_196050.1	-3.12558944304289	-5.35320170526113	-6.02468391977786	-6.99930481649366	2.31681369315471	2.45898581674278e-08	3.2348129521644e-07
Smp_156820.1	0.767565485323014	-0.590150216735218	5.73085010441121	5.95895261849171	2.4716621164197	2.46686383060079e-08	3.24195391600505e-07
SmLINC06839-IBu	-0.397560430723782	0.654587058517398	-6.55706220329694	-6.90569789520361	8.2690094955786	2.48633709718363e-08	3.26106889436354e-07
Smp_103830.1	0.330938466911519	7.02537953855074	0	0	-0.81145597207786	2.55651206747755e-08	3.34979016841563e-07
Smp_179410.1	-0.778149051822092	-1.87593743077457	2.47555235432722	5.15834371331674	2.97188895759142	2.59036228011563e-08	3.39078678684968e-07
Smp_030010.1	0.621506143524078	-6.53230887877486	-3.86231295810746	-5.21441080121873	4.62930906675304	2.60043726007794e-08	3.40061133397939e-07
SmLINC00998-IBu	-1.77375980922378	-2.82468170351351	-9.23386421951357	-9.23386421951357	1.27356262354048	2.61905269666671e-08	3.42157387835017e-07
Smp_075220.2	-1.36126082947292	-0.681680788904416	-9.2922713846533	-9.2922713846533	1.78598468894417	2.62604355712586e-08	3.42732351430016e-07
Smp_142360.2	-0.91070874469385	-2.52343124215438	-7.51883404633372	-7.13868713392114	5.97662756532749	2.66992341444082e-08	3.47773291995175e-07
Smp_146420.1	-2.35123568470484	0.320123903972881	5.4336315791456	3.19609028032487	3.57589697983384	2.72552911359433e-08	3.5422396093218e-07
Smp_053900.1	-0.185745498728032	-0.540483010566615	4.48138701464584	5.69303513176841	9.84301780605939	2.72747632000825e-08	3.5422396093218e-07
Smp_060940.2	10.0094405452656	9.49783175991377	11.8654095054594	12.5931547380927	4.91410854974112	2.73688017259464e-08	3.55096786314877e-07
SmLINC05171-IBu	-0.196193222094931	-0.553396697773369	5.903163119554	3.90607782590108	2.66015478321393	2.7736761415436e-08	3.59518413880391e-07
Smp_020920.2	8.9195643506248	11.6308198052769	10.5631361366191	12.5534063416173	4.85382041375319	2.78015635807773e-08	3.60005765585134e-07
Smp_063110.2	9.59031471393236	11.1253015323736	12.3744914527477	12.708873852704	5.27636533397919	2.80845559361895e-08	3.63314773469728e-07
Smp_194000.1	-1.48427100142295	-1.97021110472455	-6.64371293611107	-8.23961151112237	9.59249569885408	2.81700556747706e-08	3.64064957812416e-07
Smp_046500.1	0.385026322866025	0.612218303423794	-8.46700374714893	-8.46700374714893	1.8874827610948	2.81980523650652e-08	3.64071243901729e-07
Smp_113620.1	-0.816734649207079	-1.53305312435178	4.01710414302376	5.23322085762638	3.46627814534902	2.82624427580778e-08	3.64546946842497e-07
Smp_140280.1	-5.33264911940852	-2.89432315226375	-7.26439698330966	-6.9777602634936	1.22892070679123	2.88248910909851e-08	3.71078413130444e-07
Smp_109240.1	-1.29737136413187	-3.52748357031751	-6.30082984313001	-10.1157654223231	2.16206049445677	2.91053532673454e-08	3.74324825208989e-07
Smp_177010.1	0.0521768455956876	2.90618210439088	7.39537133825973	6.83419108805526	1.52249184086254	2.95156531310896e-08	3.7908120256795e-07
SmLINC02986-IBu	2.14330585210681	2.95568661149651	7.51306345717273	7.43543342690374	2.92495552107894	2.95324708967475e-08	3.7908120256795e-07
Smp_203920.1	0.58496417417746	-2.39159357115994	-6.11801744602775	-7.08010283821923	4.3008835449598	2.97529444451436e-08	3.81171797470504e-07
SmLINC02991-IBu	0.111185343357424	-1.19765769589539	-9.8873655534379	-6.33407094140649	2.65866795153417	3.07120563412111e-08	3.92319839401147e-07
SmLINC02990-IBu	0.111185343357424	-1.19765769589539	-9.8873655534379	-6.33407094140649	2.65866795153417	3.07120563412111e-08	3.92319839401147e-07
SmLINC02989-IBu	0.111185343357424	-1.19765769589539	-9.8873655534379	-6.33407094140649	2.65866795153417	3.07120563412111e-08	3.92319839401147e-07
Smp_125190.1	-1.76684762029529	0.749717928565856	5.4323629681524	5.84872694085134	1.82584763805891	3.08371179371052e-08	3.93537530163597e-07
SmLINC01844-IBu	0	6.58072119993376	8.68515985299929	8.73345944403158	1.37998145772969	3.21620071410691e-08	4.10050098752321e-07
Smp_049300.4	1.54250836289987	-4.40076528587655	-4.53606843782746	-7.2464069214638	0.753143397887927	3.29745473397258e-08	4.2000496582669e-07
Smp_195160.1	-1.78040808531282	-3.62985512266688	-7.03776125201003	-7.47502415099492	3.44540692607513	3.31944846325921e-08	4.22399816949734e-07
Smp_200800.1	-0.836565313402135	-3.10140734578246	4.42803674041302	3.84430298507672	5.62691542226187	3.39540026386929e-08	4.31649635850588e-07
SmLINC05021-IBu	0	0	7.1144472965715	6.69033235691051	-0.285491651836202	3.41454131753874e-08	4.33138885535877e-07
SmLINC02581-IBu	11.963644397259	10.3214635389021	13.1678779036053	12.1052277457473	5.60655240547953	3.41589527046104e-08	4.33138885535877e-07
Smp_143970.1	0.118886969793483	-0.340850054761918	5.95367305966275	6.0289967170322	1.12300704837154	3.41693362928408e-08	4.33138885535877e-07
Smp_002600.1	0.213909694146207	-0.307120312782471	3.9093084282069	5.91356623111821	9.203877722656	3.50527921701973e-08	4.43488194627524e-07
Smp_056460.5	0.741610455595086	-2.26112632223665	5.51726042339545	4.36692899745287	2.856868166199	3.51757913474591e-08	4.44619314892334e-07
Smp_156910.1	0.907708319635198	2.49970601697659	6.71284888275037	6.48431392782762	8.39858668395317	3.52911238200289e-08	4.45651462437273e-07
SmLINC03056-IBu	1.41288169237699	-1.34912369685753	-4.42619626382993	-9.4018900589421	2.86112803303704	3.54493490239361e-08	4.47222769287675e-07
Smp_166350.1	0	0	5.84310247110506	7.37453252761742	-0.387617531162788	3.58482906927328e-08	4.51825027645359e-07
Smp_083340.3	-0.683060685654567	-0.978440158230652	-5.05259289011034	-9.56929435368546	7.59570588895927	3.63402357219818e-08	4.57589609462139e-07
Smp_006830.2	-0.57606952956022	2.34930675383671	-5.80173154058711	-4.64126712348502	2.89363629944052	3.64421467713572e-08	4.58436663851845e-07
Smp_128110.1	0.365949355795281	1.38275254205318	5.13258969453834	6.52808742665058	5.07409648131496	3.65291514751333e-08	4.59094767922046e-07
Smp_059790.1	-1.08579376859796	-11.5988423834302	-0.7253417606666	1.04250221932761	5.05154689819745	3.66982727654812e-08	4.60782677209087e-07
Smp_016780.1	1.29404654902839	4.38677650915446	7.67617558435937	4.72908252017831	4.60975481954892	3.72347978917132e-08	4.66633821305808e-07
Smp_141630.4	12.639657608912	13.7609838003712	12.5019679524186	12.3411772664247	6.33156535892584	3.76054703350927e-08	4.70833296513355e-07
Smp_205900.1	-3.56252816354552	-6.12595884979638	-5.80790262311008	-6.36974159035283	1.20384337649542	3.79552850459563e-08	4.74763934119268e-07
Smp_214150.1	-3.99468321105527	-7.32696292927865	-3.1859049802216	-5.90316168691018	6.54209035075296	3.83109063772412e-08	4.78308051883406e-07
Smp_117620.1	0.284883950856415	-4.02792713404276	-5.77595725643486	-6.24739917932032	5.02675648451108	3.8843606170297e-08	4.84501681487003e-07
SmLINC06888-IBu	1.7452826177242	-1.97328806797621	-6.03883370266727	-4.97861407726103	3.15039722368224	3.88849427121134e-08	4.84560576131929e-07
Smp_126420.1	2.86645343108313	5.44570750601296	8.71126521016431	6.94582179033829	4.06663690942437	3.92326301880069e-08	4.88433328229617e-07
Smp_166340.1	1.62182390130818	4.35852204766438	7.54873022819018	7.19356727464407	7.42139415652642	3.93015935516876e-08	4.88832038593077e-07
Smp_141020.1	-0.450285936349613	-0.940360618804443	-9.20586215406014	-5.95616130097455	4.13790224460908	3.95752851543741e-08	4.91774012894823e-07
Smp_020070.1	-2.67347610261142	-1.94865292405124	4.0482913209846	3.72111260308045	8.58729385693304	4.03812552633803e-08	5.01318510464892e-07
SmLINC02410-IBu	0	0	7.32987547486661	4.90449115733169	-0.531067883044078	4.11715667118573e-08	5.10650903340881e-07
Smp_015030.1	1.72962102731007	2.76930499141637	7.02936415251037	6.90190236310545	5.94819590239283	4.19181694451995e-08	5.18587352001395e-07
SmLINC02042-IBu	-0.185016023680372	-2.36945760701447	-6.62397512124281	-7.23268100194658	6.25158715999333	4.1927350472718e-08	5.18587352001395e-07
SmLINC06563-IBu	-0.013227336315889	-1.84400956566014	-6.93728578061039	-6.95611105887657	6.54715210028224	4.19290060935086e-08	5.18587352001395e-07
SmLINC03189-IBu	3.00955711241609	4.99594866231229	7.05179813054697	8.85366094677442	2.68865871994713	4.23173280716585e-08	5.22901512325237e-07
Smp_074160.1	0.616660507592824	0.451900269607654	5.32942805817887	6.17314809312104	4.71823849018537	4.2534634578264e-08	5.25096412321591e-07
SmLINC00265-IBu	3.68062988066906	3.11963518606783	2.56038050191936	7.84701436539069	1.34920545088985	4.27578468002503e-08	5.2736006016264e-07
Smp_202560.1	4.87076024760384	-1.17367454371988	-2.65224439620838	-2.65224439620838	-0.616287064217207	4.30446529374919e-08	5.30403107052857e-07
Smp_167680.1	-1.9545307693365	-2.6559114613275	-4.96984756758838	-10.616846585167	4.09141140471057	4.35426197758701e-08	5.35541849548201e-07
SmLINC01655-IBu	-1.59957431952662	-1.0595315299604	-9.22325380837335	-9.22325380837335	1.582932700349	4.38955054838275e-08	5.39380798117895e-07
SmLINC02545-IBu	3.54953209171027	1.98683168491274	7.53145112407608	8.4582490501022	0.680790983234078	4.43352438997553e-08	5.44278866205345e-07
SmLINC06145-IBu	1.04851018051729	-4.71934712058297	4.38374253290357	4.76199331279081	1.88153993715889	4.47291426478011e-08	5.48605629101946e-07
Smp_124040.1	0.972938347678318	1.6595765503048	6.75994836675869	5.57052408537516	4.58797567214779	4.47885597675055e-08	5.48825740706637e-07
SmLINC05057-IBu	6.97856533251621	3.13964717187518	2.18047450233197	0.546395880238888	1.21063133251815	4.48474598947794e-08	5.49039115862637e-07
Smp_122500.1	0.843305659914631	0.190204449264886	4.69663174083498	6.2542692529598	5.30480745106462	4.5339714537163e-08	5.54552478913877e-07
Smp_134550.1	0.0842645257665346	0.236093756593703	5.99388519527651	3.50092778720131	5.81501831757722	4.55861679703653e-08	5.57052028550151e-07
Smp_146610.1	0.42298566957586	0.911108861915521	5.94877272994442	6.20536516549322	2.49205359402326	4.60746123881877e-08	5.6250131028162e-07
Smp_171360.1	3.13156479943272	-2.66077646971591	-4.89192237333322	-4.89192237333322	-0.160489339922004	4.73524292035285e-08	5.7756870790737e-07
Smp_128900.1	-0.431773794712607	-1.87920984571015	-6.58894824285809	-7.6593146298404	6.47752081707886	4.74674175843033e-08	5.7843812551627e-07
SmLINC06218-IBu	1.90261869151256	-2.25566475730699	-6.8091257881337	-6.8091257881337	0.633230164302835	4.81922879945512e-08	5.86366273824382e-07
Smp_083720.1	-2.37197683715009	-5.5063785636742	-6.31626916599846	-5.77124233474984	9.43036315660789	4.82066273175856e-08	5.86366273824382e-07
Smp_099160.4	11.9680215248529	13.3083337488267	11.0354442774683	12.3247080738463	5.78544567370723	4.83257871574782e-08	5.8727591114974e-07
Smp_178620.1	-1.14193381694749	-2.86118048856581	-9.00429923483131	-9.00429923483131	1.18170424854402	4.87764807616538e-08	5.92209125137363e-07
Smp_181330.1	-0.701406933959387	-0.19914954930943	-8.45772242702431	-6.28222441705764	4.09726025817583	4.89106508033316e-08	5.93293815519056e-07
SmLINC02831-IBu	-1.05610576501756	1.82509397319283	5.76644578331844	5.70365089444643	4.82998038307328	4.90217752157544e-08	5.94097228209976e-07
Smp_065210.2	0.558986416259813	4.65949238922601	7.31047526181503	6.71344244805819	5.43104155569907	4.92321438377244e-08	5.96100815689336e-07
Smp_089060.3	-1.26390844891633	-3.75154975542717	-9.2270264410443	-7.07977834238922	1.30565759774157	4.99418997936833e-08	6.03859897727707e-07
Smp_136700.1	-0.708309398709917	-1.05942736571081	4.06622700280276	5.24938868751515	5.99324279161334	4.99642275964817e-08	6.03859897727707e-07
SmLINC01419-IBu	6.88788119140142	0	8.46654501913719	7.85182525336992	0.993444097423329	5.12444090721369e-08	6.18766888376514e-07
Smp_120050.1	0.467977510075461	2.38875659686636	7.16605080566397	4.6871664873972	1.72885952896779	5.15618509457112e-08	6.21465879249128e-07
Smp_111340.9	1.30493200879569	0.221679309544115	-5.61360824251849	-6.61303128092692	5.03361792527011	5.1721376153392e-08	6.22821375808907e-07
Smp_212290.1	-0.979909801004096	-5.67906703057582	-5.14723591644278	-6.52081035967221	6.05720595272532	5.23249055546778e-08	6.29516181918733e-07
Smp_160090.2	9.28820559135858	9.75382049210453	11.6957867399454	12.2605260371979	4.65176064423255	5.36898985755948e-08	6.45351605585306e-07
Smp_000380.1	-0.329504678357196	-2.14228133062961	-6.41658818751543	-7.59046683321156	5.81740989112498	5.6349406300467e-08	6.76704213230835e-07
Smp_141930.1	3.06047203431043	3.29564152667658	8.07772007397736	7.12266900826226	3.14790197864295	5.70203809963964e-08	6.84141180513427e-07
Smp_160410.1	-2.26336407584478	-1.17494698904194	-10.2527059984221	-6.1926390488111	2.43837737135315	5.79248166887194e-08	6.94363246429812e-07
SmLINC04434-IBu	0	5.49527101212399	8.67158337094267	5.8029299652062	0.60241151973327	5.79838063231883e-08	6.94441351023597e-07
SmLINC01100-IBu	0	0	7.25754060663444	4.7868456606298	-0.588775854686467	5.86659471449607e-08	7.01975718369268e-07
Smp_118560.1	6.31273224620868	8.1264018527908	10.5417642618679	9.19730775179009	5.54923967883989	5.96201917641963e-08	7.12749428913617e-07
Smp_133090.1	0	2.1279029710716	7.48204540720283	7.2783831784973	0.090102300302926	6.00886130157953e-08	7.17053836475234e-07
Smp_179950.1	3.74678971295356	4.21652066834224	7.37618379246341	8.78458268628325	2.74492918006202	6.09288449286716e-08	7.26425525933369e-07
Smp_203910.1	3.20169555536395	0.278074502861756	6.45591541594619	7.04112564024854	2.0405779418942	6.10460251007539e-08	7.27167503315371e-07
Smp_129110.1	7.10412186787514	10.6294121562868	11.5638290958228	10.182279121077	3.94375730771532	6.23291446075714e-08	7.41784082496942e-07
Smp_075230.1	0.0521768455956876	-1.8349809553525	5.87391512388512	5.45677115874598	0.201028190394169	6.24116039118379e-08	7.42098082811557e-07
SmLINC00186-IBu	-0.0884896261303671	1.3073972812433	4.43868471771668	6.8820215056549	0.835005236038642	6.37166427148609e-08	7.56935412646741e-07
SmLINC07026-IBu	4.78766050941375	5.52016692279235	8.98009144335132	8.96432469824441	3.86469993215874	6.38296021494477e-08	7.57597268919992e-07
Smp_101970.1	0.589470632189152	2.9995988400697	7.03267521397773	5.27750429336049	4.95062117560958	6.41922395973997e-08	7.6121872655196e-07
SmLINC03700-IBu	-1.61238333032622	0.710071756625572	4.14750905694447	5.67017976007128	3.300525636351	6.44446616259301e-08	7.63527888950367e-07
Smp_107590.1	4.34901526301883	2.4601048883475	-4.22647929157305	-4.22647929157305	0.530302797047338	6.46053843358808e-08	7.64247778031411e-07
SmLINC01834-IBu	0.054091934518423	-2.77678121408959	-8.44073375714412	-8.44073375714412	1.06831383667119	6.51298310774171e-08	7.69578736141551e-07
Smp_139790.1	-0.754190164184661	-6.56278088426922	-6.76049211405117	-3.63581926102037	4.76255699717237	6.56989883455179e-08	7.74920153087865e-07
Smp_195150.1	-0.709826254687668	-1.90232755432998	-6.54686825489744	-7.80664228094978	5.59976495237633	6.57814261568618e-08	7.75201597292884e-07
Smp_019030.1	0.281117156325736	1.27811101993116	4.20492970142308	6.33419474260812	9.76002777273629	6.60878071871006e-08	7.78119252948478e-07
Smp_204270.1	4.07030367948934	6.51335657647421	9.79580105190515	8.98764597504146	2.02185988810193	6.6341233243628e-08	7.80408782885487e-07
Smp_147690.1	0	0	7.23999952498582	5.09120782313384	-0.56025821431779	6.75871688156634e-08	7.93654473918802e-07
Smp_056280.1	-1.71303489245651	-3.97733790528809	3.61604893485454	-0.552737816493721	2.24364458822857	6.76747619738155e-08	7.93978546065136e-07
Smp_167960.1	-3.3415000722632	0.4542897718613	4.54564572658931	4.67106910929087	3.44321195906802	6.88512696932212e-08	8.05638994801139e-07
Smp_151160.1	1.51312216067082	0.842423415104808	-0.561870316367913	5.60419047208836	3.67668358241603	7.1730858883088e-08	8.38592037507762e-07
SmLINC04217-IBu	1.61667275479623	-0.991831688629377	6.16268440969375	5.49380835121177	1.45509351732906	7.26866415445033e-08	8.48892326213768e-07
Smp_098370.1	9.63745426440607	11.2591613294528	6.43997731110068	9.48922142961256	3.41045571561407	7.27402068857801e-08	8.48892326213768e-07
Smp_204460.1	1.62433381254296	-2.55661814608862	-6.93541032677799	-6.93541032677799	0.564519019477455	7.39497213146838e-08	8.62247235135265e-07
SmLINC06418-IBu	-2.45298321124273	2.43252205866373	6.45670898419573	5.75490757124395	1.1915833069338	7.50305258066017e-08	8.74079206447682e-07
Smp_033400.1	-2.69217281946389	-7.71640372581398	-5.07879276451058	-4.27268961461642	9.60498209236228	7.54547425604477e-08	8.78248076556697e-07
SmLINC06219-IBu	3.54097972992209	-1.21619577897408	3.40483864662945	6.68597197410995	1.14870550691413	7.58325472643629e-08	8.8186988620086e-07
SmLINC03458-IBu	-3.28526436895112e-06	5.39049550093127	8.68017740035754	6.89848668859074	0.745116387793648	7.59140636050455e-08	8.82042772387333e-07
Smp_185340.1	-0.49420784292138	-1.57613808762911	-7.39182717662722	-6.65014864122542	8.45355406297894	7.62700678381305e-08	8.85401822605105e-07
Smp_166020.1	1.53177654236338	4.43978442562291	7.55764269944999	6.99197310086259	4.37410187545219	7.6630093315656e-08	8.88801625713753e-07
SmLINC04669-IBu	0.0521768455956876	0.361820520547506	0.204478652865135	6.04759637562271	-0.273609277492142	7.70529169966737e-08	8.92923207998231e-07
Smp_056350.1	0.332091057775319	1.23913320323421	3.20611606670349	6.26020292491942	4.21226849500985	7.80310421770168e-08	9.03467027270902e-07
Smp_038560.4	-0.508116320048126	-2.81904605636825	-6.82477556265537	-6.68633009290582	7.45400598266581	7.81877460729012e-08	9.04490062525153e-07
Smp_147680.1	0.950494489661539	1.81506694582807	6.69538283375175	5.15806658314822	7.30599163088244	7.86780063216019e-08	9.09366581362515e-07
SmLINC06536-IBu	-3.65946191310273	0.0323732129893072	5.24651715861795	4.25383599181455	1.08011923599527	8.04099765718926e-08	9.28573848126027e-07
Smp_133750.1	0.79746831389626	-0.528025032234679	6.07365196232003	3.27014370582551	1.95778081885088	8.05303893765287e-08	9.29153594602424e-07
Smp_188780.1	0.0515566773726996	-9.06135018141212	-3.40894058756622	-3.54018436382861	3.81824544419276	8.06434300960142e-08	9.29647346594645e-07
Smp_200620.1	0.0672190874051264	-1.00248497876083	-7.19183436781603	-9.23129397603367	2.04901225835328	8.08325561030578e-08	9.31016577430693e-07
Smp_006830.1	-0.913955332314307	-12.5078486631805	-0.795254755702031	-0.495063055821425	5.40407990161289	8.21408787017296e-08	9.45262946729295e-07
Smp_035090.3	10.6634820490046	12.102627424366	11.3182643211121	12.9428458353699	5.40821839335174	8.27883421602597e-08	9.51588949405642e-07
Smp_900060.1	-2.38992570268818	-1.97993022321198	3.72182032407111	3.95684020175258	12.2026875595209	8.28344015199713e-08	9.51588949405642e-07
Smp_140390.1	12.7678591845951	10.1919787350684	10.8230402398293	11.6863464047893	5.09821806901269	8.29278619554333e-08	9.5183636176774e-07
Smp_178030.1	0.352816596270312	-4.71804521220484	-5.00275825098139	-8.33228761119304	1.06072093652454	8.35449510418271e-08	9.5808828603773e-07
Smp_117990.1	-0.280344103210278	-2.23564993569089	-6.60364413288435	-7.02485840263535	6.25781613331178	8.60052935613515e-08	9.85449398260542e-07
Smp_017860.1	-0.603538611059693	1.51080441373493	6.00269442821139	5.63950266609104	3.18159527666453	8.69274761860946e-08	9.95154169417626e-07
Smp_096830.1	-1.12684931781386	-4.58073462190224	-7.612768478439	-5.8943962545296	2.07076740150022	8.83001867452772e-08	1.00999539445722e-06
Smp_180600.1	-0.469533232938559	1.55436997716255	6.09325866003115	4.65541385390473	6.80363424744889	9.11189113155441e-08	1.03961939087999e-06
Smp_163930.1	2.02757670943749	4.50611765512804	7.89806029245147	5.87436344500805	4.68336122273548	9.11257740230308e-08	1.03961939087999e-06
Smp_196000.1	-0.33044372067364	-2.00350799700226	-8.40074217956373	-5.93167650942301	3.76367204697551	9.15602458829499e-08	1.04228530792879e-06
Smp_172510.2	9.12417011302429	10.7715290851754	11.4511636951274	12.3335938320529	4.73149821052459	9.15654910110529e-08	1.04228530792879e-06
Smp_126250.1	-2.91567314931513	-3.05758836625574	3.55645584293695	3.61182015535311	2.13331994203965	9.1595724128849e-08	1.04228530792879e-06
Smp_126430.1	-0.228706486617532	-4.09210985630037	2.42420667178176	4.77279067838784	0.759197605046383	9.17631708793699e-08	1.04329364554775e-06
SmLINC01002-IBu	3.8251091865126	5.68890692272641	-2.26593881420688	-2.26593881420688	0.0652780124060722	9.31574007025345e-08	1.05823608660716e-06
Smp_211310.1	-2.91452320217352	0.394530154438746	4.98017051099265	2.88223036714738	4.33266458370665	9.3799279828612e-08	1.06418750792998e-06
Smp_147320.1	0.630921875301602	-4.89192237333322	1.01067297856704	4.47189669473513	1.16730177796503	9.38421355413549e-08	1.06418750792998e-06
Smp_162370.1	-1.45903002047921	-4.56101458987255	-9.04856959785012	-5.930177759232	1.08169665179179	9.4278418597647e-08	1.06821968469286e-06
SmLINC02117-IBu	-4.43611807949725	-0.465066748279367	1.87695983419988	4.79769668074136	1.04406985451923	9.52148441787138e-08	1.07790696994106e-06
SmLINC06566-IBu	4.56219582558639	0.428728663353749	-3.97499468645559	-1.5949395905847	0.264554223668902	9.63191742254792e-08	1.08947688179486e-06
Smp_024500.4	-4.37335396074962	-0.303329780344692	3.91136701440505	3.91025238387462	3.97557683353886	9.6555046910005e-08	1.09121220393425e-06
Smp_164170.1	0.215302381720955	-6.1464006274327	-4.30486891231652	-5.1363105808287	5.70639754036371	9.68881020483476e-08	1.09404193046743e-06
Smp_159640.1	-1.8349809553525	3.78714159864921	6.77797071552087	6.81318776416203	1.24443058012236	9.78876692440919e-08	1.10438654286131e-06
Smp_202120.1	-0.666761948599246	7.33609676929072	6.40101227103535	5.50127299737014	2.74566852268651	1.00717024796438e-07	1.13533995413633e-06
Smp_133430.1	0.766474172928327	0.645931863352895	6.00635661488345	6.31589631459175	1.44148556565307	1.01425594902939e-07	1.14235431740043e-06
SmLINC04869-IBu	-0.412446666052893	-0.130757890912643	-8.66660729419789	-8.66660729419789	1.5746860259744	1.01745802944735e-07	1.14498635728795e-06
Smp_157310.1	-3.02767174236395	-6.78901139902768	-4.07359045588252	-5.91608430864467	6.99768714112012	1.02994736452485e-07	1.15805636551588e-06
Smp_079220.1	-2.48072463304412	-4.55322524727149	-6.52011838404542	-5.99548160467182	10.5722748920595	1.03434773134983e-07	1.16201679768113e-06
Smp_204770.1	-2.64858969910449	-6.46714528563221	-5.44962113909318	-5.13166490081748	11.1575087243358	1.04237671847003e-07	1.17004355320037e-06
Smp_149750.1	1.75995932101377	-0.102168685396214	-5.34600620769378	-5.55955830599809	4.92800813295683	1.05404016479083e-07	1.18213284244423e-06
Smp_102390.1	-0.0520597919142608	-1.93921759286245	5.84901078995743	4.92683041340783	0.112925959638402	1.05878973131606e-07	1.18645413245019e-06
Smp_163630.2	1.86383395238941	-8.94663152512546	1.06337026299339	-2.07447286138144	3.16147554008776	1.08122039859604e-07	1.21056436167682e-06
SmLINC05892-IBu	0.742945736756886	3.06742494426594	6.56425184176318	6.4635764576073	6.59716034079999	1.09116807735774e-07	1.22066934368152e-06
SmLINC03819-IBu	-0.467749224978486	-1.80345111370814	-3.33977633646372	-12.2223541460896	4.70659333060241	1.10085705120101e-07	1.23046809253329e-06
Smp_071380.3	11.0725382329893	11.5508340903488	12.9840049984657	12.1790091488066	5.52903524555466	1.10302449300377e-07	1.23185030720775e-06
SmLINC02619-IBu	0.939375858486109	-1.12977945499058	-9.65529700537776	-4.32339785968909	2.85501616822081	1.1055745326648e-07	1.23365711343052e-06
Smp_158750.1	2.85057443483653	3.23129649324966	3.32573549124894	7.5205608224617	2.27426066013223	1.11526556298387e-07	1.24342244823323e-06
Smp_062070.1	9.47524790092578	10.9778085577149	6.18603953672598	8.7928892377395	3.09790666763603	1.1289136537416e-07	1.25652172360104e-06
Smp_154220.1	2.69088292817272	2.19680147590001	8.26396946027009	6.12419123354199	0.257227057111689	1.13981750524589e-07	1.26759200541379e-06
SmLINC04539-IBu	0	2.19680147590001	7.6950355268336	6.33285021614308	-0.0733238252137441	1.14742382057669e-07	1.27497958367019e-06
Smp_131500.1	1.11453248475987	1.77819808425889	4.1230939733553	6.64240544980981	6.88766553737956	1.17978632663759e-07	1.30983995358405e-06
Smp_184860.1	2.74680677514067	-0.827571679645941	-5.81901865003238	-5.81901865003238	0.438095144786775	1.18187996922015e-07	1.31106450231848e-06
Smp_204650.1	7.45732799385554	2.61743378838685	0	2.29027314072995	-0.634381146431036	1.18984849289804e-07	1.31879857244662e-06
Smp_167430.1	1.76288773209038	1.14341759277932	6.38947987878837	6.41260802599541	2.74074762639206	1.19520432109262e-07	1.32362627492383e-06
Smp_061100.1	-0.368795599071733	-0.274603447076443	5.2109107434027	5.08468979994637	3.65590598814311	1.20696511213109e-07	1.33553313494506e-06
SmLINC05301-IBu	3.47042491738141	8.11076312879348	4.71051163675632	0.613716785221735	0.0582271069036505	1.22011786441038e-07	1.34895904908997e-06
SmLINC00649-IBu	0.570549872043914	-1.96265910631477	5.34295486383108	3.5208804045771	2.90640479989352	1.22145707762956e-07	1.3493124345033e-06
Smp_028670.2	-2.68645933228965	-3.50200023385355	3.60554439071681	0.631365063140446	2.67547894039451	1.23712423873994e-07	1.36547974774682e-06
SmLINC00171-IBu	-0.595566303736974	-5.2713020994035	3.90354359925451	3.47581885824656	1.57210623860968	1.24907889403345e-07	1.37752584030323e-06
Smp_156150.1	-0.133040813033809	0.622314604524977	5.9220886552844	4.02907339607325	4.74670958552347	1.25012956415779e-07	1.37753660716604e-06
SmLINC01052-IBu	7.12300590742776	3.90418964302434	9.05691094258526	9.05842939114316	3.20493463463375	1.2622390347283e-07	1.38972307700452e-06
Smp_016200.4	8.17385636883873	10.7591352032515	8.97604480525175	11.5981056624927	3.87188712314995	1.26984675926666e-07	1.39693699186492e-06
SmLINC04606-IBu	-0.482138372847767	-2.83494492076352	-5.66314567890618	-8.00244707850468	4.04712478805226	1.27136481475532e-07	1.3973347033941e-06
SmLINC03566-IBu	0	0	6.58853186440692	6.74414444275909	-0.473417500754032	1.272320022359e-07	1.3973347033941e-06
Smp_152990.1	3.96780657024385	6.5423908662704	9.43705515744763	9.22891079092898	1.92438748053696	1.2749931493406e-07	1.39910939787508e-06
Smp_124520.1	2.25264139036989	5.96020872291817	7.84908307714944	7.62610651469173	7.18245153913903	1.28774357564769e-07	1.41076146358622e-06
Smp_036010.1	-0.218435476647023	1.12686192489929	4.52548062744898	5.98430170836091	6.41138711817241	1.29366791108317e-07	1.41607949836846e-06
Smp_199470.1	-0.596439718698155	-3.42226683150372	-6.2693583103188	-6.59364962588797	9.99754185805438	1.29766495635697e-07	1.41832534356208e-06
SmLINC03289-IBu	-4.4468554137843	-4.49261954757831	-1.35000898460402	3.18154161489676	-0.329732953499177	1.29786307318549e-07	1.41832534356208e-06
Smp_125770.1	12.1156815280503	11.2715307416371	12.5779244365831	12.8363280024226	5.71332132690863	1.31196768493132e-07	1.43255613385983e-06
Smp_187070.1	5.70290991348684	4.34285537721225	9.5664337778859	8.27478721310929	1.63929201712474	1.31363247055003e-07	1.43315580749818e-06
Smp_159130.1	0.251692505871313	-4.61691577807442	-5.63127425759583	-8.00792868094979	0.729421426465204	1.31468274920869e-07	1.43315580749818e-06
SmLINC04957-IBu	-2.62815511518689	-5.90071768890092	-3.92307144050452	-7.44518438772143	2.96942618544854	1.32039561543038e-07	1.43819881272474e-06
Smp_200480.1	1.75640560626704	-1.49650660957497	-6.94088004009143	-6.94088004009143	0.735036980609555	1.3254059843016e-07	1.44246897995456e-06
SmLINC05178-IBu	3.85177671578688	-0.0802467369291227	-1.72120151918738	-5.31935153536677	0.893266020722249	1.32733594134848e-07	1.44338240327081e-06
Smp_156960.2	0.114647042196057	1.32605159376692	6.16643479970013	4.274259105245	7.83046415335744	1.33142189598363e-07	1.4466368942075e-06
SmLINC04000-IBu	-2.27238703644068	0.996018206697024	-3.80051599445884	-9.55305273332516	2.71026485552303	1.3353573714898e-07	1.44972267877736e-06
SmLINC03443-IBu	2.8510060465026	1.6701801319821	-0.401466998540577	-9.21288675507737	4.22495694944156	1.35574256485251e-07	1.47064730354575e-06
SmLINC02111-IBu	-3.3203658250889	-1.19246285401729	-3.3203658250889	4.13749681949554	-0.56421142257943	1.35802739948318e-07	1.47191929604917e-06
Smp_063330.1	0.855681532752415	2.04533175225292	5.71646150459264	6.4931448936315	8.69485454452899	1.36237221581997e-07	1.47542012309014e-06
Smp_149580.1	-0.539799516496323	4.61835918518667	6.59512498257282	7.02907885849251	2.53603889263067	1.37059573534171e-07	1.48311234354147e-06
Smp_147730.1	4.85336771086639	6.68768906042592	8.73332130853344	9.04421274182725	6.57755401164753	1.380841911182e-07	1.49297890952472e-06
SmLINC01439-IBu	7.50440334739877	5.02742281096436	-0.0102777732739315	-0.0102777732739315	-0.458934077573876	1.4643071988083e-07	1.58192991583911e-06
Smp_185560.1	0.070718218650453	-2.33240656425914	-8.32753088967745	-8.32753088967745	1.01989323224946	1.4725859064159e-07	1.5895760102372e-06
Smp_062070.2	-1.6877063743847	2.58802265528527	5.15510094890505	5.63754729057422	7.56038300361638	1.4862595883753e-07	1.60302847535116e-06
SmLINC04074-IBu	7.29019050150977	6.66552931062507	0	0	-0.228518842351738	1.50043737389031e-07	1.61700229691078e-06
Smp_159920.1	1.39453591368329	1.19540641453061	3.9629192857951	6.50366438981262	5.63637633749288	1.51507308103709e-07	1.63144647310374e-06
Smp_083340.1	-1.27818112773884	-1.69429977213517	-7.43146385001899	-6.68441998526002	5.76383437453223	1.52440374706682e-07	1.6401592836327e-06
Smp_199910.1	-4.6996727554762	-0.287524565921394	4.44191469932023	3.98702640109898	1.49912765695836	1.53996273253799e-07	1.65555376136538e-06
Smp_164000.1	-0.875644548387872	-1.52827805405695	-6.99322238980779	-6.94495491449024	6.72905297938283	1.54868401513132e-07	1.66357826755259e-06
Smp_152630.1	2.23130112160048	0.985516180344257	6.68729021007473	5.62308070392142	4.69391113884961	1.55075118685713e-07	1.66444778644503e-06
SmLINC01503-IBu	5.06251774884864	9.004016800522	7.01083607715065	2.64693429916173	0.986892641869711	1.56450279564567e-07	1.67784683934966e-06
Smp_202230.1	5.69616103434274	2.03442002486742	-1.93921759286245	-1.93921759286245	-0.42498439551564	1.58799671871317e-07	1.70166385226317e-06
Smp_028670.1	-0.97363901710625	-1.58969286001134	4.71192353670557	3.70903997259157	6.70674275687925	1.59184740088734e-07	1.70441007308601e-06
Smp_128460.1	-2.13537867363232	0.356221068786433	4.85462788925745	0.934937490436424	3.12635550095536	1.61347419286339e-07	1.7261695609017e-06
SmLINC00369-IBu	1.32899606456446	0.407726271579488	6.04453068853449	6.28667802604197	1.37239809578798	1.62070328158429e-07	1.73250300714753e-06
SmLINC04705-IBu	-0.447466037815195	-1.73485047619312	-4.94575799053834	-10.6878076668661	3.16019158043438	1.70132955379749e-07	1.81615558733542e-06
Smp_080620.1	1.60370131178127	4.21790841759962	7.46516400982201	6.25031344830784	6.00053159155785	1.70170237894508e-07	1.81615558733542e-06
Smp_169260.1	3.65349559831041	3.77677136281112	7.7329261539824	7.48904749122567	7.87941505385038	1.70379871978113e-07	1.81692765975692e-06
Smp_046800.1	-1.57884034762717	0.773920662914238	5.01839553928698	4.81940131160714	6.83135659501974	1.72301802904898e-07	1.83594368731355e-06
Smp_003610.2	2.58731211820086	2.54350520017399	6.59052641176503	7.15210635415224	5.50146461288205	1.72511790127118e-07	1.83670235763659e-06
Smp_070360.1	-5.70555044235375	-3.47440453873643	-0.680288043953626	2.98686815445797	0.566929958394134	1.73507749252928e-07	1.84582118457656e-06
Smp_150350.1	-0.0099084366137462	1.37091534334402	5.525458498667	5.76477978283687	5.73526771073614	1.75731922374284e-07	1.86798093229018e-06
Smp_158450.1	12.5537996514703	12.7620933542503	12.5688870848005	12.4223678412042	5.98255187605224	1.76125204695305e-07	1.8706588755519e-06
Smp_173050.1	-1.57170697306849	-2.58642076870338	-4.02562094526025	-11.5614086534294	3.62319409044246	1.78011655027638e-07	1.88917902376565e-06
SmLINC01384-IBu	1.56588319517381	-0.555752006726333	-5.73300940310828	-5.73200504594269	3.13277659035562	1.78249404667182e-07	1.89018639532491e-06
SmLINC05406-IBu	0.503372820410366	1.0747230089562	5.3196201558493	6.74650223135857	1.0151515634024	1.79618560923408e-07	1.90318017234618e-06
Smp_193650.1	2.01572579428742	1.40635195761676	-6.66253627361223	-6.66253627361223	1.14255033010469	1.80446532438089e-07	1.91042352822854e-06
Smp_079770.2	-0.104907800393825	3.03423550317085	4.81848062165612	6.51983678427526	7.80855335970544	1.84886547926372e-07	1.95274427394861e-06
SmLINC06117-IBu	0.503507784982113	-1.42580036077858	-6.0349717414009	-9.04450468626899	1.9779163306721	1.86021390560657e-07	1.96316354280681e-06
SmLINC00058-IBu	-0.023397225945911	-3.91253114457295	-7.77115561705385	-7.77115561705385	0.409747797551718	1.8952102284577e-07	1.99850296122782e-06
Smp_064460.1	-0.936188830554147	-2.82733320493199	-1.18257638920668	3.70988997751606	5.09330649055143	1.94671008405643e-07	2.04954345683396e-06
SmLINC06389-IBu	0	3.37814132700662	6.93580018765777	7.84784556689025	0.172523710702376	1.96688828521493e-07	2.06842993355404e-06
Smp_140230.1	1.13691090530203	1.6545110599836	5.65339089501708	6.44104949729502	4.65654481644289	1.96777488767156e-07	2.06842993355404e-06
Smp_061940.1	-2.48041806320215	-6.54334085338889	-5.15515483815863	-5.02971170797267	9.88450668863488	1.97056933939911e-07	2.06972338393713e-06
SmLINC00027-IBu	5.32348835080962	2.59626898302001	-2.64505968657073	-2.64505968657073	-0.156075306232379	1.97675997522505e-07	2.07457902554546e-06
Smp_143590.1	2.35128095828164	2.75581753730735	7.37370892438282	5.76241757562596	3.76824320518133	2.00549479720904e-07	2.10306799891161e-06
Smp_202640.1	2.76135746618276	3.54274140726689	7.14401224192622	7.31038963913799	6.74501080979097	2.02482283631838e-07	2.1216552189895e-06
SmLINC03730-IBu	0	0	6.60662753745585	6.55202912415069	-0.541029417362698	2.03430966507792e-07	2.12990934395895e-06
SmLINC02528-IBu	0	0	5.94127810972482	6.95005023179236	-0.584409098556787	2.0378942031848e-07	2.13103011220575e-06
Smp_005710.1	-1.19695652567495	0.368099555250587	5.40453368604777	1.97691678999185	1.70436001225163	2.03860066650482e-07	2.13103011220575e-06
SmLINC06127-IBu	-0.260238261591079	-2.80353215219757	-6.32402359221028	-7.24075487857877	2.79894210078603	2.04158442074048e-07	2.13246473749641e-06
Smp_097640.1	-0.409308053342676	-0.392783964226082	5.39256320214878	3.7340044939585	4.33056639673112	2.11102449008896e-07	2.20152073300531e-06
Smp_123780.1	0.627090517200618	0.703155461258461	6.12353120551824	4.24535203336765	3.61558772470179	2.12265600671585e-07	2.21190784195886e-06
Smp_043390.1	0.684528942409937	0.510907859051322	4.0417465522204	6.00441841815034	8.07430743573011	2.12540020051783e-07	2.2130248822701e-06
SmLINC00133-IBu	0.410190227083618	-1.72053770849439	-5.79012170292174	-6.76011261603909	5.3824465476956	2.15439288657354e-07	2.24144932868822e-06
SmLINC00298-IBu	-1.03366502837905	-2.32555326128963	-8.70322849025103	-8.70322849025103	0.991013614455537	2.15813501474462e-07	2.24357885193482e-06
Smp_124160.1	3.59903778819297	6.06672036160364	7.89443127168459	9.44480321463914	1.48330639843609	2.18019687936922e-07	2.26473512571211e-06
Smp_085010.1	1.30963704213603	2.01203006924102	4.43007605910403	6.67700296944205	8.03194433615747	2.2119780898722e-07	2.29594651304853e-06
Smp_038410.1	2.96045403708007	4.19297616635355	7.00076106807006	7.80114747270915	6.17920580089127	2.26330167287117e-07	2.34553910248841e-06
Smp_125830.1	3.00455282232206	3.31563406722434	-4.80000494789006	-4.80000494789006	0.66605839902845	2.35332490345049e-07	2.43501968508709e-06
SmLINC02038-IBu	-0.528542059077075	-1.85313680578327	-8.62092513977327	-8.62092513977327	1.10621114771794	2.36868942307875e-07	2.44900279883001e-06
Smp_193400.1	-0.741160794644721	-0.741160794644721	6.38853958724556	4.07816013558404	-0.655878532102636	2.37297124710814e-07	2.4515145577072e-06
Smp_146920.1	0.993720040325568	1.37576240713913	-7.20765531525064	-7.20765531525064	1.22416271105852	2.39558945548955e-07	2.47158182380701e-06
SmLINC03769-IBu	-1.05485599391141	-2.9438814572141	-6.89966156530894	-9.10925766760441	1.30100072732355	2.39613078430134e-07	2.47158182380701e-06
Smp_003440.1	-0.118439446311478	2.35464758598833	6.31763245839122	4.63023561797571	5.23627240478328	2.40191072905942e-07	2.47561422027822e-06
Smp_150970.1	-9.47646467471986	1.16173165751827	2.59118619267077	2.44100939834025	4.76298402405118	2.41491789682104e-07	2.48708353669491e-06
Smp_138010.1	2.43118607398837	3.97779166466272	6.67640468059157	7.62781444382888	4.49101218371888	2.4227564365023e-07	2.49321607159187e-06
SmLINC05253-IBu	2.99982289139615	4.04902495708737	8.69779299726465	6.55361807362239	0.650416725896	2.46842909994846e-07	2.53824325631064e-06
Smp_123220.1	0	1.4360486172343	6.66360416830608	7.13049315489984	-0.285180163615405	2.4721089093739e-07	2.54005351759737e-06
Smp_049230.1	-2.32594117795387	-9.18318009903006	-1.58988586515354	-4.77606754283292	3.38607172195933	2.47894318412849e-07	2.54509961976388e-06
SmLINC02667-IBu	0	3.36701858553725	4.58647307932231	7.79939181681629	-0.239291815423265	2.50833600119411e-07	2.5732805147134e-06
Smp_111710.1	0.650101804920419	-0.0875110762067323	-5.04913269032646	-9.36415447922132	2.62445643317544	2.52574593938956e-07	2.58913414112172e-06
Smp_073610.1	0.271934085762738	-9.97394021084136	-2.48620831745668	0.795333003473069	3.4338038798096	2.54420661832534e-07	2.60603950363139e-06
Smp_031180.1	4.01583442325056	8.75143441141291	7.652116848408	5.72653017348534	3.9767143151355	2.57594923927199e-07	2.63651293368333e-06
SmLINC01066-IBu	0.764260644265269	1.52766131560028	6.33123636678037	5.3903316591505	3.20669335179071	2.60592453807707e-07	2.66307377119011e-06
Smp_021790.2	-3.20677446808117	-1.5605317749732	2.95615145708731	3.87522081721397	4.66704438792064	2.61706147610506e-07	2.67239132521407e-06
SmLINC02784-IBu	-6.21471156038753	-1.07263655826568	0.462934180714932	3.57487588810764	1.58569728371693	2.63533391032785e-07	2.68897524820962e-06
Smp_162850.1	-0.181026018293198	-0.961199163614955	-6.10083453027026	-7.13198103321131	6.46773767389874	2.64314124038258e-07	2.69486372690471e-06
Smp_175300.1	6.82203363182448	9.29872218810007	5.85424373878496	5.56841525164967	4.18311561536422	2.66223008959979e-07	2.71223656703338e-06
Smp_178890.1	0.369093640837736	-2.6729542412116	-7.83124138964477	-7.83124138964477	0.691254239349375	2.66901668351809e-07	2.71705898382142e-06
Smp_063520.1	3.75495318633428	2.976694540977	5.08553434176524	8.02416340786216	1.72500796008715	2.68139896636097e-07	2.72756602004774e-06
Smp_094680.1	1.98727050543454	-4.03771977450353	-4.17107003550886	-3.96907847584196	0.94649695744918	2.69329194200911e-07	2.73755956686241e-06
SmLINC06730-IBu	1.29784290321685	-3.17218666717346	5.31810130483718	2.53240670892867	0.413280421786477	2.75211118267257e-07	2.79519872536368e-06
Smp_028370.1	-2.22734981362681	-2.22734981362681	5.19393215408047	3.61651519250815	-0.316285596997686	2.778637497736e-07	2.81997612308575e-06
Smp_027990.1	1.00602529804274	2.03757869292213	-4.13612712568521	-5.46388184488471	5.23653848689854	2.80902425408748e-07	2.84863041981561e-06
SmLINC02122-IBu	0.120332920965444	0.47114696540013	-7.99332339059783	-7.99332339059783	1.31215677614049	2.82123737873345e-07	2.85882507428472e-06
Smp_202670.1	2.19285133913995	-3.90338791921773	-5.33943653645203	-5.33943653645203	-0.429270574985777	2.93970170630401e-07	2.976588552504e-06
Smp_148110.1	1.60667727305993	3.38134838980911	-2.9864781582619	-3.24643265506235	6.37706932399073	3.01039888227739e-07	3.04584241651827e-06
SmLINC06933-IBu	0.372556916273619	0.863373040216852	4.55782381797558	5.92558684249949	6.49482378173117	3.05785729849829e-07	3.09149606480721e-06
Smp_067500.1	4.11765458709219	5.35352204808252	8.65068373491649	6.66565229243952	4.29773368146467	3.06487940057122e-07	3.09623007535569e-06
Smp_212430.1	1.72744578032491	5.101227337116	5.71739963250179	7.78212274036752	3.58413735175484	3.07663569911944e-07	3.10573583845512e-06
Smp_074710.1	-1.43020116896668	-2.06366135286327	-1.85680639759778	3.5684745355496	4.18417018082524	3.09242966201143e-07	3.11929985876976e-06
SmLINC05513-IBu	3.89224360239333	-0.548632730307228	-2.27714281596987	-2.77907742098226	0.759268702135145	3.12846565956012e-07	3.15084585529822e-06
SmLINC05315-IBu	-7.57691624522647	-3.20796113964496	2.23550454078301	-0.473200452321827	1.77006668053937	3.14993575379673e-07	3.17005701640654e-06
Smp_148800.1	-3.26649389402806	-5.77326062086884	-5.61628153268448	-4.70747539724874	8.41283884927921	3.1675512258208e-07	3.1853626840815e-06
SmLINC01518-IBu	-0.772146991592986	-3.61656430160164	-3.77681833001662	-10.5155487196761	2.75152515396413	3.19994471317975e-07	3.21549493805777e-06
SmLINC07001-IBu	-1.21214292792404	-2.11215293053794	-6.65924846405045	-6.9717014059016	5.05988116101989	3.33415784004284e-07	3.34781827428884e-06
Smp_084400.4	-2.64014665175989	-4.06010536912982	-5.30018021624284	-7.16015633840975	3.64224145819505	3.38135861164428e-07	3.39263835227448e-06
Smp_175190.1	-3.40264860595352	-5.32393598012838	-6.00043239261705	-5.17444059093266	2.07361843107996	3.38640340278841e-07	3.39512595700772e-06
Smp_208030.1	0.194022663181719	3.68148890315331	6.60529234864293	5.55013782974787	8.09476863969946	3.3967258031569e-07	3.40289699310964e-06
Smp_074200.1	-1.40562991558639	-4.07562584489856	-6.05463848175923	-6.98959424471748	2.30425215684672	3.4088665691924e-07	3.41247656404631e-06
Smp_162770.1	1.21575266127822	1.20065355375588	4.18215045535287	6.29817726888294	9.73666875413186	3.56761340943282e-07	3.56869205294285e-06
SmLINC04054-IBu	0.174269325837741	-0.600865712299961	5.38315417675787	2.72393977862657	3.06813662196417	3.58989537401104e-07	3.58826853320711e-06
SmLINC00007-IBu	2.71134481419087	2.19810574298638	5.12322907090822	7.33242511911023	2.08949618514867	3.60738378355575e-07	3.60302769747749e-06
Smp_150780.1	-7.71928948163826	-2.20234459611904	2.44365048678127	1.91502588754647	2.55125605053974	3.63502141747628e-07	3.62789392450084e-06
Smp_154050.1	0.354937588559757	-0.275393788583353	5.3029588082263	5.00377670190006	3.4024512954276	3.63788633572081e-07	3.62801716404892e-06
Smp_149710.1	0.47175793261963	-1.25363961116522	5.44921693115107	5.39192533509511	0.78069536046001	3.72243239547249e-07	3.70953842783757e-06
Smp_074610.1	-0.172068083647721	-3.08101899250531	-8.533412694235	-6.22298204001918	1.06370269635848	3.77065448226126e-07	3.754766096181e-06
SmLINC01418-IBu	-0.00660524914656486	-1.31474291359856	-2.71825968630597	-11.7619770546913	4.51877623050674	3.85179291345949e-07	3.83267875313706e-06
SmLINC05607-IBu	0	3.28095599816368	6.42836750144064	7.76219495236288	-0.00645777671844915	3.88015947137231e-07	3.85510739070128e-06
Smp_124830.1	-0.283545220915282	-9.93268012355427	-2.55856459694667	-3.33022800042031	2.43508309706333	3.886657706765e-07	3.85866677354299e-06
Smp_068700.1	5.15084319157204	3.83114696065337	7.70866891740349	9.05446985525631	1.14225371769508	3.93820678122847e-07	3.90691368386639e-06
Smp_183570.1	0.44335310788815	-6.32241010509892	-6.32241010509892	-6.32241010509892	-0.573941629110681	3.94141668434829e-07	3.90716916858916e-06
Smp_900080.1	-5.08558805943153	-4.94023758968808	1.37956522764444	1.33589103296965	8.94852300708794	3.94706191322875e-07	3.90983662871776e-06
Smp_008610.1	0.908980358130013	0.489922373262697	3.97328645611415	5.94985352153181	7.89038109387715	3.98963032215764e-07	3.94904769509606e-06
Smp_145810.2	-1.83727721238326	-3.47866720111223	-4.75461648912944	-10.0812012007942	2.04155438781008	4.01878526591696e-07	3.97493305001084e-06
SmLINC05989-IBu	-1.59634063582876	-3.64299042157296	-6.05400865856451	-6.59187140249095	5.6595886618507	4.06611728447734e-07	4.01874504426983e-06
SmLINC00787-IBu	1.80711668479808	-4.7212867170702	-2.61857303425593	-3.96792345879332	2.55328191609254	4.08709243400853e-07	4.03441202040806e-06
Smp_149550.1	3.83807292578116	4.30867729592772	8.00872717555377	7.80222734039233	3.32919613808912	4.08806598108448e-07	4.03441202040806e-06
SmLINC02312-IBu	3.5425425526603	1.94541635600515	6.13589312115448	8.13941868987749	0.169960072562658	4.09994161077471e-07	4.04311678666114e-06
SmLINC01500-IBu	3.34525919564589	8.25913594402079	8.62007793806016	7.91379097419616	3.80668016754951	4.10840841881231e-07	4.04844951709323e-06
Smp_136920.1	1.82141564372905	4.11840375344342	6.02801171356071	7.33524882392918	5.74175679455845	4.1218534500168e-07	4.0586762319585e-06
Smp_162290.1	-0.236154419542827	1.65623260746182	5.99436043858124	3.95249330716424	3.59607643772992	4.14326387524879e-07	4.07672521375781e-06
Smp_181440.1	6.14988212233676	0	7.84081932945673	7.34057257236422	0.456980235347737	4.20382373891807e-07	4.1301709993201e-06
SmLINC05330-IBu	-5.22299034045156	0.606272001258611	3.99456761081256	4.2414757781262	1.92321213767693	4.20760203899164e-07	4.13081642314654e-06
Smp_152910.1	-3.44625014031486	-2.76634721401045	-1.50464609382621	2.86070592498501	4.19243749651178	4.21897481525577e-07	4.13891124574462e-06
Smp_174490.1	1.42169712860913	2.17804513003153	6.1654402555103	6.2464065734748	8.6615281963698	4.24783145094043e-07	4.15968974574374e-06
SmLINC00037-IBu	0.382735922506456	-1.52923788863959	-5.66398402344281	-6.88413332121879	4.01304521157805	4.24817745375487e-07	4.15968974574374e-06
Smp_156760.1	-1.15445719085345	-4.99322112254725	-4.27801736026756	1.95351263102682	3.28857998033514	4.24958480901129e-07	4.15968974574374e-06
Smp_099160.2	-1.87958563161822	-2.30353115447403	-5.96369846880253	-7.41865004545397	6.23325553441274	4.26927064985261e-07	4.17587049372871e-06
SmLINC02710-IBu	5.03874739060965	7.39981477928572	10.0373789505375	8.68096573106426	2.16534009206881	4.36295512932217e-07	4.26435363230795e-06
SmLINC06076-IBu	0	0	1.47459661130063	6.53241444207628	-1.20183907652408	4.36847281217261e-07	4.2665955126415e-06
Smp_038530.1	-2.20467424682955	-4.62552106835859	-4.98964311763697	-6.68608461806959	9.06795658673003	4.39291882957622e-07	4.28730735918966e-06
Smp_093790.1	2.46314148005533	6.22776147923875	-0.908810467716301	5.5157817558211	1.54562423433709	4.41735714278418e-07	4.30798116636741e-06
SmLINC01938-IBu	0.247804324682447	0.433207047423702	5.38303109012758	5.31273577922309	2.89588022003161	4.42675696163626e-07	4.31396919221607e-06
SmLINC04860-IBu	2.10594591760665	2.88845816220496	4.11637932400848	-7.04215594580924	3.37643757254076	4.45462373461992e-07	4.33793160441207e-06
Smp_040680.1	-0.0296336099643502	1.07722951429417	5.43430268914261	5.31224056397401	5.91183936783149	4.46846106022275e-07	4.34632940622217e-06
Smp_154680.1	1.51514354371071	0.693914203296274	5.90351893216093	5.86988410762164	2.90837259584782	4.46981586963002e-07	4.34632940622217e-06
Smp_042160.2	-1.15037568935973	-4.9681962787534	-5.11162963352232	-6.09674805724189	11.7793075750842	4.47973903425376e-07	4.35278020406125e-06
Smp_031390.1	1.88715780094819	4.82999025782462	8.54609675762917	7.11716641501222	0.678353248944814	4.48639577074641e-07	4.35605000954203e-06
SmLINC03116-IBu	3.51610007203818	0.923970383353621	-2.09236465447115	-5.82619513620366	1.18941583677773	4.50660524392924e-07	4.37246435470379e-06
Smp_200240.1	2.5499787591525	1.93143958942941	6.77105755048347	6.03794043323449	7.59077370276944	4.52297466198318e-07	4.38513162466559e-06
Smp_202930.1	-2.6363428292225	1.5193329914406	5.12064099814289	4.96930054109964	2.11984204199602	4.6051154497902e-07	4.46150057558737e-06
Smp_038560.3	-0.336717319292416	-1.17565391097447	-6.92934840392265	-6.48912837286391	3.86842640201012	4.62805409966089e-07	4.48044388843542e-06
SmLINC00466-IBu	-0.0391188728041212	-2.49376314604276	-5.09901371347019	-7.41992378635512	4.29613758661896	4.69144291470855e-07	4.5358443050844e-06
Smp_039590.1	4.16699893206994	3.54638900570009	7.64208736754054	7.46203706627141	4.92275671582125	4.69213454258768e-07	4.5358443050844e-06
Smp_099670.1	-3.5135431659033	-4.1976839129941	-5.26830563559832	-6.78644269499512	2.19311343243948	4.72060197120729e-07	4.55670652713036e-06
Smp_084940.2	10.3478608978622	11.9801127762231	9.66706179103619	9.9254344134398	4.21251786328941	4.7458349665094e-07	4.57772448591731e-06
Smp_074390.1	0.427835144141667	2.20205519481895	4.70544930939984	6.33793303219809	4.8429601821834	4.79033724264754e-07	4.61392453196489e-06
Smp_081900.2	1.97842370502118	2.83499662536546	5.94874139695211	6.918967159049	8.38679604037658	4.80992444143081e-07	4.62942109511966e-06
Smp_177380.1	7.51151862951408	1.65357469637195	4.19052770899172	0.67968625650292	-0.586084014145285	4.8400602559099e-07	4.65504051066219e-06
Smp_040720.3	8.84717213749407	10.9347527778019	11.6642227551651	10.7833779936986	4.26885618786217	4.89178160871134e-07	4.69795629968692e-06
SmLINC04350-IBu	0.225479480929669	-2.22734981362681	5.44174461006064	5.01549919709088	0.208925522125312	4.89812205550957e-07	4.70063432071165e-06
Smp_064590.1	-0.474358219395199	-1.22815654583291	-6.85141416321479	-6.2108707602713	7.27740284796042	5.05131742657306e-07	4.84414020458463e-06
Smp_157140.1	9.07440916838718	10.0773793061762	10.8402903205456	11.7686947045055	4.17163582708639	5.06176710708118e-07	4.85064633563449e-06
Smp_130790.1	8.99352984931256	8.69175257136361	10.9977234436615	11.2325651419933	3.80633003906443	5.07817840747362e-07	4.8628518845518e-06
Smp_173660.1	-1.2594916584225	0.0401003436863462	4.14357830695891	4.91605132552682	4.97022552219276	5.086852576374e-07	4.86763608067488e-06
SmLINC06555-IBu	-2.92156446630859	-1.85261145870459	-8.42125530099305	-8.42125530099305	0.532805178788078	5.09606915476355e-07	4.86941366022677e-06
Smp_134800.1	2.93469956554526	6.27029905085645	8.03952046272902	7.40843545334705	5.77956196380521	5.13753233227479e-07	4.90549082866699e-06
Smp_018510.1	-0.952424756892241	-2.76660457405998	-7.05654101436086	-6.82231923758944	2.21402804024093	5.19433812387576e-07	4.9561550635452e-06
SmLINC01430-IBu	0	3.1714897176187	6.17242221276067	7.68859952785089	-0.104280505298669	5.22828038979901e-07	4.98494687886168e-06
Smp_170780.1	1.33780404964048	3.45588914666484	6.78184563996095	6.74993195399461	2.47412413454816	5.24504748239774e-07	4.99733321685037e-06
Smp_040720.2	-1.43404722699716	-10.8632620216883	0.385015139650482	-0.499721170031314	4.03571702327797	5.28463762245591e-07	5.03143124428644e-06
Smp_198950.1	-0.980645422906549	-2.10926634486644	-5.57918788573554	-7.76587538145593	4.88249689423127	5.33910823339209e-07	5.07963755289079e-06
Smp_205080.1	-1.3382015418061	-0.972413746510691	-6.34519389528487	-7.04629057289195	5.35436794061607	5.37154749947576e-07	5.10682899483206e-06
SmLINC02630-IBu	-0.860382615302956	-1.66862425910604	-4.03620043866749	-11.0903148092428	3.45724606802294	5.44108826116559e-07	5.1692291491935e-06
SmLINC02347-IBu	0.417749717926753	-1.23082957991093	-5.27339512068578	-7.28055713628785	3.81767095956466	5.53487447998241e-07	5.25455730761027e-06
SmLINC05990-IBu	9.67283195330519	10.4223946003888	11.7992478761787	11.4902995281826	4.48309107970804	5.60028927370078e-07	5.31284790309363e-06
SmLINC04166-IBu	-0.328446771454546	-5.44854894767196	-5.44457038219462	-5.0734258090475	2.07864911833007	5.63189481755959e-07	5.33900401257762e-06
Smp_203400.1	1.56396707940296	0.555989773984267	-7.76097105882792	-4.6425792202098	1.7017748314175	5.64264476629029e-07	5.34536584374271e-06
Smp_203170.1	0.432055374064732	-2.9595816723323	3.21348572349515	4.50915438826055	4.67628432076195	5.80616377282465e-07	5.4924068169808e-06
SmLINC04150-IBu	0.788755434148068	-1.10803072815589	-6.88860660083187	-6.0316426389799	2.12117566217192	5.82560254566258e-07	5.50685886352133e-06
SmLINC05423-IBu	1.88715780094819	6.67861928147432	8.39169096665027	8.61233627433548	1.22846988607099	5.90523169776023e-07	5.57814677288786e-06
SmLINC02864-IBu	0.877852275413703	2.64916739801492	6.1979539425053	6.57677671962562	2.31459805277651	5.9135307824461e-07	5.58200188123336e-06
Smp_029620.1	0	0	6.49158592353948	6.20206427371816	-0.697473970923268	5.93646309963924e-07	5.59965450182649e-06
Smp_125940.1	0.267272812122743	0.872945751463393	5.78522305871244	3.44606821021698	5.03829282051052	5.97894640835087e-07	5.63571059601962e-06
Smp_032750.1	0.696025944989567	0.556562737481791	-6.01769330678093	-6.60940986693427	2.39280299517281	6.02229423184933e-07	5.66849515393271e-06
Smp_123860.1	-0.211200708144161	2.07820373809236	5.87406728319218	5.09353858735947	5.14870168654261	6.04321418677219e-07	5.68414332251195e-06
Smp_136600.1	0.0769396506888376	-2.48176343883112	-5.7701638169361	-7.33606817590833	2.26652438036419	6.11213223711838e-07	5.74488338253016e-06
SmLINC02626-IBu	8.15982433654964	9.29524136911895	3.733934116157	6.59061245489851	1.51279609884013	6.17017319400526e-07	5.79309652194603e-06
Smp_084780.1	1.56572892652749	3.88613130459135	6.94750874283282	3.49163072364729	4.15187428589065	6.1721823303188e-07	5.79309652194603e-06
Smp_142970.1	0.494221906294922	1.56011538322843	5.21493731423214	5.91725739933166	6.72378198319951	6.2500300163464e-07	5.8620054738716e-06
SmLINC03130-IBu	8.88216411200233	4.13953497624702	6.10145504745489	5.85962744460199	2.1678964750128	6.29704799492884e-07	5.90192161224421e-06
Smp_200830.1	0.516848483517789	2.30071331670108	-3.02263585615387	-5.44921147367697	11.3912029938531	6.35576556086656e-07	5.95273895488379e-06
SmLINC01122-IBu	0	0	6.36025742849478	6.32684693926611	-0.705070321992344	6.41806922652723e-07	6.00684074567619e-06
Smp_031430.1	2.82933352673066	4.72118705406917	7.32884118116552	7.43205811752077	5.0686848888093	6.48607152195377e-07	6.06191175999549e-06
SmLINC00674-IBu	-2.62790226812468	-2.93012488565678	-7.07407981644672	-6.23518587278199	2.50157751565897	6.50412927559305e-07	6.0744987179392e-06
Smp_194950.1	5.18607985709456	2.81493837526849	7.66982285023919	3.82367552186669	2.5811689204838	6.56772592639868e-07	6.12956875246546e-06
Smp_163970.1	0.293744185066293	1.9598484369372	5.80139876304596	5.55846975048245	6.22333114409515	6.57327250979712e-07	6.13042201512721e-06
SmLINC01366-IBu	-0.997076828084404	0.0106746898789266	4.64692699372069	5.16136979824649	1.71776495827118	6.59930756286195e-07	6.15036875259966e-06
SmLINC04003-IBu	-0.163107390587272	1.42293650633368	-3.63714073074881	-8.87539343999169	2.54600970821411	6.6080502252799e-07	6.15418273619664e-06
Smp_147550.1	3.01191256727299	3.62780288738224	7.38223566296394	7.31058710887718	2.45453801976412	6.69125999392352e-07	6.22729499012545e-06
Smp_124340.1	-2.62097636826724	-4.99347360279884	-7.42317008013367	-3.7573888525458	2.97167152413009	6.7289047390223e-07	6.25792869404224e-06
Smp_138390.1	3.42811136682436	3.60323853170514	5.63292004304177	7.71664866317259	4.23992074471857	6.84304212147763e-07	6.35960810643503e-06
SmLINC02325-IBu	-1.21368620044779	-1.93211932945501	-6.00564319564719	-7.20480849224452	5.79303217997547	6.88891410310673e-07	6.39774661336943e-06
SmLINC05906-IBu	0.435759310041078	-0.0176835522956731	-5.65104602249144	-6.57556715283132	3.95142086264811	6.89445065700092e-07	6.39839831660239e-06
SmLINC07008-IBu	4.06849078314484	6.76226810165265	8.59708299702607	7.74114477729812	5.07312124805456	6.90966801838354e-07	6.40802708866768e-06
SmLINC06126-IBu	0.234298142983823	-2.31669498041258	-5.95632098945423	-6.63602153865151	2.49906493511497	7.09482572163263e-07	6.57513470588839e-06
Smp_146940.1	-1.24241024670929	2.29830916263274	5.76515689985308	4.03812010999165	3.89066568684511	7.1601596965317e-07	6.63103942784469e-06
Smp_162110.1	0.897222264171416	4.66187819580214	6.89157130925247	6.75718566871136	3.22274045721671	7.25744412361968e-07	6.71174112732235e-06
Smp_105200.1	2.3799653739037	-1.01832573103351	5.20034780028079	5.56733382372603	2.68892402615446	7.34852334474793e-07	6.79122611343535e-06
Smp_099090.1	-0.356119737589923	-0.918068164619426	3.8442369669092	5.2560395127334	1.22116810848766	7.44163394103477e-07	6.86685093791032e-06
Smp_166300.1	1.366034557438	3.59467547744444	6.88972641618018	5.69882396725231	6.29106069382418	7.44592042912295e-07	6.86685093791032e-06
SmLINC06048-IBu	0.796513717365398	1.93308916116631	-4.1902700084565	-7.12238461138175	1.91173627722539	7.47435978169635e-07	6.88827836705916e-06
Smp_098340.1	-0.20246921298563	-1.61766287486491	3.80051405426418	4.67082647982291	3.78148344009656	7.48030790173726e-07	6.88896275376415e-06
Smp_194020.1	0.0550499719257213	1.48260518354358	5.06176223993539	5.74734722243511	3.79214761935194	7.49258438433965e-07	6.89547021852231e-06
Smp_099440.1	3.16814766653737	5.8623727533407	8.21548394373366	6.82561204276383	4.28820448450966	7.54240202837515e-07	6.936493984956e-06
Smp_139090.2	10.810248080271	12.0726715161428	11.5324476869828	10.7159775235216	4.79854190488701	7.61076786225846e-07	6.99450707563392e-06
Smp_020080.1	0.304138913835907	1.96759102931126	4.11587974478657	6.09434260657094	6.30816939976844	7.64657294898764e-07	7.02253618368511e-06
Smp_019200.1	-1.8349809553525	-1.8349809553525	4.96371683089955	0.475449698863317	-0.986008057047251	7.69141403322028e-07	7.05881923132019e-06
Smp_028990.2	-2.03579153076914	-4.85770264904493	-4.73351561625916	-6.76486922759251	2.96069096636717	7.76107994979122e-07	7.11781926926798e-06
Smp_052230.1	-1.19586098656858	-3.35015611610902	-5.82110617138916	-6.52666746881943	6.65623922707439	7.84195136022132e-07	7.18700722307264e-06
SmLINC01840-IBu	0.653950486648336	0.484841691875488	4.6435212261234	5.781916371585	3.07858603553516	7.86047992096287e-07	7.19900285633374e-06
Smp_159800.1	0	6.34035670788724	0	0	-1.20209854844321	7.93371328758236e-07	7.26104852336549e-06
Smp_182910.1	-1.24993633397887	-2.03250136955671	-6.37336419349137	-6.64240884543729	11.9434038057841	7.98635931478306e-07	7.30417962486794e-06
SmLINC01639-IBu	0.140302331613758	-1.17555011917752	-10.4488579852428	-3.39914017930562	3.26781878828077	8.16949651196967e-07	7.46118417392089e-06
Smp_056700.1	-0.746663696782738	-1.75842683726649	0.302608805176879	4.19090174830776	5.19251157887268	8.17494110033648e-07	7.46118417392089e-06
SmLINC05720-IBu	0.0103815131064639	-1.80724296803559	-4.98854387883115	-8.04881266315802	3.19764547393456	8.2066940743302e-07	7.4850027139687e-06
Smp_119130.1	-0.110106326094764	-2.24426003073158	-9.20028919707804	-4.94783247197022	1.79169280495236	8.22073818604514e-07	7.48749133889342e-06
SmLINC01182-IBu	3.6827524759786	2.94139987346493	-2.0000877058521	-5.02467867747839	0.995610262177114	8.24133206284221e-07	7.49745566315988e-06
Smp_158110.1	-0.612871812102557	-1.14967812187961	4.15424573485571	4.4600220228577	6.14643533632467	8.24300890879374e-07	7.49745566315988e-06
Smp_205510.1	-1.8349809553525	-1.8349809553525	4.36697765428348	5.09335020480093	-0.50929789352285	8.27063446466226e-07	7.51741596877338e-06
SmLINC06259-IBu	-3.03925954725297	2.70202776984581	4.654235611416	5.86029989917691	1.07689566991902	8.29400764736849e-07	7.53348642452125e-06
Smp_205800.1	-0.556731295919064	-2.89389121773437	-6.44593131356634	-5.86350322811347	5.02352796002234	8.32340639038359e-07	7.55500412690922e-06
Smp_021340.3	9.76010574413779	11.0586829504428	9.34622285267686	9.26164818733178	5.49703489090333	8.36919459304776e-07	7.59135854999274e-06
SmLINC00484-IBu	-0.021030348193196	2.64341167296231	6.82317317951865	5.24045387164202	0.793029476495172	8.43180325769852e-07	7.63824015077887e-06
Smp_074900.1	-2.11438663483504	-0.492864323156246	3.78990676646152	4.21767780900248	6.01721255217426	8.43242319804136e-07	7.63824015077887e-06
Smp_117130.1	-0.728208762533297	-0.0627355141354658	-8.0931160964886	-8.0931160964886	1.0070800805789	8.43973591314067e-07	7.63963509401529e-06
Smp_164730.1	-0.300119756143297	1.98659525424264	5.84100796518477	4.50818089691672	5.94096030573879	8.52280949652814e-07	7.70955986856141e-06
Smp_019750.1	2.54990242847322	-3.63126184720108	4.60692176197882	3.84853147020468	4.5956733254202	8.53940797182382e-07	7.71929816250796e-06
SmLINC04595-IBu	-0.0775907537063833	-3.24570918581232	4.53269260341086	2.75205933751401	1.208009717603	8.55458810582484e-07	7.72774191074989e-06
SmLINC04495-IBu	0	0	6.48480299819541	2.25188528842879	-1.17282637817084	8.63019235496525e-07	7.79072071116031e-06
Smp_202870.1	0	1.49937052707304	6.01224739221265	7.06695727492681	-0.492274870659921	8.63757781670405e-07	7.7920725852939e-06
Smp_187010.1	0.475195669967489	-5.64587309351861	-3.81464276373713	-4.52757207353555	3.62246725543805	8.77675846569e-07	7.90879958652043e-06
Smp_202920.1	5.55069100275324	7.58626943388596	9.86148153979885	9.37532682452045	2.29287906978102	8.781306463044e-07	7.90879958652043e-06
SmLINC00440-IBu	3.10975571117056	-2.58272715235955	5.70844793024888	4.98901145405684	0.71857945165177	8.78489904200169e-07	7.90879958652043e-06
Smp_085540.6	0.573089819986206	1.84474325596679	6.09787502987982	4.63616247492803	8.21239793645101	8.81727582519393e-07	7.93255120806366e-06
Smp_201140.1	-2.22734981362681	3.9223515693996	6.64444676167546	5.01962213145333	1.00081586370942	8.85157553263639e-07	7.95799936133899e-06
Smp_153600.1	-2.66638247521757	-5.24229699846176	-5.88667345653162	-4.89567313843823	3.14089785712143	8.90142394734518e-07	7.99738251997054e-06
Smp_015070.2	4.8090445245438	5.60512971189833	1.08632624676082	-0.650997358934619	1.80771316847822	8.97000752519998e-07	8.05353321495906e-06
Smp_139200.1	0.961265538338844	4.00751909338465	6.8932202624084	5.56760473829575	4.57665028767277	9.01352718394932e-07	8.08711991541595e-06
Smp_148030.1	2.07272737499895	1.15009138504254	6.60413047285287	4.64046808221571	1.67024903565391	9.14507122164498e-07	8.19658806931275e-06
SmLINC06239-IBu	-0.423230715004096	0.149826651832616	2.33162153514599	5.24850018637096	3.0148438026406	9.14792245607899e-07	8.19658806931275e-06
Smp_135290.1	-1.49087819660397	2.40538160032295	3.85459205589465	5.58422905775703	4.26463587282481	9.21389447896041e-07	8.25011363562666e-06
Smp_204300.1	0.368210306990294	0.177439884244694	5.14386455271962	5.0408205994098	4.36552357051868	9.26607784502667e-07	8.2856266352083e-06
Smp_201670.1	-0.739313474353313	1.64904887418308	-6.67015160093416	-6.67015160093416	0.545452484079181	9.4365769871489e-07	8.43238756569402e-06
Smp_164040.1	0.774181804461462	2.16481262746	4.05375100883432	6.32157299252027	3.78833793383018	9.44463455411857e-07	8.43389296148483e-06
Smp_149820.1	-1.15525689245784	-1.28647528038081	3.81582855216735	4.3939709446436	3.65500869984084	9.64988611920031e-07	8.61025524525206e-06
SmLINC00093-IBu	-1.11570646661082	-3.33208046631837	-5.06384978376399	-7.16519914334331	5.72736635139819	9.65514491760167e-07	8.61025524525206e-06
Smp_200110.1	1.46013323856038	2.99521378700528	3.53265701545045	6.65403047668882	3.78113462329209	9.71956791574565e-07	8.65826264893188e-06
SmLINC06801-IBu	-0.544110213248908	0.904365962001381	-0.258606604375431	5.25406478400509	0.288928059117327	9.72206309227201e-07	8.65826264893188e-06
SmLINC04385-IBu	-0.576135670405066	-4.82519710490475	-5.77046283718439	-7.80992244540202	0.214775897658307	9.76096879297697e-07	8.68706529968105e-06
SmLINC00678-IBu	0.0903602809992351	-6.75440305170381	-4.42936598410008	-6.75618230057083	-0.372851505931098	9.93964035458999e-07	8.84013443902177e-06
Smp_142020.1	-0.221709307656701	1.29810357243153	2.4461739354296	5.79334034459778	1.32608914887216	1.03330397342999e-06	9.18384471751008e-06
Smp_158290.1	0.863846291278011	1.45624812873481	6.12098513478247	4.42669097470097	3.63396681433432	1.05082729601153e-06	9.33332109759501e-06
SmLINC04557-IBu	2.23532272413683	0.885535624771475	6.46077406322729	6.23487038578049	0.806419329844771	1.05342724856417e-06	9.35013830147432e-06
Smp_152500.1	-1.2430977267184	2.2987623341854	5.53597666849567	4.46598988739671	4.53378109751221	1.05760486875949e-06	9.38092683187876e-06
Smp_059350.1	3.85535729216118	6.63754434126004	8.17758679957069	7.92340858430008	5.17019787748111	1.05858081111267e-06	9.38159962642608e-06
SmLINC04896-IBu	-1.86455937529021	-3.7517171762384	1.58432332649945	4.07543506108063	-0.129177365344804	1.05909852213092e-06	9.38159962642608e-06
Smp_027290.1	4.22309318049767	1.20020572424525	6.91412443339085	2.5312784275614	0.629413923592627	1.06034548521676e-06	9.38636264304919e-06
Smp_201320.1	-1.71366539851753	-5.69159927570211	-7.19096980277516	-7.19096980277516	-0.520436467204772	1.06363390794944e-06	9.40917856805006e-06
Smp_183020.13	-3.91132939208226	-2.91868438379698	-8.65958346065944	-5.43423219903645	0.506209247766594	1.0859850439673e-06	9.60048501794469e-06
SmLINC01417-IBu	6.36140224014645	8.66220617683896	9.28639788096093	10.4577552764899	2.87585509661383	1.09175040068648e-06	9.64475144955246e-06
SmLINC02645-IBu	0	5.0521043344033	7.96240578431286	6.8552273061517	0.296186257467284	1.09244993372217e-06	9.64475144955246e-06
Smp_202130.1	2.66550602887678	3.44733277546312	6.84908047676866	6.83577263524908	6.17653588164069	1.10569844789519e-06	9.75520883962997e-06
Smp_205000.1	4.78327786993437	1.99698537557637	-1.34458124408342	-3.44937345852912	0.0741889730562802	1.11005347852134e-06	9.7871070851109e-06
SmLINC01754-IBu	2.45282929455648	3.32036409636915	7.33244090787818	8.04254594951238	0.425847584267447	1.11972595842809e-06	9.86581446993166e-06
SmLINC01461-IBu	-0.519959790790979	-1.70827095017492	3.51090308085235	4.54957246148514	3.15803290881967	1.12126977001351e-06	9.87284373676568e-06
Smp_013200.1	-1.21707957224505	3.75859813383524	4.61573698077472	5.87431728201539	4.78284256108991	1.12635035406367e-06	9.91098443196712e-06
Smp_201410.1	0.268311632169794	-6.26307163536881	-6.26307163536881	-6.26307163536881	-0.716467288001196	1.12740777809991e-06	9.91369736569711e-06
Smp_042170.1	-1.26430840412273	-1.32528366293186	4.11896979619313	4.04931595758287	2.59548135280789	1.14156518298814e-06	1.00315229957936e-05
Smp_035370.1	-1.78700000204638	-1.30157210052298	4.34308739312064	3.52902696552798	1.89857235331142	1.14428115341561e-06	1.00487171760466e-05
Smp_143450.1	6.96541925953263	3.27849189303129	0	0	-0.965511231949789	1.18062062381756e-06	1.0360963750399e-05
Smp_012010.1	0.268036857168749	0.299742960984921	-5.48279510090717	-5.97519914904863	8.79076258800967	1.18819691665322e-06	1.04205420775273e-05
Smp_191970.1	0.928057129045049	1.80445577797296	5.11859932366895	6.09309145992077	4.64425608082654	1.21445797730161e-06	1.06437992527216e-05
Smp_158620.1	-0.198676315207752	-0.506658324760511	3.70566268343978	5.00545771703336	5.77176682029334	1.21862343067238e-06	1.06732379096745e-05
Smp_204940.1	0.143729433835437	1.05886675629364	-5.47067925491528	-5.25582436111042	5.52127219284638	1.24982630796798e-06	1.09320564174806e-05
Smp_204250.1	5.5231712615755	0	5.50448309716192	7.68999445179352	-0.0831248638866741	1.25122946433468e-06	1.09371008791315e-05
Smp_059930.1	-3.75191999429474	-7.72280002096722	-3.31276647221164	-3.23518066036019	7.06083744568467	1.275388425789e-06	1.1135574597903e-05
SmLINC01401-IBu	5.13200009668282	0.448140751991006	0.0426477664512083	-0.860131253988705	0.0482142472891848	1.27561818727678e-06	1.1135574597903e-05
SmLINC05880-IBu	6.03068669366855	2.62521337599995	1.2118766584869	1.44179342762258	2.72920959491061	1.29389885890611e-06	1.12877109418348e-05
SmLINC04439-IBu	-0.0416548048354419	-2.12765981679824	-5.68512603530184	-6.38833805573756	4.3471370681346	1.29557905222736e-06	1.12949230416185e-05
Smp_124590.1	0.36216968920895	3.82779366918043	6.24942353206489	6.11415735233588	3.5272701382177	1.31063240555084e-06	1.14186367709413e-05
SmLINC01595-IBu	3.1617771719761	5.1235618547612	7.48508953659257	8.0261364360519	2.31034376422977	1.3152704761367e-06	1.1449987490764e-05
Smp_204310.1	3.706608239779	3.95313126751343	8.04474491545033	6.6420806212648	2.02207750242346	1.31596123420372e-06	1.1449987490764e-05
Smp_167680.2	-0.358996280738529	-3.78323602988999	-5.67567783071361	-5.45734773361111	5.11223922971503	1.31777458258844e-06	1.14582318173295e-05
SmLINC06432-IBu	-9.75313616461748	-3.50652011205248	-1.02786036923192	0.549056907588148	2.79638265373206	1.33190191884e-06	1.15734668377732e-05
Smp_144620.1	0.188621943099049	4.26366453519968	6.65713273010005	4.96148753472423	2.96906445106286	1.33298505464057e-06	1.15752783550612e-05
Smp_209060.1	0.560284866935364	0.295028012359219	3.49899106386093	5.62054343733048	3.05126788417446	1.35076837419462e-06	1.17220122387486e-05
Smp_148290.1	1.23035280157222	3.02828714245976	6.38299279774499	5.98549523240742	4.35448823111253	1.35997536667969e-06	1.1794176934888e-05
Smp_076400.1	0.250934393272531	1.20489995736763	5.7429884811066	3.90180126247058	5.06627094265428	1.38312132902874e-06	1.19870515182491e-05
Smp_214210.1	1.37724074036675	0.888916424702418	5.82125142740453	5.24041129783251	4.04326376233698	1.38542131307142e-06	1.19991267389968e-05
Smp_156610.1	0.468623820238348	-0.0857789349009417	5.40588685700039	5.38623214298119	0.749620760261959	1.38987461075195e-06	1.20298238055535e-05
Smp_201000.1	6.8407567647751	0	2.13044907953666	2.38005509587089	-1.02442498483999	1.40919236128656e-06	1.21890534047493e-05
Smp_070100.1	-1.57274585739798	-5.21188168708139	2.54459979010243	2.16094507488508	6.56591516028673	1.42039769480779e-06	1.22779510732111e-05
Smp_158480.1	-1.41149505376289	2.56043231413219	5.03632495745363	0.590217940662908	2.79949680355215	1.42384545127441e-06	1.22997197794815e-05
Smp_138050.1	-1.88718573530484	-1.22129703648808	-5.57325350503293	-7.30158980172661	5.07774218458966	1.43400580259366e-06	1.23794082136494e-05
Smp_006720.1	2.10624008249278	-5.70079692260777	3.44893659100029	3.64414312116698	2.01177926985712	1.44459915302457e-06	1.24627282862628e-05
Smp_192880.1	-2.5702017765849	-3.41948067154572	-5.24401028665905	-6.71128444765506	5.16885911103572	1.46653487420656e-06	1.26437280294785e-05
Smp_162580.1	1.31629316437781	-3.23499314142163	3.63759016443431	5.05127787369879	0.457952493258962	1.46873887855707e-06	1.26544858846512e-05
SmLINC00163-IBu	-4.50340223522647	-0.668175160183299	3.09194264700822	4.0975152971639	0.828623764589156	1.4719722969235e-06	1.26740932839854e-05
Smp_031920.5	-0.42022949736719	-0.945942747546765	-6.54790232042529	-5.88391930386723	6.82500871585987	1.47739225631243e-06	1.27124896749277e-05
Smp_111340.1	-0.736688399234274	-0.501214194191355	-5.92052257214089	-6.4626169201713	10.8050837518313	1.50443024156544e-06	1.29283310499202e-05
SmLINC06258-IBu	3.88689982567741	5.84659152335642	6.75868905930057	9.02901206167993	0.992495018359805	1.51779549911872e-06	1.30347213727042e-05
Smp_110390.1	0.343194723397058	-1.79403875246983	-7.61117565834679	-7.61117565834679	0.559566110063592	1.52690710172301e-06	1.30790217373478e-05
Smp_107860.1	0.343194723397058	-1.79403875246983	-7.61117565834679	-7.61117565834679	0.559566110063592	1.52690710172301e-06	1.30790217373478e-05
Smp_107810.1	0.343194723397058	-1.79403875246983	-7.61117565834679	-7.61117565834679	0.559566110063592	1.52690710172301e-06	1.30790217373478e-05
Smp_121190.1	2.10639159612103	4.27488255074349	7.24756678447714	5.57156485634614	5.15390579724593	1.53066937674658e-06	1.31027674850351e-05
Smp_170520.1	3.59531325931677	3.96052825342642	7.1857506941325	7.41733260613685	3.93630196324977	1.54772259518068e-06	1.32401815285204e-05
Smp_161230.1	0.259861367862636	-1.38076332442785	-5.05138230117454	-7.2854614312366	3.21244614504064	1.55047196769891e-06	1.32465758686426e-05
SmLINC04443-IBu	0.553952462600717	-0.367983588857681	-3.67748633499026	-9.70643521125609	2.86800632655145	1.56573979398418e-06	1.3363662264543e-05
SmLINC03486-IBu	0.845176888393072	-0.0880127186418646	-7.36574411460395	-7.36574411460395	0.809113380947384	1.56619617442241e-06	1.3363662264543e-05
Smp_074430.1	1.63394391185123	2.83751671434705	4.67093919116846	6.66764038435059	6.16668751479166	1.59089499822197e-06	1.35656600557149e-05
Smp_057410.1	0.0465351067471562	1.11776881201763	4.39823811452691	5.53403406952951	7.18725746991677	1.60796564005262e-06	1.3702393612657e-05
Smp_153580.1	3.07599254587176	2.74282696450968	5.0883824349092	7.14209872424141	4.03679506452583	1.61023316603842e-06	1.37128865632898e-05
Smp_205970.1	-3.84949317115157	-6.54037609932428	-6.54037609932428	-6.54037609932428	-1.14010035830941	1.61510398459291e-06	1.37455216283618e-05
Smp_109300.1	0.268535868073457	-0.461640546919774	-4.85854812252358	-6.86708646977957	6.31222595744458	1.62465491388792e-06	1.38179197496097e-05
Smp_046930.1	-0.701490590553291	-2.23391873730606	-5.64741572796411	-6.64237156595534	11.4748539883769	1.63211352652193e-06	1.38724408542012e-05
SmLINC06755-IBu	5.30495927971372	0.285663341128367	-0.608695056083529	1.62582888736018	0.45717334627985	1.63532669414795e-06	1.38908302120372e-05
Smp_099680.1	-3.17966526964452	-4.1414053366547	-4.93059186918609	-7.18969778343585	1.26770689110183	1.64643520053614e-06	1.39762177318122e-05
SmLINC06039-IBu	4.57958918655563	7.66934036905547	4.22662847759445	0	-0.219397319275052	1.65162741800878e-06	1.40064068015756e-05
Smp_155520.1	1.8130861862031	0.949444496250584	4.34002328347177	6.36587444151809	1.30681676290922	1.65210828300283e-06	1.40064068015756e-05
Smp_126180.3	-0.432861090731252	3.15447836413199	-0.863510622188802	-6.29076264493864	1.31191469683719	1.65504322756779e-06	1.40223060650654e-05
Smp_113620.5	-0.44275085885883	0.268125603444445	-7.71125442545648	-7.71125442545648	0.845763552677137	1.66400818391778e-06	1.40892413985719e-05
Smp_119050.1	-1.30612520286563	-4.96133158347604	-4.14458593193475	-6.99011367567231	2.16618210205302	1.69454357819603e-06	1.43386123490065e-05
Smp_148630.1	-0.811597565295895	2.35394659941564	4.78737954062196	5.53903687816954	4.42885896490023	1.69813243233433e-06	1.4359798472532e-05
Smp_191400.1	0.861676831903899	-0.0323441564106709	3.58694702749143	5.59344626584226	2.79204105766658	1.71218114792168e-06	1.44693520508273e-05
Smp_016730.1	-3.42983435795004	-4.55619661061862	-5.13294677198765	-5.31309047583309	6.34060782504707	1.72658247787795e-06	1.45704807711545e-05
SmLINC04078-IBu	4.31685597376842	1.81579921669431	-3.88302295116467	-1.59274981043472	0.15247164220656	1.72742904869402e-06	1.45704807711545e-05
Smp_155580.1	2.03482955986195	2.19661825452137	6.55135701971378	5.26992288680052	5.81672591343975	1.72793224956422e-06	1.45704807711545e-05
SmLINC02444-IBu	1.88715780094819	5.09327308245922	8.31415129276399	5.8963056891916	0.345236789903534	1.74408462462209e-06	1.46920534196364e-05
Smp_210270.1	1.57242246987877	3.10072182589648	5.86023552021528	6.53052517832707	6.47698609844232	1.74885115741922e-06	1.47228347438206e-05
Smp_146250.1	-0.0246212567223887	0.789314079813952	4.84642535392503	5.14197176127775	7.27149051905532	1.76253752976859e-06	1.48266042790689e-05
SmLINC00872-IBu	-0.262537814178415	-4.11749044044675	-7.20500037472783	-4.24861506563657	1.67856193266341	1.76413513301381e-06	1.48266042790689e-05
Smp_200530.1	-1.01016300377688	-1.90875863134839	4.20966094425702	2.62232467850798	5.31403726198074	1.76453844185685e-06	1.48266042790689e-05
Smp_136050.1	1.98493044253747	1.76249273091942	6.56632137078773	4.5532727132824	2.4515369510393	1.77018152150758e-06	1.48645826495123e-05
Smp_019940.5	1.01068194903109	3.12307344832073	-6.733618158496	1.95717379164571	4.18022353367943	1.78035878119784e-06	1.4940563164472e-05
Smp_034420.1	-1.76893235098937	-6.68522195379863	-4.27589065122035	-4.65637284383696	3.5627262434545	1.78979581518404e-06	1.50102394284826e-05
Smp_091210.1	1.01200897268932	-2.63198940136944	4.6313194665808	1.43318683637355	1.26531658706514	1.80095411051971e-06	1.50942537673324e-05
Smp_205590.1	0	6.18006837771998	0	0	-1.28155230585353	1.8327766079494e-06	1.53415342375727e-05
Smp_096000.1	-1.42335773337009	-0.347092743271618	4.61876388185775	3.93157539109882	1.99849057266042	1.85579233860557e-06	1.55243715607498e-05
Smp_056970.4	-2.30482828426731	-1.61477572860404	-6.29193762100213	-6.3381167425395	4.98145942924218	1.8726950145588e-06	1.56558722821675e-05
SmLINC06007-IBu	-3.84206844284202	-0.773855106524014	4.39281936843955	2.11122353222568	0.255098103419925	1.8787709800891e-06	1.56967519889515e-05
Smp_153540.1	-0.311516838081604	2.57056314170553	4.90991217119159	5.84848370869656	3.59425916160273	1.88324639393505e-06	1.57242162633037e-05
Smp_196480.1	-0.756739806729678	-2.06775331278886	3.39922735405457	4.05101015698812	6.11222989623528	1.89377784941122e-06	1.58021791041034e-05
Smp_084940.1	-2.11004246454901	1.80980448371357	-3.80519824357111	-4.78775461221726	2.14833232613427	1.9168843227284e-06	1.59849068222984e-05
Smp_141800.1	-3.07763951228526	0.0995799555889785	-3.82992790138616	-7.51474157463149	3.33092158853343	1.92355197490214e-06	1.60304073273646e-05
Smp_189290.1	-1.39688159859461	-2.16751662036916	-5.67818209415446	-6.85977775296494	7.06250594418354	1.94388227799738e-06	1.61896400673489e-05
Smp_134770.1	0.0415480702346663	-2.01368223007546	-4.85806864602066	-7.07168088453512	3.84933547472593	1.96062490320279e-06	1.63188113012489e-05
Smp_170370.1	-2.9807960570309	-4.66352013511678	1.78529845743278	2.30155351962363	3.69341816583826	1.99631310508562e-06	1.66054102028304e-05
SmLINC04953-IBu	4.15568211298747	3.52363650031916	7.42760070102595	3.10337418170362	1.66531451864335	2.02565017182451e-06	1.68388532499533e-05
Smp_179460.1	-2.52252315149149	-7.07851825174741	-4.094306148325	-3.97888851371528	7.17854171850003	2.02786625506878e-06	1.68466930443065e-05
Smp_116630.1	-0.41550970995295	2.00007411177113	4.27404661200516	5.9177095539143	1.95096449909489	2.05013411780776e-06	1.70210005740702e-05
Smp_185440.1	-0.125804606987609	-1.84089541709202	-5.54995958372853	-6.28336908557238	7.9705043129004	2.05669035443873e-06	1.70647273671738e-05
Smp_203080.1	-0.7668066834626	-1.73151124051852	-8.70484241724021	-6.32478732136932	1.13586785397463	2.06740718184229e-06	1.71428989000632e-05
Smp_033040.1	3.59967307515658	5.15808419943503	7.85029471883262	6.70366300162103	6.18881768814705	2.16881811083128e-06	1.79612884097254e-05
SmLINC01181-IBu	5.92852557770659	4.30959178575815	-2.65399188751665	3.02364291053632	0.71714228478801	2.17026208921633e-06	1.79620065595303e-05
Smp_089320.1	2.41810829225076	2.85677508585063	6.87315907568451	5.03914679395211	5.82672382571528	2.19765882729006e-06	1.81680604319889e-05
Smp_166560.1	0.510769892852883	0.407437712979859	-0.156218658072735	4.81050298705324	4.61980884363412	2.19790424298127e-06	1.81680604319889e-05
Smp_179300.1	-0.639346502500825	-3.33700894820948	-6.15503163386227	-5.2373299483454	9.12528582517995	2.21071620235159e-06	1.82625581909619e-05
Smp_139940.1	3.0741497200447	4.50120139579989	-0.392710855910038	-2.02413722850871	2.23290408872666	2.2507982749627e-06	1.8582073843329e-05
Smp_048520.3	-2.64500517530332	4.09788528785473	0.836864627018135	-0.551176946242932	2.04605066029626	2.25336791370949e-06	1.85916901309423e-05
Smp_035020.1	1.34925038075373	-0.555286119287113	-3.54638716014056	-8.45717659320804	2.0115365181223	2.25857962755914e-06	1.86230796206341e-05
Smp_031020.1	2.29260779794345	0.460731123575682	-0.259252642869186	5.32869187300235	1.11589253267131	2.36288345782892e-06	1.94709836120224e-05
Smp_120920.1	-0.667940875638306	-0.485769624785461	-5.47303648093618	-6.729395019795	5.73317405338944	2.36713469390479e-06	1.94924228860723e-05
Smp_900100.1	-4.19311048710814	-2.73405030370091	1.96660059671789	2.43321255306479	9.87991190180484	2.36843101109296e-06	1.94924228860723e-05
SmLINC06553-IBu	5.86510978609764	-0.469245219504187	4.51989503053456	2.25029360390732	1.56366524276364	2.39893010040156e-06	1.97189074215617e-05
SmLINC01254-IBu	0.423340361779318	1.29411121509953	5.65680502529793	5.74828755932991	0.963753811397474	2.40120058547585e-06	1.97253187760319e-05
Smp_033950.3	10.1564963454142	11.0109296164088	9.52929204375391	8.4140870063659	3.48939985535047	2.4121552394575e-06	1.98030164013527e-05
Smp_072100.1	2.65840311973609	-2.1620637121322	5.21783504958375	3.94846487094396	2.2002191497442	2.45730610367414e-06	2.01611834941249e-05
Smp_049250.1	1.49724169765809	-2.1047201914317	-4.4157874275005	-4.17913099485972	8.264528442404	2.45911127860388e-06	2.01634935942031e-05
Smp_022070.1	-2.60813794367935	-1.08040903692242	3.95048114282144	3.50626594526693	1.61753641294185	2.48467899187757e-06	2.03605212250822e-05
Smp_131020.1	1.47719703465923	4.35599346478811	6.68218904113012	6.15533033113633	7.22890131668718	2.50762901626722e-06	2.05231678424739e-05
Smp_179920.1	-3.86764492041252	-1.02520293478328	3.48876066229613	2.62728319418289	3.79146689600473	2.51311873516965e-06	2.05553852541626e-05
Smp_062720.1	-0.735454972857211	-0.472932956411257	-6.25164479926831	-5.839739910862	8.99395013906502	2.52000171457878e-06	2.05989516310906e-05
Smp_077330.1	2.59576200886347	6.48506290676201	7.48696536720539	7.22091422104432	3.64381530429137	2.52450131881524e-06	2.06229941069141e-05
SmLINC03392-IBu	-1.92652417650134	-2.72028546368504	-6.16446961326394	-8.666541963305	0.759980655629633	2.52690472722852e-06	2.06298933745479e-05
Smp_162400.1	-5.69294933680154	-4.25690071956724	2.10993125491328	1.83087432557275	0.465458467489424	2.5398275286078e-06	2.07134944015462e-05
SmLINC06494-IBu	-1.07919792138992	-1.19154403587462	-6.36366682216926	-6.05298182087436	9.38217001980408	2.54154808450475e-06	2.07134944015462e-05
SmLINC01085-IBu	1.03009339442502	-1.97797004126535	-3.96673102644207	-8.11660568611786	1.35656715255302	2.54184032855607e-06	2.07134944015462e-05
Smp_123920.1	2.53832241263875	6.35917756448495	1.54392078063005	1.49553692851474	0.456244867218716	2.54526107549668e-06	2.0728606198845e-05
Smp_076150.1	5.05955058617309	5.44016022154383	7.35646847359166	8.43478380543538	5.82161457562902	2.56240393283666e-06	2.08323068424251e-05
Smp_069220.1	1.51318516830694	-0.884816532130012	-4.10985273211256	-5.76284704421703	2.82085224432858	2.56271690641288e-06	2.08323068424251e-05
Smp_201930.1	1.32935578515834	-0.0866273790397613	-4.89776745464323	-5.07117586907457	4.72877759918722	2.59955152792776e-06	2.11187629960688e-05
Smp_148680.1	0.5404599026681	1.16270340227011	5.57162787537831	5.5417793886388	1.74742864313802	2.60341155250648e-06	2.11371463103502e-05
SmLINC01569-IBu	-0.905160583253687	-0.285678697695172	4.61469021395956	4.49275769773216	1.71309834956566	2.61320990365535e-06	2.12036909043378e-05
Smp_185180.1	-1.60857599636041	-2.75683285692348	-5.44260767838217	-6.67878501187156	8.05893535103736	2.61501259188709e-06	2.12053165692609e-05
Smp_123110.1	3.48197457406942	4.41254886717015	7.60967636897043	5.76824557691638	7.31274889716941	2.62939190719773e-06	2.13088625228749e-05
SmLINC03658-IBu	3.74991457939176	4.41242233115088	6.00156541438347	8.36223185690943	1.03562067277507	2.67137712323985e-06	2.16094161668436e-05
SmLINC01077-IBu	2.08013578096711	4.52377270237533	-1.466440458083	-0.437244123335555	2.87375068014414	2.67418007595308e-06	2.16188754582547e-05
SmLINC00086-IBu	-0.613758026271011	-0.274477417830467	-9.73138240975908	-3.92841809789871	2.52495413622675	2.6798525579658e-06	2.16515071746761e-05
SmLINC02287-IBu	6.87144203719726	5.97441897800395	9.76175554972357	8.37563159852872	1.89992184745558	2.70976917334817e-06	2.18798567663756e-05
Smp_206130.1	-1.65299548853363	-4.00687664037492	-5.51072035600519	-5.79621771581389	4.85785226176881	2.71291589101787e-06	2.18919078669088e-05
SmLINC07017-IBu	2.51056648569718	4.73574632676006	-1.06412584926426	-1.03621014631975	1.11078878549421	2.82841336108581e-06	2.28100075689272e-05
Smp_061870.1	-2.5363757283159	-4.47260266381832	-5.2950429378489	-5.38916563864913	8.03871493047509	2.85805385115647e-06	2.30350089319152e-05
SmLINC02070-IBu	-3.08667315765804	1.76658124682501	4.45864589265489	5.27526306751072	0.693721419831356	2.88202370193418e-06	2.32140606642708e-05
Smp_200520.1	2.06682608063309	7.02617385989425	3.71934521884585	4.93479698275749	3.53681117699404	2.88461142098861e-06	2.32207710129947e-05
Smp_149870.1	0.0865568914523348	0.158239651693121	-3.14637015152462	-8.77322501293506	4.19397938864481	2.89506942350462e-06	2.32907895140791e-05
Smp_195040.1	1.212500337102	1.65541729370676	5.91551075801788	5.07008628259855	6.86837624913812	2.94553639466804e-06	2.36823989350163e-05
Smp_069160.2	-0.0201862253514632	1.03564870378328	-5.33660920696261	-4.92458070369708	6.69848065636175	2.96450778687744e-06	2.38204590476843e-05
Smp_130260.1	1.47080397966565	5.75451661017581	6.84674160632556	6.08057359821714	7.17372312625546	2.98412656805869e-06	2.39430724048009e-05
SmLINC03930-IBu	-0.181309632008377	-2.11225460249173	-8.92890061341973	-4.64077414987307	1.5163737415437	2.98438174444352e-06	2.39430724048009e-05
Smp_168590.1	-0.879708404456705	1.13109090244342	5.13538182879525	4.1038762890364	3.99554291608291	2.98519491218992e-06	2.39430724048009e-05
Smp_128190.1	1.03312671610702	2.71663507845704	4.40500001958276	6.32583332625195	4.24097170311191	2.99061818657767e-06	2.39720418420163e-05
SmLINC01084-IBu	-4.17050250294824	-2.32120081234595	2.88755180303833	3.5726513214211	0.200525825636659	3.0027891791925e-06	2.4055031475444e-05
SmLINC03492-IBu	-0.398165415039772	0.0163221045430303	-7.6628235353979	-7.6628235353979	0.715844276526254	3.01957203567232e-06	2.41748435088249e-05
Smp_074280.1	-3.10059192559424	-0.516897281737545	3.779178925739	3.35177209388521	2.7968159608579	3.05204383964664e-06	2.44200412175838e-05
Smp_152470.1	-1.56478127135294	1.06239999407489	4.80220078990829	4.40073368931278	3.15591700155415	3.0765592690341e-06	2.46013204630799e-05
Smp_035430.1	-1.465329621869	-0.397921007516506	4.55575351515621	1.33924244897764	1.2216277868351	3.15658141288369e-06	2.52259652283229e-05
Smp_153080.1	0	0	5.98307668537434	0	-1.45134839050377	3.20949928206971e-06	2.56179212900546e-05
Smp_202540.1	-2.41063796873466	-1.3829885474527	-6.47044314583081	-8.50990275404845	0.763597127037886	3.221467386677e-06	2.56979502081274e-05
Smp_044550.6	-0.955307149569416	-1.12731630804515	-5.95889114167777	-6.31044646121347	6.82972707801881	3.25089819607663e-06	2.59171004378784e-05
Smp_153550.1	-0.785479086601184	-1.52789991307226	4.04095185724648	3.60522059592748	7.77859669644103	3.25417637719942e-06	2.5927615999914e-05
Smp_161110.1	-0.289946107236472	0.0944401035933621	-2.0530790727568	-10.9420043310983	4.00166771475489	3.25758812653026e-06	2.59391824708192e-05
Smp_201130.1	-2.12988728171981	0.460852862826497	4.50087084321239	3.31515065685156	4.23687566759196	3.27838673781814e-06	2.60890980687223e-05
Smp_012560.1	0.60722590273549	1.22041399245586	4.30505290873062	5.69997905202353	3.86243720446509	3.29174246436556e-06	2.61796392869073e-05
Smp_051230.3	-1.49263919757979	-4.66325606569235	-6.27799532278852	-4.15205121103643	5.93670654496437	3.3729519319779e-06	2.67933048426144e-05
Smp_128030.1	1.83244390465298	-1.8349809553525	5.23348407896546	5.38036164222927	-0.0461004276678906	3.38468675290448e-06	2.68703926142399e-05
Smp_179110.1	-1.09738031650872	-2.38112845888937	-5.56148452766513	-6.62106103311391	4.59819823015934	3.41914449197688e-06	2.71276727858646e-05
SmLINC06960-IBu	-0.546456965175152	0.755157383972379	-5.1258150935223	-8.06003773177465	1.34722468474456	3.42581856806968e-06	2.71643396823452e-05
Smp_161210.1	1.38975681338051	2.98004417249478	6.11597795989177	6.03253031561937	3.88570167101357	3.50632051511116e-06	2.77860153874138e-05
Smp_156050.1	-0.0520597919142608	3.30163720352951	5.87142031059251	6.55276343374715	0.855767581598321	3.58790384488273e-06	2.84155113603699e-05
Smp_147190.1	-3.385449049664	3.8135633921453	5.52489292850721	3.13776683848999	1.06602930584251	3.64223236491017e-06	2.88285305725007e-05
Smp_136200.1	1.02316519014897	2.87123422821047	5.33972241632091	6.26466045618245	3.71285919126892	3.64885490761687e-06	2.88636855035276e-05
SmLINC05844-IBu	6.79476351914375	3.72520795234694	0	0	-1.00752581334372	3.65525085264413e-06	2.88970070393623e-05
Smp_000190.1	0.9904920215879	1.82500657090571	3.6460460782261	5.94740421088756	7.6726080094341	3.69882742369717e-06	2.922035757907e-05
SmLINC01705-IBu	0.215278540233724	-2.02502867814533	-4.88585494022241	-6.15094843052152	5.80033126345528	3.70056818063483e-06	2.922035757907e-05
SmLINC05888-IBu	4.50564702810906	1.82508759469391	-0.366532892564871	-2.39838039993135	1.08216785733947	3.74143106076957e-06	2.95078061133639e-05
SmLINC05105-IBu	2.62931507650797	-0.356411102864002	4.72395748516376	6.27300638103272	0.259115394616047	3.77621860649586e-06	2.97644294451258e-05
Smp_197700.1	-1.61433629360237	0.762639149332217	4.30340598889965	4.54679748629998	2.8802563056808	3.79533502126186e-06	2.98825114843826e-05
Smp_125140.1	-0.33485443482529	-4.66152339301806	-7.65903713455506	-4.4681328063232	0.183143942133217	3.79571571748882e-06	2.98825114843826e-05
Smp_161060.1	-1.8349809553525	1.19962706599065	5.60550891669537	4.88801653551123	-0.086922337449844	3.83225726823339e-06	3.01522548678957e-05
Smp_113620.2	-0.742979292740047	-9.1366608864801	0.450661263819088	1.15797676013667	2.94942270873904	3.85396710129165e-06	3.03050508725452e-05
Smp_122850.1	-1.78074175577613	-0.115079446286121	4.80389651485294	4.04863884673013	0.78938989098442	3.86177459360598e-06	3.03484115034333e-05
Smp_128760.1	0.198175407463017	3.7774678905362	6.17533804657516	4.68633384505104	4.99484108338717	3.86728498766935e-06	3.03736792444013e-05
SmLINC05216-IBu	-1.93921759286245	-1.93921759286245	4.63926537707742	4.06633870262398	-0.701551114022495	3.88498615447241e-06	3.04946066241328e-05
SmLINC01420-IBu	0.0354711505461598	-0.945783905439561	-8.33375009718732	-5.60115876019299	1.19675369790075	3.89258855452977e-06	3.05361688978346e-05
Smp_141490.1	3.01109690194651	3.92084489203044	6.69875898365789	6.90949067706807	8.09634747254492	3.89920427595352e-06	3.05699463198868e-05
Smp_065530.1	2.57120918423661	-1.56068969476446	2.64597028999725	5.51242387841299	0.504810153193142	3.94957428380207e-06	3.09282047762347e-05
Smp_155840.1	-0.91306741115457	0.808076469542416	3.4731444980302	5.12875901592403	2.46381790054378	3.95344286128168e-06	3.09401909084576e-05
Smp_078310.2	0.405366421452467	-0.518190331450879	-3.28342096241625	-9.72073444366583	2.7957959921719	4.0131911068954e-06	3.13892264235542e-05
Smp_148470.1	3.39471941304102	2.60734643349256	5.57825798198056	7.37968448937407	1.58155420092387	4.02107111635959e-06	3.14322830206159e-05
SmLINC06741-IBu	1.43952050246686	-0.372653390689157	-4.92785807488597	-4.79526129316768	3.27548177712553	4.04673885082897e-06	3.16142514473852e-05
Smp_032920.1	-0.459107095344916	-4.9596651784099	-3.51236926803259	-6.20708914753702	2.60217927894468	4.05283001565091e-06	3.16431577741146e-05
SmLINC02737-IBu	-0.518693515633726	-1.91612511060041	-5.38614449461571	-6.61520698750118	4.25428266707645	4.0582152190616e-06	3.16665213496823e-05
Smp_132210.1	-1.38326158670308	-3.96734912097996	-4.62143437791397	-6.30580076333918	9.23673357582448	4.09666594146308e-06	3.19477177780333e-05
Smp_068180.1	2.07865722902714	2.85722908470499	6.10027875538281	6.55258563000378	2.76928649645404	4.20218963340626e-06	3.2693578840975e-05
Smp_125010.1	2.81590636329632	-1.8349809553525	1.12029924702226	5.46786972435015	-0.552045340117893	4.24745932804058e-06	3.30069740148497e-05
Smp_132440.2	4.00244655550599	6.60050672249474	8.31114660946865	7.55496605455694	3.09409207101931	4.25924268907147e-06	3.30791183962276e-05
SmLINC05545-IBu	3.35680549962541	4.91366202876673	7.54462054191488	6.4091819851368	6.26764141579273	4.27200986865641e-06	3.31588144292076e-05
Smp_143550.1	-2.27064216544313	0.499358290901583	4.05066350845571	4.02881711873664	3.5928164953183	4.29944367464014e-06	3.33521908500514e-05
Smp_103930.1	0.870910609223453	2.20838111147811	-7.4808875488696	0.7165564335288	5.36012927625428	4.32573340445315e-06	3.3536470928256e-05
SmLINC00266-IBu	2.25933286894986	3.99735952574038	6.14558510359842	6.95992169146713	3.23626106052371	4.3916874253817e-06	3.40079528306035e-05
SmLINC05084-IBu	0	0.892250855396865	6.63601709754307	4.64989587026662	-0.937873449728171	4.45603913652131e-06	3.44860946974988e-05
Smp_139250.1	-4.34449934606411	-6.53300074714933	-2.10750906005047	-4.2778684919441	2.72190963084212	4.4663962862171e-06	3.45460481892444e-05
Smp_204480.1	-1.73083516645251	-7.02724660841548	-4.14525690753219	-7.02724660841548	-0.621751389129318	4.48177681868078e-06	3.46447630948723e-05
Smp_169500.1	1.36827162925542	1.90420273764365	-2.93148984723086	-5.45206308961315	3.47474374497636	4.54238346118288e-06	3.5092762828543e-05
Smp_107450.1	-0.947391000840658	-0.244956908991067	-7.70351120284945	-7.70351120284945	0.564417268393864	4.55023224240404e-06	3.5132890020989e-05
Smp_135030.1	-1.8349809553525	-1.8349809553525	4.82552590979652	1.92254726565783	-0.998015562410106	4.57816237145719e-06	3.53279305095419e-05
Smp_178400.1	-0.692050509823492	-3.92901179691314	-8.55692156802262	-3.91986077741567	0.893045135490317	4.67957240241559e-06	3.60684107009714e-05
Smp_169870.1	0.516742814993997	2.8435565732268	4.08227541351974	6.03488619774545	6.55617850951265	4.69739442607418e-06	3.61847018828089e-05
Smp_047660.1	1.27892004920028	2.96663414573927	4.66494684119458	6.345803022872	6.55580981249432	4.70398809089361e-06	3.62144144240175e-05
SmLINC05572-IBu	0.0643016037027655	-1.32409462935208	-4.02360691069804	-9.37906391443805	2.1564328650827	4.76681137369055e-06	3.66767335578027e-05
SmLINC03309-IBu	-0.282135312637777	0.726166159298838	5.03600821221219	4.47466614805672	3.4323725986661	4.77670702647771e-06	3.67315170182487e-05
SmLINC01775-IBu	-3.22961388346963	-3.99326403261719	-2.58611947021675	-9.36966169627995	1.29346237410334	4.80907557544835e-06	3.6958946669851e-05
Smp_170430.1	-0.414278036394078	2.12524571178255	5.90518626940758	4.60873476006679	1.13459842175671	4.83750380105789e-06	3.71384004048078e-05
SmLINC03784-IBu	2.3374205886482	0.305628065793604	-5.64520966880416	-5.64520966880416	0.110146868972482	4.83803855961074e-06	3.71384004048078e-05
Smp_087250.1	-2.06992080022935	-5.90886684400347	-3.9408570967597	-5.02547749253026	9.76449734960341	4.84493829881184e-06	3.71698048965078e-05
Smp_123230.1	-1.14442635672259	1.07285057077874	4.84126018154673	4.1095704282401	3.77241165751581	4.86154503882521e-06	3.7275600836508e-05
Smp_021060.1	-1.00262966542431	-2.60207088687229	-4.96253121016663	-6.87803595569874	4.28163443323337	4.92103456658684e-06	3.76880621841494e-05
Smp_018800.1	3.1411135541772	4.22682772024865	-2.08083006080335	-1.80556717937816	0.659646928810549	4.95490807992661e-06	3.79255370328217e-05
Smp_202840.1	4.66776210066948	1.62231355735058	-3.7517171762384	1.23104713024334	0.359234147562124	4.98110216759427e-06	3.81039919571923e-05
Smp_129960.1	1.1253747530018	-0.0569184287658565	4.33600136898189	5.30120127894928	3.48117499800026	5.06362011581777e-06	3.87128530402845e-05
SmLINC04710-IBu	-0.766435295272383	-0.0424916659369018	-2.76813971773612	4.43289752779318	-0.721707958736659	5.12298716999844e-06	3.91441179028634e-05
SmLINC04120-IBu	5.98004384008978	7.29269921383584	0	7.42415117204637	0.270627106250617	5.18292268602976e-06	3.95792260974713e-05
Smp_035250.1	-2.4258775692601	-1.25834715198761	3.80524137051097	2.98840170755175	2.0191214849588	5.22143900683389e-06	3.98503597557323e-05
Smp_131480.1	2.45282929455648	0	4.36869904290421	6.89192624219928	-0.803778786025581	5.29004471049489e-06	4.0350692621723e-05
Smp_153210.1	3.24283250755473	5.11363021724053	0.308904839547541	-0.00853930494215632	4.12208283085711	5.35666668436847e-06	4.08353265558366e-05
SmLINC00214-IBu	5.72684078835333	3.35998486477506	7.72399537031165	7.57572458167936	2.25483919039129	5.49681007310241e-06	4.18795535448689e-05
Smp_098740.1	0.12386677955948	-2.67467834216412	3.0952997772168	3.95339938428025	5.58686164092642	5.52374696747536e-06	4.20605681056208e-05
SmLINC06931-IBu	-3.60046931564816	1.7838936981315	4.21713685361833	4.81657586657537	0.83712756662633	5.58443118554362e-06	4.24981956926304e-05
SmLINC03225-IBu	-0.127636954500731	-3.15557355047089	-5.09681705401641	-5.73968858084301	2.90535560002227	5.6039243880287e-06	4.26220318110183e-05
Smp_133900.1	1.37979974573516	1.91359054878945	6.01393858289914	5.38980070241425	2.55604777953927	5.63745511803235e-06	4.28524302309248e-05
Smp_176430.2	9.09917474845841	10.4315625882624	10.5775175782728	10.6238959837085	3.71581679562284	5.65343477011342e-06	4.29492283281751e-05
Smp_146740.1	1.66091978604068	1.14364829607546	4.91508613367329	6.16447309008519	1.01693131270221	5.68277775674199e-06	4.31293862201686e-05
Smp_033050.2	0.00588474460320129	-0.845794291461225	-2.77850825988461	-10.3251078842652	3.18630059433527	5.68366703702388e-06	4.31293862201686e-05
Smp_125300.2	9.64670103384527	8.74742269672849	10.8772149131072	9.63489049474174	3.36443350573324	5.69159553698006e-06	4.31647996197101e-05
Smp_160910.1	0.44427255152965	2.09353827347533	5.85610986452796	3.81145467852458	3.59847571217851	5.71858668087701e-06	4.33418605504109e-05
SmLINC04444-IBu	6.70183035239298	0.46024912770547	7.31732319413865	6.62758010687268	0.163544307244541	5.72428408129168e-06	4.33418605504109e-05
SmLINC02909-IBu	0.528018680300951	-0.927484323767561	-5.59853870826693	-5.77836936309536	2.50169549448919	5.72476743555374e-06	4.33418605504109e-05
Smp_092320.2	10.356429998724	10.9762145182408	10.6255271082699	9.79629490688807	3.91649300257511	5.75242881154413e-06	4.35263824425243e-05
Smp_160000.2	6.42040021687396	8.3306559221215	8.49728631395999	8.70069563690063	6.8549572435171	5.76380526933285e-06	4.35875422482005e-05
Smp_156320.1	-0.660745173471509	-1.38405968025437	2.9448089785786	4.3376833073412	2.94734754329809	5.77474324578812e-06	4.36391490791292e-05
SmLINC02671-IBu	1.35260700273679	-1.05575382819583	-3.69470934417647	-6.04415261415252	2.74757538801517	5.77722451160907e-06	4.36391490791292e-05
Smp_200810.1	1.79369887003577	3.97797128508612	-0.867792485172241	-1.95731841353828	7.71382276958226	5.79288719847732e-06	4.37324981087557e-05
SmLINC04203-IBu	2.35785303380146	4.96185308969769	6.97800231985996	7.08165464617619	2.32569682304212	5.83401648305744e-06	4.40178871931483e-05
Smp_155820.1	0.580166221099657	3.71454679025427	5.77042492422452	5.87539536248344	4.81115070935	5.88203503058912e-06	4.43542862894574e-05
Smp_204230.1	1.819174387788	5.30747029065206	7.10617050254801	6.01683684629761	3.30649051374037	5.88530502677099e-06	4.43542862894574e-05
Smp_011870.1	3.07336850304148	-0.615913056158459	-0.860213085685636	4.62749822813109	1.63997706124347	5.91262379912252e-06	4.45348112450697e-05
Smp_112270.1	-1.48163871709341	-2.6616254483269	-5.23068175185241	-6.47463877490914	6.78020034928791	5.96403017527821e-06	4.48964592375608e-05
Smp_157640.1	2.58105888470402	4.01842766165975	7.1664309796993	6.51751821911326	2.36458208797483	5.99878842293222e-06	4.51324422905543e-05
Smp_005880.1	-1.7149952038973	-5.17937556127603	-4.43896243095185	-5.19574505497034	9.07239704480213	6.17623352350724e-06	4.6441065028463e-05
SmLINC02729-IBu	1.60910189736666	-0.392101965895019	-6.30622256944708	-6.30622256944708	0.198074470358839	6.18660061339257e-06	4.64784484483938e-05
Smp_025830.1	-0.755883861725207	-1.0943065153665	3.58523411119933	4.15138266202691	4.5093571263139	6.19112741635781e-06	4.64784484483938e-05
Smp_104890.1	-1.13476268545506	0.704306899757089	4.67546574861778	1.51380268743981	3.71276888566557	6.19174131891479e-06	4.64784484483938e-05
Smp_104450.1	-2.82931077425671	-2.190921338889	2.79013354980409	-1.5255509832279	2.20272060878649	6.2332911261403e-06	4.67638178930503e-05
Smp_159060.1	-1.01239119899418	2.88884769836297	5.10932972493438	5.32539844777917	2.41643313470148	6.30829925933008e-06	4.72997350696738e-05
Smp_165520.1	-1.77481523046626	-0.938690453639733	1.97801009723274	4.14454133870999	2.19079416645757	6.3159352161678e-06	4.73278530322602e-05
Smp_190390.1	-1.86870293971082	-3.88294769568012	-4.81014298089823	-6.59999093495862	2.06198457519494	6.31920177633398e-06	4.73278530322602e-05
Smp_155610.1	-3.75489954933184	-6.34983976907257	0.720890477642236	0.810255506576728	2.61676060098153	6.33657694490698e-06	4.74311421317302e-05
Smp_114660.1	1.74546919350644	-0.116111397906878	5.33756801994966	4.4507162778295	7.95825336709101	6.35936894418952e-06	4.75748381048073e-05
Smp_037530.1	-0.369626116923355	-0.6700684692015	3.45617819583686	4.52986516878925	5.73134668349998	6.37311357019703e-06	4.76507259819138e-05
SmLINC05535-IBu	7.81236379902165	3.42590854338278	6.22472601242767	8.39733517223566	0.882418722412879	6.38937790171394e-06	4.77453569459527e-05
Smp_005260.2	-0.365360788442415	-1.30490847153295	-5.79299718691915	-5.89205168712977	4.706995572985	6.41157591049264e-06	4.78841961622232e-05
SmLINC06507-IBu	1.77083341750691	-0.591820370681245	-4.31861086292992	-4.86446903421276	1.83157442220199	6.53438361767881e-06	4.8746354451162e-05
Smp_073500.1	-3.17235622398849	0.560564210523433	-2.72563189949881	-8.53286409329801	1.49750134696139	6.64798907961734e-06	4.95659084392427e-05
SmLINC05214-IBu	6.83268483003348	8.74143116365974	8.81802308340328	10.1151652295523	2.48222806356921	6.68328948138248e-06	4.98010433539503e-05
Smp_092990.1	-0.735284997333042	0.228151324521587	3.72272678054574	4.66388945575066	6.50426456645877	6.72626070688186e-06	5.00930411901376e-05
Smp_200600.1	3.98653777308252	2.91202966188107	-2.2338802261475	-1.39298318488924	1.25846882827919	6.7498943150464e-06	5.02407769208797e-05
SmLINC04480-IBu	-0.306740302125402	-3.81392705135164	-6.17317047946342	-5.12218333587983	0.9264497077663	6.87821956849418e-06	5.11671488304958e-05
SmLINC06796-IBu	-7.43637355129586	-4.15613849983198	-1.50538282377987	1.02244121433342	0.784421747417457	6.95204516637219e-06	5.16872841189717e-05
Smp_136840.1	1.29284964529039	1.39912757354966	-6.10923636080352	-6.10923636080352	0.364026228919118	6.96085177003065e-06	5.17237014736584e-05
Smp_149200.1	-0.550468105713323	-1.34316415114427	-4.23925472361776	-7.36537822985918	6.69958559263657	6.98697547986396e-06	5.18886832213915e-05
Smp_031770.5	0.747833534821725	3.58658470648012	6.19157165363549	4.78205149898353	7.39783656320255	6.99995579223685e-06	5.19559253810783e-05
SmLINC00264-IBu	1.21976757448237	-0.0248749483901182	0.712619223756789	4.93000956982263	2.41760752763192	7.1127766822501e-06	5.27637256798754e-05
SmLINC02323-IBu	-0.273680108576263	-1.62064778459483	-5.06863908158942	-6.31061474539262	6.53371134637349	7.16616203030502e-06	5.31299654392474e-05
Smp_201280.1	0.506816764265938	0.7486101136202	-4.1473366388841	-8.03210894578373	1.5831820118162	7.17082201944084e-06	5.31347472593953e-05
SmLINC03727-IBu	1.47390996330873	4.7383964664315	6.29486050435429	6.26339220437544	7.43793514686647	7.23535613009653e-06	5.35829339819236e-05
SmLINC02322-IBu	3.00173703480644	3.0478639820737	-2.382516079343	-2.45789102371897	2.08748189612524	7.24851707711259e-06	5.36503775159441e-05
Smp_204020.1	2.83781568776419	6.79007677156866	7.81111141089816	6.89621112752968	2.15050927265651	7.28654040005449e-06	5.39016633059369e-05
Smp_122020.1	-0.559609593480785	-2.82034267064366	-5.25297713900375	-6.91482826241489	1.66155981897563	7.42236302046442e-06	5.48450877793557e-05
Smp_151540.1	1.27509658160316	2.25148036247525	5.8433946507805	5.46065709926136	3.31791624958631	7.42680519380989e-06	5.48472879100894e-05
Smp_141920.1	1.34743584123945	4.66155593663286	6.31667499827012	6.21368501557653	4.62949393851547	7.43698595999524e-06	5.48918417147669e-05
Smp_127860.1	2.4256178341878	6.18968474554197	7.44336721368934	6.05592971407715	3.07528243975993	7.52698761531811e-06	5.54942362680334e-05
Smp_194830.1	-0.369837782255448	-5.3671637079872	-4.51064815721969	-3.97996372980412	8.86788849975185	7.5534162819015e-06	5.56580796629646e-05
SmLINC02039-IBu	-3.01553237813466	-8.41161887684497	-3.05901052663972	-3.36710563570623	0.448673090447797	7.56226512598116e-06	5.56805887721942e-05
SmLINC06164-IBu	0.113328639125214	-0.616155238762443	-7.94930478753703	-5.65903164680709	0.949023799181441	7.56488579510391e-06	5.56805887721942e-05
Smp_142750.1	-0.526458108838163	0.371672027882306	4.05729618843933	4.78557190829609	3.46045594398677	7.58065201523519e-06	5.57656191048485e-05
Smp_159810.1	-2.73220946365372	4.62318771420088	-0.601760384117057	3.88706349871534	-0.1217191152331	7.58916425627696e-06	5.5797222093094e-05
Smp_021750.1	9.17866629885583	10.5220534309633	10.1386505468284	10.6023342693838	3.62874879637424	7.61658058127075e-06	5.59366411834279e-05
SmLINC03837-IBu	1.86250852180083	2.33485725019069	6.42539491094416	5.00350560013735	2.41243995716435	7.63046253844381e-06	5.60075103903302e-05
SmLINC01178-IBu	7.74801657904211	8.52152185866305	8.82211216205255	9.44787259197206	6.14561698946283	7.64245847139948e-06	5.60644653051556e-05
Smp_035640.1	0.662301176510595	2.47504068412547	-3.45932779015417	-3.92399170585834	2.11248765187978	7.64987795799044e-06	5.60878032665072e-05
Smp_179530.1	-2.12506170116761	-1.0658527297657	-5.77185069812457	-6.14875599939823	3.71558132798235	7.67135628499548e-06	5.62141357007919e-05
Smp_201730.1	-0.379908558177524	-0.496202263953497	3.57791364531526	4.56409096263217	4.15167916564078	7.69227175049887e-06	5.63362060576104e-05
Smp_049300.2	0.529969181988112	-2.77028148022883	-4.6248377232878	-5.61023717040767	2.06376808167608	7.69819585552108e-06	5.63484092654679e-05
SmLINC06669-IBu	8.70512951395774	4.94413000262968	4.70149824872166	6.60773830762747	0.684349361330137	7.76068872614059e-06	5.67744359324182e-05
Smp_143860.1	0.414704383789762	2.49727766765058	5.56115476450304	5.27339158991304	3.98732539232604	7.83419244409827e-06	5.72804987874014e-05
SmLINC02355-IBu	-0.563804934582005	-2.14936289605997	-5.15901684935635	-7.24986846255782	1.98354489461396	7.89830965427382e-06	5.77174102510545e-05
Smp_130370.1	1.48248467164486	0.260650375478116	3.6726223739111	5.50610079648942	3.13735125322089	7.91666757524052e-06	5.78196350390359e-05
Smp_159240.1	5.29641144196297	4.08643604287943	8.04196605316351	8.21034568097578	0.820229649922947	7.94941855614129e-06	5.80268092509508e-05
Smp_035040.1	1.86228709907333	4.10362914237016	6.28486033479814	6.57633042379544	3.18722913554628	7.96214897655056e-06	5.80876954551654e-05
Smp_031220.1	1.0337203073527	2.88719986088575	5.99424588561705	5.28356286059116	5.30452914064978	7.99037147710899e-06	5.8261474450722e-05
Smp_058170.1	-0.0235315518841393	0.059044100572187	-6.42697611065558	-4.35886716436663	6.73265869196259	8.02298455686072e-06	5.84670581638187e-05
SmLINC02195-IBu	0.994211900619512	-1.15260297017067	-6.76880425003741	-6.76880425003741	0.16460797090791	8.05444449906388e-06	5.86640167862473e-05
Smp_134390.1	4.00449142955466	4.20984760195479	5.6115765772015	7.47832262407627	5.86573872969722	8.15927427039974e-06	5.93948491168703e-05
SmLINC00439-IBu	2.99982289139615	1.4785698524885	7.13298942834463	6.2861511014815	-0.360646565073761	8.22310082256592e-06	5.98265620043086e-05
Smp_042430.1	1.11438335641821	2.59379718956961	4.81551655511636	6.21082086460256	2.38807601805212	8.24612549568364e-06	5.99611125328996e-05
Smp_026450.1	-1.24890576304175	-2.94871068603151	-5.88452768915365	-5.90178553852613	2.35633635734793	8.25194858944681e-06	5.99705039169352e-05
Smp_179490.1	2.40531909394505	4.64980055698368	6.59975761539766	6.61178881264335	7.05640030310361	8.39876678538951e-06	6.09928632217289e-05
Smp_160840.1	4.00055652601566	0	6.72644139559916	6.48004233982494	-0.428812715774631	8.40184295399817e-06	6.09928632217289e-05
Smp_129290.1	-0.511358990665059	-1.30568474560739	-6.92939401040139	-4.90094317091319	3.47933280738218	8.40752255286087e-06	6.10006323818864e-05
Smp_174430.1	0.501496201454716	1.10294413836366	5.0871897530854	5.18395309464932	2.49943804941466	8.46423442360278e-06	6.1378453896964e-05
Smp_125130.1	0.92823865857994	1.53980487760601	5.11407352024795	5.46436637358802	3.85003566395839	8.46934545732848e-06	6.13818826847125e-05
Smp_142700.1	1.64865245202012	0.426931783544773	5.56985585913016	4.13940349905404	3.93445785412121	8.49507409513995e-06	6.15346527504554e-05
Smp_172010.1	1.31989648850487	-0.842458071352956	1.05969709691931	5.07950514359428	0.0436930409734816	8.51930182642554e-06	6.16763896996256e-05
SmLINC02733-IBu	0.0683215372527862	-5.46743026244625	2.91835558708399	-0.748575073640308	0.463624438592028	8.54960679055054e-06	6.18619443773351e-05
Smp_162890.1	-0.142638739991909	0.406516144945866	3.97881565848686	4.86656188191092	5.49325042926978	8.5867622053442e-06	6.209683662597e-05
Smp_010110.3	0	7.37051058391277	4.59866242058112	5.00987426159653	-0.325716522357124	8.62425584825185e-06	6.2333916928326e-05
Smp_159860.1	4.07030367948934	7.44496914997843	8.3069203005421	8.72767009124735	1.37265158398166	8.66734777223672e-06	6.26111792673476e-05
SmLINC06210-IBu	3.36816929645185	-0.615524978053731	-1.90153912930981	-1.98598970989931	1.52505296394613	8.71321760754197e-06	6.29081952090619e-05
Smp_126560.1	1.05535498829273	1.45204769224668	-4.09772169393615	-4.98912890830525	2.70334368323659	8.75563580106864e-06	6.31799804751049e-05
Smp_136240.9	-3.09615653444955	-3.16781289378046	-4.37865550717065	-6.52528282863607	3.5453055259001	8.80404375582502e-06	6.34946676101299e-05
Smp_031770.2	7.5432630546156	9.47632975758786	9.15075503567197	6.25334973936862	2.06261931622659	8.96182071253336e-06	6.45621857973144e-05
Smp_047180.1	-4.16353354960022	-2.3260145586631	2.74616055070255	1.60609322451668	2.28098394808913	9.0459321186841e-06	6.51326799013413e-05
SmLINC01733-IBu	0.893784574483357	2.09269873471728	5.78623897493924	5.68964362231537	1.17769081608703	9.08702080558938e-06	6.5392949070783e-05
SmLINC04215-IBu	6.597214042604	8.42864708425094	5.71856768014636	3.29638807113406	0.598879615631701	9.23394830192211e-06	6.6414169471542e-05
Smp_169930.1	-1.95958880007004	0.285001240177157	4.5481126797901	4.04495145999103	0.814313159557723	9.34684230403911e-06	6.71896312067646e-05
SmLINC02987-IBu	0.0373071655554816	-0.660309727352983	-5.30649745555525	-5.63549448853412	9.17320189141256	9.81122644293739e-06	7.04513134811902e-05
Smp_053760.1	0.296082325986652	-0.476901886633312	-5.2450897409167	-5.60728350151394	4.18806002594492	9.83212180561832e-06	7.0563069401059e-05
SmLINC03964-IBu	-0.321297071624751	-2.57483575658048	-5.22108033937605	-5.79105578748585	3.55575992386273	9.92727975008971e-06	7.11688083492347e-05
Smp_190940.1	-3.61137313553561	-6.81534053180896	-3.30190448915391	-6.81534053180896	-0.847916915777345	1.0000479999979e-05	7.16547657388861e-05
Smp_064590.3	9.71685271507526	10.576895906394	10.0694974550973	10.5595180174425	3.69236005306444	1.00666098186334e-05	7.20895640366856e-05
Smp_001410.1	-0.482343016097187	1.28053063696465	4.40114337998636	4.84923523360373	6.85178564510329	1.01582178838438e-05	7.27062495807403e-05
SmLINC05552-IBu	-0.602021195431851	-4.00873262069068	3.61154978440043	2.81859787274188	0.0745104959811052	1.01759765952373e-05	7.27939860872273e-05
Smp_079290.3	-3.16000630800638	-1.89617694393464	-6.40236032957069	-4.87601948379699	3.59665979621025	1.0225316249553e-05	7.31074204465609e-05
Smp_130500.1	3.39443826265329	1.94318061144305	5.67957298560376	6.59080191141288	2.52940878336479	1.02677934553521e-05	7.33714787192923e-05
SmLINC04339-IBu	1.14961351302029	-1.15254714946965	2.09461250608228	4.75732181697917	3.74519201096172	1.02963075452978e-05	7.35355283618303e-05
Smp_124070.1	-2.80664602250361	-6.1592934102521	-2.00576499476615	0.996103908390721	4.32325738508571	1.03136942422365e-05	7.35802854996002e-05
Smp_173000.1	-1.02243159808476	-1.49229048155171	3.47185917498959	3.72694850288998	3.53651928666968	1.03215590370265e-05	7.35967199870739e-05
Smp_182530.1	2.83723131803983	2.27707306109273	6.78484685388391	6.05314986187694	1.06926771445544	1.03652649538861e-05	7.38685602583351e-05
SmLINC04259-IBu	0.670358916439703	0.502453372053556	-4.2160355159993	-5.8672883500354	3.70742876147265	1.03866774351765e-05	7.39813181792927e-05
SmLINC02858-IBu	-0.836184746225657	0.192586587802287	-7.25943663199807	-7.25943663199807	0.340596345607803	1.04326019515293e-05	7.42684530535442e-05
Smp_030830.1	6.70566375805561	6.36639666136574	8.23136552822356	8.6903559073498	4.47030605480588	1.05728243511938e-05	7.52262136901607e-05
SmLINC02974-IBu	4.39113454428236	7.22948807118226	4.1879865946328	3.33243004432389	2.47480790248009	1.05882494300015e-05	7.52954825129715e-05
SmLINC04065-IBu	1.68609633086781	2.4355165826411	-5.86410705326235	-2.73261375606673	0.734838958497212	1.06136821963977e-05	7.54358056858903e-05
Smp_022890.1	-1.27341348667618	-0.150047526406157	4.29721342957669	3.16295210311735	5.6910855812017	1.06311204490464e-05	7.55191884179712e-05
Smp_173480.1	2.28408570817414	2.43799261830752	6.08662482462389	5.80132053679108	4.92786291426407	1.06476896128687e-05	7.55963113394337e-05
Smp_170870.1	0.87485853607296	2.48777003567948	5.34198367438788	5.57731806001572	7.76818807274691	1.06781026333153e-05	7.57715872650373e-05
Smp_052760.1	0.8241469761809	-0.611190137926881	4.09144736325532	4.75282106236904	4.30755793708015	1.06934089013481e-05	7.58395355843737e-05
Smp_134100.1	0.706888465037326	4.69083667819585	0.405751303452173	-0.458824756560987	0.987160797786469	1.08022780386693e-05	7.65296293167827e-05
SmLINC06441-IBu	-0.949127196714036	-2.22569293402183	-5.00962367688779	-6.40891399718246	6.02286409372995	1.08418644251847e-05	7.67689854483116e-05
SmLINC06624-IBu	5.81720594638665	0	6.9944016788818	6.32442001151093	-0.210512990017629	1.09280639199197e-05	7.73379668001161e-05
Smp_037610.1	1.63819788115814	1.24791042597689	-3.8678501829682	-4.68565631410898	2.60778636068528	1.09457896184509e-05	7.74220095192833e-05
Smp_035310.1	-1.02110192352699	-2.20365446855483	-5.71767645578139	-5.71376149880822	8.34879423933671	1.09525650995034e-05	7.74285504951006e-05
Smp_160670.1	1.07737290096767	2.08646232788027	-4.35126982499669	-3.20508311168004	3.51389832867474	1.10321360798592e-05	7.79494334654866e-05
Smp_157730.1	1.05051791365305	0.46298897152731	4.1805892622587	5.59454807793042	0.921650515484229	1.10431183022687e-05	7.79853936031081e-05
Smp_042400.1	-0.946972422560128	1.58992343132748	3.75582261320809	4.94135427635273	6.66405783819049	1.10837356554557e-05	7.8230484087627e-05
Smp_143270.1	0.187178642111306	-2.28557315438049	3.5063953357438	3.76873057504813	6.42867019085572	1.11083762745808e-05	7.83216047602084e-05
SmLINC01110-IBu	4.30511869606875	3.21198132400523	7.76816701047228	7.23674339168275	0.276408057454824	1.11084821017766e-05	7.83216047602084e-05
Smp_176200.1	-1.94858434866644	-1.8923034123989	-5.8553827785068	-6.22536646340277	2.71049036294144	1.11230972749007e-05	7.83801225260537e-05
Smp_156420.1	-0.49271155616751	1.58819939175322	5.06385976143702	4.14595675707326	5.99277109435384	1.11286270384204e-05	7.83801225260537e-05
Smp_081720.1	2.58946525756855	3.44798113443728	6.45327221455069	6.27594511218861	4.06551628563285	1.11873653070042e-05	7.87519108898372e-05
SmLINC00477-IBu	-1.14900314961932	-0.463015307362138	4.37059672340332	3.06094272975057	2.63591193150255	1.12761041169161e-05	7.93343763334755e-05
Smp_120740.1	-0.366966280330268	1.05558758124184	-4.86630439747127	-4.75631938925585	4.47540960285784	1.13737835118436e-05	7.99790919212212e-05
Smp_114220.1	-0.843769982738822	-2.09546771905204	-5.04065485467859	-6.34662042490531	6.00393189553126	1.14632155264234e-05	8.05651589361056e-05
Smp_187090.1	-2.20495205535218	2.85151264651443	4.5586408609026	5.08855196490692	1.62668668190344	1.15884485942335e-05	8.14020852951624e-05
Smp_187740.1	-1.94096916576901	-3.53873278047157	-5.17929690206712	-6.76535877452522	1.06525848139035	1.16439967790771e-05	8.17238941253448e-05
Smp_199830.1	-0.821301731983591	0.373005730970776	4.0140286741092	4.45612712102299	4.00070885719452	1.16466120840562e-05	8.17238941253448e-05
SmLINC02770-IBu	2.8890822865488	-1.88699165430531	-3.03648553699674	-0.781013870580875	2.19125436135001	1.16721259794233e-05	8.18595205149381e-05
Smp_137050.1	0	5.05450788476753	7.44564142991747	5.45188309528682	-0.23530222563944	1.17101117771727e-05	8.20824254550339e-05
Smp_072110.1	-1.08289541645668	-3.84030079174017	-5.58223346075656	-4.73986322133854	10.3348760599469	1.18228509862442e-05	8.28288035743546e-05
Smp_160130.1	-0.878573717720994	0.970308362406869	4.70863783931828	4.12660827455945	3.4400140336926	1.18367832228648e-05	8.28825339531177e-05
Smp_102020.2	-0.180103194476263	0.282642319985737	2.86871918526654	5.0633209869398	1.16491646843985	1.19218648661497e-05	8.34341404752115e-05
Smp_194360.1	-0.294438355964007	1.14910702651665	4.33447440257683	4.96324643884406	3.45288452199967	1.20367548860044e-05	8.41936649901597e-05
Smp_121950.1	-0.243995069587899	0.771107430664207	4.83507992565873	4.07290153212231	8.33991165660569	1.21257218989836e-05	8.4771158801452e-05
Smp_071640.1	-0.480492646370771	-1.03479777377419	-6.28151314972242	-5.01536514730412	6.38527194035525	1.21766548302826e-05	8.50822861794934e-05
Smp_133490.1	-0.134405947385544	0.466685236612905	4.96618026708241	2.86441092453925	2.93319529561865	1.22023055384925e-05	8.52165232171025e-05
Smp_134380.1	2.77633140434943	4.12020606159635	7.09711718481819	6.35353455166373	2.35820964367956	1.22112860846483e-05	8.52342616267068e-05
Smp_022430.1	-3.19695938029859	-4.81060592240728	-4.61913503374988	-4.50950438574772	6.86295497164674	1.22503057293898e-05	8.54615424474144e-05
Smp_125810.1	0.641704629091939	-0.193159542960607	4.90103987580884	3.90396229408362	3.79355027492969	1.23249586813611e-05	8.59370406686687e-05
Smp_176120.1	1.52824810851147	2.52516117693559	5.55687133072873	5.77125415148773	8.03439300798691	1.2514113096019e-05	8.72099908966377e-05
Smp_051400.1	2.30261112185284	3.68354968112703	6.61068449920391	5.81317643943494	4.38685420954834	1.252724328925e-05	8.72555461525968e-05
Smp_036270.2	-0.921810169304744	-1.44628678601087	-5.8605120458816	-5.63674436684936	7.56625738930526	1.26023831253721e-05	8.76866131867374e-05
SmLINC06405-IBu	-1.11930909665401	-2.49407977865769	-5.22279806583752	-6.11764314831803	4.75926272318055	1.27243446294444e-05	8.84886898718167e-05
SmLINC05755-IBu	2.9548689652004	0	6.65893067340302	5.54535870632783	-0.753579201834265	1.27683237339392e-05	8.87478972137348e-05
Smp_028490.1	1.43038611823135	1.45565863445238	5.16734241932305	5.44177037249456	5.47153925138463	1.33108941560724e-05	9.2422021648196e-05
Smp_136380.2	-0.00216133093165528	-1.74194250684986	-5.45636627502632	-5.42564048976739	3.8536252959779	1.34102621470972e-05	9.3063140668424e-05
Smp_149170.1	0.0435699051647616	3.98997219745323	5.57749650303878	5.54084701616012	2.99867878153307	1.34196748285973e-05	9.30796523488768e-05
Smp_072080.1	-0.83738014270623	0.27794752719758	3.80879611387971	4.4452601785308	4.09092436670009	1.34588576078987e-05	9.33025257113315e-05
Smp_136390.1	-0.665176288240994	-2.03661969386921	-5.71630358033207	-5.55831122533265	4.8313356387637	1.35227434118041e-05	9.36963279119452e-05
SmLINC06876-IBu	1.49773201773578	-2.53483322693564	-5.63392036943812	-5.63392036943812	-0.54828087037893	1.35722068267691e-05	9.3989840473816e-05
SmLINC04663-IBu	-2.56953333091169	-3.27337985511029	2.68463976613246	1.54747211245358	4.56898652089933	1.36351000242136e-05	9.43760008998134e-05
SmLINC05749-IBu	0.175198633964841	-1.59725132770156	-4.81868239655324	-5.79933429464062	4.69896627480457	1.36604438304944e-05	9.45019935456154e-05
SmLINC00917-IBu	0.876338481293708	-0.949155440427159	-4.33212695559801	-5.42158498339165	4.4607211504621	1.3685151038679e-05	9.46234528975331e-05
Smp_000210.1	4.25205089611081	5.14814060620836	7.65762553513187	7.33914983824375	2.71931433344309	1.37539615434093e-05	9.50495702691796e-05
SmLINC06221-IBu	2.168947078989	3.44680996674471	6.3984289884484	5.80218896807605	4.76916853948914	1.37784646231578e-05	9.51692071100579e-05
Smp_017420.1	0.50022401352353	2.55179346341788	5.23989105816387	5.3780751500448	5.40858212383234	1.38209431777353e-05	9.54128127356022e-05
Smp_058080.1	1.7513751136839	3.68831596698919	6.59913376482785	5.16862529160412	2.64601805999191	1.39854951457464e-05	9.64984581641335e-05
Smp_152960.1	0.656462709570199	1.52112806318257	4.41536278702664	5.40570437671093	6.93460933048837	1.400113209636e-05	9.65560094649444e-05
Smp_002060.1	3.48596903922527	-2.22734981362681	3.63950413240469	5.5003264103502	0.0437308379864945	1.40925490067143e-05	9.71358299764883e-05
SmLINC03124-IBu	3.99592994622652	0.760489732245566	-1.09423039379992	-2.26394281813002	0.391138368694877	1.41591389050003e-05	9.75440105511576e-05
Smp_017020.1	0.0809578049099864	0.955461358664758	-6.58128128654685	-6.58128128654685	0.255997895165928	1.433993548721e-05	9.87315045653147e-05
Smp_202720.1	1.95604010955905	-0.391381045667795	-4.65966797267806	-4.47418704639381	0.820190028635999	1.4346432165566e-05	9.87315045653147e-05
SmLINC02551-IBu	-0.210718311110148	1.64822988751477	4.04490473976075	5.3754892422706	2.29661701412804	1.43629982333211e-05	9.87941364967628e-05
Smp_035870.1	-0.293306955706047	2.96433460669629	5.80594787994296	3.25232415545201	1.24794088714321	1.44705120686276e-05	9.94819515408926e-05
Smp_053700.1	-3.20337287567419	-7.73103329145567	-2.51681717512316	-1.90277398343501	6.96010741829681	1.46006914175238e-05	0.000100324792429652
Smp_133950.1	-1.23995018668137	0.693590957786388	4.16148667582502	4.37461315389988	2.94065698098827	1.46122726743456e-05	0.000100352265994961
SmLINC03956-IBu	1.73725143819248	1.73722168435088	5.08914945775799	6.37261102963436	0.402986723076339	1.46302130596854e-05	0.000100423360804915
SmLINC01242-IBu	8.59761512100124	8.04721226442191	9.02751693208354	10.2804673291875	2.67676162507579	1.47357548511631e-05	0.000101095375687036
SmLINC03228-IBu	1.09884927785048	-2.89510690237391	-4.45327652882962	-6.58372560836629	-0.0661286312444507	1.47823308632607e-05	0.000101362366136991
SmLINC05523-IBu	1.09792657367877	-1.05840932305171	-3.75684951539145	-5.46347745559587	4.54866588886722	1.49474493313079e-05	0.000102441504117312
SmLINC06973-IBu	-0.664098606544543	-2.44278597041833	-3.78512562836833	-7.60501121142427	3.08631266473879	1.49617763883823e-05	0.00010244505633216
Smp_176890.1	0.21753812694784	0.0666754125260017	3.80367588074933	4.79642401725614	5.16432118094832	1.49741805188242e-05	0.000102465514470589
Smp_170640.1	4.04453589999212	6.041472422241	7.65320803424221	7.37594688802749	3.34318374676137	1.49973071310134e-05	0.000102570730011282
Smp_020550.1	-3.71238444074955	-4.02362552023256	-4.24947163653003	-5.10873880923052	6.06291667577207	1.51002310135362e-05	0.000103168021287113
Smp_204880.1	-0.923640938357615	-0.621966862950838	2.74779300130155	4.24844687372215	5.03923670341571	1.5180641703462e-05	0.000103663886637573
Smp_187750.1	2.17780275422834	4.1233210361606	6.59380339593491	5.90909659811148	4.19855968645019	1.52238406643844e-05	0.000103816384460121
SmLINC05971-IBu	-0.672539820514	-3.32822327869587	-4.64363623037889	-5.7940849894337	4.29837598789857	1.52247863433398e-05	0.000103816384460121
Smp_135180.1	-2.02792729245701	-1.68643020272291	-4.72597065499199	-7.04893848221931	3.27370929412144	1.5226507649773e-05	0.000103816384460121
Smp_157270.1	3.45876269746319	4.02404718272961	-0.366952462585744	-1.80757125989086	1.82704998855744	1.52365769251974e-05	0.000103831544298693
Smp_152050.1	0.889985629984127	-0.0215614471139698	3.50684267984125	5.03272700311124	6.68746657367671	1.53632617888802e-05	0.000104640970928482
Smp_072430.1	-0.249866439665694	-3.63821079342484	-7.73318007379721	-4.03676059773745	0.351976625172383	1.54082609900728e-05	0.00010489348042316
Smp_129190.1	-4.2567040397387	-6.94758696791142	-3.48760140285137	-4.65731382718147	-0.805778051666852	1.5504096689666e-05	0.000105491627553234
Smp_007330.1	2.26631704260952	2.60973310058096	4.75544977154266	6.32847737294964	5.51072564584578	1.56284514487887e-05	0.000106283107129121
SmLINC05416-IBu	0.029841918577162	-2.51225521274206	-2.90097436437614	-9.11544915370859	1.80387504269753	1.57648924801453e-05	0.000107155925568692
Smp_048060.1	5.72940200605331	0	0	0	-1.5954024694631	1.58289498616485e-05	0.000107495787684356
Smp_051060.1	2.21455508900103	3.48633450795013	5.78412722488686	6.52086149251789	3.36989587787843	1.58311387484365e-05	0.000107495787684356
SmLINC05307-IBu	-0.242253682547254	-3.06814200373868	-4.14014418911347	-6.23432986439971	3.14904029881458	1.59040181843112e-05	0.000107935270077525
Smp_011990.1	0.300510197212344	1.41924188546085	4.91693159759568	4.9102905365818	4.63808360658853	1.60278545403755e-05	0.000108719952325643
SmLINC04273-IBu	0.0941985094491035	-1.29841801861105	-4.54679841444441	-6.15551048326176	4.72320866812704	1.60935881230934e-05	0.000109109910461587
Smp_200390.1	0.158680147444663	-1.24243758325015	-5.66782929960227	-5.58802180777508	2.17195490483072	1.62614751836577e-05	0.000110191685909128
Smp_157850.1	6.95488674326305	8.76228838209329	9.82751973804545	8.05842237404539	2.21768616688182	1.62754263172577e-05	0.000110229780902041
SmLINC01041-IBu	0.821252133865664	-1.56519265858014	-5.60520766734069	-4.7380849569594	1.58876082092758	1.62930163272025e-05	0.00011029246960317
Smp_900010.1	-4.29790278240614	-3.92665675501814	1.24400958508527	1.22456602753617	12.114694295766	1.63152686582684e-05	0.000110386638764583
Smp_164460.1	1.88715780094819	2.70452801828434	7.15594729838367	6.04354689406222	-0.400512769258067	1.63342600792656e-05	0.000110407684657007
Smp_020840.1	0.753775821695735	-4.50907348427739	-3.36675202810912	-3.70101819602626	4.7911675844399	1.63350647240758e-05	0.000110407684657007
Smp_138140.1	2.02052375877959	2.69239494936789	-3.3127416814855	-2.76201336185861	1.84738283510185	1.63577226431031e-05	0.000110504390739575
Smp_042160.1	-2.29718866971309	-5.1135252831122	-4.2884963446874	-4.75621855655612	11.7856838410746	1.63753470892488e-05	0.000110567011928122
Smp_128400.1	-0.10289833874809	-1.0624184327471	-4.6165026529069	-6.71903237874522	2.9832235978417	1.6475911892875e-05	0.000111189300352018
SmLINC02888-IBu	-1.98314325139039	-4.2886868222097	-4.50969656855476	-5.76253680293387	2.21680626151036	1.66302474092365e-05	0.000112173646388295
SmLINC04104-IBu	-0.236090808516516	0.0677631641787007	-4.29744371935896	-6.53378802505622	3.54536042211783	1.68997492471457e-05	0.00011393340883175
Smp_153930.1	1.8822562588886	-0.10617420589329	5.38862891122191	2.61364072817623	1.19291061444115	1.69732188745637e-05	0.000114370457528501
Smp_120180.1	4.83342591646268	5.12562857672597	7.05453910779456	7.67826767355951	5.70806884883415	1.70537173949277e-05	0.000114854400002276
Smp_178530.1	-1.33467164439715	-2.48250634071335	-5.11843560991297	-6.02524891824735	8.1322783759423	1.73264033091398e-05	0.000116631546995501
SmLINC04585-IBu	0	4.01392758490324	6.65591387819705	6.80341150949604	-0.352900256172358	1.73831736154579e-05	0.000116954204182496
Smp_056360.6	-0.962838169960586	-0.92960829283382	-5.87881871400803	-5.37179086234818	9.57133807801939	1.7689851542737e-05	0.000118957060628344
Smp_152730.1	-0.962115967543448	-1.502262491499	-5.44059423608889	-5.88873928082763	6.71684046612154	1.77100276159292e-05	0.000119032252650689
SmLINC05590-IBu	0.900796751396964	-1.11743110090623	-3.64004039493163	-6.13828264962714	3.10734540173371	1.77934832283119e-05	0.000119463425566339
SmLINC01230-IBu	6.45167397725265	0	2.13044907953666	3.20695929403741	-1.18224765630623	1.78012600284736e-05	0.000119463425566339
Smp_170940.1	1.83223678107793	4.24882521555775	6.16879678499579	6.10828939126358	5.97994909315332	1.78668720509847e-05	0.00011984297248998
SmLINC01171-IBu	4.66688298674227	1.75380173143873	6.3940674029618	6.26154330511001	2.55461443418261	1.7987020512146e-05	0.000120587755551033
Smp_100130.2	8.47416134509534	10.0560798236646	8.41575025792376	9.81223914421062	2.8152979830813	1.80506223724826e-05	0.000120952879229081
Smp_056360.1	0.465056881882914	-1.07535995306669	-4.88385871276644	-5.84236776179265	2.36109338794235	1.81368282216144e-05	0.000121469020589496
Smp_147290.1	-0.614975300974109	1.42027273105682	4.53505343396505	4.70459213833723	2.7998698973521	1.8225100064784e-05	0.000121875176481734
SmLINC03236-IBu	5.69969134538599	1.95878971057277	7.32841088459534	7.2788996096705	0.184043917847799	1.83508087359389e-05	0.000122653839803745
Smp_181250.1	1.5855459028205	2.86056209241409	6.19660933931117	4.79523125146391	2.98269627878668	1.84511252421389e-05	0.000123262085539862
Smp_059210.2	-0.428579044799053	-0.559642100041488	-4.87178330316097	-6.09811721591007	5.42106040230533	1.84736129934237e-05	0.000123350047605938
Smp_165480.1	2.20276961381574	2.03110438013101	5.42242721468053	5.97884170028608	3.35783694698696	1.85770456703807e-05	0.000123978125265667
Smp_155540.1	0.423972384837124	3.6336033639768	4.97460937062301	6.10547832594782	1.81466717963082	1.85919113745534e-05	0.000124014795932883
Smp_035260.1	0.255620519614285	4.25665128407026	5.82971492561216	4.32685579877684	6.36333602657296	1.86927797531764e-05	0.000124624809699515
Smp_079960.1	1.0211948534031	-1.37753826168363	-4.93987661761892	-4.30669332740437	3.38973281345547	1.87309597561275e-05	0.000124816476038566
Smp_128500.1	2.90155765966773	4.50802383040837	6.38425372553789	6.91562712633632	3.70438094665753	1.87442405945121e-05	0.000124842113753283
SmLINC01486-IBu	0.590040986156866	-1.26104587195106	-4.75628725195256	-5.225827390852	4.14250574542338	1.88075739804527e-05	0.00012520092256404
Smp_027360.1	-2.41510290398042	-5.03288553479424	1.3128882991712	1.70359134646287	5.74733767770535	1.89518172066252e-05	0.000126097711871533
Smp_194740.1	1.37015174388002	3.22709098588491	6.24717397730717	4.38204033512284	2.49765540119732	1.89874223324036e-05	0.000126271129219612
Smp_124080.1	-1.10981545655491	0.0564499079548458	4.45588510032101	3.94953270374566	1.0644679042679	1.91171038213497e-05	0.000127069689589022
SmLINC01429-IBu	1.94032317142808	-0.565915744166918	-4.06264668332891	-6.10210629154655	0.202853667968278	1.91753794573282e-05	0.000127333328001547
Smp_139850.1	1.00122841275319	2.64063702190128	5.62974729818744	5.34363145004713	3.64807688115573	1.91760104811156e-05	0.000127333328001547
Smp_200860.1	-0.790683252705299	1.57168685169164	-2.49549016987329	-5.42625922697128	8.36909005361975	1.93522754808429e-05	0.000128439324831231
Smp_096560.1	0.31709023435452	0.722976188289891	4.48421218850608	4.75933210221919	5.06957382323106	1.97041489291731e-05	0.000130709126280038
SmLINC06383-IBu	0.40116703281863	-1.51301739445646	-4.06295308853823	-6.48813564914991	2.73839448666996	1.97155906278519e-05	0.000130719502188874
Smp_131600.1	1.35115720735552	6.02964186981093	6.04274793915121	5.18969160224121	4.45679569777248	1.97701937417893e-05	0.000130884814396618
Smp_014670.1	-1.55568933942394	-1.47710836446655	-4.90236194459989	-6.50604023400209	5.1335524337084	1.97943027024126e-05	0.000130978900981864
Smp_187860.1	-2.40110414334485	-1.43830730261784	3.49510573994988	2.40971368761196	2.50579154607172	1.98156474059518e-05	0.000131001720014527
SmLINC03693-IBu	0.0431941529102941	0.113009844111597	4.65159326091969	4.21611881344311	1.78459403485927	1.9817549000233e-05	0.000131001720014527
Smp_060220.1	0.751665335310265	-0.460647740373951	4.56064820087769	5.32868187393093	-0.238090611598399	1.99006784797907e-05	0.000131485561159037
Smp_061590.2	0.200003059232602	-1.67887860272665	-5.35907332693931	-5.03244190665681	3.989608089289	2.00136520206657e-05	0.000132166003413917
Smp_000250.1	2.54473349936835	-1.10147774980846	-4.6744544338875	-4.6744544338875	-0.655403385914355	2.0164096736331e-05	0.000133031556636311
Smp_143950.1	1.26753298300107	3.86579902182318	6.54723246223293	5.02301939648644	2.03051687773254	2.01648256470032e-05	0.000133031556636311
Smp_157820.1	1.15027547412611	1.82901631618428	5.12752377039164	5.33980002928982	6.73132122064473	2.02934618368558e-05	0.000133813489760313
Smp_029940.1	0.496318621059994	2.8884574010271	-3.66603363634733	-1.65318892610366	2.60249437777196	2.03559498377247e-05	0.000134158685334885
Smp_172340.1	1.14638833558015	-3.01907148227458	0.241043634018919	3.66238594292233	3.08849114968277	2.03831760935839e-05	0.000134271255561219
SmLINC03553-IBu	3.7693198806127	0.250869396259938	-1.52794185319159	-3.63273406763729	-0.511093962536573	2.04947347052895e-05	0.000134889860421743
Smp_121430.1	-1.15336189954303	-2.15200051706021	-5.82170771507171	-5.43576190095185	4.38938169596918	2.04974693447277e-05	0.000134889860421743
SmLINC05297-IBu	-0.00900071423424853	-1.64034558240483	-3.66718559453133	-7.0175200771103	3.96112867412471	2.05328423094527e-05	0.000135055484653726
Smp_017080.3	1.61142211580867	-1.79627834682612	-3.4493332448369	-4.38316671278231	2.07541810487293	2.05916140904316e-05	0.000135374774402768
SmLINC03226-IBu	-0.0302471614964633	-0.23960952285539	-5.79830330267453	-4.81987376341852	4.14373182967964	2.06277068762341e-05	0.000135544723336684
SmLINC01833-IBu	-0.118015234119485	-1.11125712161462	-4.31502915869673	-6.80368938645547	3.23114077835602	2.08127240090522e-05	0.000136692600265904
Smp_157840.1	1.84331518013218	2.05668113369252	-4.37387653556522	-2.80084654455753	1.84764805038444	2.12360859287161e-05	0.000139403948998328
SmLINC04129-IBu	2.02937797139369	-0.0589960563953556	-5.02752728616972	-3.35470038096443	1.19113668833108	2.12856670689189e-05	0.000139660147739253
Smp_039970.1	-1.25914549915811	-1.02590667204724	2.9569349578617	3.81907786198661	5.31860085993935	2.1413817786285e-05	0.000140431350140582
Smp_050760.1	-0.379072655049766	1.3740554449998	4.18789439692208	4.84451629020279	4.9016967280307	2.14526483349559e-05	0.000140616319001885
Smp_137520.1	-2.84129099775512	-5.66435562329244	-3.12783143420401	-4.79486579050209	4.27508291440905	2.14756228797055e-05	0.000140697224351497
SmLINC06885-IBu	0	7.08112723338778	5.76067145465844	6.84645500264884	-0.00289121316521549	2.15831196225805e-05	0.000141331521566171
Smp_131580.1	0.979934485017413	4.14449932237291	5.61716249206712	5.80529503898573	8.1121385651396	2.16982400456875e-05	0.000142015088409806
SmLINC02005-IBu	0.603418060615046	3.27172071440738	6.38296102648491	5.34443598857503	0.528016416339151	2.17582821574518e-05	0.000142337669832782
Smp_049300.3	1.86023936450608	-0.797562150434088	-4.47628166396794	-2.75121992670099	6.75507127412635	2.17823630161323e-05	0.000142424798495798
Smp_048380.1	-0.0352296922727812	3.50513968589812	5.63313580612736	4.71542577088235	3.77565315758877	2.18266123274824e-05	0.000142584941066229
Smp_030050.1	1.44950606936582	3.28985944431632	4.73727134482233	6.3488140226304	1.9398570843901	2.18284034003461e-05	0.000142584941066229
Smp_205720.1	3.07300046097699	5.92433680763915	6.77164452989125	6.82888813262655	6.24452411121688	2.20719479469667e-05	0.000144077975858351
Smp_033610.1	-2.04230696968356	-4.32765566616001	-5.07837855146068	-4.63070301455105	6.83723994552334	2.2078746791653e-05	0.000144077975858351
Smp_205280.1	0.755878054518078	0.230685608276957	-4.6976243258439	-4.81217934507757	4.81927521014326	2.21189173271547e-05	0.000144268975804616
Smp_081430.1	0.421685555117755	-0.1842328302921	4.76400875553562	2.78350105300693	6.23837163501525	2.21884446979225e-05	0.000144604718184656
Smp_150310.1	3.20396739627335	4.39205743718724	7.85993440824679	7.10457532659104	0.310418507260421	2.21922459296537e-05	0.000144604718184656
Smp_018590.1	0.896761018889645	1.74654427657715	-2.48513199915825	-5.97162995231813	2.4151628925473	2.22081891723495e-05	0.000144637389521099
Smp_175290.1	2.94706223563945	5.17730034193271	0.921238824585111	0.512378983921348	3.44265564798802	2.23508046631757e-05	0.000145494613336186
Smp_003110.2	-2.79477681452626	-1.11360388823592	-5.26380299911816	-5.79303984451127	2.96725250633728	2.2409020743528e-05	0.00014580185866266
Smp_151440.1	-1.42049156753248	1.5767851768841	4.03511413341623	4.77393811688205	1.80490410754046	2.25970598624323e-05	0.00014688088910581
Smp_139150.1	2.49792378510034	4.40312295762691	6.36991446777972	6.42187737240958	5.50955630581135	2.27242051551597e-05	0.000147634821317322
Smp_077580.1	2.38592575836574	2.38298161428718	5.95416031111429	5.7592499645661	3.03887469483742	2.2812466497814e-05	0.000148135516011811
Smp_154250.1	-0.917446940981119	-2.50065756148036	-5.33102000948655	-5.48319201178318	8.91533034670964	2.30061407290822e-05	0.00014931989524702
Smp_092320.1	-1.82232364842223	-3.08587999720146	-5.42790688553381	-5.28028844991518	6.71033180731791	2.30375050795397e-05	0.000149450167756191
Smp_003330.1	-1.8849811539315	-0.848640255124237	3.09659324460717	3.58871912763994	3.73891866455183	2.32650736665672e-05	0.000150852515876213
Smp_193010.1	-1.87551285632792	2.99361607177299	4.70313763530306	4.54776491366659	2.30666161598295	2.35936997052378e-05	0.000152908433838941
Smp_201060.1	0.648009713365417	-0.45217774966363	4.45189670626888	4.09884250187559	8.19687979116081	2.36087741520559e-05	0.000152931236969314
SmLINC02952-IBu	-2.23871612915378	-2.74082325135058	-3.54366888889248	-9.19235136469745	1.24755927105213	2.38118661396552e-05	0.000154171348577396
Smp_199840.1	-1.81013265636163	-3.67709226913195	-4.48745861346794	-5.82809358267865	3.95228739753244	2.4041378222461e-05	0.000155581222198557
SmLINC04318-IBu	1.04764033317554	-0.623126761337699	-4.14058803946461	-5.21207857079683	3.26571172282932	2.4324213084105e-05	0.000157334621678908
SmLINC05077-IBu	1.93737260179154	1.01889885316259	3.46954443006703	-5.9509192283683	1.60607587695834	2.4341769570907e-05	0.000157371264534139
SmLINC03994-IBu	0.1749372552174	-2.19592940423361	-4.62866178460792	-5.34862142267727	4.60660217676862	2.45091195367813e-05	0.000158375824194221
SmLINC01234-IBu	-1.15885755160376	-2.33970379687315	-5.84604088952934	-5.11249651444652	8.25090421883255	2.4593723365179e-05	0.000158731553632987
Smp_083340.5	-3.01776899184881	-1.30536774346939	-8.22667544283695	-0.00261485114252622	2.6341045058254	2.46001523727714e-05	0.000158731553632987
Smp_043860.1	2.13282561489135	3.10870021799101	6.52615792489314	6.108909711591	0.841350494108917	2.46291568914638e-05	0.000158841258431595
Smp_171700.1	2.41383720785118	-0.0367543985629555	-2.60448160253223	-6.02111491850235	0.465302996086164	2.46641672893316e-05	0.000158989571313694
SmLINC04219-IBu	-1.93921759286245	4.04728738467887	-1.93921759286245	-1.93921759286245	-1.34859119508025	2.49547631802415e-05	0.000160784486819531
Smp_185900.1	-1.1828780965901	-1.69475408636401	-5.74284393721832	-6.26971512491343	1.79062747761683	2.52114845075106e-05	0.00016235950655591
SmLINC05277-IBu	3.86340336968284	1.71042020500337	7.19398450587617	4.59376510344247	-0.562109019489782	2.5675356981654e-05	0.000165197116424288
Smp_179710.1	0.249880134918	-0.0100403604418037	-0.872464952224259	4.04444100524865	4.2014884726724	2.5677079377721e-05	0.000165197116424288
Smp_168400.1	0.165310566518098	1.41617224832228	3.50920562057208	5.21116417632441	3.79192732643779	2.57430297687333e-05	0.000165540940699425
Smp_148640.1	0.0521768455956876	6.07276202514435	6.14302005821272	5.86069662847434	1.01979616666615	2.57578641499809e-05	0.000165555888373408
SmLINC02429-IBu	-0.109910824287092	-1.2273247863899	-5.08676694222499	-5.54063253565168	5.20473373048826	2.57935311773997e-05	0.000165704656117334
Smp_151770.1	-1.06765484711568	-3.30381896754279	2.24152041852789	3.05790072167163	2.97324222965437	2.58114044985623e-05	0.000165739023354669
SmLINC06444-IBu	-1.92300328835399	-0.197752774828435	3.9455594698656	3.05220864518344	2.2284330667156	2.60011497826906e-05	0.000166876438518006
SmLINC01453-IBu	3.93875449806571	3.65882793975276	1.37093312905978	-4.56208492033933	1.07905990038478	2.60566612700487e-05	0.000167151650629096
SmLINC05108-IBu	-1.40760899233076	-1.86158972269549	-3.64082290932106	-9.44774280534078	1.72356572775962	2.63513868162504e-05	0.000168878572942498
SmLINC04170-IBu	0.997910953268288	-1.39422763509155	-7.3979594520574	-3.6147306970911	0.729515533867955	2.63896131201718e-05	0.00016904169411053
Smp_156540.1	-1.1116636436852	0.697651024296303	4.36836992394723	3.56555001587548	5.1043720030574	2.65864403372781e-05	0.000170073528806439
SmLINC06562-IBu	0.416617813746085	-1.2696567136981	-3.29152903393977	-8.30291461057624	1.88565476779784	2.65892497431255e-05	0.000170073528806439
Smp_075640.2	2.99582412270178	2.20345551401481	-1.24910090246315	-3.44455744179194	2.967426600345	2.69780698386337e-05	0.000172477186591535
Smp_071520.1	-3.90481339073406	-3.2829038753755	1.9539832010229	-0.0890989027539639	6.23590965873936	2.70262176591763e-05	0.000172701576292389
Smp_103810.2	0.170279192356915	0.71018093237344	-6.95257168378324	2.0026000226284	3.85142970573176	2.71229015198193e-05	0.000173235752274753
Smp_164330.1	3.13993707307448	3.46353447785818	6.69086847495588	6.39987115897413	1.90366570994265	2.71543947606357e-05	0.000173296751364162
SmLINC02213-IBu	0.793123005002833	-0.728882933646456	-4.21953983982766	-5.53624022656186	3.10746998855766	2.71586415542747e-05	0.000173296751364162
Smp_201390.1	0.481609646464194	-0.117277553367746	-6.75380542238422	-6.75380542238422	0.156190861173133	2.73251258066481e-05	0.000174275043337437
SmLINC00619-IBu	-0.137734191090733	-1.79221952391924	-4.72806477105672	-5.91662509589897	3.54887862186911	2.73636719292951e-05	0.000174436818069505
Smp_154370.1	-2.82558158468136	-7.17604281367013	-3.52398367147719	-2.9093955338162	1.32433242055141	2.75105434150194e-05	0.000175288652650153
Smp_145460.1	1.47000895411326	4.12623728543111	6.10970235329033	5.55401718584398	5.31256965295039	2.75756095529657e-05	0.000175618679896029
Smp_011270.3	-0.962855008207858	1.19576469187494	-5.18802744762281	-3.39139510639699	6.18770195492186	2.76704718974043e-05	0.000176138059206469
Smp_084910.1	1.16275424492669	1.56974203545251	4.92237910233063	5.27025110049638	5.12777053179017	2.77697322678904e-05	0.000176600017699789
Smp_154300.1	-4.18753256682861	-5.59407162749717	-3.13559938666565	-4.15993466278242	1.29383766672751	2.78379349798325e-05	0.000176948718310809
SmLINC06856-IBu	-0.669216656963458	-8.35238146058579	0.61795945924098	0.810639324013011	2.1080004856159	2.79287769802148e-05	0.00017744091913402
Smp_202990.1	3.0667663443042	1.30027336996934	-2.66296589234528	-4.70242550056292	-0.0155575564021634	2.80470985276395e-05	0.000178107150630893
SmLINC01935-IBu	9.05431949227799	8.28148937525831	9.96550712896761	9.64003457182236	2.80223796949425	2.80680432029426e-05	0.000178154668464145
Smp_141160.1	0.628345580117088	1.59302983843164	2.79173189748662	5.35491777352831	3.2359548858362	2.81250159348887e-05	0.000178430709914821
Smp_059210.7	0.0415057811968593	-0.345990121498195	-3.63667386965749	-6.60918860595263	5.91944506802444	2.81507218779901e-05	0.000178508219134318
SmLINC01942-IBu	3.71882572147467	6.81548342692984	8.32348567996595	7.62169566208463	0.887740227299297	2.82027411620945e-05	0.000178752431292701
SmLINC06800-IBu	-3.84674660101823	-1.17139938706257	-0.075476006761362	3.49208062772077	-0.539193985234496	2.83185593584705e-05	0.000179400581402585
Smp_151830.1	-2.93913469167196	-3.91339413373994	2.65673968249954	1.99128300099425	0.534857659753759	2.85105988131935e-05	0.000180530748657322
Smp_147060.1	-1.31414371731713	-4.53047638439785	0.944482327028301	2.50620904921799	3.70230866902329	2.86101109466921e-05	0.000181074226814215
SmLINC03565-IBu	0.981533392940316	-1.34113732584259	-4.00815410077896	-5.34480068391089	2.42284293192671	2.87725807012396e-05	0.000182015455545031
Smp_030180.1	-0.120623970577787	-1.47631505939877	3.0327228854944	3.99448450150414	5.45713205997939	2.91903287783216e-05	0.000184569904946158
Smp_015190.1	0.669290958984875	-0.568203780581201	-4.33850694185933	-5.46684063685582	3.71068832858238	2.92837440521196e-05	0.000185072143641715
Smp_026920.1	0.500981842847613	2.18484982818456	5.45703581562122	2.44523580171275	2.44631931363923	2.93112268610662e-05	0.000185157411111862
Smp_163400.1	-0.261544318863818	-5.23579834543927	-5.31756654558952	-3.19020380213018	0.761554763933759	2.94919603169798e-05	0.000186210211276198
Smp_039640.1	9.69495385534118	9.38768702693537	7.53060191798845	8.56034139174306	2.4519307214741	2.97429805763832e-05	0.000187629693736269
SmLINC03126-IBu	4.98769724384361	-0.441270762389772	1.42386791721529	0.473058661281624	-0.389485338551031	2.9745133554382e-05	0.000187629693736269
SmLINC02209-IBu	-0.211426241975421	-1.0942966269997	-5.13961606339849	-5.51820353463471	4.91589825095598	2.99215925266522e-05	0.000188652861123257
Smp_032580.2	2.3808119459059	3.91092061407042	5.63271176879771	6.44860134706523	6.23889647310579	3.00366518522316e-05	0.000189288119339254
Smp_177780.1	0.0621384861742452	4.01158020600067	6.01899089630689	4.6260804884605	1.42842119650803	3.02957923644657e-05	0.000190830326583217
Smp_200410.1	-1.152662416055	-0.281818119047754	0.00887745075844941	3.81046763762538	4.70737596396787	3.03595011179622e-05	0.000191140645953907
Smp_141340.1	1.8996075192845	-2.22734981362681	3.40907915401743	5.07966213575436	-0.341006362017724	3.04455718699809e-05	0.000191500331809566
Smp_125170.1	-1.93921759286245	2.20693322513952	5.42481841485605	4.57228879361129	-0.133867324075292	3.04944370312451e-05	0.000191716569915201
Smp_199800.1	0.96031086616377	1.23356109123435	4.82084718724623	5.13106596692118	3.12711574561505	3.08969968269898e-05	0.00019406305458395
SmLINC05404-IBu	-1.8349809553525	-1.8349809553525	1.64276168977402	4.45152547603308	-1.22802383705337	3.11085575159002e-05	0.000195299169907696
Smp_171390.1	1.88715780094819	5.93745961222401	0	0	-1.37239107559823	3.11730981965162e-05	0.000195611560707774
SmLINC04321-IBu	-0.312089275240367	-1.12705572215958	-4.78306510874916	-5.97529457064145	4.34438810843384	3.16258858914128e-05	0.000198358755396662
SmLINC03434-IBu	-2.51405843838245	2.51710857728543	4.12648253534697	4.62156502357832	1.52088576445251	3.16616080726632e-05	0.000198488735780969
Smp_146180.1	0.606793065118282	-1.14522853151411	0.538006238976567	4.12516701960155	5.1063822465402	3.17824840360573e-05	0.000199057924152003
SmLINC06395-IBu	2.36569545178144	-2.63316986422285	-2.70843730676108	-4.81322952120678	-0.691148567863841	3.24605015288773e-05	0.000203208267376141
Smp_108390.1	-0.0929575832306196	-2.06772063837384	-5.55170565872875	-4.63693680631613	5.05964533145882	3.25441991588323e-05	0.000203635901497866
SmLINC05870-IBu	0.259635212177831	4.65886775227079	5.77550087400184	4.7142010312582	3.1151977130196	3.27651315432486e-05	0.00020492143234563
SmLINC04421-IBu	-0.401709554952206	-1.98019374922207	2.75395836614939	3.71518967740964	4.03473269364856	3.3051189070377e-05	0.000206515314521893
SmLINC06054-IBu	2.13445252013862	2.28208238672985	-4.6588458980113	-4.66757830837677	-0.222521859136347	3.31620547719653e-05	0.000207110256183194
SmLINC05029-IBu	-0.523422116294283	-1.09561909462921	-3.55611739871013	-7.59774916899998	3.43854996808699	3.32308793766098e-05	0.000207442197014177
Smp_010450.1	-5.45162257751949	-1.68377816066028	2.7518261082366	1.26092183106703	0.458932054003469	3.33598241638046e-05	0.000208148945301174
SmLINC04759-IBu	5.51102503874704	6.1805058987945	8.81783734214484	7.8098975445132	1.15617149563709	3.33861758832143e-05	0.000208215198698614
Smp_130050.1	-0.376532078023975	-0.156593082500323	3.947597512567	4.06784896804929	4.43745952968903	3.35531166265147e-05	0.000208960915498962
Smp_160340.1	-3.1051609645668	-3.1051609645668	3.19035120857678	2.73456754696254	-0.826811064963473	3.37366743334778e-05	0.000210005243710839
Smp_149140.1	1.80215510428924	5.86124945974463	6.4714854011109	6.09326992739161	2.33751420395427	3.37880013183731e-05	0.000210225862457616
Smp_202690.1	2.99831733211425	3.08485592735436	5.693317803656	6.36596329824313	7.54581303528765	3.38096114423658e-05	0.000210261465144863
Smp_160540.1	0.128687118396665	1.30205925342242	3.88895125985563	5.00949291224018	5.39142360875455	3.39197921033258e-05	0.000210847594502308
SmLINC06323-IBu	-0.117810300866515	0.243398951410902	-7.733801167141	-4.33312609862336	0.954426262913332	3.39532047428945e-05	0.000210956202613834
SmLINC00091-IBu	3.30939919080993	3.26758793891607	6.81292705285202	4.27805504515767	1.77443660994579	3.40791669291115e-05	0.000211639462759203
Smp_196840.1	-0.654394801396216	-2.91234137491657	3.22319737356688	2.33031350554941	6.95215495443116	3.43109416196032e-05	0.000212978893711927
SmLINC06903-IBu	-1.36229260693054	-4.25397515232994	-5.91547091225705	-3.41738778750213	4.79895553261739	3.44158525111767e-05	0.000213529954117634
SmLINC00523-IBu	0.215698365354459	-4.03723349443436	0.5310132924369	3.02208718168333	8.17117443499118	3.44431584304199e-05	0.000213599230866062
Smp_151570.1	-3.35409354160064	-0.555311321645561	3.35684834809917	2.71025707530942	1.62370021785682	3.45292690549878e-05	0.00021403294926169
Smp_055100.1	3.79495885868055	4.89066281784591	6.93693810560148	6.77452397798603	5.10157857025937	3.48190909862837e-05	0.000215627445069012
SmLINC04075-IBu	0.826566020419098	-1.03471423390544	-4.58260386237579	-4.73528292397059	3.8532881113287	3.48360436200094e-05	0.000215631525382229
Smp_062720.2	-4.51472628473446	-3.77146070393815	-3.48258184038386	-4.71974908777507	5.8559850435043	3.52365534080325e-05	0.000218008671249136
Smp_121390.1	-1.31352611068234	-2.96046754057749	3.01643137367888	2.01684513314069	4.15167280182479	3.5479965023132e-05	0.000219412082764546
Smp_010000.1	-1.51286917458322	-3.27950387485226	-4.59275900043343	-5.75121474265337	4.43449646997087	3.55224350026247e-05	0.000219572118087219
Smp_161070.1	0.45871042390628	2.17979891510775	4.08267973788931	5.39001681884205	4.83706875720617	3.58950355893432e-05	0.000221668175916644
Smp_193480.1	0.769773124434146	-0.209997130795381	-6.53218502012279	-6.53218502012279	0.0404470635126612	3.59136510947128e-05	0.000221679691505331
[truncated: 1,368 more rows]
