# Supplementary material for: The Schistosoma mansoni genome encodes thousands of long non-coding RNAs predicted to be functional at different parasite life-cycle stages
Source: Sci Rep. 2017 Sep 5;7:10508. doi: 10.1038/s41598-017-10853-6 (PMC5585378; doi:10.1038/s41598-017-10853-6)
Supplement: Supplementary file 6 — Table S5 [file 41598_2017_10853_MOESM6_ESM.xlsx]

## Sheet: Plan1
Table S5: List of primers used in RT-qPCR.
lincRNAs
lincRNA description	Primer	Sequence
SmLINC00001-IBu	SmLINC00001-IBu-F	CACATGGGTTTAGATGATTGAAG
	SmLINC00001-IBu-R	AACCGAATCGTTTATCACCTG
SmLINC00133-IBu	SmLINC00133-IBu-exon2-F	TCACGGATTGCATTCATGTT
	SmLINC00133-IBu-exon2-R	TCAATTTACTGGAACAGCACTCA
SmLINC00282-IBu	SmLINC000282-IBu-F	GAGCTGTTGTTGCTTCAAAGG
	SmLINC000282-IBu-R	GCCAAGACTTTCCATGTCAAT
SmLINC01084-IBu	SmLINC01084-IBu-F	CGGCGTTTGTGAGGATGTAA
	SmLINC01084-IBu-R	TTCATTTGCGGAATAACAAAG
SmLINC01122-IBu	SmLINC01122-IBu-F	TTGTTGGAGAAAAGTTAAACCAG
	SmLINC01122-IBu-R	GTGCCCGTAACACACAGATG
SmLINC01431-IBu	SmLINC01431-IBu-F	CGTTGATGACTCAAAGCCAAA
	SmLINC01431-IBu-R	TCTCATATTGGAGGAAGTTGATG
SmLINC02394-IBu	SmLINC02394-IBu-F	AACGTCTGATCAATCTTTGGAA
	SmLINC02394-IBu-R	TCATTGTCAATTATGGTCATCCA
SmLINC02630-IBu	SmLINC02630-IBu-F	CTGTTCACCGCAATTACAGAA
	SmLINC02630-IBu-R	ATGGATAGCGGCTAGAGATGG
SmLINC03930-IBu	SmLINC03930-IBu-F	CATTGAAAGAATCGAATGATTTGTA
	SmLINC03930-IBu-R	CAAGTGGATAGCCTGTTGGTT
SmLINC04271-IBu	SmLINC04271-IBu-F	CCAACTATTTCCAAACACTCAACA
	SmLINC04271-IBu-R	CGAATCGTGTCGATGAAATC
SmLINC04521-IBu	SmLINC04521-IBu-F	CTATTTTTTGAATAGTGTCAGG
	SmLINC04521-IBu-R	CATTTCTTGGGATTGCAGGT
SmLINC05284-IBu	SmLINC05284-IBu-F	CTGGTGGTAGTTACGATGATGAA
	SmLINC05284-IBu-R	CTCGACCAAACCATCCATCT
SmLINC05716-IBu	SmLINC05716-IBu-F	CGAACAAGATCGTACTTGATTGAC
	SmLINC05716-IBu-R	CCATTTCTTGGCGTAATGTGT
SmLINC05720-IBu	SmLINC05720-IBu-F	CCTAAATTAGAATTTCATGAATGGAT
	SmLINC05720-IBu-R	AATATTTATCTAAAGAACGAAGCCTTT
SmLINC06024-IBu	SmLINC06024-IBu-F	TTGCTGGACAAAGTAAATGGAA
	SmLINC06024-IBu-R	CGAGAATGAGGAACGAACTGA
SmLINC06535-IBu	SmLINC06535-IBu-F	CCAAGATTACAAGGACGGAAG
	SmLINC06535-IBu-R	TTTCACTGGTCTGTTGTATCGAA
Protein-coding genes
Gene description	Primer	Sequence	Smp gene
Metalloprotease	Smp_044250-MP-PM-2011-F	CGTCTGGATGCTCTCCTTAAGTC	Smp_044250
	Smp_044250-MP-PM-2011-R	TTCTGAGAACTGGACAGACAAACG
Lactate Dehydrogenase	Smp_033040-LD-PM-2011-F	CGAAAAGCCTGAACAAAAACTAGTAA	Smp_033040
	Smp_033040-LD-PM-2011-R	TGTGTCATTATATCAACTGGATTTGTG
WNT5	WNT5_Smp_145140_F	CAGCATTTGGTCCGGTAACT	Smp_145140
	WNT5_Smp_145140_R	CGAGCTTCTTTACAACTTCTTGC
Serotonin Receptor	5HTR_Smp_126730_F	AAGTGCAGCTGGTTACAACACT	Smp_126730
	5HTR_Smp_126730_R	TGGATTGAGAAAACTGTTCACG
EggShell protein	EggShell_Smp_000430_F	GCCTACAGACAATCAGTACGGTAA	Smp_000430
	EggShell_Smp_000430_R	GACGTTGGTTGGTAATTGGAA
Trematode eggshell protein	TrEgg_Smp_000390_F	AAAGAAGCACGGAATGCAAC	Smp_000390
	TrEgg_Smp_000390_R	CTTTCCACTGGTTTGCATCA
