# Supplementary material for: The Schistosoma mansoni genome encodes thousands of long non-coding RNAs predicted to be functional at different parasite life-cycle stages
Source: Sci Rep. 2017 Sep 5;7:10508. doi: 10.1038/s41598-017-10853-6 (PMC5585378; doi:10.1038/s41598-017-10853-6)
Supplement: Supplementary file 7 — Table S6 [file 41598_2017_10853_MOESM7_ESM.xlsx]

## Sheet: Sheet1
Table S6: Accession numbers of SRA public libraries used in this paper
SRA ID	Developmental stage
ERR022872	cercariae
ERR022873	adult_sex_mixed_7w
ERR022874	somule_3h
ERR022875	tail
ERR022876	somule_3h
ERR022877	cercariae
ERR022878	cercariae
ERR022879	somule_3h
ERR022880	somule_24h
ERR022881	somule_24h
ERR022882	somule_24h
ERR022883	somule_24h
ERR582645	Adult
ERR582646	Adult
ERR582647	Adult
ERR582648	Adult
ERR582649	Adult
ERR582650	Adult
ERR582651	Adult
ERR582652	Adult
ERR582653	Adult
ERR582654	Adult
ERR582655	Adult
ERR582656	Adult
SRR1020294	Adult
SRR1020295	Adult
SRR1020296	Adult
SRR1020297	Adult
SRR1020298	Adult
SRR112596	Male
SRR112597	Male
SRR112598	Male
SRR112599	Male
SRR1134198	cercariae
SRR1134204	cercariae
SRR1140763	Cercariae_sympatric
SRR1140994	Cercariae_sympatric
SRR1140995	Cercariae_sympatric
SRR1142421	Cercariae_allopatric
SRR1142422	Cercariae_allopatric
SRR1142423	Cercariae_allopatric
SRR1346220	Adult_Virgin_Female
SRR1346221	Adult_Fecund_Female
SRR1346222	Previously_Fecund_Female
SRR629227	Adult_Male_posterior_somatic_tissue
SRR629228	Adult_Male_posterior_somatic_tissue
SRR629229	Adult_Male_posterior_somatic_tissue
SRR629230	Adult_Male_posterior_somatic_tissue
SRR629231	Adult_Male_posterior_somatic_tissue
SRR629232	Adult_Male_posterior_somatic_tissue
SRR922067	miracidia
SRR922068	sporocyst
