# Supplementary material for: The Schistosoma mansoni genome encodes thousands of long non-coding RNAs predicted to be functional at different parasite life-cycle stages
Source: Sci Rep. 2017 Sep 5;7:10508. doi: 10.1038/s41598-017-10853-6 (PMC5585378; doi:10.1038/s41598-017-10853-6)
Supplement: Supplementary file 8 — File S1 [file 41598_2017_10853_MOESM8_ESM.xlsx]

## Sheet: Suppl_File_S1
Supplementary File S1. Fasta file containing both sets of putative lncRNAs identified by our computational pipeline. Seven thousand and twenty nine lincRNAs (SmLINC) and 402 lncRNAs that are antisense to a protein-coding gene locus (SmAS).
>SmLINC00001-IBu
TCATTTTAGTTGCTATAATGTAATCTTGATTATTTCTGGATTTGGAATGCTACTGACAAT
CATCTATGTAAGTGATTCAGAAGTATAACTCAAATACTTGCTATCACGTTTTCTGGTTGA
TAATTGTAGTGTCGTTGATATGATCAATTGAAAATTGTTTACCTCTAAATATGGACCCAC
TGAACGATTGTCTTCACTCCCTATGTTATGACAAGTTAATTGCATTTAGAATATACTGTC
TACCAGTGTTTTTTTCTTTCTAGAAGTCATGATCAGTTTGAGTCTGAGTTCCGTTAAGAT
GAAATATGTGCCCGAGATTTCACTACCAGCTTGTATCTGAAATTCATCAAGGGTTTAGAT
ATTCTTTATACCTTTGTTCCTCGTCGAAGATTTATTACGTAGCATTGTAAATTCTATTCC
TAGTATTTCTAATTAAATATCACCACTGTTTTGAGCAGTTGTTTGTTTGAAGATACACTA
ATCAGTTACAGTAGAGTGACCGGAACTTAGTCACCGTATCGTCAGGGTCAAGTTTTCAAG
GTCTCCAGTTACATGGAACTTAACACTGTATTACACTTTAATTAATGACAGATGATTAAT
GTTGTAATGTTGAAACGCATATTTGTTCAAGGTTCTGGGTAAATGTGCAAATGTAATTAG
ATGAGGGCGTTTTTTAAATTATACTCTGTATATGCTATTCACAATCGAGTGATCTCAATT
GGATTAACATTGAAAATTATAAACTGATGGATTGTTAAATGGCGAAACGGTCGAATTGGG
AGATGTGTACGAACGAACGTTAACTAGATGTTTATTCTGGTTGAGGACTATTCACGAAAC
TCAAAGCTGCAGTATTCCATTTGTGAAATGTTAATGGATATGTGCTTCTGAAAAACCCTA
TAAAAGAAACAATTCACTGTTCACTATTTCATTATGATCAGTGTTACATCGACTGATGAG
TATACGTGAGAACTCTCACCTACAGAATACTTTTACATGAATTACACAATTATTATGTGA
ACTATGTCATGATGAGTAGAAAGTACTTGTGTACTGTCATCTGGTATTCTGATGTATTGA
AGGAAGATTTAGGGAATGGATATTGACCAGTTGACAAATACAATGGTGAAGTAGGTGGGC
TATTAAGAACACACACATCCATTCTTAAATAACTCACTACAATTTCACAGAATGCTTTTG
CATTAATCATTTTCAGATGATCAAGTTAGCAAACTAAATAATAGAGAAAAATAGCATTAA
GGTAAACGCTGACATAAACTATAATATTTTGTCCTAGTATGGGACTACTTGACAATGTAC
ATCCACGATCTCACCCACGAGATTCGAACCCATAACTGTTCGATCCAATGCTTCCATGTT
TCCTAGCCATAAAATGAATTCAATCATTAAATTACTAAAATCTCCATAATTCACCCTTCT
AATTATAATATTTTGTGTTTAGTCCTAGCCGTCATTGAAATTGACAGTAACATACATAAG
TTGAACTATGGTTATACACATGGGTTTAGATGATTGAAGTAAAAGCATGATACTGATCAA
TATGTACATTGATTTCAGGAATTGGCAATTGCAACTCAAGCAATTTTTTCAGGTGATAAA
CGATTCGGTTTTCGAGATGATCAA
>SmLINC00002-IBu
ATTTTAGTTGCTATAATGTAATCTTGATTATTTCTGGATTTGGAATGCTACTGACAATCA
TCTATGTAAGTGATTCAGAAGTATAACTCAAATACTTGCTATCACGTTTTCTGGTTGATA
ATTGTAGTGTCGTTGATATGATCAATTGAAAATTGTTTACCTCTAAATATGGACCCACTG
AACGATTGTCTTCACTCCCTATGTTATGACAAGTTAATTGCATTTAGAATATACTGTCTA
CCAGTGTTTTTTTCTTTCTAGAAGTCATGATCAGTTTGAGTCTGAGTTCCGTTAAGATGA
AATATGTGCCCGAGATTTCACTACCAGCTTGTATCTGAAATTCATCAAGGGTTTAGATAT
TCTTTATACCTTTGTTCCTCGTCGAAGATTTATTACGTAGCATTGTAAATTCTATTCCTA
GTATTTCTAATTAAATATCACCACTGTTTTGAGCAGTTGTTTGTTTGAAGATACACTAAT
CAGTTACAGTAGAGTGACCGGAACTTAGTCACCGTATCGTCAGGGTCAAGTTTTCAAGGT
CTCCAGTTACATGGAACTTAACACTGTATTACACTTTAATTAATGACAGATGATTAATGT
TGTAATGTTGAAACGCATATTTGTTCAAGGTTCTGGGTAAATGTGCAAATGTAATTAGAT
GAGGGCGTTTTTTAAATTATACTCTGTATATGCTATTCACAATCGAGTGATCTCAATTGG
ATTAACATTGAAAATTATAAACTGATGGATTGTTAAATGGCGAAACGGTCGAATTGGGAG
ATGTGTACGAACGAACGTTAACTAGATGTTTATTCTGGTTGAGGACTATTCACGAAACTC
AAAGCTACAGTATTCCATTTGTGAAATGTTAATGGATATGTGCTTCTGAAAAACCATATA
AAAGAAACAATTCACTGTTCACTATTTCATTATGATCAGTGTTACATCGACTGATGAGTA
TACGTGAGAACTCTCACCTACAGAATACTTTTACATGAATTACACAATTATTATGTGAAC
TATGTCATGATGAGTAGAAAGTACTTGTGTACTGTTATCTGGTATTGTGATGTACTGAAG
GAAGATTTAGGGAATGGATATTGACCAGTTGACAAATACAATGGTGAAGTAGGTGGGCTA
TTAAGAACACACACATCCATTCTTAAATAACTCACTACAATTTCACAGAATGCTTTTGCA
TTAATCATTTTCAGATGATCAAGTTAGCAAACTAAATAATAGAGAAAAATAGCATTAAGG
TAAACGCTGACATAAACTATAATATTTTGTCCTAGTATGGGACTACTTGACAATGTACAT
CCACGATCTCACCCACGAGATTCGAACCCATAACTGTTCGATCCAATGCTTCCATGTTTC
CTAGCCATAAAATGAATTCAATCATTAAATTACTAAAATCTCCATAATTCACCCTTCTAA
TTATAATATTTTGTGTTTAGTCCTAGCCGTCATTGAAATTGACAGTAACATACATAAGTT
GAACTATGGTTATACACATGGGTTTAGATGATTGAAGTAAAAGCATGATACTGATCAA
>SmLINC00003-IBu
ATTTTAGTTGCTATAATGTAATCTTGATTATTTCTGGATTTGGAATGCTACTGACAATCA
TCTATTGTCGTTGATATGATCAATTGAAAATTGTTTACCTCTAAATATGGACCCACTGAA
CGATTGTCTTCACTCCCTATGTTATGACAAGTTAATTGCATTTAGAATATACTGTCTACC
AGTGTTTTTTTCTTTCTAGAAGTCATGATCAGTTTGAGTCTGAGTTCCGTTAAGATGAAA
TATGTGCCCGAGATTTCACTACCAGCTTGTATCTGAAATTCATCAAGGGTTTAGATATTC
TTTATACCTTTGTTCCTCGTCGAAGATTTATTACGTAGCATTGTAAATTCTATTCCTAGT
ATTTCTAATTAAATATCACCACTGTTTTGAGCAGTTGTTTGTTTGAAGATACACTAATCA
GTTACAGTAGAGTGACCGGAACTTAGTCACCGTATCGTCAGGGTCAAGTTTTCAAGGTCT
CCAGTTACATGGAACTTAACACTGTATTACACTTTAATTAATGACAGATGATTAATGTTG
TAATGTTGAAACGCATATTTGTTCAAGGTTCTGGGTAAATGTGCAAATGTAATTAGATGA
GGGCGTTTTTTAAATTATACTCTGTATATGCTATTCACAATCGAGTGATCTCAATTGGAT
TAACATTGAAAATTATAAACTGATGGATTGTTAAATGGCGAAACGGTCGAATTGGGAGAT
GTGTACGAACGAACGTTAACTAGATGTTTATTCTGGTTGAGGACTATTCACGAAACTCAA
AGCTACAGTATTCCATTTGTGAAATGTTAATGGATATGTGCTTCTGAAAAACCATATAAA
AGAAACAATTCACTGTTCACTATTTCATTATGATCAGTGTTACATCGACTGATGAGTATA
CGTGAGAACTCTCACCTACAGAATACTTTTACATGAATTACACAATTATTATGTGAACTA
TGTCATGATGAGTAGAAAGTACTTGTGTACTGTTATCTGGTATTGTGATGTACTGAAGGA
AGATTTAGGGAATGGATATTGACCAGTTGACAAATACAATGGTGAAGTAGGTGGGCTATT
AAGAACACACACATCCATTCTTAAATAACTCACTACAATTTCACAGAATGCTTTTGCATT
AATCATTTTCAGATGATCAAGTTAGCAAACTAAATAATAGAGAAAAATAGCATTAAGGTA
AACGCTGACATAAACTATAATATTTTGTCCTAGTATGGGACTACTTGACAATGTACATCC
ACGATCTCACCCACGAGATTCGAACCCATAACTGTTCGATCCAATGCTTCCATGTTTCCT
AGCCATAAAATGAATTCAATCATTAAATTACTAAAATCTCCATAATTCACCCTTCTAATT
ATAATATTTTGTGTTTAGTCCTAGCCGTCATTGAAATTGACAGTAACATACATAAGTTGA
ACTATGGTTATACACATGGGTTTAGATGATTGAAGTAAAAGCATGATACTGATCAA
>SmLINC00004-IBu
ATATAAGACCTTCATAGAGTGATGAATCAACAAACAATCAAATCAAGATATTGTCAATTC
ACAGCTCACTAAGGAATTTTGATCAAAGTTCTCATACAGAATAGAATTCGTAATGAAATA
GAAACCTGAACTGAAATCTTGTTATCAAAGGTTAATTTGTATTCCCTACACTTATATGTA
CTTGAAAAATAATATAATCACAAATATGTTTACTTTTAATTTGTTTTTAGTGGTTACTTG
TTTGTTATAAGACTGTTCATTTTGAGAAAAAGCCTTTTAGGTTGATTTAGTTAAACTTCA
TTTGTTTATACATTTAATAGTCATTATCTAGAACATTTCCTCTGTTTATTTCATAGTGTA
ATGTGATATGATGGAGTCTCGGTTTTCCACTCAAGACTAGTGTGCACATAGGTTCAGCTG
GCAAATCTCAAATGAGACAAAGAAATCATCCTACATATAACAGTTGGTCAGAATCTGTTT
GTTATGTATTAAATTAGTGTATTCTTCTTGTATAAGATTTCACTTGCTCATCGTTCATTG
TGGCAGTGAAATGCTGACAATTCTGCGAATGTTATGCAGGACGTCCAGTCAACTACACTT
TTTGTTATTTTTGTTATGATTTCGTACCGACAAATCCGTTCTCACTTAATGTTCAAACGT
CGGAGAGAAATAAATCACTTATCTGTTTGTATTTCAGGAGAATTTTATTTTCTAATTAGA
TAGTTTGATTGTGGGGCTTTTATTATTCTTGTGAACGATATCCATGCCACAAACACCAAG
TAGAAGTAAGGTGTTTGAATTTCGCTACATATGACCAACAGCTTGTGCTGTTGACATCGA
TCTAAAGTGGTCACTGCCTTCATTAAACCCTTCATAAACCTATCATTGTAATTTCGGATA
CATATTTTATATATAATAGGTTGAACGTTTCACTGATCTCTTTATTTCATTTTGTTTGCG
CTGATCAGTTGTGTTGATATTTTAAACGATGCTGCTTGTGTGACTGTTCTTCTGAAAGAT
TGCCATCAGACACATTTTTAGTTTCGCATTTTGATTTATACAACATGAGTACTGGCTTTT
CTAACACTTTGAAAGCTATTCGCTGTTTACCTGAACGTTAAATTTAATGTAATCACTCAA
ATAAGCCATATAATGATTTCAAAGACTTCTATAGAATCATCATCTCAAAATTCTAGAAAT
ATATGCACCTGAAGATAATCAGACTATCAATGGTGAGTGTTAAATTCAGAGAAATATGTC
TGTCTTTTACGTTCACCATGGAGTTAGCTTGTAGTCGATAGCTACCAACTTATTTGTTTC
AGTAATTTGATGTTTACAAAGGAACAACTAATCTTGATTAGTTCTCATATTATTTTGATC
TTTACTTGTCATTGTTTAAGATATCATTAATATTTATTTATTAGATGGTTTCCATAGTTA
GCACGAAACTGATCTGACTATTCTTCTAATAAATTATGTATTTGATTTCCGTCAAAGTTA
TAACCTCTTCTGCTAAAAACCTTGCAGAAAAATGTACAGTATATTGTAAAGTAACAATGA
AGTGATCGTGACCACAGGAGATAATTACCAATCATATTCTGTATAAAATTACAGATAAAA
TAGAAAAACCGTACTCCAGTAATTGATTGGCAAATGGTTCATTAATTGTTTCAGACTTCA
TTGTCCTTGTATTGACATTCTAATTACTTTCTCTCTTCAATCTTTCCTCTTCGATTTTTT
CAGGTTTCTGCTGTCAGGCGCTGTATTCCGGATTGGCGTTACATGATAATTACGTCGACA
TAGAAAGCACACACCACAACATTACTGACTGATGGACAACCAAATGATTCTTTCAGTTCT
TTCCTTCATTCAGTGAATTTAATTAGGTTAAAAGAATTGTCATTGATATATAAGACCTTC
ATAGAGTGATGAATCAACAAACAATCAAATCAAGATATTGTCAATTCACAGCTCACTAAG
GAATTTTGATCAAAGTTCTCATACAGAATAGAATTCGTAATGAAATAGAAACCTGAACTG
AAATCTTGTTATCAAAGGTTAATTTGTATTCCCTACACTTATATGTACTTGAAAAATAAT
ATAATCACAAATATGTTTACTTTTAATTTGTTTTTAGTGGTTACTTGTTTGTTATAAGAC
TGTTCATTTTGAGAAAAAGCCTTTTAGGTTGATTTAGTTAAACTTCATTTGTTTATACAT
TTAATAGTCATTATCTAGAACATTTCCTCTGTTTATTTCATAGTGTAATGTGATATGATG
GAGTCTCGGTTTTCCACTCAAGACTAGTGTGCACATAGGTTCAGCTGGCAAATCTCAAAT
GAGACAAAGAAATCATCCTACATATAACAGTTGGTCAGAATCTGTTTGTTATGTATTAAA
TTAGTGTATTCTTCTTGTATAAGATTTCACTTGCTCATCGTTCATTGTGGCAGTGAAATG
CTGACAATTCTGCGAATGTTATGCAGGACGTCCAGTCAACTACACTTTTTGTTATTTTTG
TTATGATTTCGTACCGACAAATCCGTTCTCACCTAATATGGTGGACTTTGAGTTACAATG
GTGTGATAATATCACATTTTTTATTTCTCTCTTTCATAGAGTGATGAATCAACTAACAAT
CAATTCATAATTTTGTAAATTCACAGATCACTTAGGAGTGTTGATCAAAGTTCTCATACA
GTAAAGAATTCCAAATGAAATAGAAACTTGAATTTAAATCTTGTTTTCAAAGGGTAATTT
GTATTCTTTACACTTATAGGTACTTGAAAAATATGATGATCACAAATGTGTTTACTTTAA
GTTTTGTGCTTATTTGTTAGTTGTTTGTTATAAGACTGTTCATTTTGAGATAAAGCCTTT
TAGGTTGATCTTGAAAAATTCCATTTGCTTATACATTACATACTCATTAAATAAAACATT
TTGTCTGTTTAGTTCAAAGTGTAATGTGATACGATGGAGAATCGGTTTTTCCAAATGAGC
AAAAGAAACCATCTTATATATAACAGTTGACCACAAACTGTTTGTCGTGTGTAAAATAAG
TGTATTCTTCTACAAGATTTCACCTGC
>SmLINC00005-IBu
ATATAAGACCTTCATAGAGTGATGAATCAACAAACAATCAAATCAAGATATTGTCAATTC
ACAGCTCACTAAGGAATTTTGATCAAAGTTCTCATACAGAATAGAATTCGTAATGAAATA
GAAACCTGAACTGAAATCTTGTTATCAAAGGTTAATTTGTATTCCCTACACTTATATGTA
CTTGAAAAATAATATAATCACAAATATGTTTACTTTTAATTTGTTTTTAGTGGTTACTTG
TTTGTTATAAGACTGTTCATTTTGAGAAAAAGCCTTTTAGGTTGATTTAGTTAAACTTCA
TTTGTTTATACATTTAATAGTCATTATCTAGAACATTTCCTCTGTTTATTTCATAGTGTA
ATGTGATATGATGGAGTCTCGGTTTTCCACTCAAGACTAGTGTGCACATAGGTTCAGCTG
GCAAATCTCAAATGAGACAAAGAAATCATCCTACATATAACAGTTGGTCAGAATCTGTTT
GTTATGTATTAAATTAGTGTATTCTTCTTGTATAAGATTTCACTTGCTCATCGTTCATTG
TGGCAGTGAAATGCTGACAATTCTGCGAATGTTATGCAGGACGTCCAGTCAACTACACTT
TTTGTTATTTTTGTTATGATTTCGTACCGACAAATCCGTTCTCACTTAATGTTCAAACGT
CGGAGAGAAATAAATCACTTATCTGTTTGTATTTCAGGAGAATTTTATTTTCTAATTAGA
TAGTTTGATTGTGGGGCTTTTATTATTCTTGTGAACGATATCCATGCCACAAACACCAAG
TAGAAGTAAGGTGTTTGAATTTCGCTACATATGACCAACAGCTTGTGCTGTTGACATCGA
TCTAAAGTGGTCACTGCCTTCATTAAACCCTTCATAAACCTATCATTGTAATTTCGGATA
CATATTTTATATATAATAGGTTGAACGTTTCACTGATCTCTTTATTTCATTTTGTTTGCG
CTGATCAGTTGTGTTGATATTTTAAACGATGCTGCTTGTGTGACTGTTCTTCTGAAAGAT
TGCCATCAGACACATTTTTAGTTTCGCATTTTGATTTATACAACATGAGTACTGGCTTTT
CTAACACTTTGAAAGCTATTCGCTGTTTACCTGAACGTTAAATTTAATGTAATCACTCAA
ATAAGCCATATAATGATTTCAAAGACTTCTATAGAATCATCATCTCAAAATTCTAGAAAT
ATATGCACCTGAAGATAATCAGACTATCAATGGTGAGTGTTAAATTCAGAGAAATATGTC
TGTCTTTTACGTTCACCATGGAGTTAGCTTGTAGTCGATAGCTACCAACTTATTTGTTTC
AGTAATTTGATGTTTACAAAGGAACAACTAATCTTGATTAGTTCTCATATTATTTTGATC
TTTACTTGTCATTGTTTAAGATATCATTAATATTTATTTATTAGATGGTTTCCATAGTTA
GCACGAAACTGATCTGACTATTCTTCTAATAAATTATGTATTTGATTTCCGTCAAAGTTA
TAACCTCTTCTGCTAAAAACCTTGCAGAAAAATGTACAGTATATTGTAAAGTAACAATGA
AGTGATCGTGACCACAGGAGATAATTACCAATCATATTCTGTATAAAATTACAGATAAAA
TAGAAAAACCGTACTCCAGTAATTGATTGGCAAATGGTTCATTAATTGTTTCAGACTTCA
TTGTCCTTGTATTGACATTCTAATTACTTTCTCTCTTCAATCTTTCCTCTTCGATTTTTT
CAGGTTTCTGCTGTCAGGCGCTGTATTCCGGATTGGCGTTACATGATAATTACGTCGACA
TAGAAAGCACACACCACAACATTACTGACTGATGGACAACCAAATGATTCTTTCAGTTCT
TTCCTTCATTCAGTGAATTTAATTAGGTTAAAAGAATTGTCATTGATTGTAATGTGATAT
GATGGAGTCTCGGTTTTCCACTCAAGACTAGTGTGCACATAGGTTCAGCTGGCAAATCTC
AAATGAGACAAAGAAATCATCCTACATATAACAGTTGGTCAGAATCTGTTTGTTATGTAT
TAAATTAGTGTATTCTTCTTGTATAAGATTTCACTTGCTCATCGTTCATTGTGGCAGTGA
AATGCTGACAATTCTGCGAATGTTATGCAGGACGTCCAGTCAACTACACTTTTTGTTATT
TTTGTTATGATTTCGTACCGACAAATCCGTTCTCACCTAATATGGTGGACTTTGAGTTAC
AATGGTGTGATAATATCACATTTTTTATTTCTCTCTTTCATAGAGTGATGAATCAACTAA
CAATCAATTCATAATTTTGTAAATTCACAGATCACTTAGGAGTGTTGATCAAAGTTCTCA
TACAGTAAAGAATTCCAAATGAAATAGAAACTTGAATTTAAATCTTGTTTTCAAAGGGTA
ATTTGTATTCTTTACACTTATAGGTACTTGAAAAATATGATGATCACAAATGTGTTTACT
TTAAGTTTTGTGCTTATTTGTTAGTTGTTTGTTATAAGACTGTTCATTTTGAGATAAAGC
CTTTTAGGTTGATCTTGAAAAATTCCATTTGCTTATACATTACATACTCATTAAATAAAA
CATTTTGTCTGTTTAGTTCAAAGTGTAATGTGATACGATGGAGAATCGGTTTTTCCAAAT
GAGCAAAAGAAACCATCTTATATATAACAGTTGACCACAAACTGTTTGTCGTGTGTAAAA
TAAGTGTATTCTTCTACAAGATTTCACCTGC
>SmLINC00006-IBu
ATATAAGACCTTCATAGAGTGATGAATCAACAAACAATCAAATCAAGATATTGTCAATTC
ACAGCTCACTAAGGAATTTTGATCAAAGTTCTCATACAGAATAGAATTCGTAATGAAATA
GAAACCTGAACTGAAATCTTGTTATCAAAGGTTAATTTGTATTCCCTACACTTATATGTA
CTTGAAAAATAATATAATCACAAATATGTTTACTTTTAATTTGTTTTTAGTGGTTACTTG
TTTGTTATAAGACTGTTCATTTTGAGAAAAAGCCTTTTAGGTTGATTTAGTTAAACTTCA
TTTGTTTATACATTTAATAGTCATTATCTAGAACATTTCCTCTGTTTATTTCATAGTGTA
ATGTGATATGATGGAGTCTCGGTTTTCCACTCAAGACTAGTGTGCACATAGGTTCAGCTG
GCAAATCTCAAATGAGACAAAGAAATCATCCTACATATAACAGTTGGTCAGAATCTGTTT
GTTATGTATTAAATTAGTGTATTCTTCTTGTATAAGATTTCACTTGCTCATCGTTCATTG
TGGCAGTGAAATGCTGACAATTCTGCGAATGTTATGCAGGACGTCCAGTCAACTACACTT
TTTGTTATTTTTGTTATGATTTCGTACCGACAAATCCGTTCTCACTTAATGTTCAAACGT
CGGAGAGAAATAAATCACTTATCTGTTTGTATTTCAGGAGAATTTTATTTTCTAATTAGA
TAGTTTGATTGTGGGGCTTTTATTATTCTTGTGAACGATATCCATGCCACAAACACCAAG
TAGAAGTAAGGTGTTTGAATTTCGCTACATATGACCAACAGCTTGTGCTGTTGACATCGA
TCTAAAGTGGTCACTGCCTTCATTAAACCCTTCATAAACCTATCATTGTAATTTCGGATA
CATATTTTATATATAATAGGTTGAACGTTTCACTGATCTCTTTATTTCATTTTGTTTGCG
CTGATCAGTTGTGTTGATATTTTAAACGATGCTGCTTGTGTGACTGTTCTTCTGAAAGAT
TGCCATCAGACACATTTTTAGTTTCGCATTTTGATTTATACAACATGAGTACTGGCTTTT
CTAACACTTTGAAAGCTATTCGCTGTTTACCTGAACGTTAAATTTAATGTAATCACTCAA
ATAAGCCATATAATGATTTCAAAGACTTCTATAGAATCATCATCTCAAAATTCTAGAAAT
ATATGCACCTGAAGATAATCAGACTATCAATGGTTTCTGCTGTCAGGCGCTGTATTCCGG
ATTGGCGTTACATGATAATTACGTCGACATAGAAAGCACACACCACAACATTACTGACTG
ATGGACAACCAAATGATTCTTTCAGTTCTTTCCTTCATTCAGTGAATTTAATTAGGTTAA
AAGAATTGTCATTGATGTAAGTGTTCACTAAGGATAGTTTAAATTCGTCATTATCATTAT
TACAAAAGGCAGTGAGTAGGACTTTCCTGGTTTTGGCTGTATATGTAGGGCTTTGTGAGT
GCATTTGGAGAGAAAGTACTCTCTTCACCCTCAGCCATATCAGAGTATTAGGACCCCATT
GGACTTTAGCGTATACAAGTGATAGCAAAGAATAGGTGAATACAAAGGTTGAAGGAATCT
TTGCATATTTGTGATGATGAAAGAGTTGAGACATGTTCTAAAGTAGTGATTCGTAACAAT
TCACCTTGAACAATTGACGTTTTGAAAGTCAGAGCGTGAAAATGTCAAGATGTTTGACTA
CACAAATACACAAATGTTCCTCACGCATCATACTGACACTCGTAACCGCTGTGAGGCTTA
TAATGGTCACAAATGTGATGGCCACCATGATCCCTAACATGACAATCTCTATCGTGATAA
AGTGTGGTGGCTCGACGAAACGTTTTTGATATCACTTTTCTCATTGCAAAGAAATTGTAC
TGTATATTTCTTTTCTATGTTTGTTTGAAGGGAATAATTATGGTTATTTGCTGTGCGTTG
TGAAGTATATGGAATATGTATTGATGATAAATACTTACTTCCTTGCTTAATTCACTCATG
TCTGTCACTAATCCTGCAGGAGGTTAAAGCCGTCCACCAGGATGCGTCATGAAACTCTGT
TCTCTGGCCAACCTTTCGATATTTTCGAAGTTTATGAACTATTTTAATATTGGCCTCCCA
TAGTTTACGTAATATATTTCTTGATCTTCTTCTTTTCCGGATGCTTCTTCTCAAGATAAC
ACAAATATAGTAATTATTTAAATAGTTGACTTAGTGGACTTTCAGTTACAATGGTGTGAT
AATATGAGATTAATTATTCCTCTGGTTTACTCTCTTACAATTAGATATAAGACCTTCATA
GAGTGATGAATCAACAAACAATCAAATCAAGATATTGTCAATTCACAGCTCACTAAGGAA
TTTTGATCAAAGTTCTCATACAGAATAGAATTCGTAATGAAATAGAAACCTGAACTGAAA
TCTTGTTATCAAAGGTTAATTTGTATTCCCTACACTTATATGTACTTGAAAAATAATATA
ATCACAAATATGTTTACTTTTAATTTGTTTTTAGTGGTTACTTGTTTGTTATAAGACTGT
TCATTTTGAGAAAAAGCCTTTTAGGTTGATTTAGTTAAACTTCATTTGTTTATACATTTA
ATAGTCATTATCTAGAACATTTCCTCTGTTTATTTCATAGTGTAATGTGATATGATGGAG
TCTCGGTTTTCCACTCAAGACTAGTGTGCACATAGGTTCAGCTGGCAAATCTCAAATGAG
ACAAAGAAATCATCCTACATATAACAGTTGGTCAGAATCTGTTTGTTATGTATTAAATTA
GTGTATTCTTCTTGTATAAGATTTCACTTGCTCATCGTTCATTGTGGCAGTGAAATGCTG
ACAATTCTGCGAATGTTATGCAGGACGTCCAGTCAACTACACTTTTTGTTATTTTTGTTA
TGATTTCGTACCGACAAATCCGTTCTCACCTAATATGGTGGACTTTGAGTTACAATGGTG
TGATAATATCACATTTTTTATTTCTCTCTTTCATAGAGTGATGAATCAACTAACAATCAA
TTCATAATTTTGTAAATTCACAGATCACTTAGGAGTGTTGATCAAAGTTCTCATACAGTA
AAGAATTCCAAATGAAATAGAAACTTGAATTTAAATCTTGTTTTCAAAGGGTAATTTGTA
TTCTTTACACTTATAGGTACTTGAAAAATATGATGATCACAAATGTGTTTACTTTAAGTT
TTGTGCTTATTTGTTAGTTGTTTGTTATAAGACTGTTCATTTTGAGATAAAGCCTTTTAG
GTTGATCTTGAAAAATTCCATTTGCTTATACATTACATACTCATTAAATAAAACATTTTG
TCTGTTTAGTTCAAAGTGTAATGTGATACGATGGAGAATCGGTTTTTCCAAATGAGCAAA
AGAAACCATCTTATATATAACAGTTGACCACAAACTGTTTGTCGTGTGTAAAATAAGTGT
ATTCTTCTACAAGATTTCACCTGC
>SmLINC00007-IBu
ATATAAGACCTTCATAGAGTGATGAATCAACAAACAATCAAATCAAGATATTGTCAATTC
ACAGCTCACTAAGGAATTTTGATCAAAGTTCTCATACAGAATAGAATTCGTAATGAAATA
GAAACCTGAACTGAAATCTTGTTATCAAAGGTTAATTTGTATTCCCTACACTTATATGTA
CTTGAAAAATAATATAATCACAAATATGTTTACTTTTAATTTGTTTTTAGTGGTTACTTG
TTTGTTATAAGACTGTTCATTTTGAGAAAAAGCCTTTTAGGTTGATTTAGTTAAACTTCA
TTTGTTTATACATTTAATAGTCATTATCTAGAACATTTCCTCTGTTTATTTCATAGTGTA
ATGTGATATGATGGAGTCTCGGTTTTCCACTCAAGACTAGTGTGCACATAGGTTCAGCTG
GCAAATCTCAAATGAGACAAAGAAATCATCCTACATATAACAGTTGGTCAGAATCTGTTT
GTTATGTATTAAATTAGTGTATTCTTCTTGTATAAGATTTCACTTGCTCATCGTTCATTG
TGGCAGTGAAATGCTGACAATTCTGCGAATGTTATGCAGGACGTCCAGTCAACTACACTT
TTTGTTATTTTTGTTATGATTTCGTACCGACAAATCCGTTCTCACTTAATGTTCAAACGT
CGGAGAGAAATAAATCACTTATCTGTTTGTATTTCAGGAGAATTTTATTTTCTAATTAGA
TAGTTTGATTGTGGGGCTTTTATTATTCTTGTGAACGATATCCATGCCACAAACACCAAG
TAGAAGTAAGGTGTTTGAATTTCGCTACATATGACCAACAGCTTGTGCTGTTGACATCGA
TCTAAAGTGGTCACTGCCTTCATTAAACCCTTCATAAACCTATCATTGTAATTTCGGATA
CATATTTTATATATAATAGGTTGAACGTTTCACTGATCTCTTTATTTCATTTTGTTTGCG
CTGATCAGTTGTGTTGATATTTTAAACGATGCTGCTTGTGTGACTGTTCTTCTGAAAGAT
TGCCATCAGACACATTTTTAGTTTCGCATTTTGATTTATACAACATGAGTACTGGCTTTT
CTAACACTTTGAAAGCTATTCGCTGTTTACCTGAACGTTAAATTTAATGTAATCACTCAA
ATAAGCCATATAATGATTTCAAAGACTTCTATAGAATCATCATCTCAAAATTCTAGAAAT
ATATGCACCTGAAGATAATCAGACTATCAATGGTTTCTGCTGTCAGGCGCTGTATTCCGG
ATTGGCGTTACATGATAATTACGTCGACATAGAAAGCACACACCACAACATTACTGACTG
ATGGACAACCAAATGATTCTTTCAGTTCTTTCCTTCATTCAGTGAATTTAATTAGGTTAA
AAGAATTGTCATTGATTGTAATGTGATATGATGGAGTCTCGGTTTTCCACTCAAGACTAG
TGTGCACATAGGTTCAGCTGGCAAATCTCAAATGAGACAAAGAAATCATCCTACATATAA
CAGTTGGTCAGAATCTGTTTGTTATGTATTAAATTAGTGTATTCTTCTTGTATAAGATTT
CACTTGCTCATCGTTCATTGTGGCAGTGAAATGCTGACAATTCTGCGAATGTTATGCAGG
ACGTCCAGTCAACTACACTTTTTGTTATTTTTGTTATGATTTCGTACCGACAAATCCGTT
CTCACCTAATATGGTGGACTTTGAGTTACAATGGTGTGATAATATCACATTTTTTATTTC
TCTCTTTCATAGAGTGATGAATCAACTAACAATCAATTCATAATTTTGTAAATTCACAGA
TCACTTAGGAGTGTTGATCAAAGTTCTCATACAGTAAAGAATTCCAAATGAAATAGAAAC
TTGAATTTAAATCTTGTTTTCAAAGGGTAATTTGTATTCTTTACACTTATAGGTACTTGA
AAAATATGATGATCACAAATGTGTTTACTTTAAGTTTTGTGCTTATTTGTTAGTTGTTTG
TTATAAGACTGTTCATTTTGAGATAAAGCCTTTTAGGTTGATCTTGAAAAATTCCATTTG
CTTATACATTACATACTCATTAAATAAAACATTTTGTCTGTTTAGTTCAAAGTGTAATGT
GATACGATGGAGAATCGGTTTTTCCAAATGAGCAAAAGAAACCATCTTATATATAACAGT
TGACCACAAACTGTTTGTCGTGTGTAAAATAAGTGTATTCTTCTACAAGATTTCACCTGC
>SmLINC00008-IBu
AGATATAAGACCTTCATAGAGTGATGAATCAACAAACAATCAAATCAAGATATTGTCAAT
TCACAGCTCACTAAGGAATTTTGATCAAAGTTCTCATACAGAATAGAATTCGTAATGAAA
TAGAAACCTGAACTGAAATCTTGTTATCAAAGGTTAATTTGTATTCCCTACACTTATATG
TACTTGAAAAATAATATAATCACAAATATGTTTACTTTTAATTTGTTTTTAGTGGTTACT
TGTTTGTTATAAGACTGTTCATTTTGAGAAAAAGCCTTTTAGGTTGATTTAGTTAAACTT
CATTTGTTTATACATTTAATAGTCATTATCTAGAACATTTCCTCTGTTTATTTCATAGTG
TAATGTGATATGATGGAGTCTCGGTTTTCCACTCAAGACTAGTGTGCACATAGGTTCAGC
TGGCAAATCTCAAATGAGACAAAGAAATCATCCTACATATAACAGTTGGTCAGAATCTGT
TTGTTATGTATTAAATTAGTGTATTCTTCTTGTATAAGATTTCACTTGCTCATCGTTCAT
TGTGGCAGTGAAATGCTGACAATTCTGCGAATGTTATGCAGGACGTCCAGTCAACTACAC
TTTTTGTTATTTTTGTTATGATTTCGTACCGACAAATCCGTTCTCACTTAATGTTCAAAC
GTCGGAGAGAAATAAATCACTTATCTGTTTGTATTTCAGGAGAATTTTATTTTCTAATTA
GATAGTTTGATTGTGGGGCTTTTATTATTCTTGTGAACGATATCCATGCCACAAACACCA
AGTAGAAGTAAGGTGTTTGAATTTCGCTACATATGACCAACAGCTTGTGCTGTTGACATC
GATCTAAAGTGGTCACTGCCTTCATTAAACCCTTCATAAACCTATCATTGTAATTTCGGA
TACATATTTTATATATAATAGGTTGAACGTTTCACTGATCTCTTTATTTCATTTTGTTTG
CGCTGATCAGTTGTGTTGATATTTTAAACGATGCTGCTTGTGTGACTGTTCTTCTGAAAG
ATTGCCATCAGACACATTTTTAGTTTCGCATTTTGATTTATACAACATGAGTACTGGCTT
TTCTAACACTTTGAAAGCTATTCGCTGTTTACCTGAACGTTAAATTTAATGTAATCACTC
AAATAAGCCATATAATGATTTCAAAGACTTCTATAGAATCATCATCTCAAAATTCTAGAA
ATATATGCACCTGAAGATAATCAGACTATCAATGGTGAGTGTTAAATTCAGAGAAATATG
TCTGTCTTTTACGTTCACCATGGAGTTAGCTTGTAGTCGATAGCTACCAACTTATTTGTT
TCAGTAATTTGATGTTTACAAAGGAACAACTAATCTTGATTAGTTCTCATATTATTTTGA
TCTTTACTTGTCATTGTTTAAGATATCATTAATATTTATTTATTAGATGGTTTCCATAGT
TAGCACGAAACTGATCTGACTATTCTTCTAATAAATTATGTATTTGATTTCCGTCAAAGT
TATAACCTCTTCTGCTAAAAACCTTGCAGAAAAATGTACAGTATATTGTAAAGTAACAAT
GAAGTGATCGTGACCACAGGAGATAATTACCAATCATATTCTGTATAAAATTACAGATAA
AATAGAAAAACCGTACTCCAGTAATTGATTGGCAAATGGTTCATTAATTGTTTCAGACTT
CATTGTCCTTGTATTGACATTCTAATTACTTTCTCTCTTCAATCTTTCCTCTTCGATTTT
TTCAGGTTTCTGCTGTCAGGCGCTGTATTCCGGATTGGCGTTACATGATAATTACGTCGA
CATAGAAAGCACACACCACAACATTACTGACTGATGGACAACCAAATGATTCTTTCAGTT
CTTTCCTTCATTCAGTGAATTTAATTAGGTTAAAAGAATTGTCATTGATAGTGATGAATC
AACTAACAATCAATTCATAATTTTGTAAATTCACAGATCACTTAGGAGTGTTGATCAAAG
TTCTCATACAGTAAAGAATTCCAAATGAAATAGAAACTTGAATTTAAATCTTGTTTTCAA
AGGGTAATTTGTATTCTTTACACTTATAGGTACTTGAAAAATATGATGATCACAAATGTG
TTTACTTTAAGTTTTGTGCTTATTTGTTAGTTGTTTGTTATAAGACTGTTCATTTTGAGA
TAAAGCCTTTTAGGTTGATCTTGAAAAATTCCATTTGCTTATACATTACATACTCATTAA
ATAAAACATTTTGTCTGTTTAGTTCAAAGTGTAATGTGATACGATGGAGAATCGGTTTTT
CCAAATGAGCAAAAGAAACCATCTTATATATAACAGTTGACCACAAACTGTTTGTCGTGT
GTAAAATAAGTGTATTCTTCTACAAGATTTCACCTGC
>SmLINC00009-IBu
ATAATTTACGAAGTAGTGTATGCTCAGCATTGGCTTTTATTTTTCAGTGTTCCCATACAG
CTAAGTAAATTCAGATGTTGGAGTACATGTGGTCTAATTTTCACAGTTTCAAAGATGAAC
AGTCATGTTTCTCACCACCATAACAACAATACTGGATGCTGTGAAACACTTGAATGTCGT
TGATAAGATTTAAACGAGCATGTACGCCCACGACTGCTATAAAGCATTTAATTATATCAA
ACGGTTCACATGTTTCACACCGAAATTATACCTGTTTAGTGATAAATATGGGTGATCACG
TATACAGAATATACAAACAATTATTCTTCAGCCAAACGTAGTTTGGATTTTACAGTTTTA
ATAGAAATACCGATTGTTTGAAGGTGCTTGGCCATCGATTTGTACATTTCAACCTTGGTT
TTAAGAAGTTTCGAATATTCGACAACTTTTCTCGTTAAGAGCAACGACAGGCTATTCACT
TGAAAAATAATAAAGACCTTCTCATTTCCACCTGATCCTCATATAACAGTCATTAACCAA
CAGACAAGTAAAACAAGAAGTCAACTCACTGTGATCTCATCACTAATATAAATCAGTTGA
TGCAATGAGATTCATCAGTGGTAGAAGATGGCACGTTCACAGAACAAATATTCCAATTAA
TAATTCTAACTCCATGAAATCTCTCATCATGTTGATTTGCATCAAAGCGTGATTTCCTCA
CATATGTACATGAAGGACAGCACGCGACACGTATTGATAGAATATATTTTTCTTGTCAGA
ATTATTCATTGAATCATCAACCATATTCTTATCAACGAAGAACTACTACATGTTCATTTG
AGCGTTCCCATTTAGTTCTTCTTTGATTTCTCTATGAAATTTTTCTCACTACTACAAGTC
ATGTTACATGTTTCACTCGAATTATCACTTGTGTTCACACAGTTTCCAAAATATTTGTTT
TGTATTATGTTGATTGATCATTAGATTTTTCAGCTTTTTTCCTCGTATAAGGCTGAGGTG
AAATTGCAATAAGAATCCACATTTTCTTTTATGTAACGTTAAAACAAAATACACAATTGT
TGAAATGACGTTGGATGAACTAAATATTTCTTTGAATGGTCAAACTGATTCTTCAACGAT
TAATAAATCAGTTAACTATCAAACCAACAGACACTGATGGTTGCATTGTGTAACGAACGT
TCGGTGTGAAGAATTCTCTTTTTCACGTAGTTTCCTACTCATCGAGTTCGTAAGTTTGTC
AAGTTGATTGCATCTCAAATTGTTATAGAATTTCACATTCGCTAAGACACAGTACTGTCA
AATGTTTTGCTCAAAAGTGATTACCTTTACTCTCACTTGGAATGTGTACTTTACATGAAC
TTTTATGGATCGATTTACATTTTACAGATGAACTTTATTATGTAATATATATTAAAATCA
ATGTTTACCATTCTACTTTTGGTGGATATGGACAACAGGCATTCAGTGATCGAGTATTCG
TCACTGTGGTATTTATTGACAGGTCGTGCTGAAGGACGTTGATGTTAAAATACACCTTGG
AAAGGCACCACATTATTCACCAAACATGTAGATTATAACTGTATATTGTCTGCATTGAAC
TAGCACCATTCGACACATCCTGACCACAGATTGCTTGAAATTGAAAATAATTTCAATCGA
TTTAGTAGGTATACATTCACTGTGAACTTCCAGCTTGCTATGATTGATCTAATAAGTAGC
ACTACGATTTCGTAATAAGAGCTCATCCGAAATGCCTACAGGTTTCAACATTTCATCGCC
GTACACTCATCTCAAATAGCATTCTTGAAAGCACTGAATTTATAATTTACGAAGTAGTGT
ATGCTCAGCATTGGCTTTTATTTTTCAGTGTTCCCATACAGCTAAGTAAATTCAGATGTT
GGAGTACATGTGGTCTAATTTTCACAGTTTCAAAGATGAACAGTCATGTTTCTCACCACC
ATAACAACAATACTGGATGCTGTGAAACACTTGAATGTCGTTGATAAGATTTAAACGAGC
ATGTACGCCCACGACTGCTATAAAGCATTTAATTATATCAAACGGTTCACATGTTTCACA
CCGAAATTATACCTGTTTAGTGATAAATATGGGTGATCACGTATACAGAATATACAAACA
ATTATTCTTCAGCCAAACGTAGTTTGGATTTTACAGTTTTAATAGAAATACCGATTGTTT
GAAGGTGCTTGGCCATCGATTTGTACATTTCAACCTTGGTTTTAAGAAGTTTCGAATATT
CGACAACTTTTCTCGTTAAGAGCAACGACAGGCTATTCACTTGAAAAATAATAAAGACCT
TCTC
>SmLINC00010-IBu
ATAATTTACGAAGTAGTGTATGCTCAGCATTGGCTTTTATTTTTCAGTGTTCCCATACAG
CTAAGTAAATTCAGATGTTGGAGTACATGTGGTCTAATTTTCACAGTTTCAAAGATGAAC
AGTCATGTTTCTCACCACCATAACAACAATACTGGATGCTGTGAAACACTTGAATGTCGT
TGATAAGATTTAAACGAGCATGTACGCCCACGACTGCTATAAAGCATTTAATTATATCAA
ACGGTTCACATGTTTCACACCGAAATTATACCTGTTTAGTGATAAATATGGGTGATCACG
TATACAGAATATACAAACAATTATTCTTCAGCCAAACGTAGTTTGGATTTTACAGTTTTA
ATAGAAATACCGATTGTTTGAAGGTGCTTGGCCATCGATTTGTACATTTCAACCTTGGTT
TTAAGAAGTTTCGAATATTCGACAACTTTTCTCGTTAAGAGCAACGACAGGCTATTCACT
TGAAAAATAATAAAGACCTTCTCATTTCCACCTGATCCTCATATAACAGTCATTAACCAA
CAGACAAGTAAAACAAGAAGTCAACTCACTGTGATCTCATCACTAATATAAATCAGTTGA
TGCAATGAGATTCATCAGTGGTAGAAGATGGCACGTTCACAGAACAAATATTCCAATTAA
TAATTCTAACTCCATGAAATCTCTCATCATGTTGATTTGCATCAAAGCGTGATTTCCTCA
CATATGTACATGAAGGACAGCACGCGACACGTATTGATAGAATATATTTTTCTTGTCAGA
ATTATTCATTGAATCATCAACCATATTCTTATCAACGAAGAACTACTACATGTTCATTTG
AGCGTTCCCATTTAGTTCTTCTTTGATTTCTCTATGAAATTTTTCTCACTACTACAAGTC
ATGTTACATGTTTCACTCGAATTATCACTTGTGTTCACACAGTTTCCAAGTAAGTCATAA
TCAAATCTCCCACCTGTTCATACAATGAAGAATATTTGTTTTGTATTATGTTGATTGATC
ATTAGATTTTTCAGCTTTTTTCCTCGTATAAGGCTGAGGTGAAATTGCAATAAGAATCCA
CATTTTCTTTTATGTAACGTTAAAACAAAATACACAATTGTTGAAATGACGTTGGATGAA
CTAAATATTTCTTTGAATGGTCAAACTGATTCTTCAACGATTAATAAATCAGTTAACTAT
CAAACCAACAGACACTGATGGTTGCATTGTGTAACGAACGTTCGGTGTGAAGAATTCTCT
TTTTCACGTAGTTTCCTACTCATCGAGTTCAATTTCACATTCGCTAAGACACAGTACTGT
CAAATGTTTTGCTCAAAAGTGATTACCTTTACTCTCACTTGGAATGTGTACTTTACATGA
ACTTTTATGGATCGATTTACATTTTACAGATGAACTTTATTATGTAATATATATTAAAAT
CAATGTTTACCATTCTACTTTTGGTGGATATGGACAACAGGCATTCAGTGATCGAGTATT
CGTCACTGTGGTATTTATTGACAGGTCGTGCTGAAGGACGTTGATGTTAAAATACACCTT
GGAAAGGCACCACATTATTCACCAAACATGTAGATTATAACTGTATATTGTCTGCATTGA
ACTAGCACCATTCGACACATCCTGACCACAGATTGCTTGAAATTGAAAATAATTTCAATC
GATTTAGTAGGTATACATTCACTGTGAACTTCCAGCTTGCTATGATTGATCTAATAAGTA
GCACTACGATTTCGTAATAAGAGCTCATCCGAAATGCCTACAGGTTTCAACATTTCATCG
CCGTACACTCATCTCAAATAGCATTCTTGAAAGCACTGAATTTATAATTTACGAAGTAGT
GTATGCTCAGCATTGGCTTTTATTTTTCAGTGTTCCCATACAGCTAAGTAAATTCAGATG
TTGGAGTACATGTGGTCTAATTTTCACAGTTTCAAAGATGAACAGTCATGTTTCTCACCA
CCATAACAACAATACTGGATGCTGTGAAACACTTGAATGTCGTTGATAAGATTTAAACGA
GCATGTACGCCCACGACTGCTATAAAGCATTTAATTATATCAAACGGTTCACATGTTTCA
CACCGAAATTATACCTGTTTAGTGATAAATATGGGTGATCACGTATACAGAATATACAAA
CAATTATTCTTCAGCCAAACGTAGTTTGGATTTTACAGTTTTAATAGAAATACCGATTGT
TTGAAGGTGCTTGGCCATCGATTTGTACATTTCAACCTTGGTTTTAAGAAGTTTCGAATA
TTCGACAACTTTTCTCGTTAAGAGCAACGACAGGCTATTCACTTGAAAAATAATAAAGAC
CTTCTC
>SmLINC00011-IBu
TGTATTCATTCAGTCATGTATTGACTTAATTGGAAAACGAAGTCAATACATAGAAAAACG
CGGTATCGAATATTGGACAATTTTGTTCGTAAGAAGCAACGGCAGGCTATTCACATGAAA
AATAATAAAGACCTTCTCATTTCCACCTGATCCTCATATAACAGTCATTAACCAACAGAC
AAGTAAAACAAGAAGTCAACTCACTGTGATCTCATCACTAATATAAATCAGTTGATGCAA
TGAGATTCATCAGTGGTAGAAGATGGCACGTTCACAGAACAAATATTCCAATTAATAATT
CTAACTCCATGAAATCTCTCATCATGTTGATTTGCATCAAAGCGTGATTTCCTCACATAT
GTACATGAAGGACAGCACGCGACACGTATTGATAGAATATATTTTTCTTGTCAGAATTAT
TCATTGAATCATCAACCATATTCTTATCAACGAAGAACTACTACATGTTCATTTGAGCGT
TCCCATTTAGTTCTTCTTTGATTTCTCTATGAAATTTTTCTCACTACTACAAGTCATGTT
ACATGTTTCACTCGAATTATCACTTGTGTTCACACAGTTTCCAAGTAAGTCATAATCAAA
TCTCCCACCTGTTCATACAATGAAGAATATTTGTTTTGTATTATGTTGATTGATCATTAG
ATTTTTCAGCTTTTTTCCTCGTATAAGGCTGAGGTGAAATTGCAATAAGAATCCACATTT
TCTTTTATGTAACGTTAAAACAAAATACACAATTGTTGAAATGACGTTGGATGAACTAAA
TATTTCTTTGAATGGTCAAACTGATTCTTCAACGATTAATAAATCAGTTAACTATCAAAC
CAACAGACACTGATGGTTGCATTGTGTAACGAACGTTCGGTGTGAAGAATTCTCTTTTTC
ACGTAGTTTCCTACTCATCGAGTTCAATTTCACATTCGCTAAGACACAGTACTGTCAAAT
GTTTTGCTCAAAAGTGATTACCTTTACTCTCACTTGGAATGTGTACTTTACATGAACTTT
TATGGATCGATTTACATTTTACAGATGAACTTTATTATGTAATATATATTAAAATCAATG
TTTACCATTCTACTTTTGGTGGATATGGACAACAGGCATTCAGTGATCGAGTATTCGTCA
CTGTGGTATTTATTGACAGGTCGTGCTGAAGGACGTTGATGTTAAAATACACCTTGGAAA
GGCACCACATTATTCACCAAACATGTAGATTATAACTGTATATTGTCTGCATTGAACTAG
CACCATTCGACACATCCTGACCACAGATTGCTTGAAATTGAAAATAATTTCAATCGATTT
AGTAGGTATACATTCACTGTGAACTTCCAGCTTGCTATGATTGATCTAATAAGTAGCACT
ACGATTTCATAATAAAAGCTTATCTGAAATGCTCACTCTCATTTTAAATAGCATTCTTGA
AAGCACTGAATTTATAATTTACGAAGTAGTGTATGCAGACCATTGGCTTTTAGTGACCTA
TTAGTTTGATCGACTGACGTTTTAATGTGACCCGACCAATAATTCATGTCTATACAGTGT
TCAAATTCAATATTATGACATTACATCTCTATCTCTTAGTTATTTACATTGAAGTCCGTT
AACCTTGAAAACATTTACAAGATATGTTTGTCAGATATCGACTATTCATTGAAGTCCTTC
ATTCACAATATAATAACATGAATCAAACTTCCTCCTTCGTCTAATTGACTGTGATGATGT
CGTTGAGAATATCGATATAACC
>SmLINC00012-IBu
AACGACACGTGAAAGTCATAGTTCGGACAACTGTAAATAATGACCAATAGAAAATAACAT
GCGAATTATGTGAAGAGTCTGAAAACATACCACTTTACATTCGAGATAATTTTTGGGATA
TTCCTGTGAATATCCTAACATAAATACATTGTGTATGTACTTTTTTGGAGTGTTATGTTT
ATTAACTGGTGAGAATCTTGTGCTCCTCCATGAGGGATAACAGGCACGCGATGCATTTAG
TGAAATGCTAAGACTAAAGTTACGCAGATCATAGCAAAGAACTTTTAATGCAAGTAAACT
ACAATTAATGTTTTCCACATGTCCAATGATCATTCCGAGATTGAAAGAAAAATTGCCTAG
ATGAACCACTTCTTTCTGTATCCATCGATTCAACTGCTCCTGTGGAGTTCGTGAGCACCT
CTCACTGTGGTTATTCGAAGGTGTAGTTAAAACAGTTAACAGCTCTATTTTAGCTTATTT
AATACAAACGAGACATACAACCAACATGGAGCAATTTTTCACAATAAGAAAATAACTTCA
AAATTATTGAATATTGTTGAAATCATCCACATCAATAGACAAAAATCAAATTTAAAGATT
CTAAAAAAACACTGTTCCTGTTCTCCCAGTGTAATAATGACCTCATTTTTCAACACTTAG
CTGCCTAACATATCGTGTCCACAAACATAAATCCACTTTCTTCATTATTCCTCTAGTCTT
TTCTGAGCTTTACTTATTTTAATTTAACAATTATTTAGCCTTCTTTCTTCTTCTTCTTCT
TCTTCTTCTTCTTGCTATTATTGTTATTAATAGTGACTTTGAATATCGATTTCTCGCTAA
TCTGTCTTCGTTCTTAAATTTTCTCAAGTATTAGGATTATTCAACAAATAAATATCCAAC
ATGTCATATCGTATGGCCTGAGTGCCCTGTTCAATATATAGCGTGATGATCCCCGCCACA
CAGAGTGGTGTGAATTATCGATCAGAGCAATGATACACGAAAAACCTTACGAGCAGTCTT
GAGTACTTATCAGTCCTGTTTTCTGCCTAGCCTAGCCAGTTAAGTCCACAACACCAAAAA
CAGACTCTGCAATATGAATCATTATTCACAAACATACTGAGTTTATATACCAATCAAACA
GACCACATCGTAACATAAAATACAAAATAACATTTGTACAAGATCTAGTTAAATATGGCT
GTGAATAGGGGGAACAGTTATCAATAGACTGGGTATAACTCAGGGATGGTGAATCGTACA
GTAATAGTTTATGGGTCAAAATAAAGCTTTTAATAAGAGGAACACGAATATGAAAAGTTG
AGTTTTCTGGTTAGCGTTTTTTTAGCGAGCTGGTTTTCTACAGGATGGGGTCGCTAACCC
CATGCCCAACCCTCCTCCTTTATCCACGCTTGGGACCGGCTGTAGCCCCCGGAGGAGCTA
CAGGCGGAGTTGAATAGTTAAGTTACTTCACAGTTATACAATAGGAAATATGCGTGTCAT
ATTGGTCCATAAATAGTTCTCAAAGGTTGCCAGTCATAATTCTCTTCGAAATATAATACA
ATAAGGTGAACATGTTTCATAGTTATTTCAAGTGTATCGAATATACCAACAGACTTCATT
GATGAAAATGTTACTGACAATAATTAATACAATCATTTCTTGACTATAGACAGCTGAAGA
TAATCCATGAAGCAAGTGAATTCATGTTATTATACAACAATTACTATTGTTGCTCTATCC
AGTTGATGAACTCAGTTAACAAGCATTTAT
>SmLINC00013-IBu
ATTTAGTAGTATGAATAGGTTAAAGAATTTATCAAACTACAAGAAAAGAACTAAAAATAT
ATTCTGATAATGCAACTAGGAGTTGCAGTTAACATGTACCGGAAGAAATAAATTATATGC
GAATAATAACAAAAACAAAGGAAATTCAAAAATGAAAATCAATTATCTTAAAGATTGAGG
AAGTGAGGATTTAACATTCAGTTGGATTTTGATTAAGATCATGAGGCAATCAATGTTAGA
CTATTATTGGAAACTTTGAGTCACTGACTGCCATTTTGTCTTTTTACAATTCAGACGCGA
TGCATTTAGTGAAATGCTAAGACTAAAGTTACGCAGATCATAGCAAAGAACTTTTAATGC
AAGTAAACTACAATTAATGTTTTCCACATGTCCAATGATCATTCCGAGATTGAAAGAAAA
ATTGCCTAGATGAACCACTTCTTTCTGTATCCATCGATTCAACTGCTCCTGTGGAGTTCG
TGAGCACCTCTCACTGTGGTTATTCGAAGGTGTAGTTAAAACAGTTAACAGCTCTATTTT
AGCTTATTTAATACAAACGAGACATACAACCAACATGGAGCAATTTTTCACAATAAGAAA
ATAACTTCAAAATTATTGAATATTGTTGAAATCATCCACATCAATAGACAAAAATCAAAT
TTAAAGATTCTAAAAAAACACTGTTCCTGTTCTCCCAGTGTAATAATGACCTCATTTTTC
AACACTTAGCTGCCTAACATATCGTGTCCACAAACATAAATCCACTTTCTTCATTATTCC
TCTAGTCTTTTCTGAGCTTTACTTATTTTAATTTAACAATTATTTAGCCTTCTTTCTTCT
TCTTCTTCTTCTTCTTCTTCTTGCTATTATTGTTATTAATAGTGACTTTGAATATCGATT
TCTCGCTAATCTGTCTTCGTTCTTAAATTTTCTCAAGTATTAGGATTATTCAACAAATAA
ATATCCAACATGTCATATCGTATGGCCTGAGTGCCCTGTTCAATATATAGCGTGATGATC
CCCGCCACACAGAGTGGTGTGAATTATCGATCAGAGCAATGATACACGAAAAACCTTACG
AGCAGTCTTGAGTACTTATCAGTCCTGTTTTCTGCCTAGCCTAGCCAGTTAAGTCCACAA
CACCAAAAACAGACTCTGCAATATGAATCATTATTCACAAACATACTGAGTTTATATACC
AATCAAACAGACCACATCGTAACATAAAATACAAAATAACATTTGTACAAGATCTAGTTA
AATATGGCTGTGAATAGGGGGAACAGTTATCAATAGACTGGGTATAACTCAGGGATGGTG
AATCGTACAGTAATAGTTTATGGGTCAAAATAAAGCTTTTAATAAGAGGAACACGAATAT
GAAAAGTTGAGTTTTCTGGTTAGCGTTTTTTTAGCGAGCTGGTTTTCTACAGGATGGGGT
CGCTAACCCCATGCCCAACCCTCCTCCTTTATCCACGCTTGGGACCGGCTGTAGCCCCCG
GAGGAGCTACAGGCGGAGTTGAATAGTTAAGTTACTTCACAGTTATACAATAGGAAATAT
GCGTGTCATATTGGTCCATAAATAGTTCTCAAAGGTTGCCAGTCATAATTCTCTTCGAAA
TATAATACAATAAGGTGAACATGTTTCATAGTTATTTCAAGTGTATCGAATATACCAACA
GACTTCATTGATGAAAATGTTACTGACAATAATTAATACAATCATTTCTTGACTATAGAC
AGCTGAAGATAATCCATGAAGCAAGTGAATTCATGTTATTATACAACAATTACTATTGTT
GCTCTATCCAGTTGATGAACTCAGTTAACAAGCATTTAT
>SmLINC00014-IBu
CCATCCAGTTCAGAGAACAAACCTACATCAAAATCAAGAGAAGATAAGTTTTTTTGGTTT
CGTAACAAGCATAAGAATTTTAGAATTTCGATAAATAAGGTTAAAAAGTTATTTAGGCAT
AATGCATATTATAGAATTCCATAGGTCCTACTGAATCAAGTTATTTTTCTCATTTTCATT
TGTAGATAATCAATATAGCATTGGTTTTCGAATTTAAAAACTTATCACTTTTATTGTCGG
AATTTATAATAGATTGGTCCGAATTGGGATCCTATTGAAAAACAGGGAACACTGGACAAC
TATTTTGTCCTAATATGGGACTCCTCAGAAGTATACGCGCTTAACTCTGACAATTGTCGA
GTTCAGGACCTTCAGATCTTGCGAGAAACGCTGAACTATTGAAATCAATGGATTAGCATT
TAATGATACAATATCGACTTAAATCAGTTCGCGACATACAAATATATTCTTCCTATTTAA
TGTCTTACATCAACTCAGCGCTCGAATACTGTTAAACTATTCGCTCTAACTTAGATGAAA
GCTCTTATATATTATTCTGTAATGGTCTATTGTTGATTACTTTATAAATTACAAGTAAAT
GAAATCGGTGCCGAATATATTGTCCTGGATGATAACAAATACTCTACAGGAGGCGAAATG
CGTCCACTTAAGTAGCCAATCATTCTCGTCATTTTAAACCTAGAATATGAAGCATGTTTA
ATGGAGAAAAGTGAAGAAGATGGCTTACAATTTGACTTCCGTACAAAAAATTTAAAAAAA
CAAATAGTAAAGTTCAATCGAAGGTCGAAGCAAAAATACTTAATCAGTCAAGTGTAAATT
TTGATCATAAATGCTTGTTAACTGAGTTCATCAACTGGATAGAGCAACAATAGTAATTGT
TGTATAATAACATGAATTCACTTGCTTCATGGATTATCTTCAGCTGTCTATAGTCAAGAA
ATGATTGTATTAATTATTGTCAGTAACATTTTCATCAATGAAGTCTGTTGGTATATTCGA
TACACTTGAAATAACTATGAAACATGTTCACCTTATTGTATTATATTTCGAAGAGAATTA
TGACTGGCAACCTTTGAGAACTATTTATGGACCAATATGACACGCATATTTCCTATTGTA
TAACTGTGAAGTAACTTAACTATTCAACTCCGCCTGTAGCTCCTCCGGGGGCTACAGCCG
GTCCCAAGCGTGGATAAAGGAGGAGGGTTGGGCATGGGGTTAGCGACCCCATCCTGTAGA
AAACCAGCTCGCTAAAAAAACGCTAACCAGAAAACTCAACTTTTCATATTCGTGTTCCTC
TTATTAAAAGCTTTATTTTGACCCATAAACTATTACTGTACGATTCACCATCCCTGAGTT
ATACCCAGTCTATTGATAACTGTTCCCCCTATTCACAGCCATATTTAACTAGATCTTGTA
CAAATGTTATTTTGTATTTTATGTTACGATGTGGTCTGTTTGATTGGTATATAAACTCAG
TATGTTTGTGAATAATGATTCATATTGCAGAGTCTGTTTTTGGTGTTGTGGACTTAACTG
GCTAGGCTAGGCAGAAAACAGGACTGATAAGTACTCAAGACTGCTCGTAAGGTTTTTCGT
GTATCATTGCTCTGATCGATAATTCACACCACTCTGTGTGGCGGGGATCATCACGCTATA
TATTGAACAGGGCACTCAGGCCATACGATATGACATGTTGGATATTTATTTGTTGAATAA
TCCTAATACTTGAGAAAATTTAAGAACGAAGACAGATTAGCGAGAAATCGATATTCAAAG
TCACTATTAATAACAATAATAGCAAGAAGAAGAAGAAGAAGAAGAAGAAGAAAGAAGGCT
AAATAATTGTTAAATTAAAATAAGTAAAGCTCAGAAAAGACTAGAGGAATAATGAAGAAA
GTGGATTTATGTTTGTGGACACGATATGTTAGGCAGCTAAGTGTTGAAAAATGAGGTCAT
TATTACACTGGGAGAACAGGAACAGTGTTTTTTTAGAATCTTTAAATTTGATTTTTGTCT
ATTGATGTGGATGATTTCAACAATATTCAATAATTTTGAAGTTATTTTCTTATTGTGAAA
AATTGCTCCATGTTGGTTGTATGTCTCGTTTGTATTAAATAAGCTAAAATAGAGCTGTTA
ACTGTTTTAACTACACCTTCGAATAACCACAGTGAGAGGTGCTCACGAACCTGAAAATAA
AAATTCCTCGAAAATCTGCTAATATAACTTACTCCACAGGAGCAGTTGAATCGATGGATA
CAGAAAGAAGTGGTTCATCTAGGCAATTTTTCTTTCAATCTCGGAATGATCATTGGACAT
GTGGAAAACATTAATTGTAGTTTACTTGCATTAAAAGTTCTTTGCTATGATCTGCGTAAC
TTTAGTCTTAGCATTTCACTAAATGCATCGCGTCTGAATTGTAAAAAGACAAAATGGCAG
TCAGTGACTCAAAGTTTCCAATAATAGTCTAACATTGATTGCCTCATGATCTTAATCAAA
ATCCAACTGAATGTTAAATCCTCACTTCCTCAATCTTTAAGATAATTGATTTTCATTTTT
GAATTTCCTTTGTTTTTGTTATTATTCGCATATAATTTATTTCTTCCGGTACATGTTAAC
TGCAACTCCTAGTTGCATTATCAGAATATATTTTTAGTTCTTTTCTTGTAGTTTGATAAA
TTCTTTAACCTATTCATACTACTAAAT
>SmLINC00015-IBu
AATCCTCCGCACAAAGTATTTCAACAAGTCTACTTTCCCTATTGCTTGATCGATCCTGAC
GTATTCCATGATCACGTGAATTCTAGTCAAGGCAGCTGAGAACAAATCAATACGCTGGAG
TATAACAGACATGCCATAAGTTATACAACATAGTAATGACGTGGAAGGAAGGAAGAGATG
GTTCCTGTTCATGTTGACTTCTTTGGAAGATGCACGTGTTCATATGATATGAATGGTTGT
CTACCGTTCAAATTTGAAAAGCTAATACGGTGCAAGCTGACTCTCTATCTAAATCAAAGT
AATAACGGATTTTTATGAACAAGAACATTAGTATTCCAACAACTGGACAACTAAAATACA
CAGCCTCATATGAAATAACTTACAACTTACAGCAAAACATTGGGTGGAAAGCAGATTGAT
AATGAAAGCCAAAATATTATTTCAATCCACTCTTCAAAGATTAATTTATTTAGCTACCGA
TATAAGTTTTTCAAAATATAATACAAGATATGCTCGTTTCTTTGGTGTTCTGTTGACTCA
GATGTAGACAAACTACTTTGTCAAGATATTTCGAAGACACAGACACGATTTTAGACAGAT
TAAAATGTCTTTAATAAAGATACTGGGGTGCATAATTTACAAGTGAAATTAATCTATGTT
TACGCAGTCAATAGCATGTCGCTTTACTCGATCAAATGAGCACGTCTGTGAATTTATTTG
TATAAGAGAGGGGTGTAGTAGCTTTTTCGTCGTGTTATATAGTTGTTTTATATTTCCTTC
TGTTTCAGCTTTCTCCCGTAGTGCCATGCTTCACTAATCGTTCACCTCGATAACCGTTAT
AATACAAATCTTAACAGTGCATATGATCAGAAGGCAACGAGAAGCGGCAGCTACAGTTTA
TTGTCGAATAACGCAGTCCAGAAAGTTATAAGCACATGAGCAAATATCAGCGAGCGAAGC
AAAAAATGATACGCATTGGAGATGGTGGGTAAACCAACTCGCTTTTATCAGGCGTTAATC
AATATTTATAGCCAGATAAAAATAAATGACAGACATGTGATAAATAGAATAAGAAG
>SmLINC00016-IBu
TCTATTTGTTGAAGATAGTAAAGTTAAACTAAGAGATTTTACAAAGAAGCATTTACCTGT
AAGTCAATCTTAATGACTTTATATTTTTAATGGTTATTGTTGTTATTTTAGAAAACGTTA
ATAAAAATCAGTGTATAAGTGTAGATTTTACTTTTCAAATTCCGAAAAGAATTTGGCTAA
TAACATGCGGTTTAATAGAGCACTAGGCACCAAATTTAAAACATAATTATTATTCTAAAT
GACTAGAAATCATAATTCACCTACTTTAGAGTAAGATGGTTGTAAACATTGAAAATGAAT
TGTTAAGTCTACGTTTTTTACTAGTTAGCATTTACGAAACTAATGTTTTTGTAATCTTTA
GAGAACCAATGCTCCCCTGGAAATTCTAACCCAATTTAACTTCCTCTACGTTTGAAAAGT
TTATATCAATTAATGATCAAGCAGTAGTTTTAGATAGATCACCAGTGTTTTCTAGACTTC
AGGTAAAGCAAACTGATGGCTTCGAGCCTTAATTAGTAGTAGTTTCATGACCTCTAGGTG
GATTATTTACAGTCTTGTAGTACCTCTAGAAATATAATTCAGTTGATTAGTGTCTCAGTG
ACAAGCCTAACGTCATTATCAGTTCAAACCAATTCTAGCATTATATTCATTACTCATGTT
CAGGTGATCCTTACATTGACTTAATGTGGATTTTGTAGCTGAGTGGTTTTTCAAGAAATA
TGTTTTTTTAGTTGATGGGTGGTATAGTATTTCGAGTTATCTCTAAAAACATGTTTTATT
CTGTTAGAGAGACCCGGAAAATTCTTTGAAAAAAAGCCCAAAGGGGCCCTGAAAACTGTG
TAAAACATTTTACCCAGTAAGCGCTGAATAGAAGTTTCTCAGAAACATCTGAAA
>SmLINC00017-IBu
TTCAATTCGTGCATTATATCCTAAAGAAAAACGTCTATTTGTTGAAGATAGTAAAGTTAA
ACTAAGAGTAAGTAGCTTCGGTCTTCGAATTAAATTTTTTAAAAATAGTCTTTTCTAATC
AAAACTTTTTATTTTAAGAATTAAAATTTAAAATTGTTTAACACAAACGAATTGAATTTG
TACATTAGATAAACATAAGGAAAACACAGATGTCATGGGCTAGTCAAATTCTATCGATTA
GGTTTACTGTGTGTTGATTAACCGGAATGTGTTAACATGTTTCATCGATATTTAATATCT
AAAAAATGTTTTGTTTATTTTAACAGGATGAGCTGACTAAAAGCTTACTCTCTGAGTGAA
ATAAAGTCTAGTTGAATAATTGTAAATGATAGTAATGCTGATAAATATGCAGTAAAATCA
AATACAGCTTCTGAATGTTGTGTTCGGATATTAAAAATCAGTAACTGGTTTAGATGGATG
ATTATCGTGCTGTATCCCTAAAATGTGGAGAACTGAACTTTAACTGAGTAACCTAAAAGT
CGGACATTAGCCTCGAAAATTGTGGATATTGTATTTGTTCTCTGGTATGGCTATGAGCAC
TCAATACTTCGGAATCTCATACTAGGTAAAAAGCAGTTGTATGCTCTCAAGATTTTACAA
AGAAGCATTTACCTCTCTTACAACGCAAT
>SmLINC00018-IBu
TTCAATTCGTGCATTATATCCTAAAGAAAAACGTCTATTTGTTGAAGATAGTAAAGTTAA
ACTAAGAGATGAGCTGACTAAAAGCTTACTCTCTGAGTGAAATAAAGTCTAGTTGAATAA
TTGTAAATGATAGTAATGCTGATAAATATGCAGTAAAATCAAATACAGCTTCTGAATGTT
GTGTTCGGATATTAAAAATCAGTAACTGGTTTAGATGGATGATTATCGTGCTGTATCCCT
AAAATGTGGAGAACTGAACTTTAACTGAGTAACCTAAAAGTCGGACATTAGCCTCGAAAA
TTGTGGATATTGTATTTGTTCTCTGGTATGGCTATGAGCACTCAATACTTCGGAATCTCA
TACTAGGTAAAAAGCAGTTGTATGCTCTCAAGTAAGTAAGCCAATTCAGGAGGAATTCTA
TCTGTAATTCAAGGTCATCTTCATAAATTCTTCAGCCGTTTGCTCTTATCTGATGATTAT
TTACTGAGCAGAAGTTCAGTAAAGCATGGAACTAGTTAAAGTTTTATTGATCTACTGGAG
TTAAAATATGATTTATAAAACGTAATCCTTATC
>SmLINC00019-IBu
GTTGAAGATAGTAAAGTTAAACTAAGAGATTTTACAAAGAAGCATTTACCTGTAAGTCAA
TCTTAATGACTTTATATTTTTAATGGTTATTGTTGTTATTTTAGAAAACGTTAATAAAAA
TCAGTGTATAAGTGTAGATTTTACTTTTCAAATTCCGAAAAGAATTTGGCTAATAACATG
CGGTTTAATAGAGCACTAGGCACCAAATTTAAAACATAATTATTATTCTAAATGACTAGA
AATCATAATTCACCTACTTTAGAGTAAGATGGTTGTAAACATTGAAAATGAATTGTTAAG
TCTACGTTTTTTACTAGTTAGCATTTACGAAACTAATGTTTTTGTAATCTTTAGAGAACC
AATGCTCCCCTGGAAATTCTAACCCAATTTAACTTCCTCTACGTTTGAAAAGTTTATATC
AATTAATGATCAAGCAGTAGTTTTAGATAGATCACCAGTGTTTTCTAGACTTCAGGTAAA
GCAAACTGATGGCTTCGAGCCTTAATTAGTAGTAGTTTCATGACCTCTAGGTGGATTATT
TACAGTCTTGTAGTACCTCTAGAAATATAATTCAGTTGATTAGTGTCTCAGTGACAAGCC
TAACGTCATTATCAGTTCAAACCAATTCTAGCATTATATTCATTACTCATGTTCAGGTGA
TCCTTACATTGACTTAATGTGGATTTTGTAGCTGAGTGGTTTTTCAAGAAATATGTTTTT
TTAGTTGATGGGTGGTATAGTATTTCGAGTTATCTCTAAAAACATGTTTTATTCTGTTAG
AGAGACCCGGAAAATTCTTTGAAAAAAAGCCCAAAGGGGCCCTGAAAACTGTGTAAAACA
TTTTACCCAGTAAGCGCTGAATAGAAGTTTCTCAGAAACATCTGAAAAGTGAAAAGTCAC
GTGTCACGT
>SmLINC00020-IBu
TTGTTGAAGATAGTAAAGTTAAACTAAGAGATTTTACAAAGAAGCATTTACCTGTAAGTC
AATCTTAATGACTTTATATTTTTAATGGTTATTGTTGTTATTTTAGAAAACGTTAATAAA
AATCAGTGTATAAGTGTAGATTTTACTTTTCAAATTCCGAAAAGAATTTGGCTAATAACA
TGCGGTTTAATAGAGCACTAGGCACCAAATTTAAAACATAATTATTATTCTAAATGACTA
GAAATCATAATTCACCTACTTTAGAGTAAGATGGTTGTAAACATTGAAAATGAATTGTTA
AGTCTACGTTTTTTACTAGTTAGCATTTACGAAACTAATGTTTTTGTAATCTTTAGAGAA
CCAATGCTCCCCTGGAAATTCTAACCCAATTTAACTTCCTCTACGTTTGAAAAGTTTATA
TCAATTAATGATCAAGCAGTAGTTTTAGATAGATCACCAGTGTTTTCTAGACTTCAGGTA
AAGCAAACTGATGGCTTCGAGCCTTAATTAGTAGTAGTTTCATGACCTCTAGGTGGATTA
TTTACAGTCTTGTAGTACCTCTAGAAATATAATTCAGTTGATTAGTGTCTCAGTGACAAG
CCTAACGTCATTATCAGTTCAAACCAATTCTAGCATTATATTCATTACTCATGTTCAGGT
GATCCTTACATTGACTTAATGTGGATTTTGTAGCTGAGTGGTTTTTCAAGAAATATGTTT
TTTTAGTTGATGGGTGGTATAGTATTTCGAGTTATCTCTAAAAACATGTTTTATTCTGTT
AGAGAGACCCGGAAAATTCTTTGAAAAAAAGCCCAAAGGGGCCCTGAAAACTGTGTAAAA
CATTTTACCCAGTAAGCGCTGAATAGAAGTTTCTCAGAAACATCTGAAAAGTG
>SmLINC00021-IBu
AGAAACGAAAGAAAATCGGACCAGGATTCTATTTTGGTTGAAATTACTTAAGAATTTGTA
TTGAAAATTAATGATCATACGTTTGGCTTAGAGGGGGAAAATATATACCAGATCTTCTGA
TAAGCTTCAAGTTTGGGCAAAACACCCATCTGTTGTTTCTTTTGTCTGCGGTTCAGTCAC
CTAGCATTTGTGGTTGCGTATGCTTGCAAGCTAACTAAAATTGAAAACTACCAAATCGTA
TTTTTTAAAAAGTGCTTTTTGCACTAGTGTCTCGCTTTAGAGAATAAACTGTCAACCATG
GATAATTGATTATCCATGTCCAGCTCACCAAGATCATCTTCAGTGGTACATATATTTGCC
TATATAATCATTTATCCAAGCCTTCGAACCATTTAATCAGAACTTAATAAATCTCATTGT
TTAAAACTAGAAATATTTGCAATTTTCTTTAAAGTTATTTTTATTCTATCTGTTCATTTG
ACGAAAGTTTATTCAGTAAACTTGGTTAGTGCTTAAAAATTATTGAGTTGTTTTGCATTA
TACGTGCTTATTTTAACTTCTGCAACTCAGTTGGGTTTTCGTTCATGTATTTATCGCTTT
CACACAATCTACCAGACATCTTGTAAAGTTTCCAAAGGGCTTCATTTATTTCAAGTATTT
GTTCTTACCACTGTAATCTATCCAATGTCAAGTAATCTTCAATCGATTAATCAAATGATG
AAATATGGTTGAAATCAATTTTGGGGGATATTTTTGGATTGTGCATTTTGTCGAATTGTT
TTTGAATAGTCAAATGACTAGTTGAAGTGCATTTCAGCATTCACAAACAATCCAAAATTA
ATAAACTTAATTACAAAAATTAGCTATGATTATAATTTTGGACCGATAAATGTAGAATCT
GATGGAAATTCACTGTAAAGAATATTCCTCATTAACATACCGTTG
>SmLINC00022-IBu
AACACGATGTTGATGATTGAAGTTCAGAAAAATTTTGGTTAAACTGTTGTCAGACGAACG
GTGGGCCAGCTGTGTGCGAGCGTTCACGTTTTTGGAAGATATTCTAGACTAATCTGTCTT
TGGGGTAAGGTCAAGTCAACAAATTCCACAATAACCTTGAAAAATTCCAACACAGACACC
AGAGAATCCTATTTAGCTGGCACAAACATTATCCTGTGGTAGAATTAGTGATTAGATATC
ACCGGCTGAAGTTTAACTAAACAGATCAATGTAATATAAAGTCTGGTCAACTTCGAGAAA
ATCTATTTCTGCTTTAGTGGTCAAAAGAAGCGAAGTTATCTGTTTGAAAATTATTTTTTG
AAGATTCGCTTCTGGACTATTTATTTTCCGCTTAAAATCATGCTACTCGTTAAGAATAGA
TAGTCCAAGTTATTCTGTTGTAACGAGTTATATTCCACAGATTTTATCATGTACATTTAT
CCTTCTACCTCAATAAAGTACCTTTATTACCTTTACTCATCATTTTATTCCTCCATCCAT
TCTTATAAACGTTTCTGTTAAGCACTTTTCGCCTGTATCCAACTATTTTCAAAATCAACT
CACTTTTCATGTTGCTTGTGACTTTGAAATGTAGCCAACACCTAAAAACATCGCGACTCA
AGGCTTTTAAATTCAGAACGTTCATTCTGACATTTACTGAAGCACTAGATAATTTACATC
TTTTGATTTCAGAAATTAACTTAAAACTTTATCTCTCGGCTGAATTTCTCTTGAGGGCCG
CCTACTTGGAATAAAGGATATTTGGCCTAATTAGCACAGTGATCCACTGTAATTTCACCG
AACCTCAAAAGATCATTTTATTTATTAGCCCAAGACACATGGCTAGGGTCCAGAAGATAA
CCATAAACAGCTGTTAGGAATGTTGCATGGCATTAGTCAGAATCGATTTTAATGGTTCAA
GTGTATTCTCTCTCTTGGTCTTGGGTAACAGTATTTCTGCTTAC
>SmLINC00023-IBu
GAGACATGTTTTGATTGTACTTAATATTGAATTTGTCCATTGAACATGTTAATTTATTCA
ATGAACAAGCGAACATCAGAAATCGAATCTTTTTCTCTATTCATTTGGATATTACAAATA
AATCATTATCAGTATTCAAACAACACTTAATTCACTATGAATTTCTAAATTCAAACCTTT
ATGAAAGTGGACTCCTGATTAATCCTCTTTCAGTGGTTTTTAGTCTATGGTGTTTATAGG
TTTTCGGAGCATTGTACTAATGGTCAATTCATTCAGTTTTTTATCATTAAGTCCCTAAGT
AAACGTATGGTACCATTATCTTTCACACAAACCGTGTCATTCGAAACCGACTACTTTATT
TGGTATTTGTTAAATGGGTTACAATAAATGATGTTGAATAATTTTGAAAGAGAAAATTGT
CAAAAACAGTATTTTTCTTTATTAAACCATCAATGTATTTCTGCCTCTATGTTTCAAATA
AACACTTAATTCAACTTTCATAGCATATATCGAGATTAGTAGTATGTTAATAATAATTTG
GTTTGAACAATCTTCAGATATGGGTCAGAACACCAGTTAGTTTTGCACACTATTGAGGGT
TCTCAAGTGTTCACGAAAGAGCTGTCCCATAATCTTTGGATTTTACTGAAAAGAAGCTTT
CCTGGTGATGCATTCAAAACAAACAACACCAATCTTACACCGTTTTTCAGAGACGTTCGC
TGCCAAACCCGACCTATGTATACTAAAGTAAAGCTTGATTAGCATTTCCCTGCTATGATG
ATTGGATATTTATCTAATAGCCTTCGTTAATTTTAGTCTTTATTCAACCCTGTCCCCAAC
TTTGTTATTTTTTATTATTCTTTTGTCTTCTGATATTTATCTCCTACATAGTCTGATTAA
TGTCCACGTATTCGCTTATTTTATCATTAATTTCATTACCTTCACAAAATCTCTCAGTTA
TTACTTCCCAAAATATAGGCACAAATCGATCTTCACTATGTTTACTCACACACTGTATAT
CTTTATTCTTCTGAATATTACGATTATGGTTGCGTTTCAAACAGTTATCTAAACTTCACA
CACTTACTTAAATGACCGAAGAAGTAGACGTTGACAAACTAAAGTTCGCTAAACATTTGT
TAATAATTATATTTATATTAATAATTAAAATTTCAAATTGTATGCAGCTGATGAGAAACT
ATGTAGTATAACGAATTCATTTAATTCCCCG
>SmLINC00024-IBu
TAACGCTTACAAAAGGTAAGGAAGTGAATGAATACTTGAACAATACTGTTTTAGCATATG
CTTGGTTGTTTGGGGTCAACTCTTAACCAACCAACCTGAGCTGTTACATTAGCTTCCCCC
TAGAATCGACTTCCGTAGGAACGTCGGTTCGACCCTCGCCCCACTATACTTACATAGGGC
CAAGGAACAGGCATCTGTGACAGTTTGATATTTAATTTTCTTTCACTAGTACTTGGTAAC
CTAAATCTCTCCTATACTTGTTTTCCTTTATAGAGCAGCGTACGAAACTCCTTACTGAAA
CATAGTCCAGATTTTCCCGGTTTCCTCGGTATCGTCAAGGGTACACGTTGTGCTGCACGT
TTATTAATGATTGTGGTTCGTCGTCCTGGCCACTTACGAATCTGAACGGACAATTCTTTT
AAATTCTTGTTTTTCGAAGGCTTTATATGGCTTATACTTGCCCCGTTGCTGACAACGATA
TGGAAGTCAAAGACTGAAACTGTGTGGTCACTCTTACCTAGTGTTGACATGTAACCAAAG
TGTGTGGTTTTCTTGTCGTAGATGATCAACAGAAGAACTAGTGAAGGTAACTCGGAGTCC
GGAGCATATCTACTTGCTCTCTAATGATAGAGCACCACGTCAGACATAACAAGCAAACTT
TGTTCTCAAGAATTTTCTTGTAACTCTGTCTTTGAAGTCTAAATTTTGCCCCAGTTTGTT
ATTGAGGAATTGCTGTTTAATACACTCATGATTTATCACCCAAATAACGAGAAAATTAAA
TTTTGATCCAGATGCTAAAAGTTGTTTGGAAATTACGACTAGTCAACCCGAATAAATTTT
TTAAATAATCACCATAACAATTACAAAACAAACCTTCTAGTCTGGGGTTTCCAGCGCTAA
ATTTTTAAATTACAAGACCAAAGTAGTGTCAAACGGAAAATGTAGAAGGCAAAAGTTATA
AATATACAGGTCCAAATATCGTCCAAAAAAAGATATCTAAAACACGAAGAAAAAAGTTAT
ATTCACTACAGAAGTTAATAGTTGGTTGAATACTTTCAGTTCCTCTTGTAACTCATGCCA
TCAGGGTAGGTCTTATCAGTTAAATCAACAGAATCCATCGAAAAAAGAATCCTTCACAAT
AGTAGCCGTCAGAATTTAGCAAATGAAGTCGGACAGAATCAGCGTCCAAATACTGACATT
ATCGAGAGTTGAACATCTTTTAGATAATGTAAACAACCCATCGATAGTATCAGAAGGAGG
ATTTTGTGAAAGCAATGACGTACAGTTGCTCAATGTCGTGGATTGGTTGAAGTTAGACAT
TAACACCGTTGTGTACTGGCTCAGTGGTCGTGGATGCGCACTGCTGAAGAGTTCCACAAT
AAGACGAAATGAACGTCCAGTGCTTTTAGGTTTTTCATGGCGGTCTAGCTTCAATTGACT
CATGAATTCAACTATCAATAATAATCAAAATAAGGTGTACATGAAAGAAATAGACCTTGG
ATACAATAAACAACAGAAGAAACTAAACATTTGAGGAACGAACAAAGAACTTGATGTGTG
GGCGAAAATGACGATGATCGGTTGTTTTGCCGAGTCAGACATGTAGATAGTGTGACAAGT
GTTATATGTTCTATATATATTCTCCTATCCTGATTATTATTGATTAACTGTTCTTGTTGT
TTGATTGTGTCGGATTTGGGTGTGGAAATATATTGATGTTCTAGTCAGGCCAATCTCGTG
TTCTTGATTTGAGTTGCGTTTGTAGTGACCGGCCAGTCTCGATAAGAACACGATTGGAAT
AACAGAAACAATTATTATTATTGTAACCAATTGTACCAGAGATTGTTTTACTGTATTTGT
TTAACTGTATCAGATTCACTTCTTGTTTCACTATCCACCTTGTTTAGTTCGAACTTGCTC
ACGCACTGCCCATTTCGCCTGTACCCTTTGTCACGTCTCGGTATTATTTCGATACCACGA
GATCGCCAATAAATATACTTGATCTGGATTAATAAAGCCTTCTGATTTACGAGTTATCAA
AGGAACCAAGTCGTTTTTGGGGCGCGTAATCGAATAGTAGTGGTGATCATAGTCCGTCCT
CGACTCGACATCCACTACATGTTCACGTCCTGCAGAATAGACACTGGGAGGGAATCTGGT
GCAGATATTCGTCTAAGGCAAATTAACGTTCCTCATACATGTAAAAAGTGGAAGGACTGT
TATAACAAGAAACCATGGCGTAATAGCAAGTATCCTACAGTTGTAACAGAACTAATCGAA
AGATAAAGTGTACATGGAGGGTTTTCTTATTTATTCCAACATGCATATGCAAGTAGATTC
CACTAAGGTTACGAATTCAGTGTGTTCATTGGG
>SmLINC00025-IBu
TTTATGTTCGGGTCAATCACCACATAAAATTCATTATTGAAAATTTTATTTAAACATCAT
ACAGTTGGAAATCAAATAAGCCAAAAAATGCAACATGGAAGATGAACAAAGTACAGTAAA
CTGATGATACACATTCATACCATCATTAAATTCATTTACTAGTACCGAACAAGAACGATG
AAGCTCACTAGTCATTTAGTGTGGAGCTGTTTGAAGTACCAATCAAACAAGTTGTAGTTC
AAAGTGCAGTTCTTCTGTTGATATTTATCAACAAGTAAGCACTATCATTGTATGTATACG
ATTGCAACACAGGATCGTCCATTCATAAAATAAAATATGATGATATGTTCATGGTCACAA
TTGGAAGCATGTGAAGCATATTGTCTAAAATCCTGAGATTTAGTCATTCCTACATACAAA
CCCAACCAAATCAGAACGTATGTCTCTGATTGAAGTACTGGACAATGATCGGTTGAAGAT
AACATGATATTGTTGATTTTCTTCTAGTTGACTCAATGTGTCGATGTGTTGCATTTGACA
CGTGTGAACTGTCCACATTTCTCACGCCATTTTCACACTTATCTCTCCTCTCTAACTAAC
TAACACATACATCAATGCTGATCAGACTGTTTACTTACCTCGCTCCCTCTCTCCCGTTCT
CTCTCTCTCTGATTGTGTGTGTGTACACGTTGATGTTAATGATAATGACGATGATGATCG
GATCAACTCAATTGTTCTGTTGTCAATGTTCATTCAACTCTATTCTCCAGAAATGATATT
CAGAGAATTATAATTGTAAATTAAATGAATACCAGTTCACTTATCCAATCAACTATCAAT
GGATTTCCATTGTCTTCCGGATTGTGTTTTGTTTCTGTTTCTCACTTCGCAATGAAAAGT
GGCAACAATTACTCTGTCGTTGAATCAATACATTGTCAAGTTAATTGTGATTAGTTAACA
GAAATGATGAAAAACAATAAATATAATGTGGAAACTTTCTCATCTGTTCATAACATTGTT
GTAGTTGTTGGCGGTGGTGATAGTGATAGTAGTGGTGTTATATCGATAAGAGTTTGTTGT
TGAAATGTGATTGTGTTCAAGAGTGAATATTAGGTATTGCATATGAACTTTACTTTACGA
TGTGTTAAAATGATGTAACACTGTATGTGATTTTAATGAAAACTATAATGTGGAGTAATG
CCCCACTTATTCATTAGATGCTGTCATGGGTTATGCATTCCTTGAATCAAGTGTACAGAA
GATCTTGATTGGTAGATATCAATTCATAAAATTCATAGTGAATGTTCTATCCAAATATAA
GAGGAAGGAATACTTGGATTATTCTGAAGTCGAATTCGGTCACTATTACGTTCGTGAAGT
TTGAATGGTCAGTTGTAATTCGGAGGAAGGACACATCTCTGTGTGTGAAACATTCTGCTT
AATGCAGATTACTCATATTTATTGCATATCGACATAATATGCATGTTTTTACATTGATAA
GAACACATAGATGGTGATGTTGGATATGTGAATAATCAATTATTTACAATAGTTCGTCTA
CAGTGGTATCTCACTCACCATATGAACTTAATAAACTATGTTAATCACGGATTCAGCTTA
TCAGTTTATCCTCGTTTTCTGAACTTATTCATAAGTGATAAGTAACGTCAGCTTAAAAGA
GGAATATTGGATGAAATATATGTCCTACTGTATTTTACCGGACTAACACAGTGTACGACC
AGTGATGTGTCACTGAGCACTGGTCAAATCTTTCATCAAAGCTCAGCCATTTCAACATTC
GATGACTAATCAGTAGTTTTTGAACTGTTGAATGAATATTTTGATTGGGATCATGAATCG
ATGAATGCCGGACCACCATTGAAAACATGGAATCAGTGGATGACAGTTTCATCCCAGTCT
GGAACTCCTCAGCAGCGCACATCCACGATCCTGCAACAAAGTGTGATCGTCCTCCACTGT
CTTCAATGAGTAACTGCATCACATCAGACACGCTTATACTCCACTGGTCACCGTTTCATG
ATCTCAACCAAACACAACAATCTCCACAACCCTATACTGACATTTAATAAATGTTGTCAA
AGTCAAAAATAATCGATGTAGATCAATGGATTACACATCATGCATTAGCATATTCTGCAG
TATGCACATACTCCGTACTGCGAATATTCGTTTAGCTAATAAACTAGACAACATTGATAA
GATCCTAATTGCTCCGTACTGTTATCCAAGGAGCCGCATTACCTAGATACCAAGAAGAGC
ATTACATGTGAGTTATGACTTCAAAGAATTATAGGAAAAAATATTCCCGTCCAACTCGAG
TGGATCCATCAACATCTCCGATACATCACCCATTTATCAATAATGTACTTATCAAACAGT
GCAGTGTTTAAATAAAATTTTCAATAATGAACATAAAAAACAATTCATACCATCTTCATT
GATTTAGAATTTGAGGGAAAGTCAAAATCGACACTACCAACCACAATTTAGATGAATTCC
TCATTATTAATATGAAGCCGTCATTGGGTAATCCTCGGTCTACTCTATTTGCCATCAATC
AACACGCCCACACGAATAAAACACATTCGTCTAACACAGTCACACAGTCACATAGTCCTA
CACACCCACACACTCTCTCTAACTCCTTACGTCATACGATCAGATTTATTCTAGTTGTTT
TTCATGTGGAAGTGAATTGTTGACAAAACAATGAAATGTGACTTCCAGTGATCGAGTAAA
CCAACGAATGAATGAATGAATAAGTGAATGAATGAATGAATGATTTGATCAGTTCATTTC
CTCACTGATAATATTCACACAAATACACATGTGTTTGACCTCAATTAATCACACGCACTT
ACAATGTTATGGTATAATGTGGTTTCAGTATCCTTATTTAGACATTGTTAATGTGATGAC
AATTGCTATTGATACGACCAAGTAGTGGATGAACAAAATTCCAACCAATCACAATGTTCA
CTCATGTTTGTTTGACAAATACAATATACTGAGTAGTCCCACAATTGGACGAAAGGGCCG
TCCAGTGCTTCCAGGTTTACCATGTTGGTCTAGCTTCAATTGACTCATGATCTCAACTAT
TAGAATACAATATGATTAGCACTGTGGTTTATTACAATTCTTGTAATTAGTGATCATTAA
TTATGGAGACAGTGAAATGGGATCAGTCATTGTACTGACTATTATTGCTATTATTTTTAC
CATTGTCGGGACGATGTGAATAATATCGGTGTAGGGTGTTGTGTGGATTGTAAAATGTTC
ACAGTTTAAAACAATCTGATCGTAGCTAGTCGACCACTGAAAACGAGAAAACACTGGACA
ATTAATTTGTCCTAGTATGGAGCTCCCCATCGATGTGCGTAGGTGACCGTACTACGAGGA
GTCGTAACCACATTCTTCGGTTTTTTGTGAAAACACTTAACCTCTAGACCACTGAGCCAA
CGTCCAATGGCGTACACGTTCAACTTCAATCAACGGAGAATATTTAGTAACCATCTTCGA
TTAACAATGGTGTATAGCTGTTTCATACATTACACCACTGAATCCCTTCGTTCACGCCTT
CAAACCAGGACTCCAGTCATTGCTTCATTTGACTAGTTACTGATGACCACATACTTCACA
GCGTATTGGGCTTTGTGGATAATATAGTACGGAAATTCGTTTTTGTCATTATTTCATAAC
GGAATTATATGAAGAAAATCGAAGTGACTTTTCTGCCGATATTCTGTCCACGAGTTCGTT
CAACCTATGAACACTAACTGTAAAATGAATATATTTATCAACCGAAGCATTCAAACTTTC
CATTGTTTTTCGTCGTAGGTTGTTATCTTCATGATTTTTTTACAGAGGTCAAAATGTTAA
AAATAAGGTGAACGTTTACATCTACGACGACATTTGTACTTCAGAATCGTGTTATTTGTA
TGTTAGAAAGGTCATTTAATAAAGATCACAATGATTTGGAGTAAAGTGTCACATGACAAT
CAGTATAATAGTAATATAACAAAATGAAAAGTGAAGAAAAGATCATATGAATAAAGTACA
TAATAGCAGAATTTCATCTTGTCAATTGAGATAATAATGATAAGTAGTAATAGTAATAAT
AATAATAATATTGTTGTGTGAATATAATATGGAATAAGAGGGGTGTTATCAAGGTATATA
TAAGTTTCTCAACTAAACTAGTACTTACACAATAAATCAACGACAGGCTACCGATGATGG
GCTCCTCCATATTTGTATATCAATTCAACTGCTCCTGTGGTGCTAGTTACATAGGTCGTA
TTCAAAGGGCTTTATCCTTGCGTATTCGTGAACATGTACCACATGGTTGGGAAAAGGAGT
AACCAAATCCCTTAACAGCACCATCCTTTCTCACTTGATAGATAGTGAACATCATATCAA
AATAGTGGAAGCTTTCTCTGTTTTATATCAGGTTCCGAAAACTCTACCTTAAAGAGCTAG
ATTACGATTACGTTACATAGTCGAAGCCATCTGAATCAACTCCAGAAAACCAAACTTATG
CATCCAGAAAAGGTATATCCAGCCTCTAAGTTTACCTTGGCCTACGACTGGATCACCGGA
TACCTAAACTAAATATTATAAACCTCCCCCCTTCTTTAGTTGTTGATCACCTCTATCTTA
ATCTTCACATCCATCATTCCCAATTTATTTATCGTAATTACCTTAATAACACCTCTCTTA
TTCCA
>SmLINC00026-IBu
AATGCAACATGGAAGATGAACAAATACCGAACAAGAACGATGAAGCTCACTAGTCATTTA
GTGTGGAGCTGTTTGAAGTACCAATCAAACAAGTTGTAGTTCAAAGTGCAGTTCTTCTGT
TGATATTTATCAACAAGATCGTCCATTCATAAAATAAAATATGATGATATGTTCATGGTC
ACAATTGGAAGCATGTGAAGCATATTGTCTAAAATCCTGAGATTTAGTCATTCCTACATA
CAAACCCAACCAAATCAGAACGTATGTCTCTGATTGAAGTACTGGACAATGATCGGACTG
CAACTGGTCAGTCTCTAATTGGCATATGTGCATACTGTGCGTATTGCCTCGATATTGCCT
TAATTCACAAACGTGGTAAGCAAAGATGGATAGTGGCTAGCAGTGGAATCCAGATTGACG
CGTGTTTCGTCCTATTTGGGACTCGTCAGCCAGATGTACCTGCATCTCGGAGTTGATGTT
CACTCTCGCTTCAAACGCCATCGCGTTATCCACTCGGCCACTGAGTCCTGATAGCCACTT
GGTTGTGCAATGGGGTGAAGTTGAAATTCACTTAGTATTGTTTGTTTGAATCTTCCCACG
TATTCAAAACTATAAGTAAAGAATAGTTCAAAAGCATATGAGCATTTTGTTGTTAGATTG
AAGTCAAAGCGATTAAGTTACCTGATATGATGTGTAATGATTGAATAGAGACACAATACT
TCAAATGTTTTATTTGATCAATATAAGCGAATAATACTGTTTTCAATTAGATCTTCATCA
GGTGGTACTCTTATGTGAAGTGTACAAATAATATTTATTATGCATTTATGTGAAATATTC
AGCCAATCGATGAGATATGTGGGGCAGTAATGGTACTAGGTATAAATTACAAATCAGTGT
AAGGCGACTGGTAGAGTGATAGATATAAGGAAACTAATGAAGGGCAGGAAGATTCAGTAA
TACCATCCGTTAGGCCTCCTCTGCTCAGTGATAAGGCAGATATATCGTAAACCTTTTCTC
AACACAATAATGAAGACCGTTTAGCTCAAATCCTTATGCCTCTCTTCATATTTTAAAAAC
CTGAACGAATAGCATTGGGAAATCCGAAGTTATTTAACAAATCAACTTAAGTGATTCAGT
TCAATCTACTAAATGACCACTTCTGACAAGTCGTGACAGAACGAAACATCGTATTGAATT
TATCTGACCGTTGCCAAATAACGAAATGTGTCAACTAAATCATTGGAATGTGATTAATCT
CGTCTGTATACTCCATACATTTCTCATCACGTAATCTTTAATGTTTATTATTTCAATAAG
CTTATTTTTTTAAGGATTGACCTACTTCCTGTGTTAATATGTTCATTCATTTCATCATAC
CACACTATTAATTTGTGCTGTTTACTTATCATGGTTGGTTGTTTAATCCTCTCTTCACTG
TTATTATTAACCCACATAACTATTCATATTCCACCTATAATAGTGTAAATATTATTG
>SmLINC00027-IBu
TGTATGAATTGTTTTTTTTATGTTCGGGTCAATCACCACATAAAATTCATTATTGAAAAT
TTTATTTAAACATCATACAGTTGGAAATCAAATAAGCCAAAAAATGCAAAATGGAAGATG
AACAAAGTACAGTAAACTGATGATACACATTCATACCATCATTAAATTCATTTACTAGTA
CCGAACAAGAACGATAAAGCTCACTGGTCATTTAGTGTGGAGCTGTTTGAAGTACCAATC
AAACAAGTTGTAGTTCAAAGTGCAGTTCTCCTGTTAATATTTATCAACAAGATCGTCCAT
TCATAAAATAAAATATGATGATATGTTCATGGTCACAATTGGAAGCATGTGAAGCATATT
GTCTAAAATCCTGAGATTTAGTCATTCCTACATACAAACCCAACCAAATCAGAACGTATG
TCTCTGATTGAAGTACTGGACAATGATCGGTTGAAGATAACATGATATTGTTGATTTTCT
TCTAGTTGACTCAATGTGTCGATGTGTTGCATTTGACACGTGTGAACTGTCCACATTTCT
CACGCCATTTTCACACTTATCTCTCCTCTCTAACTAACTAACACATACATCAATGCTGAT
CAGACTGTTTACTTACCTCGCTCCCTCTCTCCCGTTCTCTCTCTCTCTGATTGTCTGTGT
GTACACGTTGATGTTAATGATAATGACGATGATGATCGGATCAACTCAATTGTTCTGTTG
TCAATGTTCATTCAACTCTATTCTCCAGAAATGATATTCAGAGAATTATAATTGTAAATT
AAATGAATACCAGTTCACTTATCCAATCAACTATCAATGGATTTCCATTGTCTTCCGGAT
TGTGTTTTGTTTCTGTTTCTCACTTCGCAATGAAAAGTGGCAACAATTACTCTGTCGTTG
AATCAATACATTGTCAAGTTAATTGTGATTAGTTAACAGAAATGATGAAAAACAATAAAT
ATAATGTGGAAACTTTCTCATCTGTTCATAACATTGTTGTAGTTGTTGGCGGTGGTGATA
GTGATAGTAGTGGTG
>SmLINC00028-IBu
TGTATGAATTGTTTTTTTTATGTTCGGGTCAATCACCACATAAAATTCATTATTGAAAAT
TTTATTTAAACATCATACAGTTGGAAATCAAATAAGCCAAAAAATGCAAAATGGAAGATG
AACAAAGTACAGTAAACTGATGATACACATTCATACCATCATTAAATTCATTTACTAGTA
CCGAACAAGAACGATGAAGCTCACTAGTCATTTAGTGTGGAGCTGTTTGAAGTACCAATC
AAACAAGTTGTAGTTCAAAGTGCAGTTCTTCTGTTGATATTTATCAACAAGTAAGCACTA
TCATTGTATGTATACGATTGCAACACAGGATCGTCCATTCATAAAATAAAATATGATGAT
ATGTTCATGGTCACAATTGGAAGCATGTGAAGCATATTGTCTAAAATCCTGAGATTTAGT
CATTCCTACATACAAACCCAACCAAATCAGAACGTATGTCTCTGATTGAAGTACTGGACA
ATGATCGGTTGAAGATAACATGATATTGTTGATTTTCTTCTAGTTGACTCAATGTGTCGA
TGTGTTGCATTTGACACGTGTGAACTGTCCACATTTCTCACGCCATTTTCACACTTATCT
CTCCTCTCTAACTAACTAACACATACATCAATGCTGATCAGACTGTTTACTTACCTCGCT
CCCTCTCTCCCGTTCTCTCTCTCTCTGATTGTCTGTGTGTACACGTTGATGTTAATGATA
ATGACGATGATGATCGGATCAACTCAATTGTTCTGTTGTCAATGTTCATTCAACTCTATT
CTCCAGAAATGATATTCAGAGAATTATAATTGTAAATTAAATGAATACCAGTTCACTTGT
CCAATCAACCGTCAATGGATTTCCATTGTCTTCCGGATTGTGTTTTGTTTCTGTTTCTCA
CTTCGCAATGAAAAGTGGCAACAATTACTCTGTCGTTGAATCAATACATTGTCAAGTTAA
TTGTGATTAGTTAACAGAAATGATGAAAAACAATAAATATAATGTGGAAACTTTCTCATC
TGTTCATAACATTGTTGTAGTTGTTGGCGGTGGTGATAGTGATAGTAGTGGTG
>SmLINC00029-IBu
TGTTAATTTCAACATTCCCTCAAATTATAAATCTGTGGTGATGGTATGAATTGTTTTTTT
TATGTTCGGGTCAATCACCACATAAAATTCATTATTGAAAATTTTATTTAAACATCATAC
AGTTGGAAATCAAATAAGCCAAAAAATGCAAAATGGAAGATGAACAAAGTACAGTAAACT
GATGATACACATTCATACCATCATTAAATTCATTTACTAGTACCGAACAAGAACGATGAA
GCTCACTAGTCATTTAGTGTGGAGCTGTTTGAAGTACCAATCAAACAAGTTGTAGTTCAA
AGTGCAGTTCTTCTGTTGATATTTATCAACAAGTAAGCACTATCATTGTATGTATACGAT
TGCAACACAGGATCGTCCATTCATAAAATAAAATATGATGATATGTTCATGGTCACAATT
GGAAGCATGTGAAGCATATTGTCTAAAATCCTGAGATTTAGTCATTCCTACATACAAACC
CAACCAAATCAGAACGTATGTCTCTGATTGAAGTACTGGACAATGATCGGTTGAAGATAA
CATGATATTGTTGATTTTCTTCTAGTTGACTCAATGTGTCGATGTGTTGCATTTGACACG
TGTGAACTGTCCACATTTCTCACGCCATTTTCACACTTATCTCTCCTCTCTAACTAACTA
ACACATACATCAATGCTGATCAGACTGTTTACTTACCTCGCTCCCTCTCTCCCGTTCTCT
CTCTCTCTGATTGTCTGTGTGTACACGTTGATGTTAATGATAATGACGATGATGATCGGA
TCAACTCAATTGTTCTGTTGTCAATGTTCATTCAACTCTATTCTCCAGAAATGATATTCA
GAGAATTATAATTGTAAATTAAATGAATACCAGTTCACTTGTCCAATCAACCGTCAATGG
ATTTCCATTGTCTTCCGGATTGTGTTTTGTTTCTGTTTCTCACTTTGCAATGAAAAGTGG
CAACAATTACTCTGTCGTTGAATCAATACATTGTCAAGTTAATTGTGATTAGTTAACAGA
AATGATGAAAAACAATAAATATAATGTGGAAACTTTCTCATCTGTTCATAACATTGTTGT
AGTTGTTGGCGGTGGTGATAGTGATAGTAGTGGTGTTATATCGATAAGAGTTTGTTGTTG
AAATGTGATTGTGTTCAAGAGTGAATATTAGGTATTGCATATGAACTTTACTTTACGATG
TGTTAAAATGATGTAACACTGTATGTGATTTTAATGAAAACTATAATG
>SmLINC00030-IBu
TGTTAATTTCAACATTCCCTCAAATTATAAATCTGTGGTGATGGTATGAATTGTTTTTTT
TATGTTCGGGTCAATCACCACATAAAATTCATTATTGAAAATTTTATTTAAACATCATAC
AGTTGGAAATCAAATAAGCCAAAAAATGCAAAATGGAAGATGAACAAAGTACAGTAAACT
GATGATACACATTCATACCATCATTAAATTCATTTACTAGTACCGAACAAGAACGATGAA
GCTCACTAGTCATTTAGTGTGGAGCTGTTTGAAGTACCAATCAAACAAGTTGTAGTTCAA
AGTGCAGTTCTTCTGTTGATATTTATCAACAAGATCGTCCATTCATAAAATAAAATATGA
TGATATGTTCATGGTCACAATTGGAAGCATGTGAAGCATATTGTCTAAAATCCTGAGATT
TAGTCATTCCTACATACAAACCCAACCAAATCAGAACGTATGTCTCTGATTGAAGTACTG
GACAATGATCGGTGAGTCGTATGTAGTGAAATCTATTTGATTCCATCTCCACATGACTAC
TCACAACTACGTCAACACTTCCATATCACCCCTTTACAGACATACAAGAGCAATACTCAA
CATCATACTGTCGAATTATTCGACTGACTGGTAATAGTAACAAGGTATTTGACAATCCAC
ATCTATGAATAGAACAAAACCCCAAATCGACAACTGTCATCAATCGATCAAAAACAGTTC
GATACTATTTCAAACATCCATTCTCCCACCTATCGTACATACACACCAAATAAACAATCT
CATTCATTATGCGTACGAATAAATCACTACCAAGTAGATCCAAATATAATACTGTCACAT
GATGGAAATATTACTTCCGAAAAGATTAATACCGTCACGTCGAATGTGATAGTCTACATC
AATTGGACAAAGGAGAGTGTGCATGTGTTTGAATGAGAGTGACAGAGAGAGAGAGAGAGT
TGAAGATAACATGATATTGTTGATTTTCTTCTAGTTGACTCAATGTGTCGATGTGTTGCA
TTTGACACGTGTGAACTGTCCACATTTCTCACGCCATTTTCACACTTATCTCTCCTCTCT
AACTAACTAACACATACATCAATGCTGATCAGACTGTTTACTTACCTCGCTCCCTCTCTC
CCGTTCTCTCTCTCTCTGATTGTCTGTGTGTACACGTTGATGTTAATGATAATGACGATG
ATGATCGGATCAACTCAATTGTTCTGTTGTCAATGTTCATTCAACTCTATTCTCCAGAAA
TGATATTCAGAGAATTATAATTGTAAATTAAATGAATACCAGTTCACTTGTCCAATCAAC
CGTCAATGGATTTCCATTGTCTTCCGGATTGTGTTTTGTTTCTGTTTCTCACTTTGCAAT
GAAAAGTGGCAACAATTACTCTGTCGTTGAATCAATACATTGTCAAGTTAATTGTGATTA
GTTAACAGAAATGATGAAAAACAATAAATATAATGTGGAAACTTTCTCATCTGTTCATAA
CATTGTTGTAGTTGTTGGCGGTGGTGATAGTGATAGTAGTGGTGTTATATCGATAAGAGT
TTGTTGTTGAAATGTGATTGTGTTCAAGAGTGAATATTAGGTATTGCATATGAACTTTAC
TTTACGATGTGTTAAAATGATGTAACACTGTATGTGATTTTAATGAAAACTATAATG
>SmLINC00031-IBu
TGTTAATTTCAACATTCCCTCAAATTATAAATCTGTGGTGATGGTATGAATTGTTTTTTT
TATGTTCGGGTCAATCACCACATAAAATTCATTATTGAAAATTTTATTTAAACATCATAC
AGTTGGAAATCAAATAAGCCAAAAAATGCAAAATGGAAGATGAACAAATACCGAACAAGA
ACGATGAAGCTCACTAGTCATTTAGTGTGGAGCTGTTTGAAGTACCAATCAAACAAGTTG
TAGTTCAAAGTGCAGTTCTTCTGTTGATATTTATCAACAAGATCGTCCATTCATAAAATA
AAATATGATGATATGTTCATGGTCACAATTGGAAGCATGTGAAGCATATTGTCTAAAATC
CTGAGATTTAGTCATTCCTACATACAAACCCAACCAAATCAGAACGTATGTCTCTGATTG
AAGTACTGGACAATGATCGGTTGAAGATAACATGATATTGTTGATTTTCTTCTAGTTGAC
TCAATGTGTCGATGTGTTGCATTTGACACGTGTGAACTGTCCACATTTCTCACGCCATTT
TCACACTTATCTCTCCTCTCTAACTAACTAACACATACATCAATGCTGATCAGACTGTTT
ACTTACCTCGCTCCCTCTCTCCCGTTCTCTCTCTCTCTGATTGT
>SmLINC00032-IBu
TGTTAATTTCAACATTCCCTCAAATTATAAATCTGTGGTGATGGTATGAATTGTTTTTTT
TATGTTCGGGTCAATCACCACATAAAATTCATTATTGAAAATTTTATTTAAACATCATAC
AGTTGGAAATCAAATAAGCCAAAAAATGCAAAATGGAAGATGAACAAAGTACAGTAAACT
GATGATACACATTCATACCATCATTAAATTCATTTACTAGTACCGAACAAGAACGATGAA
GCTCACTAGTCATTTAGTGTGGAGCTGTTTGAAGTACCAATCAAACAAGTTGTAGTTCAA
AGTGCAGTTCTTCTGTTGATATTTATCAACAAGATCGTCCATTCATAAAATAAAATATGA
TGATATGTTCATGGTCACAATTGGAAGCATGTGAAGCATATTGTCTAAAATCCTGAGATT
TAGTCATTCCTACATACAAACCCAACCAAATCAGAACGTATGTCTCTGATTGAAGTACTG
GACAATGATCGGTTGAAGATAACATGATATTGTTGATTTTCTTCTAGTTGACTCAATGTG
TCGATGTGTTGCATTTGACACGTGTGAACTGTCCACATTTCTCACGCCATTTTCACACTT
ATCTCTCCTCTCTAACTAACTAACACATACATCAATGCTGATCAGACTGTTTACTTACCT
CGCTCCCTCTCTCCCGTTCTCTCTCTCTCTGATTGTCTGTGTGTACACGTTGATGTTAAT
GATAATGACGATGATGATCGGATCAACTCAATTGTTCTGTTGTCAATGTTCATTCAACTC
TATTCTCCAGAAATGATATTCAGAGAATTATAATTGTAAATTAAATGAATACCAGTTCAC
TTGTCCAATCAACCGTCAATGGATTTCCATTGTCTTCCGGATTGTGTTTTGTTTCTGTTT
CTCACTTTGCAATGAAAAGTGGCAACAATTACTCTGTCGTTGAATCAATACATTGTCAAG
TTAATTGTGATTAGTTAACAGAAATGATGAAAAACAATAAATATAATGTGGAAACTTTCT
CATCTGTTCATAACATTGTTGTAGTTGTTGGCGGTGGTGATAGTGATAGTAGTGGTGTTA
TATCGATAAGAGTTTGTTGTTGAAATGTGATTGTGTTCAAGAGTGAATATTAGGTATTGC
ATATGAACTTTACTTTACGATGTGTTAAAATGATGTAACACTGTATGTGATTTTAATGAA
AACTATAATG
>SmLINC00033-IBu
TGTTAATTTCAACATTCCCTCAAATTATAAATCTGTGGTGATGGTATGAATTGTTTTTTT
TATGTTCGGGTCAATCACCACATAAAATTCATTATTGAAAATTTTATTTAAACATCATAC
AGTTGGAAATCAAATAAGCCAAAAAATGCAAAATGGAAGATGAACAAATACCGAACAAGA
ACGATGAAGCTCACTAGTCATTTAGTGTGGAGCTGTTTGAAGTACCAATCAAACAAGTTG
TAGTTCAAAGTGCAGTTCTTCTGTTGATATTTATCAACAAGTAAGCACTATCATTGTATG
TATACGATTGCAACACAGGATCGTCCATTCATAAAATAAAATATGATGATATGTTCATGG
TCACAATTGGAAGCATGTGAAGCATATTGTCTAAAATCCTGAGATTTAGTCATTCCTACA
TACAAACCCAACCAAATCAGAACGTATGTCTCTGATTGAAGTACTGGACAATGATCGGTT
GAAGATAACATGATATTGTTGATTTTCTTCTAGTTGACTCAATGTGTCGATGTGTTGCAT
TTGACACGTGTGAACTGTCCACATTTCTCACGCCATTTTCACACTTATCTCTCCTCTCTA
ACTAACTAACACATACATCAATGCTGATCAGACTGTTTACTTACCTCGCTCCCTCTCTCC
CGTTCTCTCTCTCTCTGATTGT
>SmLINC00034-IBu
CAATATCACTAAAATGATTCCCTAGATTTAAAATTTTTTTCCTTAATTTCAATATCTCTA
GTATTAAAAAAACTAATGTTCCTTCAGAGTTTTGAACCCGTATTACGAGGTTTTTACTCA
GAAAAGTTGTCAATCAGCAATTTAACCTATTATGCTGATGAATGTTAACTCCCAAGAACA
CCTGATGATGATGATGATGATGATGATGATGATGATGAAAAGAACTATTTTTCAACTATG
TCACATCAAACTGACATCTAACAAACTTTCACTTAAAAGATTACAAACTGACAGAAATTC
AGAAATGATCATTGTAAACATGTGTTATTTGTTTACTTAAATGCATCAATATTTTACCCC
AAAACAGTTTTTCTTTCCCGTAAAAATATCCCATAGGAATAAATAGATATAATATAAACA
ATATTAATAAATAATCACAAAAACAAAATTCAATAACTCACAACATAATGACAAGAAAAA
TCACAGTAAGAGAGAGAGCGAGAGACAGAAAAGGTTTGTAGACGATACGACAGAAGCACA
CTAGAAAATGAGACGAATATTACAATTATACGATAAACAGTTTATGACTATATATAACAA
ACAAACATTCTGGAAAAGTAAACAACTAGAGAACAACAAATGCAAAAAGTGGAAGATGAA
CGAAGTACAGTAAACTGATTATACACATTCATACAATCATTAAATTCATTCCCTAGTACC
GAACAAGAACGATAAAGCTCACTAGTTATCCAGTATAGAGTTGTTTGAAGTACCAATCAA
ACGAGTTTTAGATCAACATGCAGTTCTCCTGTTAATATTTATCAACAAGTAAGCACTATC
ATTGTATGTGTATGATTTCAACACAAGATCGTCCATTATTAAAATAAAATATGATGATGT
GTTGATAGTTGCAATTCGAACTATGTGAAGCATACTATCTAGAATCCTGAGATTTAGTCA
TTCCTCCATACACACCCAACCAAATCAGAACGTATGTCTCTGATTGAAGTACTGGACAAT
GATCGATGAGTCGTATGTAGTGAAACCTATTTGATTCCATCTCCACATGACTACTCACAA
CTATATCAACATTTCCATATCACCCCTTTACAGACATACAAGAGCAATACTCAACATCAT
ACTGTCGAATTATTCGACTGACTGGTAATAGTAACAAGGTATTTGACAATCCACATATAT
GAATAGAACAAAACCCCAAATCGACAACTGTCATCAATCGATCAAAAACAGTTCGATACT
ATTTCAAACATCCATTCTCCCACCTATCGTACATACACACCAAATAAACAATCTCATTCA
TTATGCATACGAATTTATCACTACCAAGTAGAGCCAAATATAATACTGTCACATGATGGA
AATATTACTTCCGAAAAGAATAATACCGTCACATCGAATGTGATAGTCTACACCAATTGG
ACAAAGGAGAGTGTGCATGTGTTTGAATGAGAGTGACAGAGAGAGAGAGAGAGTTGAAGA
TAACATGATATTGTTGATTTTCTTCTAGTTGACTCAATGTGTTGATGTGTTGCATTTGAC
ACGTGTAAAATGTCCACATTTTTCACGCCATTTTCACACTTATCTCTCCTCTCTAACTAA
CTAACACATACATCAATGCTGATCAGACTGTTTACTTACCTCGCTCCCTCCCTCCCTCCC
TCTCTCCCACTCTCTCTCTCTCTGTTTGTGTGTGTGTACACGTTGATGTTAATGATAATG
ACGATGATGATCGGATCAACTCAATTGTTCTGTTGTCAATGTTCATTCAACTCTATTCTC
CAGAAATGATATTCAGAGAATTATAATTGTAAATTAAATGAATACCAGTTCACTTGTCCA
ATCAACCGTCAATGGATTTCCATTGTCTTCCGGATTGTGTTTTGTTTCTGTTTCTCACTT
TGCAATGAAAAGTGGCAACAATTACTCTGTCGTTGAATCAATACATTGTCAAGTTAATTG
TGATTAGTTAACAGAAATGATGAAAAA
>SmLINC00035-IBu
TCAGAGGTGAGGTTTTGTGAAACATATCACCTGTACTTTTACAGTACATAAGATAATTTG
CTAAGGGGTTTTAGAATTAAAATGTCATTAATGCCCGAATAAGTGCTTAGCCGGCTTCTT
AAAAATAGCGTAAAAGACAACTGGTAGACTTAAGAGTTTTGTTAAGTGAATTTATGGCTA
AGAAACAACTAAAATATAGTGAATTTTCGGTCATACATGAGGTTCTAGTTTTGGACTATC
TATGATCTTAATTACGAAGAGATTCGGTAGATGATAACAGTTAGTAAGGCAAATACCATA
ATCGTAAAGATCATGGAGCTCAGTGACTTCAACCATGATCATATATGACTCAAAATAGAA
GTCTGTGGCAATCCTGCTGTAATTTTCTGATACTGCCTTCATGATAGTGAGATGAACTTT
TTTTAACTGAGTAAAGCCTTTCTTGGCTGTATTTTTAACTAAGCTATATATCATAAAAGC
TTTTTCTGTTCATTTCATCATTCGTCATACCATTCTTTTCTTGATAATATCGTTTTATTT
ATCTGGGTCAGTTTTTGGTGCCTAATTGTACCAGAGTTGATGTGGAATAAATAAAACATT
AATATCGCTTTTAACAATGCTCACATATATTCCTTCCGGAGGTTTCGAGTGACTGGTAAG
CTGTGGTCAATAAATTAATACATAAACCTATATAAAATTACACTCACAGATGTGATTAAA
TGAACTCAATAAATGAAAATAGCTAATTCACCA
>SmLINC00036-IBu
TCAGAGGTGAGGTTTTGTGAAACATATCACCTGTACTTTTACAGTACATAAGATAATTTG
CTAAGGGGTTTTAGAATTAAAATGTCATTAATGCCCGAATAAGTGCTTAGCCGGCTTCTT
AAAAATAGCGTAAAAGACAACTGGTAGACTTAAGAGTTTTGTTAAGTGAATTTATGGCTA
AGAAACAACTAAAATATAGTGAATTTTCGGTCATACATGAGGTTCTAGTTTTGGACTATC
TATGATCTTAATTACGAAGAGATTCGGTAGATGATAACAGTTAGTAAGGCAAATACCATA
ATCGTAAAGATCATGGAGCTCAGTGACTTCAACCATGATCATATATGACTCAAAATAGAA
GTCTGTGGCAATCCTGCTGTAATTTTCTGATACTGCCTTCATGATAGTGAGATGAACTTT
TTTTAACTGAGTAAAGCCTTTCTTGGCTGTATTTTTAACTAAGCTATATATCATAAAAGC
TTTTTCTGTTCATTTCATCATTCGTCATACCATTCTTTTCTTGATAATATCGTTTTATTT
ATCTGGGTCAGTTTTTGGTGCCTAATTGTACCAGAGTTGATGTGGAATAAATAAAACATT
AATATCGCTTTTAACAATGCTCACATATATTCCTTCCGGAGGTTTCGAGTGACTGGTAAG
GTAAAACTTAAGTTTAATCAGCTTAAACAATTGACAATCTATCCAATACTAGCTGTGGTC
AATAAATTAATACATAAACCTATATAAAATTACACTCACAGATGTGATTAAATGAACTCA
ATAAATGAAAATAGCTAATTCACCATCGATTGGTAGAACAAAAGGATGGTGCTTTTTTGG
ATATTATTGACCATCTGTAAAAACAAAGGGTTTGTGCTTTCAATGTTTATAATAAATCTA
CAAATTAATTAATCTATAAGTGCATCACCTATCTAATGTTATTCATTTGACATTTCCACC
TGACCTGAACTGATCGTAAACTGGAAGAAACTCAGTAGCATACTTGTTTTCATCATCAAA
ATTATAAGTAGATTCAATACCACGCAACT
>SmLINC00037-IBu
TTTACATAACTCACTATGAACTATTTATATGAATGCAACTGTAGTTCAACGATAATCTTA
GTAAGCAGTATTATCTTGATTAGTCTACAGAAAACATTCACCCCATAGAATTTCATTATT
TAAATTTACCTTGTTCAAATATTACCTTTAGTATTACCACATATATTAGTTTATTATTAT
CATTTATATCCCTCGAGTGGGATCGCGGATGCATACTACTGAGGAGTCCCAAACTAGGAC
GAAACAGCTGTCATGTGCCTCGAGGGTTTCATTGGTGGTCTAGCTTACATTGACACATGG
TTTCAACTATGGAAATGTTACAATCTCCACAAATTCCCCATAGTAATATCTTTACGAACA
CATGAGGAATTCGGTTGGTACTCATCTCAATTTATCGTTTTTCACATTACCAACACCAAG
TAATACTTAGTCTTTGACAAAGTATTTGGTCTGATTTATAACTACATTATATCTCTCTTA
TCCTATGTTATCTATATTTATCCTGATTAATAATCTTATAAATGAACCACTCGTTTCAAC
ACTAACTGGTTACTATGATTTTAAAAGACGTAGTCGCTGTAAACTTGGTCACCTTTTCAA
TAAACTTAATTCAGATTTATAATTGTAGAACCTATGCGAAAATTTACTGAAAAGAACATT
CTTCATTTAGTTCGTATGTCCCTCTTTTGTCAAATAATTAAGACAGTGAATTGTTTACCA
ACTCAAATACTAACATACAGATCTTTGAAATTATTCAAAATCTACGACACGACAACCGAA
TTAAAACTAACTGTCTACTTCGTCTTTATTATCCTAACATAGGGTTGTGGAGCATTCAAG
CTAAATGTCTGGTCCGCAAGGCAGTGCAGTGGAGCATCGTGAGGAGATACAGTCCCATGG
TAGCCGGTGACCAACAGCAGGTTCATACGCCATTTGTCACTTCAGGATCCTAGAGCCCAT
GTGCACCATTGGTTTGGAATCAGGGTTTTCCAACTCCCTTAGGTGGACCCTCCGTGTCCA
CCGACTCAGGTAAAGCTCCGGACATTCGCTTTTCGTCCTCTCAATTTCATGAAGAACAGT
AATGCCACGAGAAGGCAGTGAGAAGGACTCCGCTGTCAGTGGTTGTATGCACGTGGCCAT
ATGAAAGCATTTGGAGATGGATAGCTGACTCTCCCCGTTCTCAACCGTACCATGGCATTC
GGGAGCAGTGTTCATTCACTATCCCACCAAAAATCAAATTCAGAATATTTAGCTTCTAGT
ATAATAAACATATAAAAACATAGTATGTTCATTGTCAATACAATTGATCAGTCTCTTATT
GGAATTTACACATACTGTGTGGATCCCCTTGATATTGCCTTACTCCACCAACATTATAAA
CAAAGATGGATAGTGACTAGCAGTGAAATCCAGGATGCGCGTTTAGTCCCATTCGAGGCT
TATCAACTGGATGTACTTGCATCTCAGAGTTGATGTTCACTCTGGAACTCGAACCCTGTA
CCACTCGCTTCAAACGCCATTGAGTTATCCACTTATCAATAATTCTGTGGTTTAACAACA
AATGCAGGAGAAGACGGCCAGTGTAGCAGCAGCCTCAACAGTAGGAGGTCCCAATATACA
CAAAGGAAAAAGCAAGATTCTCTGATACAACACAGAATGCATCAATCAAATCACACTTGA
CGGAGAAGCTCATCGATGGACACGGTGGATCTGATGCAGATGTGAGGGCGCGGATCGGCA
AAGCAAGAGCAGCATATTTACAACTGAAAAACATCTGGAACTCAAAACAA
>SmLINC00038-IBu
TGTGTTTCAGTAATAATATGTAAACATCCATTTCATCACTTGATTAAGGCAACGAGAAGA
AGTACTGAGTTTAGGATTTGGAAATCAGAAAGAGAATTTTATTCATAGCCTACTGATATT
AGTAGTATACCGAGAAGATTCTGTCAACTGGATTATCATTAAGTAGTAGTTAATTGATAT
TTGAAAAGGGATAGAAGGACACGGATACCTAGATCATTTAGATCAGTAGTCATAATCAAA
GTCGTTACTAAGTTTATCCGATTTTACCTTGTTTTCTGTCTAGACAACCTTATTTTATTT
GCTCATATATTCTGCTTAAACCTGGCCAATATGTCAAAAATGTTAGATCATATGGTTTAT
TATCGATTGGTTCGATTGTTCAATGTGCACAAATTGCTGTATTCGGATATTTGCTGTTGT
TATTATCCACAACAACCATGGAGACAAATTGGTTCACTATCACAACTGTAACCGGATATC
CCACTTACACCTTCACTACTTGCGGCTCAACAAACAACGCAACAATTAAAGACCGGAAGT
GTTAGCTTATCGAAATTACAAAAAAGCAGTTTGAGTATTACATAAAACTATTATTATACT
GGAAAAATGTCAAAACATTCATAAATCAGCTCATGAAAAGATTTTTTTGAACGGCCAGTG
AAAAAACCGAGATCTCCTGATATGTTGTTAGAACCGAATAATTATCAATAACTCGCTCTA
ACACTGGAAATAACCTTACAAAACAACGTTCATAAATCATCAGGCTATCCACTTAAGAAA
AAATGAAAAGTTCCCTGGTGTTGCATTGGCTTGCTGTGATATATGCCATATATGAACTAA
TTATCAATTACTAAACCAGCAAACAAAACTTCCTTATATTTCATGTTTGTTCTCTACATT
AAATGCTGCTTTTTATATCAATCTGATCATGCCTGTAAACTGGTGTGAATTCTGTAATCA
TTATTTTCAGAATATATTATTATAATCATTGTTGACAAACACTTTAATGTTAGTATTCTA
CTAGTTATTTCTGGAATTGACATCTTACCATTACATTATAGCGAGAAACTCTATCTTACT
CATATTTCTTTTTCTTTTCAGCTATCCACCTGTATCCTGCTTATTCTCTGTGTACTAAGA
TATGATATTCAATACTTCATCTTATTGTATTCTTGAATTGTCATCCATATATTCAATGAT
CCACTAAGGATTACTTTTAAACATCCCCATAAGTAACTAGATCTTATTACATTTATGTAT
TTAAAGGCATCGAATAATCAGATATCGCTGTTCATTTTATTAGGTTTTCATTGATTTACA
GATTTTTATGTAAATTACTTTCTTCTTACTAAATATTTTCCAATAAACGTTCTAATGGAG
TATCATTCTATGTTCATATGTAAATTCGGTGGTCTATCGGTTAAATGCTCGCGCGCGAGA
TTGATAGGTCCTGTATTCGAATCTCGCAGGGCCGGATCGTGGATGAGCACTGCTGAGGAG
TTTCACAGTAGTACGAAACAGCCATCCAGTGCTTCCAGGTTTTCCATGGTGGTCTAGCTT
CAATTGGCTCATGAACTCAACTATAGAAAACACTTTAATCACTTATTTTTGAGTAACATA
ATACTGATCTCTTTCATAATGGGCTTATTTACAATAATTGGTGATAAATTAGATTTGTTA
CTTTGTTGGATGATGTCGACGTAGTGGAAATATTCTGCGTTCAATTGCCTTTACTTTCTT
CTTAACGATAAAGCAGGTTTCCTTTTTATTTAAATTAATAATATATTTGAAAGGAATATA
TTTCATTGTGATTTTAGAGATTCTCAGCAGTTAGAACCCACATCCTTATAGAATATTGGG
CCCAGAATTTCTGGATTCACGTTAATATTGAGTGTCTGGAGTAATGAACCAGCTGTTAAG
AGCTATTTCTTCACAACAACAAAGAAGTTGATTACCATGGTGTACATAAAGTATGAATGT
AAACAGCAAGTGTTTTTTTAAGAACTATTAGACTTCTATGGAAAATAGTCATATAAAATG
ACATTAGGACTTATTATTGAGAAAAAATAATTCATATAATATTCTAATGAATGCACATAA
AGAATTAACTAACAGAGAATAAGATAAAACCCTAAGTCAGTTGACGAGAATTTACATCAT
TGTAGATGGATTTGTTCGGAGATGAAAAATTGAAAGTTGTTGACAATAATTCCATGCCAT
CCAACATAGGACTCAAAAAAACTAGTTATAAGATGACATTACCTTATATACACACGATGT
AGTCAAGTATGAATGAGGTATAAAGTCTCGATTATCCAAATTGGATGGAGTATGTTAACA
ACATAATATGTGGTCTTATAGGTCACATACTCCTGTATGTTCTTCCAGTATATTCTCAAC
CTGAAATATGATGGCGATCAGTGCATTGTATTTCGTGCTTTCCCTATGATGTGGAGATCT
TCATTATCCGGTTGACAACCGGAAGAAAGAGGATGGGGGTGAGTATGCAGCATTGCTTGA
CACCGGTCTTTACTTAAAATGCATCTTCAAGGTGTTCTAGTAGTAGTGTGATGCCTCTGT
ATCTCTCACACATGCTGAGATCTCCCTTCTTTGAAATCTTTATCAAGTATCCTTTATTCC
AGTCTGTCGATAATTGTTCGTTCTACCAAACATTTCTGAATCGAATGTGAAGAATCTTTG
CGGTCGCTATTATACCTGAGTTTATCGCTTCAGCTGGCATATTGTCCGATCCTGCAGCAA
CTCACTAAAGATTTGTCTGATGACCACCTGCATTTCTTCGATCGTTTGTGAGTGAAATAA
ACAGGAAGGTTTGAATGTTCTGCCTCAACGTTGAACTATGATCCTCCAGATCTTAACGCT
CATATAACGTACAATTAAACCTGTAGACGGCCTTCTGAACTTTGTATAGTTTGGAGTCAG
AAATGCATGACACGAGCCGACCACGTTGATAAGCGCAAATGTGTGATGAAGATGGAAACA
TACACAATTAGGTCGAAGTATAATCCTAGTCATATATATATAGCTTGCTTATTGCTTCTC
TTAGTCTCGCAAAAGCCAACAGTGGCAAGGAGATTTATCTGAATATCAGTTGTAAAAGAA
CATATTGAAGAACAAATACTTCCTCGATAAGATGACCATATTACATCAACCGACCTGATG
TGGGCTTCGGTATTCGAAACTTATCTCGAGCAGTGTACTTTGGCTCTACTGTACAAATAA
TAAAAATTAATTTATTAGTCAGACCTCTTCAATTAATTTGTGACACGATTGTCTTTGAAC
TGTTTCATGACATGATAATAACTTCGCTTCATATGCATCATTTGTTATTAGGAAATGTGA
GAGCTTCAAACTGTGTTCACTTTCTGACGAACGGTCTAAGTGCATCATCTCTGAATGTGG
GCTGCGATCTCCAACCCGATCAGATTTATTTACTGGGATTTCGAACAGAATCGAGTGGGA
TCACAACATTATGTTGAAAAATGTCACAAACGAATGTTGTCATCTTAATAACTTTCAAAT
GATATTTAAATGATCTGACGTTCAGATCTCAAATCATTACATTTGCAAAATCTGGCATCA
ACTTCGTCGGCATGGCATTCAATCTACTGACGATTGTATATCAAATGCACCGTGCATCCG
AATAAAAATTTCTGGAAATATCAAATATACAGGCGTAAACAACGAAAGAATGGTCAAATA
TCAGTGCAATGCAACTGATGAATCCTTCCGTC
>SmLINC00039-IBu
TGTGTTTCAGTAATAATATGTAAACATCCATTTCATCACTTGATTAAGGCAACGAGAAGA
AGTACTGAGTTTAGGATTTGGAAATCAGAAAGAGAATTTTATTCATAGCCTACTGATATT
AGTAGTATACCGAGAAGATTCTGTCAACTGGATTATCATTAAGTAGTAGTTAATTGATAT
TTGAAAAGGGATAGAAGGACACGGATACCTAGATCATTTAGATCAGTAGTCATAATCAAA
GTCGTTACTAAGTTTATCCGATTTTACCTTGTTTTCTGTCTAGACAACCTTATTTTATTT
GCTCATATATTCTGCTTAAACCTGGCCAATATGTCAAAAATGTTAGATCATATGGTTTAT
TATCGATTGGTTCGATTGTTCAATGTGCACAAATTGCTGTATTCGGATATTTGCTGTTGT
TATTATCCACAACAACCATGGAGACAAATTGGTTCACTATCACAACTGTAACCGGATATC
CCACTTACACCTTCACTACTTGCGGCTCAACAAACAACGCAACAATTAAAGACCGGAAGT
GTTAGCTTATCGAAATTACAAAAAAGCAGTTTGAGTATTACATAAAACTATTATTATACT
GGAAAAATGTCAAAACATTCATAAATCAGCTCATGAAAAGATTTTTTTGAACGGCCAGTG
AAAAAACCGAGATCTCCTGATATGTTGTTAGAACCGATTGTAGATAATTATCAATAACTC
GCTCTAACACTGGAAATAACCTTACAAAACAACGTTCATAAATCATCAGGCTATCCACTT
AAGAAAAAATGAAAAGTTCCCTGGTGTTGCATTGGCTTGCTGTGATATATGCCATATATG
AACTAATTATCAATTACTAAACCAGCAAACAAAACTTCCTTATATTTCATGTTTGTTCTC
TACATTAAATGCTGCTTTTTATATCAATCTGATCATGCCTGTAAACTGGTGTGAATTCTG
TAATCATTATTTTCAGAATATATTATTATAATCATTGTTGACAAACACTTTAATGTTAGT
ATTCTACTAGTTATTTCTGGAATTGACATCTTACCATTACATTATAGCGAGAAACTCTAT
CTTACTCATATTTCTTTTTCTTTTCAGCTATCCACCTGTATCCTGCTTATTCTCTGTGTA
CTAAGATATGATATTCAATACTTCATCTTATTGTATTCTTGAATTGTCATCCATATATTC
AATGATCCACTAAGGATTACTTTTAAACATCCCCATAAGTAACTAGATCTTATTACATTT
ATGTATTTAAAGGCATCGAATAATCAGATATCGCTGTTCATTTTATTAGGTTTTCATTGA
TTTACAGATTTTTATGTAAATTACTTTCTTCTTACTAAATATTTTCCAATAAACGTTCTA
ATGGAGTATCATTCTATGTTCATATGTAAATTCGGTGGTCTATCGGTTAAATGCTCGCGC
GCGAGATTGATAGGTCCTGTATTCGAATCTCGCAGGGCCGGATCGTGGATGAGCACTGCT
GAGGAGTTTCACAGTAGTACGAAACAGCCATCCAGTGCTTCCAGGTTTTCCATGGTGGTC
TAGCTTCAATTGGCTCATGAACTCAACTATAGAAAACACTTTAATCACTTATTTTTGAGT
AACATAATACTGATCTCTTTCATAATGGGCTTATTTACAATAATTGGTGATAAATTAGAT
TTGTTACTTTGTTGGATGATGTCGACGTAGTGGAAATATTCTGCGTTCAATTGCCTTTAC
TTTCTTCTTAACGATAAAGCAGGTTTCCTTTTTATTTAAATTAATAATATATTTGAAAGG
AATATATTTCATTGTGATTTTAGAGATTCTCAGCAGTTAGAACCCACATCCTTATAGAAT
ATTGGGCCCAGAATTTCTGGATTCACGTTAATATTGAGTGTCTGGAGTAATGAACCAGCT
GTTAAGAGCTATTTCTTCACAACAACAAAGAAGTTGATTACCATGGTGTACATAAAGTAT
GAATGTAAACAGCAAGTGTTTTTTTAAGAACTATTAGACTTCTATGGAAAATAGTCATAT
AAAATGACATTAGGACTTATTATTGAGAAAAAATAATTCATATAATATTCTAATGAATGC
ACATAAAGAATTAACTAACAGAGAATAAGATAAAACCCTAAGTCAGTTGACGAGAATTTA
CATCATTGTAGATGGATTTGTTCGGAGATGAAAAATTGAAAGTTGTTGACAATAATTCCA
TGCCATCCAACATAGGACTCAAAAAAACTAGTTATAAGATGACATTACCTTATATACACA
CGATGTAGTCAAGTATGAATGAGGTATAAAGTCTCGATTATCCAAATTGGATGGAGTATG
TTAACAACATAATATGTGGTCTTATAGGTCACATACTCCTGTATGTTCTTCCAGTATATT
CTCAACCTGAAATATGATGGCGATCAGTGCATTGTATTTCGTGCTTTCCCTATGATGTGG
AGATCTTCATTATCCGGTTGACAACCGGAAGAAAGAGGATGGGGGTGAGTATGCAGCATT
GCTTGACACCGGTCTTTACTTAAAATGCATCTTCAAGGTGTTCTAGTAGTAGTGTGATGC
CTCTGTATCTCTCACACATGCTGAGATCTCCCTTCTTTGAAATCTTTATCAAGTATCCTT
TATTCCAGTCTGTCGATAATTGTTCGTTCTACCAAACATTTCTGAATCGAATGTGAAGAA
TCTTTGCGGTCGCTATTATACCTGAGTTTATCGCTTCAGCTGGCATATTGTCCGATCCTG
CAGCAACTCACTAAAGATTTGTCTGATGACCACCTGCATTTCTTCGATCGTTTGTGAGTG
AAATAAACAGGAAGGTTTGAATGTTCTGCCTCAACGTTGAACTATGATCCTCCAGATCTT
AACGCTCATATAACGTACAATTAAACCTGTAGACGGCCTTCTGAACTTTGTATAGTTTGG
AGTCAGAAATGCATGACACGAGCCGACCACGTTGATAAGCGCAAATGTGTGATGAAGATG
GAAACATACACAATTAGGTCGAAGTATAATCCTAGTCATATATATATAGCTTGCTTATTG
CTTCTCTTAGTCTCGCAAAAGCCAACAGTGGCAAGGAGATTTATCTGAATATCAGTTGTA
AAAGAACATATTGAAGAACAAATACTTCCTCGATAAGATGACCATATTACATCAACCGAC
CTGATGTGGGCTTCGGTATTCGAAACTTATCTCGAGCAGTGTACTTTGGCTCTACTGTAC
AAATAATAAAAATTAATTTATTAGTCAGACCTCTTCAATTAATTTGTGACACGATTGTCT
TTGAACTGTTTCATGACATGATAATAACTTCGCTTCATATGCATCATTTGTTATTAGGAA
ATGTGAGAGCTTCAAACTGTGTTCACTTTCTGACGAACGGTCTAAGTGCATCATCTCTGA
ATGTGGGCTGCGATCTCCAACCCGATCAGATTTATTTACTGGGATTTCGAACAGAATCGA
GTGGGATCACAACATTATGTTGAAAAATGTCACAAACGAATGTTGTCATCTTAATAACTT
TCAAATGATATTTAAATGATCTGACGTTCAGATCTCAAATCATTACATTTGCAAAATCTG
GCATCAACTTCGTCGGCATGGCATTCAATCTACTGACGATTGTATATCAAATGCACCGTG
CATCCGAATAAAAATTTCTGGAAATATCAAATATACAGGCGTAAACAACGAAAGAATGGT
CAAATATCAGTGCAATGCAACTGATGAATCCTTCCGTC
>SmLINC00040-IBu
TTCCCTGCTTGAACTTATTAATATTGATGCACTATGACTTATTGTTATTCAGTACTGTTT
TACTTTGTACTACTACATGGTCATTAAAACTGCCAATAAACAAATCTATAGTTGGTAGTG
ACTCAAATGAAATGCGAAGCAGTTCGAAATTGTTACAAGGGATATTTTTACACTTACAAT
GTTAGTGAATGTACTGTGAAGTAAATCAAAATGGTTACTGGTCTGATATATGTGACAGTA
ATGAAGCGATCTCACCATATACAATGATGACAACATAGTCCATTTGTGCACTTGCAAATG
TATGGTATAAAACACCAAGTTATTGGCCTGCTTATCAACAACCTTATTTTATTTGCTCAT
ATATTCTGCTTAAACCTGGCCAATATGTCAAAAATGTTAGATCATATGGTTTATTATCGA
TTGGTTCGATTGTTCAATGTGCACAAATTGCTGTATTCGGATATTTGCTGTTGTTATTAT
CCACAACAACCATGGAGACAAATTGGTTCACTATCACAACTGTAACCGGATATCCCACTT
ACACCTTCACTACTTGCGGCTCAACAAACAACGCAACAATTAAAGACCGGAAGTGTTAGC
TTATCGAAATTACAAAAAAGCAGTTTGAGTATTACATAAAACTATTATTATACTGGAAAA
ATGTCAAAACATTCATAAATCAGCTCATGAAAAGATTTTTTTGAACGGCCAGTGAAAAAA
CCGAGATCTCCTGATATGTTGTTAGAACCGACTATCCACCTGTATCCTGCTTATTCTCTG
TGTACTAAGATATGATATTCAATACTTCATCTTATTGTATTCTTGAATTGTCATCCATAT
ATTCAATGATCCACTAAGGATTACTTTTAAACATCCCCATAAGTAACTAGATCTTATTAC
ATTTATGTATTTAAAGGCATCGAATAATCAGATATCGCTGTTCATTTTATTAGGTTTTCA
TTGATTTACAGATTTTTATGTAAATTACTTTCTTCTTACTAAATATTTTCCAATAAACGT
TCTAATGGAGTATCATTCTATGTTCATATGTAAATTCGGTGGTCTATCGGTTAAATGCTC
GCGCGCGAGATTGATAGGTCCTGTATTCGAATCTCGCAGGGCCGGATCGTGGATGAGCAC
TGCTGAGGAGTTTCACAGTAGTACGAAACAGCCATCCAGTGCTTCCAGGTTTTCCATGGT
GGTCTAGCTTCAATTGGCTCATGAACTCAACTATAGAAAACACTTTAATCACTTATTTTT
GAGTAACATAATACTGATCTCTTTCATAATGGGCTTATTTACAATAATTGGTGATAAATT
AGATTTGTTACTTTGTTGGATGATGTCGACGTAGTGGAAATATTCTGCGTTCAATTGCCT
TTACTTTCTTCTTAACGATAAAGCAGGTTTCCTTTTTATTTAAATTAATAATATATTTGA
AAGGAATATATTTCATTGTGATTTTAGAGATTCTCAGCAGTTAGAACCCACATCCTTATA
GAATATTGGGCCCAGAATTTCTGGATTCACGTTAATATTGAGTGTCTGGAGTAATGAACC
AGCTGTTAAGAGCTATTTCTTCACAACAACAAAGAAGTTGATTACCATGGTGTACATAAA
GTATGAATGTAAACAGCAAGTGTTTTTTTAAGAACTATTAGACTTCTATGGAAAATAGTC
ATATAAAATGACATTAGGACTTATTATTGAGAAAAAATAATTCATATAATATTCTAATGA
ATGCACATAAAGAATTAACTAACAGAGAATAAGATAAAACCCTAAGTCAGTTGACGAGAA
TTTACATCATTGTAGATGGATTTGTTCGGAGATGAAAAATTGAAAGTTGTTGACAATAAT
TCCATGCCATCCAACATAGGACTCAAAAAAACTAGTTATAAGATGACATTACCTTATATA
CACACGATGTAGTCAAGTATGAATGAGGTATAAAGTCTCGATTATCCAAATTGGATGGAG
TATGTTAACAACATAATATGTGGTCTTATAGGTCACATACTCCTGTATGTTCTTCCAGTA
TATTCTCAACCTGAAATATGATGGCGATCAGTGCATTGTATTTCGTGCTTTCCCTATGAT
GTGGAGATCTTCATTATCCGGTTGACAACCGGAAGAAAGAGGATGGGGGTGAGTATGCAG
CATTGCTTGACACCGGTCTTTACTTAAAATGCATCTTCAAGGTGTTCTAGTAGTAGTGTG
ATGCCTCTGTATCTCTCACACATGCTGAGATCTCCCTTCTTTGAAATCTTTATCAAGTAT
CCTTTATTCCAGTCTGTCGATAATTGTTCGTTCTACCAAACATTTCTGAATCGAATGTGA
AGAATCTTTGCGGTCGCTATTATACCTGAGTTTATCGCTTCAGCTGGCATATTGTCCGAT
CCTGCAGCAACTCACTAAAGATTTGTCTGATGACCACCTGCATTTCTTCGATCGTTTGTG
AGTGAAATAAACAGGAAGGTTTGAATGTTCTGCCTCAACGTTGAACTATGATCCTCCAGA
TCTTAACGCTCATATAACGTACAATTAAACCTGTAGACGGCCTTCTGAACTTTGTATAGT
TTGGAGTCAGAAATGCATGACACGAGCCGACCACGTTGATAAGCGCAAATGTGTGATGAA
GATGGAAACATACACAATTAGGTCGAAGTATAATCCTAGTCATATATATATAGCTTGCTT
ATTGCTTCTCTTAGTCTCGCAAAAGCCAACAGTGGCAAGGAGATTTATCTGAATATCAGT
TGTAAAAGAACATATTGAAGAACAAATACTTCCTCGATAAGATGACCATATTACATCAAC
CGACCTGATGTGGGCTTCGGTATTCGAAACTTATCTCGAGCAGTGTACTTTGGCTCTACT
GTACAAATAATAAAAATTAATTTATTAGTCAGACCTCTTCAATTAATTTGTGACACGATT
GTCTTTGAACTGTTTCATGACATGATAATAACTTCGCTTCATATGCATCATTTGTTATTA
GGAAATGTGAGAGCTTCAAACTGTGTTCACTTTCTGACGAACGGTCTAAGTGCATCATCT
CTGAATGTGGGCTGCGATCTCCAACCCGATCAGATTTATTTACTGGGATTTCGAACAGAA
TCGAGTGGGATCACAACATTATGTTGAAAAATGTCACAAACGAATGTTGTCATCTTAATA
ACTTTCAAATGATATTTAAATGATCTGACGTTCAGATCTCAAATCATTACATTTGCAAAA
TCTGGCATCAACTTCGTCGGCATGGCATTCAATCTACTGACGATTGTATATCAAATGCAC
CGTGCATCCGAATAAAAATTTCTGGAAATATCAAATATACAGGCGTAAACAACGAAAGAA
TGGTCAAATATCAGTGCAATGCAACTGATGAATCCTTCCGTC
>SmLINC00041-IBu
TTCCCTGCTTGAACTTATTAATATTGATGCACTATGACTTATTGTTATTCAGTACTGTTT
TACTTTGTACTACTACATGGTCATTAAAACTGCCAATAAACAAATCTATAGTTGGTAGTG
ACTCAAATGAAATGCGAAGCAGTTCGAAATTGTTACAAGGGATATTTTTACACTTACAAT
GTTAGTGAATGTACTGTGAAGTAAATCAAAATGGTTACTGGTCTGATATATGTGACAGTA
ATGAAGCGATCTCACCATATACAATGATGACAACATAGTCCATTTGTGCACTTGCAAATG
TATGGTATAAAACACCAAGTTATTGGCCTGCTTATCACTATCCACCTGTATCCTGCTTAT
TCTCTGTGTACTAAGATATGATATTCAATACTTCATCTTATTGTATTCTTGAATTGTCAT
CCATATATTCAATGATCCACTAAGGATTACTTTTAAACATCCCCATAAGTAACTAGATCT
TATTACATTTATGTATTTAAAGGCATCGAATAATCAGATATCGCTGTTCATTTTATTAGG
TTTTCATTGATTTACAGATTTTTATGTAAATTACTTTCTTCTTACTAAATATTTTCCAAT
AAACGTTCTAATGGAGTATCATTCTATGTTCATATGTAAATTCGGTGGTCTATCGGTTAA
ATGCTCGCGCGCGAGATTGATAGGTCCTGTATTCGAATCTCGCAGGGCCGGATCGTGGAT
GAGCACTGCTGAGGAGTTTCACAGTAGTACGAAACAGCCATCCAGTGCTTCCAGGTTTTC
CATGGTGGTCTAGCTTCAATTGGCTCATGAACTCAACTATAGAAAACACTTTAATCACTT
ATTTTTGAGTAACATAATACTGATCTCTTTCATAATGGGCTTATTTACAATAATTGGTGA
TAAATTAGATTTGTTACTTTGTTGGATGATGTCGACGTAGTGGAAATATTCTGCGTTCAA
TTGCCTTTACTTTCTTCTTAACGATAAAGCAGGTTTCCTTTTTATTTAAATTAATAATAT
ATTTGAAAGGAATATATTTCATTGTGATTTTAGAGATTCTCAGCAGTTAGAACCCACATC
CTTATAGAATATTGGGCCCAGAATTTCTGGATTCACGTTAATATTGAGTGTCTGGAGTAA
TGAACCAGCTGTTAAGAGCTATTTCTTCACAACAACAAAGAAGTTGATTACCATGGTGTA
CATAAAGTATGAATGTAAACAGCAAGTGTTTTTTTAAGAACTATTAGACTTCTATGGAAA
ATAGTCATATAAAATGACATTAGGACTTATTATTGAGAAAAAATAATTCATATAATATTC
TAATGAATGCACATAAAGAATTAACTAACAGAGAATAAGATAAAACCCTAAGTCAGTTGA
CGAGAATTTACATCATTGTAGATGGATTTGTTCGGAGATGAAAAATTGAAAGTTGTTGAC
AATAATTCCATGCCATCCAACATAGGACTCAAAAAAACTAGTTATAAGATGACATTACCT
TATATACACACGATGTAGTCAAGTATGAATGAGGTATAAAGTCTCGATTATCCAAATTGG
ATGGAGTATGTTAACAACATAATATGTGGTCTTATAGGTCACATACTCCTGTATGTTCTT
CCAGTATATTCTCAACCTGAAATATGATGGCGATCAGTGCATTGTATTTCGTGCTTTCCC
TATGATGTGGAGATCTTCATTATCCGGTTGACAACCGGAAGAAAGAGGATGGGGGTGAGT
ATGCAGCATTGCTTGACACCGGTCTTTACTTAAAATGCATCTTCAAGGTGTTCTAGTAGT
AGTGTGATGCCTCTGTATCTCTCACACATGCTGAGATCTCCCTTCTTTGAAATCTTTATC
AAGTATCCTTTATTCCAGTCTGTCGATAATTGTTCGTTCTACCAAACATTTCTGAATCGA
ATGTGAAGAATCTTTGCGGTCGCTATTATACCTGAGTTTATCGCTTCAGCTGGCATATTG
TCCGATCCTGCAGCAACTCACTAAAGATTTGTCTGATGACCACCTGCATTTCTTCGATCG
TTTGTGAGTGAAATAAACAGGAAGGTTTGAATGTTCTGCCTCAACGTTGAACTATGATCC
TCCAGATCTTAACGCTCATATAACGTACAATTAAACCTGTAGACGGCCTTCTGAACTTTG
TATAGTTTGGAGTCAGAAATGCATGACACGAGCCGACCACGTTGATAAGCGCAAATGTGT
GATGAAGATGGAAACATACACAATTAGGTCGAAGTATAATCCTAGTCATATATATATAGC
TTGCTTATTGCTTCTCTTAGTCTCGCAAAAGCCAACAGTGGCAAGGAGATTTATCTGAAT
ATCAGTTGTAAAAGAACATATTGAAGAACAAATACTTCCTCGATAAGATGACCATATTAC
ATCAACCGACCTGATGTGGGCTTCGGTATTCGAAACTTATCTCGAGCAGTGTACTTTGGC
TCTACTGTACAAATAATAAAAATTAATTTATTAGTCAGACCTCTTCAATTAATTTGTGAC
ACGATTGTCTTTGAACTGTTTCATGACATGATAATAACTTCGCTTCATATGCATCATTTG
TTATTAGGAAATGTGAGAGCTTCAAACTGTGTTCACTTTCTGACGAACGGTCTAAGTGCA
TCATCTCTGAATGTGGGCTGCGATCTCCAACCCGATCAGATTTATTTACTGGGATTTCGA
ACAGAATCGAGTGGGATCACAACATTATGTTGAAAAATGTCACAAACGAATGTTGTCATC
TTAATAACTTTCAAATGATATTTAAATGATCTGACGTTCAGATCTCAAATCATTACATTT
GCAAAATCTGGCATCAACTTCGTCGGCATGGCATTCAATCTACTGACGATTGTATATCAA
ATGCACCGTGCATCCGAATAAAAATTTCTGGAAATATCAAATATACAGGCGTAAACAACG
AAAGAATGGTCAAATATCAGTGCAATGCAACTGATGAATCCTTCCGTC
>SmLINC00042-IBu
CGCTATGTAAAACAATTCCCTGCTTGAACTTATTAATATTGATGCACTATGACTTATTGT
TATTCAGTACTGTTTTACTTTGTACTACTACATGGTCATTAAAACTGCCAATAAACAAAT
CTATAGTTGGTAGTGACTCAAATGAAATGCGAAGCAGTTCGAAATTGTTACAAGGGATAT
TTTTACACTTACAATGTTAGTGAATGTACTGTGAAGTAAATCAAAATGGTTACTGGTCTG
ATATATGTGACAGTAATGAAGCGATCTCACCATATACAATGATGACAACATAGTCCATTT
GTGCACTTGCAAATGTATGGTATAAAACACCAAGTTATTGGCCTGCTTATCAACAACCTT
ATTTTATTTGCTCATATATTCTGCTTAAACCTGGCCAATATGTCAAAAATGTTAGATCAT
ATGGTTTATTATCGATTGGTTCGATTGTTCAATGTGCACAAATTGCTGTATTCGGATATT
TGCTGTTGTTATTATCCACAACAACCATGGAGACAAATTGGTTCACTATCACAACTGTAA
CCGGATATCCCACTTACACCTTCACTACTTGCGGCTCAACAAACAACGCAACAATTAAAG
ACCGGAAGTGTTAGCTTATCGAAATTACAAAAAAGCAGTTTGAGTATTACATAAAACTAT
TATTATACTGGAAAAATGTCAAAACATTCATAAATCAGCTCATGAAAAGATTTTTTTGAA
CGGCCAGTGAAAAAACCGAGATCTCCTGATATGTTGTTAGAACCGATTGTAGATAATTAT
CAATAACTCGCTCTAACACTGGAAATAACCTTACAAAACAACGTTCATAAATCATCAGGC
TATCCACTTAAGAAAAAATGAAAAGTTCCCTGGTGTTGCATTGGCTTGCTGTGATATATG
CCATATATGAACTAATTATCAATTACTAAACCAGCAAACAAAACTTCCTTATATTTCATG
TTTGTTCTCTACATTAAATGCTGCTTTTTATATCAATCTGATCATGCCTGTAAACTGGTG
TGAATTCTGTAATCATTATTTTCAGAATATATTATTATAATCATTGTTGACAAACACTTT
AATGTTAGTATTCTACTAGTTATTTCTGGAATTGACATCTTACCATTACATTATAGCGAG
AAACTCTATCTTACTCATATTTCTTTTTCTTTTCAGCTATCCACCTGTATCCTGCTTATT
CTCTGTGTACTAAGATATGATATTCAATACTTCATCTTATTGTATTCTTGAATTGTCATC
CATATATTCAATGATCCACTAAGGATTACTTTTAAACATCCCCATAAGTAACTAGATCTT
ATTACATTTATGTATTTAAAGGCATCGAATAATCAGATATCGCTGTTCATTTTATTAGGT
TTTCATTGATTTACAGATTTTTATGTAAATTACTTTCTTCTTACTAAATATTTTCCAATA
AACGTTCTAATGGAGTATCATTCTATGTTCATATGTAAATTCGGTGGTCTATCGGTTAAA
TGCTCGCGCGCGAGATTGATAGGTCCTGTATTCGAATCTCGCAGGGCCGGATCGTGGATG
AGCACTGCTGAGGAGTTTCACAGTAGTACGAAACAGCCATCCAGTGCTTCCAGGTTTTCC
ATGGTGGTCTAGCTTCAATTGGCTCATGAACTCAACTATAGAAAACACTTTAATCACTTA
TTTTTGAGTAACATAATACTGATCTCTTTCATAATGGGCTTATTTACAATAATTGGTGAT
AAATTAGATTTGTTACTTTGTTGGATGATGTCGACGTAGTGGAAATATTCTGCGTTCAAT
TGCCTTTACTTTCTTCTTAACGATAAAGCAGGTTTCCTTTTTATTTAAATTAATAATATA
TTTGAAAGGAATATATTTCATTGTGATTTTAGAGATTCTCAGCAGTTAGAACCCACATCC
TTATAGAATATTGGGCCCAGAATTTCTGGATTCACGTTAATATTGAGTGTCTGGAGTAAT
GAACCAGCTGTTAAGAGCTATTTCTTCACAACAACAAAGAAGTTGATTACCATGGTGTAC
ATAAAGTATGAATGTAAACAGCAAGTGTTTTTTTAAGAACTATTAGACTTCTATGGAAAA
TAGTCATATAAAATGACATTAGGACTTATTATTGAGAAAAAATAATTCATATAATATTCT
AATGAATGCACATAAAGAATTAACTAACAGAGAATAAGATAAAACCCTAAGTCAGTTGAC
GAGAATTTACATCATTGTAGATGGATTTGTTCGGAGATGAAAAATTGAAAGTTGTTGACA
ATAATTCCATGCCATCCAACATAGGACTCAAAAAAACTAGTTATAAGATGACATTACCTT
ATATACACACGATGTAGTCAAGTATGAATGAGGTATAAAGTCTCGATTATCCAAATTGGA
TGGAGTATGTTAACAACATAATATGTGGTCTTATAGGTCACATACTCCTGTATGTTCTTC
CAGTATATTCTCAACCTGAAATATGATGGCGATCAGTGCATTGTATTTCGTGCTTTCCCT
ATGATGTGGAGATCTTCATTATCCGGTTGACAACCGGAAGAAAGAGGATGGGGGTGAGTA
TGCAGCATTGCTTGACACCGGTCTTTACTTAAAATGCATCTTCAAGGTGTTCTAGTAGTA
GTGTGATGCCTCTGTATCTCTCACACATGCTGAGATCTCCCTTCTTTGAAATCTTTATCA
AGTATCCTTTATTCCAGTCTGTCGATAATTGTTCGTTCTACCAAACATTTCTGAATCGAA
TGTGAAGAATCTTTGCGGTCGCTATTATACCTGAGTTTATCGCTTCAGCTGGCATATTGT
CCGATCCTGCAGCAACTCACTAAAGATTTGTCTGATGACCACCTGCATTTCTTCGATCGT
TTGTGAGTGAAATAAACAGGAAGGTTTGAATGTTCTGCCTCAACGTTGAACTATGATCCT
CCAGATCTTAACGCTCATATAACGTACAATTAAACCTGTAGACGGCCTTCTGAACTTTGT
ATAGTTTGGAGTCAGAAATGCATGACACGAGCCGACCACGTTGATAAGCGCAAATGTGTG
ATGAAGATGGAAACATACACAATTAGGTCGAAGTATAATCCTAGTCATATATATATAGCT
TGCTTATTGCTTCTCTTAGTCTCGCAAAAGCCAACAGTGGCAAGGAGATTTATCTGAATA
TCAGTTGTAAAAGAACATATTGAAGAACAAATACTTCCTCGATAAGATGACCATATTACA
TCAACCGACCTGATGTGGGCTTCGGTATTCGAAACTTATCTCGAGCAGTGTACTTTGGCT
CTACTGTACAAATAATAAAAATTAATTTATTAGTCAGACCTCTTCAATTAATTTGTGACA
CGATTGTCTTTGAACTGTTTCATGACATGATAATAACTTCGCTTCATATGCATCATTTGT
TATTAGGAAATGTGAGAGCTTCAAACTGTGTTCACTTTCTGACGAACGGTCTAAGTGCAT
CATCTCTGAATGTGGGCTGCGATCTCCAACCCGATCAGATTTATTTACTGGGATTTCGAA
CAGAATCGAGTGGGATCACAACATTATGTTGAAAAATGTCACAAACGAATGTTGTCATCT
TAATAACTTTCAAATGATATTTAAATGATCTGACGTTCAGATCTCAAATCATTACATTTG
CAAAATCTGGCATCAACTTCGTCGGCATGGCATTCAATCTACTGACGATTGTATATCAAA
TGCACCGTGCATCCGAATAAAAATTTCTGGAAATATCAAATATACAGGCGTAAACAACGA
AAGAATGGTCAAATATCAGTGCAATGCAACTGATGAATCCTTCCGTC
>SmLINC00043-IBu
ATAAAAAACGCTATGTAAAACAATTCCCTGCTTGAACTTATTAATATTGATGCACTATGA
CTTATTGTTATTCAGTACTGTTTTACTTTGTACTACTACATGGTCATTAAAACTGCCAAT
AAACAAATCTATAGTTGGTAGTGACTCAAATGAAATGCGAAGCAGTTCGAAATTGTTACA
AGGGATATTTTTACACTTACAATGTTAGTGAATGTACTGTGAAGTAAATCAAAATGGTTA
CTGGTCTGATATATGTGACAGTAATGAAGCGATCTCACCATATACAATGATGACAACATA
GTCCATTTGTGCACTTGCAAATGTATGGTATAAAACACCAAGTTATTGGCCTGCTTATCA
ACAACCTTATTTTATTTGCTCATATATTCTGCTTAAACCTGGCCAATATGTCAAAAATGT
TAGATCATATGGTTTATTATCGATTGGTTCGATTGTTCAATGTGCACAAATTGCTGTATT
CGGATATTTGCTGTTGTTATTATCCACAACAACCATGGAGACAAATTGGTTCACTATCAC
AACTGTAACCGGATATCCCACTTACACCTTCACTACTTGCGGCTCAACAAACAACGCAAC
AATTAAAGACCGGAAGTGTTAGCTTATCGAAATTACAAAAAAGCAGTTTGAGTATTACAT
AAAACTATTATTATACTGGAAAAATGTCAAAACATTCATAAATCAGCTCATGAAAAGATT
TTTTTGAACGGCCAGTGAAAAAACCGAGATCTCCTGATATGTTGTTAGAACCGAATAATT
ATCAATAACTCGCTCTAACACTGGAAATAACCTTACAAAACAACGTTCATAAATCATCAG
GCTATCCACTTAAGAAAAAATGAAAAGTTCCCTGGTGTTGCATTGGCTTGCTGTGATATA
TGCCATATATGAACTAATTATCAATTACTAAACCAGCAAACAAAACTTCCTTATATTTCA
TGTTTGTTCTCTACATTAAATGCTGCTTTTTATATCAATCTGATCATGCCTGTAAACTGG
TGTGAATTCTGTAATCATTATTTTCAGAATATATTATTATAATCATTGTTGACAAACACT
TTAATGTTAGTATTCTACTAGTTATTTCTGGAATTGACATCTTACCATTACATTATAGCG
AGAAACTCTATCTTACTCATATTTCTTTTTCTTTTCAGCTATCCACCTGTATCCTGCTTA
TTCTCTGTGTACTAAGATATGATATTCAATACTTCATCTTATTGTATTCTTGAATTGTCA
TCCATATATTCAATGATCCACTAAGGATTACTTTTAAACATCCCCATAAGTAACTAGATC
TTATTACATTTATGTATTTAAAGGCATCGAATAATCAGATATCGCTGTTCATTTTATTAG
GTTTTCATTGATTTACAGATTTTTATGTAAATTACTTTCTTCTTACTAAATATTTTCCAA
TAAACGTTCTAATGGAGTATCATTCTATGTTCATATGTAAATTCGGTGGTCTATCGGTTA
AATGCTCGCGCGCGAGATTGATAGGTCCTGTATTCGAATCTCGCAGGGCCGGATCGTGGA
TGAGCACTGCTGAGGAGTTTCACAGTAGTACGAAACAGCCATCCAGTGCTTCCAGGTTTT
CCATGGTGGTCTAGCTTCAATTGGCTCATGAACTCAACTATAGAAAACACTTTAATCACT
TATTTTTGAGTAACATAATACTGATCTCTTTCATAATGGGCTTATTTACAATAATTGGTG
ATAAATTAGATTTGTTACTTTGTTGGATGATGTCGACGTAGTGGAAATATTCTGCGTTCA
ATTGCCTTTACTTTCTTCTTAACGATAAAGCAGGTTTCCTTTTTATTTAAATTAATAATA
TATTTGAAAGGAATATATTTCATTGTGATTTTAGAGATTCTCAGCAGTTAGAACCCACAT
CCTTATAGAATATTGGGCCCAGAATTTCTGGATTCACGTTAATATTGAGTGTCTGGAGTA
ATGAACCAGCTGTTAAGAGCTATTTCTTCACAACAACAAAGAAGTTGATTACCATGGTGT
ACATAAAGTATGAATGTAAACAGCAAGTGTTTTTTTAAGAACTATTAGACTTCTATGGAA
AATAGTCATATAAAATGACATTAGGACTTATTATTGAGAAAAAATAATTCATATAATATT
CTAATGAATGCACATAAAGAATTAACTAACAGAGAATAAGATAAAACCCTAAGTCAGTTG
ACGAGAATTTACATCATTGTAGATGGATTTGTTCGGAGATGAAAAATTGAAAGTTGTTGA
CAATAATTCCATGCCATCCAACATAGGACTCAAAAAAACTAGTTATAAGATGACATTACC
TTATATACACACGATGTAGTCAAGTATGAATGAGGTATAAAGTCTCGATTATCCAAATTG
GATGGAGTATGTTAACAACATAATATGTGGTCTTATAGGTCACATACTCCTGTATGTTCT
TCCAGTATATTCTCAACCTGAAATATGATGGCGATCAGTGCATTGTATTTCGTGCTTTCC
CTATGATGTGGAGATCTTCATTATCCGGTTGACAACCGGAAGAAAGAGGATGGGGGTGAG
TATGCAGCATTGCTTGACACCGGTCTTTACTTAAAATGCATCTTCAAGGTGTTCTAGTAG
TAGTGTGATGCCTCTGTATCTCTCACACATGCTGAGATCTCCCTTCTTTGAAATCTTTAT
CAAGTATCCTTTATTCCAGTCTGTCGATAATTGTTCGTTCTACCAAACATTTCTGAATCG
AATGTGAAGAATCTTTGCGGTCGCTATTATACCTGAGTTTATCGCTTCAGCTGGCATATT
GTCCGATCCTGCAGCAACTCACTAAAGATTTGTCTGATGACCACCTGCATTTCTTCGATC
GTTTGTGAGTGAAATAAACAGGAAGGTTTGAATGTTCTGCCTCAACGTTGAACTATGATC
CTCCAGATCTTAACGCTCATATAACGTACAATTAAACCTGTAGACGGCCTTCTGAACTTT
GTATAGTTTGGAGTCAGAAATGCATGACACGAGCCGACCACGTTGATAAGCGCAAATGTG
TGATGAAGATGGAAACATACACAATTAGGTCGAAGTATAATCCTAGTCATATATATATAG
CTTGCTTATTGCTTCTCTTAGTCTCGCAAAAGCCAACAGTGGCAAGGAGATTTATCTGAA
TATCAGTTGTAAAAGAACATATTGAAGAACAAATACTTCCTCGATAAGATGACCATATTA
CATCAACCGACCTGATGTGGGCTTCGGTATTCGAAACTTATCTCGAGCAGTGTACTTTGG
CTCTACTGTACAAATAATAAAAATTAATTTATTAGTCAGACCTCTTCAATTAATTTGTGA
CACGATTGTCTTTGAACTGTTTCATGACATGATAATAACTTCGCTTCATATGCATCATTT
GTTATTAGGAAATGTGAGAGCTTCAAACTGTGTTCACTTTCTGACGAACGGTCTAAGTGC
ATCATCTCTGAATGTGGGCTGCGATCTCCAACCCGATCAGATTTATTTACTGGGATTTCG
AACAGAATCGAGTGGGATCACAACATTATGTTGAAAAATGTCACAAACGAATGTTGTCAT
CTTAATAACTTTCAAATGATATTTAAATGATCTGACGTTCAGATCTCAAATCATTACATT
TGCAAAATCTGGCATCAACTTCGTCGGCATGGCATTCAATCTACTGACGATTGTATATCA
AATGCACCGTGCATCCGAATAAAAATTTCTGGAAATATCAAATATACAGGCGTAAACAAC
GAAAGAATGGTCAAATATCAGTGCAATGCAACTGATGAATCCTTCCGTC
>SmLINC00044-IBu
TCCTTGGAATAGTTTGAAGTTGGTTATAGTTTTGCAACGAAATGTCAATGTTGAATATAA
ATAAGTTGCTAATTATCACGTCTTCTTCAAAACAGAATGCAATGATTTCCACCAGATACA
CATGACAAATTGACTGCTTGTTGATCATTGTCTGTCACATGAAACACTAAATCACTAATA
TCATTTCACAATTTCAACTACTTAGTAATCGATCACTGATATCACGACCTGACCCATTCT
GGTCAAGATTACTAGAGGTCAATCTTGTTAAATGATTTTGAACTTGAGTGGAATATGTTG
TTTGTTTGCTATCACGTATCAATTTACTACATATATATGGTCCCTGGAAAGAAACATTTG
ACACAACGAAAACTGACATTAATACAAATCAATGGAGGGCAACATGAAAGTTACTGAAGT
GGAGGAATACATAACTACAAATTGTATACTAGACGAAATGTAGTTGGTTATTGTAACCGT
TTTGGATATTATGGATTTCGATTTCCATACTTATTACACACCCGAACAAGTAGAAATGTT
GATCAACCTTCGGGAACAGAAAGGAGCTATTGTAAGGACTTGTAAGACTTAAGCATTGGA
GAAACCAATGCAAACGGACACGTAGGGACTTCGATTCAACTTTACACAGTAAGAAGCAAA
CGGCCACATTCCATAGTACTCATATTGTGGTGTGATCTACTTATATCTATATAAGTAGTA
TATAGTGTTGGTCAGACATAGAATGTATTTTGGCAGAAGACCGAAGAGGAAAGAACTGAA
ACGAAGCGCAATCGGTAGGAAAATGCACGAACATTGGAATTAGAGAAGAAACAGTGAGGA
TTGAGACTATTGGTTGTTAATTTGCAAATTGACTGTCCATTGTATGGTTTTCAGAATTTA
TTGAGATAGTCTGTAATTTTTGCTTAAATACAATCTATTGTCCCCAACCAGTTTTCTGTT
CACTACAATATATGTAATGATGCACACAGACCCAAGTATATGTTTCCTCAGTACATAGAA
T
>SmLINC00045-IBu
TCCTTGGAATAGTTTGAAGTTGGTTATAGTTTTGCAACGAAATGTCAATGTTGAATATAA
ATAAGTTGCTAATTATCACGTCTTCTTCAAAACAGAATGCAATGATTTCCACCAGATACA
CATGACAAATTGACTGCTTGTTGATCATTGTCTGTCACATGAAACACTAAATCACTAATA
TCATTTCACAATTTCAACTACTTAGTAATCGATCACTGATATCACGACCTGACCCATTCT
GGTCAAGATTACTAGAGGTCAATCTTGTTAAATGATTTTGAACTTGAGTGGAATATGTTG
TTTGTTTGCTATCACGTATCAATTTACTACATATATATGGTCCCTGGAAAGAAACATTTG
ACACAACGAAAACTGACATTAATACAAATCAATGGAGGGCAACATGAAAGTTACTGAAGT
GGAGGAATACATAACTACAAATTGTATACTAGACGAAATGTAGTTGGTTATTGTAACCGT
TTTGGATATTATGGATTTCGATTTCCATACTTATTACACACCCGAACAAGTAGAAATGTT
GATCAACCTTCGGGAACAGAAAGGAGCTATTGTAAGGACTTGTAAGACTTAAGCATTGGA
GAAACCAATGCAAACGGACACGGACTTCGATTCAACTTTACACAGTAAGAAGCAAACGGC
CACATTCCATAGTACTCATATTGTGGTGTGATCTACTTATATCTATATAAGTAGTATATA
GTGTTGGTCAGACATAGAATGTATTTTGGCAGAAGACCGAAGAGGAAAGAACTGAAACGA
AGCGCAATCGGTAGGAAAATGCACGAACATTGGAATTAGAGAAGAAACAGTGAGGATTGA
GACTATTGGTTGTTAATTTGCAAATTGACTGTCCATTGTATGGTTTTCAGAATTTATTGA
GATAGTCTGTAATTTTTGCTTAAATACAATCTATTGTCCCCAACCAGTTTTCTGTTCACT
ACAATATATGTAATGATGCACACAGACCCAAGTATATGTTTCCTCAGTACATAGAAT
>SmLINC00046-IBu
TATTCTGATTAGTTGATGTTGATATCAGTTGATGAACTATTGGAAATCAGAGAATCATGA
ATTTCTGCTCATTTATTGTTCAATGACTTCACAATTGTGTAACTTTATCAAATTCAACAG
AATGTTTATAGATTTCTTGAGAACCACAGTAATATTTTCATAGGGTTCCAAGTTCATCAG
GAACAAAGTGAATAACTCTTTACAATTCAGTGTATTCAACAAATGGAAATTGATGTATGT
TAAGTAAATTCATTTTACAATAGTGAAATCACTTTGACGTATATGTTGAACATATAGGAA
GACTATCTCATCTATTGAATGTTATGTAATGGAACCTTAATTGCGGTTTGTGTTACCTTC
AGCGAACGATTTCTTGTAGGAGGAATTTTACAGTTAAGAACACGTCGATTTCTCCATATA
TGTGGCTCTTCTTTTATACACGGTTGAATATTTTGATAAAACATTTGCATCTGTAAAATC
GTATTGTTTAAGGGAACATTTTCTTGGATAACTTTGGAGTTTGACGATTGAATAGGATGG
AAGAGGTTTTTGGATCAACCATCAATACGTGTCGAAAACGATCTAACCTCAGTGTTATAA
CAGGATGTGAGGATACTAATACTTCTGAATAGTAACTGACTTTCTTTAAACCTTCAGATT
TCAAAGAAACTGTTTCTGGTTATATAGTTCAACACGATCTTATCTTTTTGTTATGTCAAA
TAAAAGTTTCTA
>SmLINC00047-IBu
TTATGAATCATATTTTACCAAATTTTTTTTTCTAGGTCACTGTTGCATGTTCAAGGTCAA
GCGCCTAAATAAATTTAATTATTCCCATTATGATAAATAGGAGATACAATTATGTACTGT
CGCTAATTTTATAACCAGGCGGCTATACTATAAATAGAAATATTTCTTCAAAACAATTGA
ACTGTTGTAGCTAACACACTCCGAATATCGGTACTGAAACCAGGGGATTACATGCGTGGT
TATAAATATAAAGGGTGTTTGTGTAGTTTGTTGAAAAATTTGTGCTTGGAAGGGGGGATG
TGTGGAAAATCCGAATATTTAGGTAATGAAAAAAAATGAAAGAATGTGCCATAAATAATG
GGAGTAAAATATAGAAAAAAATATCCAATTAAAACTGAGGTAATAAAAATAATATAAGGG
TACATCAGAAGATAACATTTACTCGAATCCAATGTGAACTAGATGGAGGCTGATTATTGT
GATTACTCAGTATTACTAAATTAAGTCATGTAGAGGAAAAAGGAAGGAAAACACGAATTG
TGTCCATAAATGTGGTCAAAAAATTACGATTACTATTACTTATTCTATGGATTGGTCTTG
AAAACTATTTCTCTATCCACTAAATAAGATTTACATTTGATCTATTTGACATTGGTTACT
AAGTGTAAATAGGTAGTATCTTTGACTTGTCCTGAATGATGACCGATTCTATCGATCAGT
TGCAATATTATCACTAGTCCAAGCAACTTGACTTCTTGAGAAGCTGGGTAATGTGAGTTT
AAATTCAACAGTTAGTATCAGTTTCAGAAAGATTTTAAGTATTCCTTGCCGGTTAGCACT
AAACCTAAATGTTAAACTTTCTCCAGACTATATCAAAATCTGTT
>SmLINC00048-IBu
TAAACTACTATTGTTATCTGAGAGTTTACATGCCCTGCTTATCATCACGTGATTTATTCG
CGAATCGAAATACGACTTATACAACCTTGATAACTGTGCTAAATCAATGACTTCCGACCG
GTATGATCAGCCTTACGTCCTTATTGGTCCTTTTTCCTCCTAGCCCTTCCACTTGAATCC
AGAACGCCAATAGCAGTTTCCACTATGCAAATCATTTATTCCAAATATACTTGGTTTATA
TGCCAGCCAAACAGATCACATCATACCATAAAGTAGGAACTAACATTTATACAAGATGAA
ACCGAAATGTGGCTGTGAACGTGGGAGACCGTATAATCTATTGAACTAATTACACTTTAT
CGACAAATCTGCTTGATCATTAAAGTGAACTCGGTTTGTAAAGTTTCCTATATAATTATA
AGTTTTCTACCTAATACTCAATTTATTCGAAACTATCAAGCTAAACGTTTATAATATATG
GCATAATGAACCAGTTTGAGGGTACTCAGTTGTCTATGAACTTCAAATGGGGGATAAAAT
CAAAGGGAAATACTATTTTAGTGAACGTGAACACAAGTGTGGACAATCGGATGTATTTTG
AAAGCAAAATTCCTTAGTAAAATCTGAGAACCATACAGTAAATACATCATTTGCGAAGTA
TCAATCAATTGTCTTAGACTTCATTGTTCCTTCTTTTCCACACCAATCAATCTCTCTCTC
CGGCCTCTTCTCTTGGATCTTCTTAACCTTCTGTCTCCAAACATTTAACTTTCGGTTAGT
GATACATATTACTTATATCTGTCAATATCAGTAGCCCACTACACAATAGGATCGTGTTTC
AAAAATAGCTGTGGCGTACTTCTCAGCTAATGCACTTAATATTATTCCTGTCAGTTATCT
ATTAAAACAGACAGACATACCTAAAATCTCACTTTATGAGTGTGGCACTATTCTGAACTT
ATTGAACACACAATGGTTTAGCACTAACAAGTAACTTTTCGTATTACTTTCCTATACTTA
TTCATACATTACATTAACTCGTTTTATGTATAGGATTTGCACCAATATTATTATTACCAA
ATTAAACACATCGTAGGGATCAAAGCGGCAGAGTTAATTACTTATAAAATTGTAATTCCT
ACAGTAATATTTTCTTGTATCATTTTATATTTAGAAAATATGTCATGACACCAGGTAAGA
GAAATTTGAATATTCTTTCTCAAAGTCCTTTTTGTCTAGTTGTAGTTAGTTAAATTGCAT
AGTATTATTTTGGGTTGCTGACTGATAAACCCGATTTTATGTTTGACATATTCATTCACA
ATGCTTTGAAGTCTAAATAGTCATTTAGATGGTCACTTTTGATTAGCGGCTAACAACATC
ACATTTTGCATTGAAACATCTTTACGACTTAACAGCTAGTCTTTTGACAAAGAGTTGCAC
AGTAAGAAATATGGTTGGACCTAGTGACATAATAAATACTACCATTTAACAAAGGGATAA
AGTTTGTCCGTTCAAAAGAGCAATAAATGTACGGTAAAAACGAGGGCAAACAAGTTTTAT
ATACTCAATATTTCGCCTTATCTGATGCTTGTGTATTGACCTACTCTTGTGACGAGAACG
CGATTGGTATAAGGGAAACAATTATTATTATAACAAATTGTACCAGTGATTGTTTTACTG
TTTTTGTTTGTTTAAGTGTACCAAAGACACACTTTCTTCCGTTGTCTGTGACCTTACACG
AACTGGAGTACGCTCGGTAGTTCCATCTGTAAACTTTGGCACTTCTCTGTATTCTTTCGA
CACCACGAGATCTCCAAAAAAGATATCTTGTTGCAACCGTCAACAGCCTTCTGGTTTTTG
GATTACAGAGGGATCCAACTCAATATCTGGCACGTAATCTTCCAGTAGTGGTGATCATAG
TCAATCACCACTCGACGTGATCTACATTTGTATAAACTAATGGTTCCTTTGTACTTGATG
TG
>SmLINC00049-IBu
TTTATAGTTGAAAGCGTGAGTCAATTGAAGCTAGACCAACATGAAAAACCTGGAAGCACT
GAACGGCCGCTTCGTCCTATCTTTGAAATCCTCAGCAGTGCGCATCCACGATCCCGCACT
CGCAAGATTCGAACCCAGGACCTACCAGTCTCGCGCCTGAGCACTTAACCGATAGACCAC
TGGGCTGGCCGGTATCCAACGGTGTTAATGTCTAACTTCAACTGATCCACGAAATTGAGC
AACCGTTCACCAACCGTCCTCAGTGAGTTGATATCTCACAACAGACGTGGTTTGAACTCC
ACTGGTCACTGCTTCTCACTAGAACTCCTGGATTTACCTCTCGAAGTCAGTCACTAGTGA
TTATTATTATCATCAGAAGGGGTTTTGTGGAGATTTATTATTTTCATAGGACGACACGGC
CGTCCAGTGCTTCCAGGTTTTCTATGGTGGTCTAGCTTCAATTGAGTCACGCTTTGAACT
ATGAATATACTGAATCTCCACAAAACCCTTTCTGATAATTATGTATTTTAATTAACCACA
AGGGTGACAAATTAACTATGATTGTAAAGATTAAGTTAATAGTCATATCAGAATGAAAAA
TTCTCTTCATTAAATTATCTTTATTTATTGTTTTAATGAACTTAAACTAAAGTGATGGCG
TTAATCTGAACTTTACAATTTTAATGATCACTGAACTTTCAGTGCACTTTTTTAATCATT
TAATCAATATTATTTGTTATATTGGTTTTAAGGTTTACAAAATAGATATTTCATCGATTA
ATTACTTACTTACTTATGCCTGTTACCCCCAATGGAGCATAGGGCGCCGACCAGCATTCT
CCAACTCACTCTGTCCTGGGCATTTCTTTCTAGTTCTATCTAATTTTTGTACATTCTTCT
CATGTCTGTCTCCATTTTTTGGAGTAATGTGTTCTTCGGTCTTCCTCTTCTCCTTCGACC
TTCAGGATTCCATGTGAGGACTTGCCATGTGACGCAGTTGGGATTTCACTGATTATTATC
TTATTATAATAATTCATTCTTTTCAATGGTGTTATATCGAGTGAGTGCGTGCCCTGTTAA
TAGATGACGCGATGATTCCCGCCAATCAGAGAGGAGTGAATTATCGATCAGAGCAATGAT
ACACAAAAGCCATATGAGCAGTCTTGAGTACTTATCAGTCCTGCTTTCTGCCTAGCCCAA
CCAGTTAAGTCCAGAACACCAATAACAACCTCTGCAATATCAATCATTATTCTCAAACAT
ACTGGGTTTATATACCACAATCAAACTGACCACAACGTACCATAAAATAGAAAATAACAT
TTGTACAAGATCTGGCCAAATGTGGATGTGAATAGGGAGCACAGTAATTAATAGACTGGG
GATAACTCAAGAATGGTAAATCGTACAGCAATAGTCTATGGGACAAAATAAAGCTCATAA
TGAGAGGGACATGAATATGAATAGTTAAGTTACCTAACAATTATACAATAGGAAATGCAC
CTATCATATTGGTCCATAACTAGTTATCAAAAGTTACCATTCATAATCTCCTCGGGATAT
AACAAATGGTTAATTTTCCACTAATATTTTGAGTTATTATTTAATAATAATTTTCGGAAA
CATACAGGAATTAGCGATCCGAATGATGATTGACACATGAGTAGAAAAAGAAAGTTTAAG
TGGCTGTATTATGTTGTGTGCTCTTGATGTAGACAGATATAAGTAGTATGTATCATCAGT
CAAACGTAGAATGACTGGTAGCAGAAGTTTGAGAAGATCGAATAGAAGAGAATGGAAACA
GAAAGTAATTGTTATGGGAATGAGGGAACAATGAAGTATGAGACAATTGTTAGAGATTTT
GAAAATGAAGTATTGAACGTATGGTATTCACATTTTGTCAAATAACTACAAGTTTATAGT
TAATTTTGCCTCAGTTTGTGTTTTCGTTCCTTGTAGAACCGTCCTTAAATTTTATGAGGG
AATAGTTCAAATTTTGTTCATGTGGATTTCTTAAGAACAATTCAGTTTATTCTGGATTTT
AAATGCTTCAAACGTGTGGACAGATCGTTTTAAGGAAAGAAATAGTACTATCAGCAACAA
CCTACTGTGGGAGAGGACAAACTAGCTTCCACCTGAACAGGAAATTAGGAAAAGACATTG
GAAGTGGATCGGACATACATTGAGAAGATCATCAAATTGCATCACGAGGCAAGCCCTAAC
ATGGAATGCTGAAGGGAAGGGTAAATGAGGAAGGCCAATGAACACATTATGCCAGGAAAT
AGAAGCAGATATGAAAAGGATGAATGTTAACTGGAAAGAACTGGGAAGGATTGCTCATGA
CAGAGTTGGTTGGAGAATGCTTATGGGTGGCCTATGCTCCTCCACGATGGGTAACAGGCG
TAAGTAAGCATTATTTTCGTCAGTTTTTATAATAATGACACTTTTTCTTCTAACTAACCT
CCTTTAAGAATTCTAGCTAATTAATTTCATTGATCTCCCTAGAACATCAGACATACAAAC
ATAATCTTAATTCTTTCATCTTCAATCTTGTTTACATTATTAATCACAACTAATTCTCTT
ATATTCACTTGGTGCTGTTTACTTGTAACTGCCCATTGTTATTTAGGACTGTAATTGAAC
AGTCTCTTGTTGGCATATATGCATTCTGTGCGAGCTGCTTCGATATTGCCTGAAGCCACA
AGATTTATAAGTAACGATGGATAGTGGCTAGCGGTGGAATCCAGTTTGACGTGCGTTTCA
TCCTATTTCTCTTAACTAACATTACTACTTACTAACACTATATCCTTAATCTAAACAACA
CTCTCTTGTATTAAATCAAT
>SmLINC00050-IBu
AAATGTATGATCTTCTAATGTAAACATAGTTTTCCTTGTCAAATGACTGGAACAATTGAA
GAGATATTATCATTTTTTCCACTTGTGAATAACTTTATACACAAAAAACATATCACCGTA
AAAACCAATCAAATTAATATAACCAAGAATCCTGAAAACTGTAGCTTAAATAAAACTCAG
CGAAATGATGTTGTAGTGCCATGCTTCGCTAATCACATTCACCTCGATAACCGTTATAAT
ACCAATCTTAACGGTGCATAATATCAGAAGGCAAAGAGAAGCGGAAGCTACAGTTTTATT
GATAAATGATGCAGACCAGAAAGTTATAAGTACATGAGTAAATATCAGCGAGAGAAGTAA
AAATAACACGCGTTGGAGATGATGGGTAAGCCAACTCACTATAATCAAGCGTTAATCAAT
ATTTATAGTTAGACAAGAATGTTTTAAATTTATAGAAGAAAACTTTAAGAGTAAACGTTC
AATACAGTAAGGTTACGTCGTTCTTTCTTTGGCCAGCTTGTACTGAGTTCATGAAATAAA
GATAATTTGACTAGTTTCACCTTGTTTATATATATAAACCAGCCCAACTAGATGTGCGAT
CAAGTAAATATATCATCGTATTTCTCAATATCACTCTTCATGATTGACTAAAGAATAATA
GTGAATAATAAAAAGTGTTCTTCTAGTACATTCAGTTGCTAATCAGAAGACAGAAGACTG
GAGAAGTGGTTGTTGGGTGAGAATCAAAATGTACAGAAATTCGTGAGCATTTACAGATGT
TAGCGTTTGTTATATCAACATTATAATTCAGTCAATCCTCCAAAAGGCATGTTATGCTAC
TGTTCAATAATAGCATGCCATGTTGATGTTCTAGAAAGCTGCACCACGTTCTGAATGGAT
AGAAAATCTCCAGCTTCTTTAGAACCTCTGTAGACTCCGTCGTAGTTCTCGTAAGCCATC
CCAACAGAGACCTATTTTCTTTAAATTGAAAATTGTTTCTACAAACTTCTAATATATCAC
GATTCTTTATTGAGCTCCAAAAAACACGCTTGTAATTCTTTGCTTTTCTTAATTTTATCC
TTACGTAATCCATCCTAATAATTGAATTGTGTAATTCTCATAGTTGAAAGCATGAGTCAT
TTGAAGCTAGACCACCAAGGAAAACCTGGAAGCACTGGACGGCCATTTCGTCCTATTTTG
GGACTCCTCAGCAGTTAAGTGCTCTGGCGCGAGACTGGTAGGTCCTGGGTTTGAATCTCG
TGAGGCGGGATCGTGGATACACACTGCTGAGGAGTCCCACAATAGGATGAAACGGTCTTA
AAGCAGTGCTTAAAGGTTTTCTATGGTGATCTAGCTTCAATTGACTCATGCTTTCAACTA
TGAAAATACTGAAATCTCCACAAAACGCATTCTGATAATGTGTCATTCTCGTTGTATCCA
GCCTACTAATTACTTACTGTTATTTTTTTAAAATAAATAACATTAAATATTTATAATTCA
AACTGAATTTTACATTTCTTACCTAGTAATTAACTGATTGTGTAATAGTGTCTTTATTTT
GTATCACCATAGTTACGAACTGATCAGAATCTTTAGACAAAATATTGAGAAATAGATAAT
TTATTTTCAACTATGTATTTGCTATACTGTGAAAGAGAACAAGCCAGCTTCTAAATGAAG
AGGAAACTTTCAAAGTGCATAAGACATAGATTGAGGAAATCAACAAACTACATCATGAAG
CAGGCGATAACTTAAAATCCTGAAGGCAAACGGAAAAGAAGAAGACCAAGGAACACATTG
CGTCGGGAATTGGAATTAGACCTCATAATAATGAATGGCAACAGGAAAGGATTGCTCAGG
ACAGAGTTGGATGGAGAATGCTTATGGGTGGCCTATGGTCCTCCCTGAGGTGTAACAGGA
GTAATTAAGTGATGGTAGAACTTTATTGACCAACGAGGTCAGCCACTGCCAGGACAGGTC
AAAAAGAAGTCTCTGATTCTTTCCTAATAATGTCCTCCAGAGTACAGGTACGCGTTAAAA
AAAACATCTCAACATAATGCACGCGATGTCAAGTAGCTTAGAATAGTTTCTG
>SmLINC00051-IBu
TCTGCCATTTCAGCTTCTACAATCCTCTTTCCATCCATCAGTTATTGGATGTACAACCTA
GAATTTAGTTGCCTTTTCTTTCTTCCAACGACAACTATCATGAACTGATGTGTTTCCTTT
TGAATTACCAGTGTTTAACATCTCATTGTCTACGCAAGATACTTCGGATCCGTAGGCCAG
ACACTATCAGCAACAAGCTACTGTGGGAGACAACAAACCAGATTCCAGCGGAGAAAGAAA
TCAGGAAGAAGCGCTGGAAGTGGATAGGACACACATTGAGTAAATCACCCAACTGCGTCA
CAAGACTAGCCCTCACATGGAATCCTGAAAGCCAAAGGGGAATAGGAAGACCAAAGAACA
CAATACGCTGAGAAATGGAGACAGACATGAGAAGAATGAACAAAAATTGGGTAGAATTAG
AAAGAAATGCCCAGGTCAGAGTGGGTTGGAGAATGCTGGTCGATGGCCTATTCTCCATTG
GGGGTAAAAGGCGTAAGTAAGTAAGTGTAAATCACTGCATAATCTCTTTGCAGTTCGAAA
GTGTATTTGAAGGTCATTAGTTTGATCCCCGGTGAGATTATGGATTGACATTTCCGAATA
GTTATCTAATAAGATAAAGTCACTGACTAGTACTTCTTAATTTTCAGTAGTTATCTAATT
GAAGTTACATGCAATTAGTTCCCTTTATGAATTTAAATAAAGACAGAACAAATATTGATG
CAGAATAATATGCATTCATTATATTTCGTGGTTTCTCATCAGCTGCTTACAACCAAATAT
GCATTAGAGTTTTAGCATTGGGGTAATAAATAGTGTGGGACAATTGAATGTAAAGGAATG
GAATGATAAAAGGTTATCAATGATAACTATATATATATGGGCAAGGAAATGTCAGAGGTT
ATTAGGTATTAGAATGAAGGAAGCATAAAGGGTGGGTAGCGTAATAGTTGAGTGGAGTTC
AAAGACAGATAAGATCAAATGTGTGATAATTGTAGAGGTAATGAAGGAGTCATGGCATAA
AACAAATAGGATGGGTTACGTAATAATTGAATAGAATTTGGAGAGTTCACATAATTTAAG
AGAGACAAGTGAGCGGAAATGTGTAAGAGAAAGGTTGGTTTAGGAATTGGGTAATAGAAA
AGGAATATAATAAAAACTAAATATCAACCAAAATAAAACTAATATCCAAAAAAACTAAAA
CAAAACAAAAAAATGGATTACCAGGGTAGTAATAAGTTTATCACCGTCTCTTTTTGAATA
CCAAGATCGGGTTTGAGTTTCTTTATCGCGATCGCTTCAGCAAACCAGAGAGCAGTCTTA
CTTCTTTGTTTGCTAATGATTTTGAAAGTATGAGAAATATCAATTGTGTGCCTGGTGTCG
AGTAAATGCCGAGCTATTGCACTGTTGAGAGCCCTGGTTCATCGCAGCCTCAGATTCTTA
GGACATGTATATATCCCACACTATTCATTATCTTGATGCTAAAATTCTAATACATATTTG
GTTATAAGCAACTGACGAGAAACCACGAAATCATCATCATCAGTGTTTAACATTATTCCA
AGTTCAATCAAATGACCATCATATCATCTAATCGTATCATTGTCTTACTCTTTTCTAACC
GATTAAAGTACCCTTCAATAATCTTGTCACTAAGCATTGAGCAACGTTTCCTTATCACAA
TACACTTGATATAGTAGTATAATTATCTTACTTCAACATACTCTACAGAAAAAACATATC
AGAAGATAGTGAATAATATGAGAATAAAGTTAAAAGAACGGGATAAAATTAAGGAGAAAA
GAGATTTTAATGACCAGAAGATGATCAATTGGATTTTACCTACAGTAGAGAAACGGGCGA
ATCCATCCTAGATGTTGGTATCTGTATAATCTTGAGAGAAAAACAAACAAACAAGCGAAT
TCGGTATAAAAAAAAACATTGGAAGTGCATGGGACATACATTGAGGAAATCAACAAACTA
CATCATGAGGTAAGTGATAACTTAAAATCCTATGAGTAAACGGAAAAGAACAAGACCAAG
GAACACATTGCATCGGGAAACGAAATCAGGCCTCATAATAATGAATAGCACCTGAAAAAA
AGTTGCCTGTGACAGGGTTGGATGGAGAAAACTAGTGTGCGGCCTATGCTCCTCCACGAT
GGGGTAAAGGCGTAAGTAAGTAAGTAAGTAAGTAAGATAACATATTGAATATTAATTATA
ATTCTTCCTCTTCATTGTATACATATGGATTATTAAGTTCATGTTATACGCTATTAAACT
CGGCACAGCTTATGTACACCATTGCGCTTATACTTGTAATTTTTTTTTCGAAGCGATACC
ATATTCCTTCTATATCTTACCGCTATTTTGTATAGCCTAACGGACGGGCACAAACTAAAT
GCACATTAACTTCATTCTAATTTTGTACAAGCCCATATCTACGATTGATTGTAACTACGC
TATCCAATTTACTGTACATTATGCAAACACAGACATTTTTTCATATATCTTTGTTTGCAG
GGGGGGAGTAATATAGCAACCATCCTACAATCACTTTCGATTATAGCCAATTTTGGTTAA
GCCCTTTTTTATAACTTACTTAACAGACATCGTCATTTGGATAGTAACAATTTGCATATT
CTTTGCACTGCAATAACACTAGAGCACATGACGCTCTATCCGAAATGTTGACTGCTTAAA
TACCATTCTATGACTCATACTCCTCCCCATATATGTACGCACACAAATATTATTATCAGC
CTTTGATTTGCTTTGCTGTGCCCTTATTAAATTTGACTATAAATTGCCTATGTAATTGCT
TGCTATTTGCTCGCTTGCTCCTCGTTCGTTTCCTTCGCTTGTTTGCCTGTTCACTCGCTC
TCTCGCTTGCCGCTCACTCGCTCGTCCATATTCGCTCAGGTGTTGTTAGCTTTCGAACCT
GAGTCATTCGACAATAAACTGTAGTTGCTGCTATCCTTTGTCTTCTGATTTTACGCGCCG
TTAAGATTAGAATTATAACGGTTATCGAAGTAAACGGTTAACGAATCGCGGCACTACAAT
ATTTGTTACATTCGAATAAAAATTTTATTGATCAACAGTTGAATACTTTTCTTGTATACT
GTAGCATTTATATCAGCCTCATACTATTAACTCTCAGTATCAATCACATACATTTATTCA
AATTTTTTGGTCAAATCATGAGTTCATATGGTAAGTTTATACACATCTATATTTAAATGG
TACTAGGCCAAACGGTCATATGATAATCAATTATTTCAATAACCAATTATGTTTGTATCC
ATGTTCATTTTATATATGTGTAGTTATTTATAGGTTTGCTATTTAAGTTACATAAACTTA
TACAATAATTCATACAACTAAAGGCCTGATCAACTCGCACCATACAATATAAACTAACTC
ATCAGGTAATAGTTCATCCCCCTATGTATGTGATTCGATTTATTGTAATATCATATTCCC
GATCATTTAATGTTTCGCCTTTGTTTCTTATATAGTTGCCAACCATCGTATCAATAGTGT
TCAAGTCTACTGGTTCGTGGATGAATACTTCTGAGGAATCCTATAATAAGATAGAATGGT
CGTCCAGTAATTCTATGTTTTTAATAATGGTCTAACATTGATCGGTTCATGATCTTGTTG
TGACCTACTTTTATGAAGAAAACATGATTGGTATAATGGAAACAATTATTATGATAACCA
GTGATTGTTTTACTATACCTGTTTGTTTAAGTGTATCAAAAACATACTTTTCCGTTGCTT
GTGACCTTGCAAGAACTCTCGTACGCTCAATAGACTCGTCTGTGGATTTTGGCACGATCT
CGGTATTATTTTAATACCACAAGATTGTCAACAAAAACATCTTGCTACAAACTTCTATTG
ACTTCTGATATTTGGCCTACGGAAGGATTTAATCAAGTAACTGGCATGTAGTTTTCCTGT
AGTGGTGATCACAGTCATCCGCGACTCGACGCCAGCTACAATCTGAATACAAAACTCAAC
AAACCTACCAACCCTATACTTATAAATTCATATAATTTAATCAGATAGAGAATGACAGAA
ATTCTCCATAAACCATAACTTTTCTGTCACAAATCGAAAAAAAGTAATACATTTTACTTG
GTCAGTTTTAGCGTTATGGTGTGTGCTATTGATGTCTACAGATATAAGTAGTATGTATCA
CTAATCGAAAGTGAAATGTCTGGAGGCTAAAGGTTAAAAGGATCGAAGAGAAAAGGACGA
GAGCAGAGAATGATCGGTATGGAAACGAAGGAACAATGAAGTTTGAGATAATTGGTAAGG
ATTGTGAAAATGAATCATTTATTGTATTACTAGCGTACTTACGTCTGTTACCCATCGTGG
AGGAGCATAGGCCGCACACCAGTATTCTCCATTCAACCCTGTCCAAAAAATCCTTTCCAG
TTCTTTCCAGTTAACATTCATCCTTTCCATATCTGCTTCTATTTCCGGCGTAATGTGTTC
ATTGGCCTTCCACTTTTCCGATTCCCTTCTGGATTGCAAGTTAGCGATTGCCTCGTGATG
TAGTTTGCTGATTTCCTCTATGTATGTCCGATCCACTTTCAACGTCTTTTCCTAATTTCC
TATTCATCTGGAAGCTGGTTTGTCCTCTCCCACAGAAGGCTATTCCTGATAGTATCCTTA
CAGTGAATGTTGAATATTTTGCGTAGAAAACTACTTATAATTACTTGTACCTTATTGAAG
ATAGTTGTAGTAGTTCTCCAGGTTTTAGCTCCATACAGTAGGACTGTCTTGATGTTCGCA
TTGAAGATTCTCACCTTGAAATTAGTTGAGAGTTGTTTTGAGTTCCATATGTTTTTCAAT
TGTAGAAA
>SmLINC00052-IBu
TAATTACTGTTCTATTATCTGAAATAAGAATTATGAAGAGTAATCTTAAGTTTGTTTTAA
CATAATTCATTTACACAGAGAGTTTTGTGGAGTTTATTGAATTTTTTAGTTTCTATTATG
TAATAATCCTAGACAATCATTGAAAGATAAGGAATATTAACAGGTATTTCATCTAAGTAT
CAAACTTGGTATTGTTCTGTCATGATCTCATCAGAACATGATTAATTTTGAGAAAATACA
TGTATTTATTAACAGTTGTCTACGCAAGATACTTCGGATCCGTAGGCCAGACACTATCAG
CAACAAGCTACTGTGGGAGACAACAAACCAGATTCCAGCGGAGAAAGAAATCAGGAAGAA
GCGCTGGAAGTGGATAGGACACACATTGAGTAAATCACCCAACTGCGTCACAAGACTAGC
CCTCACATGGAATCCTGAAAGCCAAAGGGGAATAGGAAGACCAAAGAACACAATACGCTG
AGAAATGGAGACAGACATGAGAAGAATGAACAAAAATTGGGTAGAATTAGAAAGAAATGC
CCAGGTCAGAGTGGGTTGGAGAATGCTGGTCGATGGCCTATTCTCCATTGGGGGTAAAAG
GCGTAAGTAAGTAAGTGTAAATCACTGCATAATCTCTTTGCAGTTCGAAAGTGTATTTGA
AGGTCATTAGTTTGATCCCCGGTGAGATTATGGATTGACATTTCCGAATAGTTATCTAAT
AAGATAAAGTCACTGACTAGTACTTCTTAATTTTCAGTAGTTATCTAATTGAAGTTACAT
GCAATTAGTTCCCTTTATGAATTTAAATAAAGACAGAACAAATATTGATGCAGAATAATA
TGCATTCATTATATTTCGTGGTTTCTCATCAGCTGCTTACAACCAAATATGCATTAGAGT
TTTAGCATTGGGGTAATAAATAGTGTGGGACAATTGAATGTAAAGGAATGGAATGATAAA
AGGTTATCAATGATAACTATATATATATGGGCAAGGAAATGTCAGAGGTTATTAGGTATT
AGAATGAAGGAAGCATAAAGGGTGGGTAGCGTAATAGTTGAGTGGAGTTCAAAGACAGAT
AAGATCAAATGTGTGATAATTGTAGAGGTAATGAAGGAGTCATGGCATAAAACAAATAGG
ATGGGTTACGTAATAATTGAATAGAATTTGGAGAGTTCACATAATTTAAGAGAGACAAGT
GAGCGGAAATGTGTAAGAGAAAGGTTGGTTTAGGAATTGGGTAATAGAAAAGGAATATAA
TAAAAACTAAATATCAACCAAAATAAAACTAATATCCAAAAAAACTAAAACAAAACAAAA
AAATGGATTACCAGGGTAGTAATAAGTTTATCACCGTCTCTTTTTGAATACCAAGATCGG
GTTTGAGTTTCTTTATCGCGATCGCTTCAGCAAACCAGAGAGCAGTCTTACTTCTTTGTT
TGCTAATGATTTTGAAAGTATGAGAAATATCAATTGTGTGCCTGGTGTCGAGTAAATGCC
GAGCTATTGCACTGTTGAGAGCCCTGGTTCATCGCAGCCTCAGATTCTTAGGACATGTAT
ATATCCCACACTATTCATTATCTTGATGCTAAAATTCTAATACATATTTGGTTATAAGCA
ACTGACGAGAAACCACGAAATCATCATCATCAGTGTTTAACATTATTCCAAGTTCAATCA
AATGACCATCATATCATCTAATCGTATCATTGTCTTACTCTTTTCTAACCGATTAAAGTA
CCCTTCAATAATCTTGTCACTAAGCATTGAGCAACGTTTCCTTATCACAATACACTTGAT
ATAGTAGTATAATTATCTTACTTCAACATACTCTACAGAAAAAACATATCAGAAGATAGT
GAATAATATGAGAATAAAGTTAAAAGAACGGGATAAAATTAAGGAGAAAAGAGATTTTAA
TGACCAGAAGATGATCAATTGGATTTTACCTACAGTAGAGAAACGGGCGAATCCATCCTA
GATGTTGGTATCTGTATAATCTTGAGAGAAAAACAAACAAACAAGCGAATTCGGTATAAA
AAAAAACATTGGAAGTGCATGGGACATACATTGAGGAAATCAACAAACTACATCATGAGG
TAAGTGATAACTTAAAATCCTATGAGTAAACGGAAAAGAACAAGACCAAGGAACACATTG
CATCGGGAAACGAAATCAGGCCTCATAATAATGAATAGCACCTGAAAAAAAGTTGCCTGT
GACAGGGTTGGATGGAGAAAACTAGTGTGCGGCCTATGCTCCTCCACGATGGGGTAAAGG
CGTAAGTAAGTAAGTAAGTAAGTAAGATAACATATTGAATATTAATTATAATTCTTCCTC
TTCATTGTATACATATGGATTATTAAGTTCATGTTATACGCTATTAAACTCGGCACAGCT
TATGTACACCATTGCGCTTATACTTGTAATTTTTTTTTCGAAGCGATACCATATTCCTTC
TATATCTTACCGCTATTTTGTATAGCCTAACGGACGGGCACAAACTAAATGCACATTAAC
TTCATTCTAATTTTGTACAAGCCCATATCTACGATTGATTGTAACTACGCTATCCAATTT
ACTGTACATTATGCAAACACAGACATTTTTTCATATATCTTTGTTTGCAGGGGGGGAGTA
ATATAGCAACCATCCTACAATCACTTTCGATTATAGCCAATTTTGGTTAAGCCCTTTTTT
ATAACTTACTTAACAGACATCGTCATTTGGATAGTAACAATTTGCATATTCTTTGCACTG
CAATAACACTAGAGCACATGACGCTCTATCCGAAATGTTGACTGCTTAAATACCATTCTA
TGACTCATACTCCTCCCCATATATGTACGCACACAAATATTATTATCAGCCTTTGATTTG
CTTTGCTGTGCCCTTATTAAATTTGACTATAAATTGCCTATGTAATTGCTTGCTATTTGC
TCGCTTGCTCCTCGTTCGTTTCCTTCGCTTGTTTGCCTGTTCACTCGCTCTCTCGCTTGC
CGCTCACTCGCTCGTCCATATTCGCTCAGGTGTTGTTAGCTTTCGAACCTGAGTCATTCG
ACAATAAACTGTAGTTGCTGCTATCCTTTGTCTTCTGATTTTACGCGCCGTTAAGATTAG
AATTATAACGGTTATCGAAGTAAACGGTTAACGAATCGCGGCACTACAATATTTGTTACA
TTCGAATAAAAATTTTATTGATCAACAGTTGAATACTTTTCTTGTATACTGTAGCATTTA
TATCAGCCTCATACTATTAACTCTCAGTATCAATCACATACATTTATTCAAATTTTTTGG
TCAAATCATGAGTTCATATGGTAAGTTTATACACATCTATATTTAAATGGTACTAGGCCA
AACGGTCATATGATAATCAATTATTTCAATAACCAATTATGTTTGTATCCATGTTCATTT
TATATATGTGTAGTTATTTATAGGTTTGCTATTTAAGTTACATAAACTTATACAATAATT
CATACAACTAAAGGCCTGATCAACTCGCACCATACAATATAAACTAACTCATCAGTTGCC
AACCATCGTATCAATAGTGTTCAAGTCTACTGGTTCGTGGATGAATACTTCTGAGGAATC
CTATAATAAGATAGAATGGTCGTCCAGTAATTCTATGTTTTTAATAATGGTCTAACATTG
ATCGGTTCATGATCTTGTTGTGACCTACTTTTATGAAGAAAACATGATTGGTATAATGGA
AACAATTATTATGATAACCAGTGATTGTTTTACTATACCTGTTTGTTTAAGTGTATCAAA
AACATACTTTTCCGTTGCTTGTGACCTTGCAAGAACTCTCGTACGCTCAATAGACTCGTC
TGTGGATTTTGGCACGATCTCGGTATTATTTTAATACCACAAGATTGTCAACAAAAACAT
CTTGCTACAAACTTCTATTGACTTCTGATATTTGGCCTACGGAAGGATTTAATCAAGTAA
CTGGCATGTAGTTTTCCTGTAGTGGTGATCACAGTCATCCGCGACTCGACGCCAGCTACA
ATCTGAATACAAAACTCAACAAACCTACCAACCCTATACTTATAAATTCATATAATTTAA
TCAGATAGAGTAATTAACAATTGCATATTTTATCCCACTATTGACTGTGTTATTATCTTT
TGAAGAATGAAATCTCTCTCTGTTCGGTAACAATCTAAGTTAAAAGTATACACTATTATG
TTTCAACTGATCTGAAATCTATTTATATGATTTATATGATAGAACAGTACAGTGCGAAGA
TAATTGATGTATAAAGAAGTAGTTAACAAAATTCATTTTTATATGATTGAAATCATAAGT
CAATTGAAGCTAGACCACCATGAAAAACCTGGAAACACTGGACGGCAGTTTCATCCTATT
ATGGGACTTCTCAGCAGTGCGCATCCACAATCCCGCCTCGCGAGATTCCAACCCAAGACC
TATCAGTGTCGCGCGCGAGCGCTTAACCTCTAGATCACTGAGCCAGCATCCAACGGTGTT
AATGTCTAACTTCAACCAATCCAATTCATTTTCAACAAATTATTATAGCAGCTATTTCAT
GAAACTATAGTGTTATTAGTTATCTCCCCCTCCAGTCAATAATCTGTGTTGACAGAAAAC
AAAATAAAATTGACCTTATTCAGAGGTTGTTTTTTTGGTTGCCGATTATTATCCTTATTG
TTTATAAATTGTTATCATTTAATGTAAATAAACATTGACAACTATTATGAACAAATAATC
AATGAAAACAGATGATTTTCATTTCATTGATTGTAAATAATAGGCAAGATACCGCGGGTA
TAGGTTACGGGTTAGATGAAAGTTATCAATAAGTTATAGTTGAAATCATAAGGAAACTAA
TACTAATGAGTAGATCCTAACCAAGTCATCTAGAGATGATTTGATTTATTGTTGTATTGA
GGTGTTTACACTGATTAATCAGCTAATAATGGCTAATGTAATATTTATCTAGGTTTCTAG
GTTAATAGAATCCTACCGATCTAACTTATGCGCTCTAAATCAAGTCAATAAGACTAGCGA
TTACATTCAACTTTGCCGATAAAATAGGATTAACACTGAGAGCTAGACGTACGTGGTTTT
AGTCAATTAGCGTAAATACCTCAATTCTAAAGAGGTCGACTAAAGCCTGAATAGCTCAAT
AGTAACATCTCAGATGGTAAAATTGAATAACTTGTGTTCGGATCCATGCTTCACATTGAT
TTCGTTATGAATACAACCACCACTTACTGTCGACTTCCAACTAGCAAGAAACCTATATTC
AAGGTTTCTTAATGACTGTCTCCAACCATGATACTAACGAAAATTTACTTAGAAATTACT
CAATATAATCAGATCGTTGACACAAACTGTTGAAATTAGACACTAGTATTTTAGATTGTT
TACTATAACGATAGAAGATTCTTTACTTCAGTATTTGATTTATATTTCTGGATTGTTTGA
ACATACATGTTATTACGTTCTTATTGGATTCAATAGAACTATCCTGTTCTTTTCTTATGC
CCCGTTTATTATCACGCCAGTTAAAACACCGACTTATATGACTTTGACAGTATGCGAAAC
CGATGATGCGTTAACCAGTACAGGCTGCCTAGAGTCAACTGTGTGTACTTATTAATTCCT
TTTGTTTAGCCCTACCCGTTTGAGTCCAGAACACAATCTTAACTTCCATTGTAGGAATCG
TGTATTTCAGAAATACACGGTTTATATACAAAAAATTCAAACAGTACCATACCATGAAAT
AGAAAGTAACAATTATACAAGATCAAGCGAAAAGTGACTGTGAGTGTGAGATACTGTAAC
ATTCCGAAAGGGAACAATCAAACATCAAGACTATTGATAATTTCATACCTAATATTTTTA
ACTACATAGGCTCATCAATTATCTAAACGACCAATGCCCAACAACCGTTGAGGTTTTCAA
CATATTTTATTCATTTTTATTAGTTGAATTCGTAAGTCGGTTAAAGCTAGATCACCATGG
AAAACCTACAAGCACTGCATAGTCGTTTCGTCCCAGTATAGGGCTCTTCAGCAGTGCGCA
TTCACGATCACACACACACCAATCGAAACCAGGAACTTCAATCTCGCTCGAGAACACTTG
ACGTCTAGAACACTGAACAGGCATCCACCGATGTTAGTGTCTAATTTCAACCAATTCACA
A
>SmLINC00053-IBu
TTAAGATGCAGGTACATCCAGCTCACTAGTCCTAAATAGGACAAAACGCCAGTCAAACTG
GATTCCACTGCTAACCACTATCCATCTTTGCTCATAACATTCATTTCTTATTTTACTTAT
TTGGAAATATTGAACATGTTAAAGTAAACTATAGACGATTTTCATCATGAACTAATAATA
TTAACCAAAGAACTATTGAAAGCTGGGATGTACTGAATAACAGTTCAGTACTATTAAGAT
CATGAGATGATCTAAGTTTGACAGTTATTGAAAACTCTGAAAGTACTAGACTCATATTCT
GTCCTAATATGAGACCTTTTAGCAGTAAGTATCTTAAACGCTGTTGAGGATCTAGCTCAG
CTTCTTCTATTTTGCATACTAGTGCCTAACCTCTAATAGTAATATCTTGGGACGCTTTAG
AATAATAATAACTTATCAATTCAATACTTATAAACTTTATTGTGATAAAAGGGTTCTCAG
ACATAAGAATCCAGAATTAAAATAAATGTTTGCAATCACATAACTTGAAATCATAATGAT
TGAAAAACCCATTTTATAAATTCTTTCTTATTCACCTTCAGTCGCAATAAAATTCTGCCA
TTTCAGCTTCTACAATCCTCTTTCCATCCATCAGTTATTGGATGTACAACCTAGAATTTA
GTTGCCTTTTCTTTCTTCCAACGACAACTATCATGAACTGATGTGTTTCCTTTTGAATTA
CCAGTGTTTAACATCTCATTGTCTACGCAAGATACTTCGGATCCGTAGGCCAGACACTAT
CAGCAACAAGCTACTGTGGGAGACAACA
>SmLINC00054-IBu
TAAGATTAGAATTATAACGGTTATCGAAGTAAACGGTTAACGAATCGCGGCACTACAATA
TTTGTTACATTCGAATAAAAATTTTATTGATCAACAGTTGAATACTTTTCTTGTATACTG
TAGCATTTATATCAGCCTCATACTATTAACTCTCAGTATCAATCACATACATTTATTCAA
ATTTTTTGGTCAAATCATGAGTTCATATGGTAAGTTTATACACATCTATATTTAAATGGT
ACTAGGCCAAACGGTCATATGATAATCAATTATTTCAATAACCAATTATGTTTGTATCCA
TGTTCATTTTATATATGTGTAGTTATTTATAGGTTTGCTATTTAAGTTACATAAACTTAT
ACAATAATTCATACAACTAAAGGCCTGATCAACTCGCACCATACAATATAAACTAACTCA
TCAGGTAATAGTTCATCCCCCTATGTATGTGATTCGATTTATTGTAATATCATATTCCCG
ATCATTTAATGTTTCGCCTTTGTTTCTTATATAGTTGCCAATCATCGTATCAATAGTGTT
CAAGTCTACTGGTTCGTGGATGAATACTTCTGAGGAATCCTATAATAAGATAGAATGGTC
GTCCAGTAATTCTATGTTTTTAATAATGGTCTAACATTGATCGGTTCATGATCTTGTTGT
GACCTACTTTTATGAAGAAAACATGATTAGTATAATGGAAACAATTATTATGATAACCAG
TGATTGTTTTACTATACCTGTTTGTTTAAGTGTATCAAAAACATACTTTTCCGTTGCTTG
TGACCTTGCAAGAACTCTCGTACGCTCAATAGACTCGTCTGTGGATTTTGGCACGATCTC
GGTATTATTTTAATACCACAAGATTGTCAACAAAAACATCTTGCTACAAACTTCTATTGA
CTTCTGATATTTGGCCTACGGAAGGATTTAATCAAGTAACTGGCATGTAGTTTTCCTGTA
GTGGTGATCACAGTCATCCGCGACTCGACGCCAGCTACAATCTGAATACAAAACTCAACA
AACCTACCAACCCTATACTTATAAATTCATATAATTTAATCAGATAGAGAATGACAGAAA
TTCTCCATAAACCATAACTTTTCTGTCACAAATCGAAAAAAGGTAATACATTTTACTTGG
TCAGTTTTAGCGTTATGGTGTGTGCTATTGATGTCTACAGATATAAGTAGTATGTATCAC
TAATCGAAAGTGAAATGTATGGAGGCAAAAGGTTAAAAGGATCAAAGAGAAAGGTACGAG
AGCAGAGAATGATTGGTATGGAAATGAAGGAACAATGAAGTCTGAGATAATTGGTAAGGA
TTGTGAAAATGAATTAT
>SmLINC00055-IBu
TAAGATTAGAATTATAACGGTTATCGAAGTAAACGGTTAACGAATCGCGGCACTACAATA
TTTGTTACATTCGAATAAAAATTTTATTGATCAACAGTTGAATACTTTTCTTGTATACTG
TAGCATTTATATCAGCCTCATACTATTAACTCTCAGTATCAATCACATACATTTATTCAA
ATTTTTTGGTCAAATCATGAGTTCATATGGTAAGTTTATACACATCTATATTTAAATGGT
ACTAGGCCAAACGGTCATATGATAATCAATTATTTCAATAACCAATTATGTTTGTATCCA
TGTTCATTTTATATATGTGTAGTTATTTATAGGTTTGCTATTTAAGTTACATAAACTTAT
ACAATAATTCATACAACTAAAGGCCTGATCAACTCGCACCATACAATATAAACTAACTCA
TCAGTTGCCAATCATCGTATCAATAGTGTTCAAGTCTACTGGTTCGTGGATGAATACTTC
TGAGGAATCCTATAATAAGATAGAATGGTCGTCCAGTAATTCTATGTTTTTAATAATGGT
CTAACATTGATCGGTTCATGATCTTGTTGTGACCTACTTTTATGAAGAAAACATGATTAG
TATAATGGAAACAATTATTATGATAACCAGTGATTGTTTTACTATACCTGTTTGTTTAAG
TGTATCAAAAACATACTTTTCCGTTGCTTGTGACCTTGCAAGAACTCTCGTACGCTCAAT
AGACTCGTCTGTGGATTTTGGCACGATCTCGGTATTATTTTAATACCACAAGATTGTCAA
CAAAAACATCTTGCTACAAACTTCTATTGACTTCTGATATTTGGCCTACGGAAGGATTTA
ATCAAGTAACTGGCATGTAGTTTTCCTGTAGTGGTGATCACAGTCATCCGCGACTCGACG
CCAGCTACAATCTGAATACAAAACTCAACAAACCTACCAACCCTATACTTATAAATTCAT
ATAATTTAATCAGATAGAGAATGACAGAAATTCTCCATAAACCATAACTTTTCTGTCACA
AATCGAAAAAAGGTAATACATTTTACTTGGTCAGTTTTAGCGTTATGGTGTGTGCTATTG
ATGTCTACAGATATAAGTAGTATGTATCACTAATCGAAAGTGAAATGTATGGAGGCAAAA
GGTTAAAAGGATCAAAGAGAAAGGTACGAGAGCAGAGAATGATTGGTATGGAAATGAAGG
AACAATGAAGTCTGAGATAATTGGTAAGGATTGTGAAAATGAATTAT
>SmLINC00056-IBu
AAAATTGGATAGAATTAGAAAGGCCCAGGATAGAGTGGGTTGGAGAATGCTCATCGGTGG
CTTATGCTCCATTGGGGGTAACAAGTTGATAGGATACATATTGAAGAAACCATCCAACGT
GCATCACGAATCAAGAGCTAACATGGAAAGAAGACCAAAGAACATACTGAGCCAAAATAG
GTATCAGATATGAATAGGAAGAATAACAACTGGAAAGAATTGGATAGGATCACCCAGAAC
GCAGTTGATTGAAGAATGCTGGTGATCGGTAATATGTTCCCTCATGAGTGGTAATAGGAG
TAAATCTAAGCGATGTAAAATTACAATGGAAATTGATTATGTAATCAGATTCTGCTGATT
GGTTCAAAAATAAAATCGATTATTCAATAAAATTTTCCTGACTACTTATAGTGTATGAGT
CAATTAATATCTGGAATAATAAAAAAAATTCCCCACCTTAATGATAAATGATTTCAAAAG
GTTAATTATTATGTTAACCAGTTCTTCTTAGTTTATAGTCTTCAGGATAATTTAGTATTT
GATTCTATTAAAGATACTTTAGAAACTGTAAATGTCTATGGAAAATAAAAATGAGTTACC
ATAATAGTCAAAACTGGAGTTCATCAGTAGATGTTGATTACCACTTTTGGGATCTTATAG
GAAGTTTTTATGACTCATGACATGTGCATTGAAATTCATGGATATATATTTCTAATTTCA
GTCAGTTTACTACATGGTGTGACAATAATCCAATCTGGTGATGTTATATCCCGATAACAA
TAGTGAATGGTATCGTTGGACCAATATTATGCATATAATTTTTATCGTATATTTGCTAGA
T
>SmLINC00057-IBu
AATTGATAATTCGCTGCTCTCTGATTGGCGGTCTTATCACGTCATACATTAACTGGGCAT
CCACTCGGCCACAAGATATAACAGGATTCTATCTATCAACTTATAATGTGGCCCTGAGTC
TACAGTGATCGACATAGTGTGCACTATGTTGAAGAAATAACCTTAATTGTACAATTTTCA
GTTTACTTATTTCATATGATGTTATTATTATTACTGTTATTATAGTAAGCATGACATAAT
ATCTATCCTGTTATGTTTCCATGCACATGATTTTAAGTTATTGATTATAACTCATAACTT
TAAAGCATATTCCTCTTAAAGTTTTTGTATATCCATATCTTTCAACTATGCATATGATGT
ATCTTTCTAGTTTGTGTTTAATTAACAGAAAGCATTTACAACTCTACAAGGGGCTGAATC
CCGAACTTTGAAGGCTTGTGACAAGTATATTAACTTCCGATCACTTGTCTGACATATTAT
GGTGTACATTATTAATTTCATTATACGCGTGTTATTGTATGACTTTCATCGAAAGTTAAT
GTCTTACTGTCAGCATTGATGAACTCCATAGGAATCCATAATTCATGTACTAAT
>SmLINC00058-IBu
ACAATCTTATTCTATCTTATTCCCTTATATCGGTAGGTATTTTATGAACTTTTTACAAGT
ATCAAAGTTCTTCAGTCTGGAGTGTTTTTTTTCGGGTAAATAAAATTGACGTATTCAATT
TATTCAATACTCAACTATTACTTCAGTGTGTAATATCTGTTCAATGGTTAACAACGTAAG
GTAGAAGCCGGAATTGAAAAGCAAAACAAAAACAAAATGAGGGCCAGTGAAATGTCACTG
AAACCTAACCAAATCATCCGGCATTTGGGTCACTAAATATCGAACGGATCATCGATCCCC
GTCAAGGTCAAGGGCAATCAACGCGCATCATTTAATCATACGTCATGGACTGGCCCATGC
GGCAGTGGTTCTGTTTTCGCTTGTATCTACTTTAATTAATATATTCCTGTAATAACGTCC
TTTGTGTTGCACAGTCTCCAGAGCATCCATGGTCCCTTGATACGTCGATGGGGCAATCCA
CGTAAGGTGCTGATCACGAGGTGTGACTTCTAAGTTAGCTTATTCATTACACCGTTCCCG
TCTAACTCGAGTAGGCCTCCAAACATTCGACATAGATCATCAACGTTGATGGTCTACAAC
CTCTTCTTACAGTTCAATTGATTCATATGAAGAAAAGCATAATAGAAGAATATAATGATA
ACTAATTAATCATTATGAAAAAATAGTAAAGATGTATAAAAATTGATTATTTGGTATGAA
AGATTAGATATGTCACCTGTGTACATGAGGTTTAGGCTTGAATTGGTAGATTGTTAAGGT
GTCTATAGTGTATAAGCTTTTAAATTCTTACCCACTGAATCAGTTTGTTTGATAGTATGG
ATGACAGTTAACGATGATTCTGGTTGGATAGTGACTAGAATTCGATAAGATATTCAAGAA
TTAAACTAATGATAAACGTGCAAACTCCCTTGGATACTCAGACACAGCAACATCTATAGA
TGTATTTTGAATGAGCTCACTTTATGAGGCTGATATAACCTACTCTATAAGGACAAGTAA
ACCTATGGATACATATTGACATGGCCTAAAGTAGGAATTGAATAGTCTTTGTTCATTCAA
ATT
>SmLINC00059-IBu
AATATATTTTTATTATATACATAGTCAAGGTAAATTGTCACATGTAACACAAGATATTTT
AATGTAGACATTTGAGACTGGTCTTCAAATAATACCGCCAACTTGGACTCATGTTTTCTT
TTTTTTTAAAAAAAACTAAACTCTGATGTTCATTAAACTCGAAAACTAAATAAGACAAAG
CTTGAGTATTGAATTTCGGATGATACAGAAATGACCGTTTATGAGTTAAGAATGATATGC
CGACAGAAATAGTTTTACATAGTTAAATCTGCTGTCTTTTTTGGAAAGTAGTTTCAGATT
CATAGATTGTGCAGTATATATCAAACAAAATTTGCTTATCAAAGATGGATAGTGGCTAGC
AGTGGAATCTAGGACGCACATTTCGTCCTATTTAAGACTCGTCAGCTGGATGTACCTGCA
TCTCAGAGTTGATGTTCACTCAATGGGAAGATTCAAACAAACAATACTAAGTGAATTAAA
AGTTGCTAATGTTTGCCAATTGCCGGTAGATAAACAGAAAATAATGAGATTTCGAAATTG
TAATAAATAAAATTAGATAGGGTACTTTACAAAGAGTAAAGCAATTGTGCATTTTTAGCA
ATCAATATTATGAATTTGATCATGGTGCAGGAAATATTTGACAGATGGTGAATGATCAAA
TATTTTGCAGCGCTTTTTGATTGAGGGAGATTTTCAAAAAGGCAAAAAGTTACAGAATCC
ATCTTGTTACTTGATCAGTTATGTACTTGCGAGGAGACGGTAAAAGTCTTTAGTGATTGT
CGCTGAGTTTCTCCCATGACTACTAGTATTGTCATAATGTTGTTTTCCAAATGTTAAATC
ATTTGGTTTCAGAATAAGTTTCGGAATCACCATAAACTCATCCTCAGCGATATATGCACT
AATCATACTAAACACATTTACACTTATCACCACTAATTTTAAGACCTTAGTGCAATTCGT
TTATATAATCACTGATTTTGATGTGGGTTTGTTCTCTGAGCTACAAATCTTCTCCACCAT
CTCAATATAATCACTGAAGAATAAATAAATCCTGAGACCTTCAGAGTGCTAGGAAAACAT
GATAGCATTATAAACATTGGACTTGATTCATTGTAGTTATCATATACCTTTAGATCAGAA
ATCTTTTATTAATGTCCTGATACATGGTTGGTCGAAGGATAGATAGCCAAAATTTCAATG
ATAATTTGTAGCCTCTTCTGGTTAATCAACTATTCTATCACGATAATGCAATACATTAAC
TCCGCCTGTAGCTCCTCCGGGGGCTACTGCCGGTCCCAAGCCCGAGTAAAGGAGGAGGGT
TAGGCATGGGGTTAGCGACTCCATCCCGTAGAAAACCAACTCGCTAAAAAAACGCTAACC
AGAAAAAGTTATTCAAACCAAGTAAGTAATGCAATACATTGAAAGTGTTGTTTATCACTA
CATGTAAAACGTATCAAATTTGAGTCATTAATCTGGAACTCAGTGATCTAAGGGACAATA
TTTTTGGTTTGTTATTGAAATGTAACGACGATAGATACTACTGAGTGGTTAATTTAGGGA
AACTATATCTAACAATATACAAGTTATTCATTATTAATGAAATAAGTTTTACACAAAAAA
ATGAGATTTTTCGTGTCGTTTATTAGTAAACAAATTAGAACACTACTGTTAATCAATTAT
TTTGTTTTAACGTTTGCACTGTGTTTGAACGCTCTATTTTACAGTTGGTCGATAAATTAA
ATAATTTAGTTGTGTCTGGTACGTACGTGGTGATGTGTATTTTTCATACTTCACACACAT
ACATAGAATGTATAATTGATTATGTAATCAAAACATTGGTTACAAACTAATATTACAGGC
CAACGTTCGACACTAGCTAGAATCAAATCTAAATTGTATATAATAAAGACAATTTACAAG
AGGTTCTAAAGACATTAATAGATTTTGAACCGCCGCCATAAAATTACATTTTTTTAATGA
AGGCCAATGAAATGATGGTAAAATATTGAATGAAATATAGACTAAAGGTCAATCAATTAT
CAATGGGTAGACATGTTTTATTACCTTATAATCTATATTTTGTTTACATTAGTATGATAA
ATAATCATCATATTACTTATTTGTTTAATCTAATCTAAGACAAAACTGTCGTCCAGTGCT
TCCAGGTTTTCCATGGTAGTCTAGCTTTTATCGACTCATTAATTCAACTTTTAAAATCCG
AATGTTTTTAGGTCAACTGACCAACCAATATGATGCCATTTTAGACCAAGAATTCGAACA
ACGTTGACATTTTTTAAACTGATAACAGTTTACGCATAATTATATGAACTAATCTTTATC
AAAGATTGAAATGTATTCGTGAAACAACCTGTATTAGTTTAAATACATTCGAATGCCATA
TTTAATGTTTACGCAGTACTAAACACCGGAATACATTTCAATTTGTATTGTTAGTTGAAA
TACTTATTTATTTAGCTGTAAGGTAAATTTGAACATTGAAAGTAAATAAGATAGATAGTG
GCTAGCAGTGGAATCCAGTACGCGCGTTTCGTCCTATTTAAGACTCGTCAGCTGGATGTA
CCTGCATCTCAGAGTTGATGTTCATTCTGGGATTCGAAACCAGTATATTTCGCCTCAAAA
GCCATCGCGTTATCCACTCAGCTACTGAGTCCTGATAGCCACTTGCTTGTGCAATGGGCA
ATACGCACAGTATGCACATATGTCAACAAGAGATTGACTAGTTGCAGTCCTAAACATCAA
TGAAAAGATTCAAACAAATAATACCAAGTGAATTGAAAGTAAATATTTTTATCGTAAAAG
TTACGTAGGAAATCATATGGAGAGGTCATTTGTTGTTAGATGTTCCAGTCAATAAAAAGA
AAATTAGTCATAAAGAAGTTGATGTTTAAATATTAGTGTTTCATTGACTTCTAGCGGGAG
AGACATATTCGATCAACTATTGTTTGTAGAATACTCAAAATGTACACCTAGTTTCTACGG
ATAAATTACACTAATAGTATAAAATTTCAAAAAGAGCTTCGATCTACTCATTCAACTAAT
GGTTGAAAACATAAAGTTAGGAAAATAATTTCAGTCATTAATAAACTTCAATAGAAAAAA
ACATTGTAATGGTCATCAATTCTGCTGATTAAAAATTTATTGTGCAATATTAGGATTAAG
TTCCAGTGGTTGGCAAAATATCGACTATTAATGAATTACTTTAAAGAAACATTTCAAAAT
CATACTACAATCACATGGCAACATTTAAATCATCAATGTGGACATAAGTCATTATGATGA
AAATGGATCACGCTAAAATTATAACATATCTTAATAAAGAAAACGTTCGACTAGTAAGCG
ATCTAATAAATTTAAACGAGTTAAGGCACATGTGATTTAATATTCCGTATAAGTTTACTA
CATGTACAAAAAGTTTGAAAATGCTTTTTCTATCACGTTTATGTAAGTTATACAAGAAGG
ACCGAATAACTGCTTAATATTAGTTTTAAACTCTTCAGTAGCGCGAATTTGAGCCCTGAA
TACAAGATAGGAAGTTCAAAACTAACCAGTTTTTTTAGTAAGACAATATTTCACATATAT
CACTTGGTTGTGTTCATTGGAAACTTTATAATATATAAATGCATATTTTCTAAAACATAC
CCTCTATTGTCAAAACTGAGGGAAATAATTTAAAATGTTAACTTAATTGTAGTGATTAAA
ATTGTTACCCCCGAATGCTCTGGTATGGCAGAGAGTGGGTAGGGGCCACCCTCCCTCTTG
AAATGCTCTCACACGGCTACGCGTATATAGCCCCTGCCAAGGAAGTCCTACTCACTGCCT
TCTCGTACCACGAGTGTTGTTTACGAAATCGAGAGGACGAAAAGCGAATGTCCGGAGCTT
TGACCGGGTTGGTGGACACGGAAAGTCGACCTAGGGGAGTTGGGAAATCCTCATTCCAAA
CCAATGGTGCACATGAGCTCCAGTATCCTGAGGGAACAAATAGCGTATGAACCAATCGTT
GGTCACCGGCTACCATGGGACTGCATCTCCTCACGATGCTCCACTGCCTTGTGGATCAGA
CATTCAGGTCAAAGGCTCCGGATGTGGGCCCCTAAGAAAACCACCTTGGGAAGTATTACA
AAATAGCACACTAAAAAGATACAACGGACCAATAGTCTTTAAGATATTTCCAAGTGGGAA
ATACGACTCGAAGGTGAAAAGAGCGCTTTGGGCGTGAAAACAAGGAAATTCAAATTTTCA
AAATAAAATTACAAAAATAAGTCATTTACCAAGTAAGTTCTTAGGATTTAACATCCCCCA
[truncated: 218,274+ more rows]
