# Supplementary material for: The Schistosoma mansoni genome encodes thousands of long non-coding RNAs predicted to be functional at different parasite life-cycle stages
Source: Sci Rep. 2017 Sep 5;7:10508. doi: 10.1038/s41598-017-10853-6 (PMC5585378; doi:10.1038/s41598-017-10853-6)
Supplement: Supplementary file 9 — File S2 [file 41598_2017_10853_MOESM9_ESM.xlsx]

## Sheet: File S2
Supplementary File S2. List of 181 robust lincRNA candidates. These non-coding transcripts present all the four traits that we sought as evidence for being functional genes (see Fig 4 for more details).
SmLINC00001-IBu
SmLINC00004-IBu
SmLINC00007-IBu
SmLINC00026-IBu
SmLINC00037-IBu
SmLINC00133-IBu
SmLINC00171-IBu
SmLINC00266-IBu
SmLINC00282-IBu
SmLINC00294-IBu
SmLINC00369-IBu
SmLINC00372-IBu
SmLINC00376-IBu
SmLINC00477-IBu
SmLINC00484-IBu
SmLINC00525-IBu
SmLINC00548-IBu
SmLINC00554-IBu
SmLINC00556-IBu
SmLINC00633-IBu
SmLINC00769-IBu
SmLINC00784-IBu
SmLINC00787-IBu
SmLINC00893-IBu
SmLINC01066-IBu
SmLINC01084-IBu
SmLINC01122-IBu
SmLINC01139-IBu
SmLINC01159-IBu
SmLINC01171-IBu
SmLINC01230-IBu
SmLINC01231-IBu
SmLINC01242-IBu
SmLINC01316-IBu
SmLINC01429-IBu
SmLINC01431-IBu
SmLINC01433-IBu
SmLINC01435-IBu
SmLINC01432-IBu
SmLINC01462-IBu
SmLINC01486-IBu
SmLINC01520-IBu
SmLINC01538-IBu
SmLINC01569-IBu
SmLINC01637-IBu
SmLINC01733-IBu
SmLINC01746-IBu
SmLINC01822-IBu
SmLINC01979-IBu
SmLINC02026-IBu
SmLINC02029-IBu
SmLINC02038-IBu
SmLINC02039-IBu
SmLINC02084-IBu
SmLINC02255-IBu
SmLINC02376-IBu
SmLINC02394-IBu
SmLINC02539-IBu
SmLINC02540-IBu
SmLINC02546-IBu
SmLINC02545-IBu
SmLINC02577-IBu
SmLINC02581-IBu
SmLINC02630-IBu
SmLINC02646-IBu
SmLINC02657-IBu
SmLINC02663-IBu
SmLINC02678-IBu
SmLINC02776-IBu
SmLINC02783-IBu
SmLINC02786-IBu
SmLINC02888-IBu
SmLINC03056-IBu
SmLINC03108-IBu
SmLINC03111-IBu
SmLINC03116-IBu
SmLINC03236-IBu
SmLINC03309-IBu
SmLINC03326-IBu
SmLINC03362-IBu
SmLINC03395-IBu
SmLINC03406-IBu
SmLINC03443-IBu
SmLINC03485-IBu
SmLINC03486-IBu
SmLINC03542-IBu
SmLINC03658-IBu
SmLINC03693-IBu
SmLINC03769-IBu
SmLINC03848-IBu
SmLINC03849-IBu
SmLINC03927-IBu
SmLINC03930-IBu
SmLINC04054-IBu
SmLINC04074-IBu
SmLINC04075-IBu
SmLINC04106-IBu
SmLINC04129-IBu
SmLINC04144-IBu
SmLINC04178-IBu
SmLINC04235-IBu
SmLINC04237-IBu
SmLINC04250-IBu
SmLINC04271-IBu
SmLINC04345-IBu
SmLINC04366-IBu
SmLINC04387-IBu
SmLINC04421-IBu
SmLINC04423-IBu
SmLINC04430-IBu
SmLINC04432-IBu
SmLINC04481-IBu
SmLINC04475-IBu
SmLINC04478-IBu
SmLINC04521-IBu
SmLINC04627-IBu
SmLINC04637-IBu
SmLINC04663-IBu
SmLINC04684-IBu
SmLINC04693-IBu
SmLINC04747-IBu
SmLINC04759-IBu
SmLINC04769-IBu
SmLINC04896-IBu
SmLINC04940-IBu
SmLINC04947-IBu
SmLINC04953-IBu
SmLINC04957-IBu
SmLINC05009-IBu
SmLINC05147-IBu
SmLINC05171-IBu
SmLINC05178-IBu
SmLINC05258-IBu
SmLINC05274-IBu
SmLINC05284-IBu
SmLINC05289-IBu
SmLINC05404-IBu
SmLINC05559-IBu
SmLINC05604-IBu
SmLINC05632-IBu
SmLINC05684-IBu
SmLINC05685-IBu
SmLINC05716-IBu
SmLINC05720-IBu
SmLINC05840-IBu
SmLINC05870-IBu
SmLINC05887-IBu
SmLINC05888-IBu
SmLINC05989-IBu
SmLINC05990-IBu
SmLINC06007-IBu
SmLINC06010-IBu
SmLINC06021-IBu
SmLINC06024-IBu
SmLINC06128-IBu
SmLINC06138-IBu
SmLINC06145-IBu
SmLINC06205-IBu
SmLINC06210-IBu
SmLINC06221-IBu
SmLINC06239-IBu
SmLINC06415-IBu
SmLINC06418-IBu
SmLINC06436-IBu
SmLINC06444-IBu
SmLINC06449-IBu
SmLINC06489-IBu
SmLINC06490-IBu
SmLINC06535-IBu
SmLINC06536-IBu
SmLINC06537-IBu
SmLINC06538-IBu
SmLINC06543-IBu
SmLINC06646-IBu
SmLINC06667-IBu
SmLINC06669-IBu
SmLINC06700-IBu
SmLINC06836-IBu
SmLINC06890-IBu
SmLINC06892-IBu
SmLINC06903-IBu
